# Supplementary material for: Impact of point-mutations on the hybridization affinity of surface-bound DNA/DNA and RNA/DNA oligonucleotide-duplexes: Comparison of single base mismatches and base bulges
Source: BMC Biotechnol. 2008 May 13;8:48. doi: 10.1186/1472-6750-8-48 (PMC2435543; doi:10.1186/1472-6750-8-48)
Supplement: Additional file 1 — The raw hybridization signal intensities of the 16 mer probes in a microarray hybridization experiment on single base mismatch discrimination. The data was extracted from fluorescence micrographs (16-bit gray scale TIFF images) of the hybridized microarrays. The dataset comprises the hybridization signal raw data and probe/target sequences of 24 mismatch defect profiles. [file 1472-6750-8-48-S1.txt]

Single base mismatch defects in the 16mer probe sequence
The data set contains 24 defect profiles (separated by an empty line)

We discourage data analysis comparing the absolute intensities of different defect profiles (unless they were performed with the same target sequence). 
The camera exposure was not always the same and sensitivity bias over microarray area makes comparision of separate feature 
blocks difficult. The duration of the hybridization was not always  the same and varied between 10 and 30 minutes.


Experimental:
Chip #38
26.07.2006
Target (DNA-oligo, Cy3-labeled) concentration 1nM in 5xSSPE hybridization buffer (0.1% SDS) 
The fluorescence intensity was measured while the hybridization solution was still on the chip - no washing


 
LB1 30 Min at 30 degreeC
LB2 30 Min at 30 degreeC
LB3 30 Min at 30 degreeC
LB4 30 Min at 30 degreeC
UR3 30 Min at 30 degreeC
UR6 30 Min at 30 degreeC
UR3 30 Min at 30 degreeC
UR1 30 Min at 30 degreeC
UR2 30 Min at 30 degreeC
UR6 30 Min at 30 degreeC
UR3 30 Min at 30 degreeC
UR4 30 Min at 30 degreeC
UR5 30 Min at 30 degreeC
UR6 30 Min at 30 degreeC
UR7 30 Min at 30 degreeC
UR8 30 Min at 30 degreeC
PE1 25 Min at 30 degreeC
PE2 25 Min at 30 degreeC
BE1 12 Min at 30 degreeC
BE2 12 Min at 30 degreeC
NI1 15 Min at 30 degreeC
NI2 15 Min at 30 degreeC
CO1 10 Min at 40 degreeC
CO2 10 Min at 40 degreeC


Data structure:
Profile-#, Profile-Name, Target-Sequence, MM-position, MM-type, Probe-Sequence, Hybridization signal raw intensity(feature),Background (solution) intensity, normalized intensity

Hybridization signal intensity: Raw data from fluorescence micrographs  (14 bit-Tiff images from Hamamatsu EM-CCD)
Normalization: Inorm=(Ifeat-Iback)/Iback
MM-type:  1=A, 2=C, 3=G, 4=T


 1 LB1  5-GTGATGCTTGTATGGAGGAATACTGCGATT-Cy3-3  1  1 3-AACTACGAACATACCT-5 44600 38144 0.169262
 1 LB1  5-GTGATGCTTGTATGGAGGAATACTGCGATT-Cy3-3  1  2 3-CACTACGAACATACCT-5 48681 38208 0.274104
 1 LB1  5-GTGATGCTTGTATGGAGGAATACTGCGATT-Cy3-3  1  3 3-GACTACGAACATACCT-5 42363 38464 0.101364
 1 LB1  5-GTGATGCTTGTATGGAGGAATACTGCGATT-Cy3-3  1  4 3-TACTACGAACATACCT-5 46249 37767 0.224583
 1 LB1  5-GTGATGCTTGTATGGAGGAATACTGCGATT-Cy3-3  2  1 3-CACTACGAACATACCT-5 48282 37739 0.279367
 1 LB1  5-GTGATGCTTGTATGGAGGAATACTGCGATT-Cy3-3  2  2 3-CCCTACGAACATACCT-5 42435 37625 0.127832
 1 LB1  5-GTGATGCTTGTATGGAGGAATACTGCGATT-Cy3-3  2  3 3-CGCTACGAACATACCT-5 42499 37504 0.133174
 1 LB1  5-GTGATGCTTGTATGGAGGAATACTGCGATT-Cy3-3  2  4 3-CTCTACGAACATACCT-5 42450 37298 0.138135
 1 LB1  5-GTGATGCTTGTATGGAGGAATACTGCGATT-Cy3-3  3  1 3-CAATACGAACATACCT-5 41257 38251 0.078595
 1 LB1  5-GTGATGCTTGTATGGAGGAATACTGCGATT-Cy3-3  3  2 3-CACTACGAACATACCT-5 50250 38357 0.310056
 1 LB1  5-GTGATGCTTGTATGGAGGAATACTGCGATT-Cy3-3  3  3 3-CAGTACGAACATACCT-5 39306 37675 0.043307
 1 LB1  5-GTGATGCTTGTATGGAGGAATACTGCGATT-Cy3-3  3  4 3-CATTACGAACATACCT-5 40612 38180 0.063706
 1 LB1  5-GTGATGCTTGTATGGAGGAATACTGCGATT-Cy3-3  4  1 3-CACAACGAACATACCT-5 40922 37739 0.084341
 1 LB1  5-GTGATGCTTGTATGGAGGAATACTGCGATT-Cy3-3  4  2 3-CACCACGAACATACCT-5 40922 37454 0.092576
 1 LB1  5-GTGATGCTTGTATGGAGGAATACTGCGATT-Cy3-3  4  3 3-CACGACGAACATACCT-5 43395 37753 0.149437
 1 LB1  5-GTGATGCTTGTATGGAGGAATACTGCGATT-Cy3-3  4  4 3-CACTACGAACATACCT-5 50691 37589 0.348536
 1 LB1  5-GTGATGCTTGTATGGAGGAATACTGCGATT-Cy3-3  5  1 3-CACTACGAACATACCT-5 51712 38677 0.337010
 1 LB1  5-GTGATGCTTGTATGGAGGAATACTGCGATT-Cy3-3  5  2 3-CACTCCGAACATACCT-5 40594 38229 0.061853
 1 LB1  5-GTGATGCTTGTATGGAGGAATACTGCGATT-Cy3-3  5  3 3-CACTGCGAACATACCT-5 40374 38379 0.051984
 1 LB1  5-GTGATGCTTGTATGGAGGAATACTGCGATT-Cy3-3  5  4 3-CACTTCGAACATACCT-5 40732 38009 0.071648
 1 LB1  5-GTGATGCTTGTATGGAGGAATACTGCGATT-Cy3-3  6  1 3-CACTAAGAACATACCT-5 40627 37938 0.070890
 1 LB1  5-GTGATGCTTGTATGGAGGAATACTGCGATT-Cy3-3  6  2 3-CACTACGAACATACCT-5 51988 37874 0.372677
 1 LB1  5-GTGATGCTTGTATGGAGGAATACTGCGATT-Cy3-3  6  3 3-CACTAGGAACATACCT-5 39345 37831 0.040008
 1 LB1  5-GTGATGCTTGTATGGAGGAATACTGCGATT-Cy3-3  6  4 3-CACTATGAACATACCT-5 39647 37376 0.060753
 1 LB1  5-GTGATGCTTGTATGGAGGAATACTGCGATT-Cy3-3  7  1 3-CACTACAAACATACCT-5 41267 38862 0.061885
 1 LB1  5-GTGATGCTTGTATGGAGGAATACTGCGATT-Cy3-3  7  2 3-CACTACCAACATACCT-5 41006 38599 0.062358
 1 LB1  5-GTGATGCTTGTATGGAGGAATACTGCGATT-Cy3-3  7  3 3-CACTACGAACATACCT-5 53356 38443 0.387925
 1 LB1  5-GTGATGCTTGTATGGAGGAATACTGCGATT-Cy3-3  7  4 3-CACTACTAACATACCT-5 40394 38443 0.050766
 1 LB1  5-GTGATGCTTGTATGGAGGAATACTGCGATT-Cy3-3  8  1 3-CACTACGAACATACCT-5 53071 38293 0.385916
 1 LB1  5-GTGATGCTTGTATGGAGGAATACTGCGATT-Cy3-3  8  2 3-CACTACGCACATACCT-5 42716 37980 0.124688
 1 LB1  5-GTGATGCTTGTATGGAGGAATACTGCGATT-Cy3-3  8  3 3-CACTACGGACATACCT-5 41800 37959 0.101176
 1 LB1  5-GTGATGCTTGTATGGAGGAATACTGCGATT-Cy3-3  8  4 3-CACTACGTACATACCT-5 42245 37746 0.119201
 1 LB1  5-GTGATGCTTGTATGGAGGAATACTGCGATT-Cy3-3  9  1 3-CACTACGAACATACCT-5 54789 38684 0.416309
 1 LB1  5-GTGATGCTTGTATGGAGGAATACTGCGATT-Cy3-3  9  2 3-CACTACGACCATACCT-5 44462 38400 0.157867
 1 LB1  5-GTGATGCTTGTATGGAGGAATACTGCGATT-Cy3-3  9  3 3-CACTACGAGCATACCT-5 45576 38485 0.184235
 1 LB1  5-GTGATGCTTGTATGGAGGAATACTGCGATT-Cy3-3  9  4 3-CACTACGATCATACCT-5 44646 38485 0.160089
 1 LB1  5-GTGATGCTTGTATGGAGGAATACTGCGATT-Cy3-3 10  1 3-CACTACGAAAATACCT-5 42452 38215 0.110882
 1 LB1  5-GTGATGCTTGTATGGAGGAATACTGCGATT-Cy3-3 10  2 3-CACTACGAACATACCT-5 55048 38393 0.433799
 1 LB1  5-GTGATGCTTGTATGGAGGAATACTGCGATT-Cy3-3 10  3 3-CACTACGAAGATACCT-5 42061 37852 0.111178
 1 LB1  5-GTGATGCTTGTATGGAGGAATACTGCGATT-Cy3-3 10  4 3-CACTACGAATATACCT-5 42335 37874 0.117784
 1 LB1  5-GTGATGCTTGTATGGAGGAATACTGCGATT-Cy3-3 11  1 3-CACTACGAACATACCT-5 56532 38364 0.473564
 1 LB1  5-GTGATGCTTGTATGGAGGAATACTGCGATT-Cy3-3 11  2 3-CACTACGAACCTACCT-5 44406 38521 0.152771
 1 LB1  5-GTGATGCTTGTATGGAGGAATACTGCGATT-Cy3-3 11  3 3-CACTACGAACGTACCT-5 44396 38258 0.160431
 1 LB1  5-GTGATGCTTGTATGGAGGAATACTGCGATT-Cy3-3 11  4 3-CACTACGAACTTACCT-5 45030 38364 0.173753
 1 LB1  5-GTGATGCTTGTATGGAGGAATACTGCGATT-Cy3-3 12  1 3-CACTACGAACAAACCT-5 44995 38016 0.183569
 1 LB1  5-GTGATGCTTGTATGGAGGAATACTGCGATT-Cy3-3 12  2 3-CACTACGAACACACCT-5 43279 38108 0.135689
 1 LB1  5-GTGATGCTTGTATGGAGGAATACTGCGATT-Cy3-3 12  3 3-CACTACGAACAGACCT-5 48097 37796 0.272564
 1 LB1  5-GTGATGCTTGTATGGAGGAATACTGCGATT-Cy3-3 12  4 3-CACTACGAACATACCT-5 54966 37625 0.460888
 1 LB1  5-GTGATGCTTGTATGGAGGAATACTGCGATT-Cy3-3 13  1 3-CACTACGAACATACCT-5 56891 38379 0.482357
 1 LB1  5-GTGATGCTTGTATGGAGGAATACTGCGATT-Cy3-3 13  2 3-CACTACGAACATCCCT-5 46556 38485 0.209712
 1 LB1  5-GTGATGCTTGTATGGAGGAATACTGCGATT-Cy3-3 13  3 3-CACTACGAACATGCCT-5 47347 38471 0.230721
 1 LB1  5-GTGATGCTTGTATGGAGGAATACTGCGATT-Cy3-3 13  4 3-CACTACGAACATTCCT-5 45524 38421 0.184875
 1 LB1  5-GTGATGCTTGTATGGAGGAATACTGCGATT-Cy3-3 14  1 3-CACTACGAACATAACT-5 49311 38279 0.288189
 1 LB1  5-GTGATGCTTGTATGGAGGAATACTGCGATT-Cy3-3 14  2 3-CACTACGAACATACCT-5 57324 37980 0.509290
 1 LB1  5-GTGATGCTTGTATGGAGGAATACTGCGATT-Cy3-3 14  3 3-CACTACGAACATAGCT-5 47854 37973 0.260202
 1 LB1  5-GTGATGCTTGTATGGAGGAATACTGCGATT-Cy3-3 14  4 3-CACTACGAACATATCT-5 47217 37902 0.245749
 1 LB1  5-GTGATGCTTGTATGGAGGAATACTGCGATT-Cy3-3 15  1 3-CACTACGAACATACAT-5 54152 38300 0.413866
 1 LB1  5-GTGATGCTTGTATGGAGGAATACTGCGATT-Cy3-3 15  2 3-CACTACGAACATACCT-5 58900 38101 0.545890
 1 LB1  5-GTGATGCTTGTATGGAGGAATACTGCGATT-Cy3-3 15  3 3-CACTACGAACATACGT-5 46810 37909 0.234778
 1 LB1  5-GTGATGCTTGTATGGAGGAATACTGCGATT-Cy3-3 15  4 3-CACTACGAACATACTT-5 49050 38201 0.283991
 1 LB1  5-GTGATGCTTGTATGGAGGAATACTGCGATT-Cy3-3 16  1 3-CACTACGAACATACCA-5 57567 38194 0.507228
 1 LB1  5-GTGATGCTTGTATGGAGGAATACTGCGATT-Cy3-3 16  2 3-CACTACGAACATACCC-5 57966 38116 0.520799
 1 LB1  5-GTGATGCTTGTATGGAGGAATACTGCGATT-Cy3-3 16  3 3-CACTACGAACATACCG-5 54648 38009 0.437777
 1 LB1  5-GTGATGCTTGTATGGAGGAATACTGCGATT-Cy3-3 16  4 3-CACTACGAACATACCT-5 57388 37845 0.516370

 2 LB2  5-GTGATGCTTGTATGGAGGAATACTGCGATT-Cy3-3  1  1 3-ACATACCTCCTTATGA-5 39889 37490 0.064009
 2 LB2  5-GTGATGCTTGTATGGAGGAATACTGCGATT-Cy3-3  1  2 3-CCATACCTCCTTATGA-5 39422 37234 0.058767
 2 LB2  5-GTGATGCTTGTATGGAGGAATACTGCGATT-Cy3-3  1  3 3-GCATACCTCCTTATGA-5 38861 37412 0.038749
 2 LB2  5-GTGATGCTTGTATGGAGGAATACTGCGATT-Cy3-3  1  4 3-TCATACCTCCTTATGA-5 39003 37312 0.045320
 2 LB2  5-GTGATGCTTGTATGGAGGAATACTGCGATT-Cy3-3  2  1 3-AAATACCTCCTTATGA-5 38066 36764 0.035395
 2 LB2  5-GTGATGCTTGTATGGAGGAATACTGCGATT-Cy3-3  2  2 3-ACATACCTCCTTATGA-5 39595 37035 0.069143
 2 LB2  5-GTGATGCTTGTATGGAGGAATACTGCGATT-Cy3-3  2  3 3-AGATACCTCCTTATGA-5 37693 36928 0.020726
 2 LB2  5-GTGATGCTTGTATGGAGGAATACTGCGATT-Cy3-3  2  4 3-ATATACCTCCTTATGA-5 37717 37084 0.017047
 2 LB2  5-GTGATGCTTGTATGGAGGAATACTGCGATT-Cy3-3  3  1 3-ACATACCTCCTTATGA-5 40505 37653 0.075738
 2 LB2  5-GTGATGCTTGTATGGAGGAATACTGCGATT-Cy3-3  3  2 3-ACCTACCTCCTTATGA-5 39970 37412 0.068382
 2 LB2  5-GTGATGCTTGTATGGAGGAATACTGCGATT-Cy3-3  3  3 3-ACGTACCTCCTTATGA-5 39464 37788 0.044346
 2 LB2  5-GTGATGCTTGTATGGAGGAATACTGCGATT-Cy3-3  3  4 3-ACTTACCTCCTTATGA-5 38846 37348 0.040133
 2 LB2  5-GTGATGCTTGTATGGAGGAATACTGCGATT-Cy3-3  4  1 3-ACAAACCTCCTTATGA-5 37748 37504 0.006516
 2 LB2  5-GTGATGCTTGTATGGAGGAATACTGCGATT-Cy3-3  4  2 3-ACACACCTCCTTATGA-5 38383 37262 0.030080
 2 LB2  5-GTGATGCTTGTATGGAGGAATACTGCGATT-Cy3-3  4  3 3-ACAGACCTCCTTATGA-5 37994 37084 0.024521
 2 LB2  5-GTGATGCTTGTATGGAGGAATACTGCGATT-Cy3-3  4  4 3-ACATACCTCCTTATGA-5 39257 37056 0.059393
 2 LB2  5-GTGATGCTTGTATGGAGGAATACTGCGATT-Cy3-3  5  1 3-ACATACCTCCTTATGA-5 40793 37796 0.079303
 2 LB2  5-GTGATGCTTGTATGGAGGAATACTGCGATT-Cy3-3  5  2 3-ACATCCCTCCTTATGA-5 38233 37817 0.011000
 2 LB2  5-GTGATGCTTGTATGGAGGAATACTGCGATT-Cy3-3  5  3 3-ACATGCCTCCTTATGA-5 38083 37390 0.018519
 2 LB2  5-GTGATGCTTGTATGGAGGAATACTGCGATT-Cy3-3  5  4 3-ACATTCCTCCTTATGA-5 38040 37490 0.014685
 2 LB2  5-GTGATGCTTGTATGGAGGAATACTGCGATT-Cy3-3  6  1 3-ACATAACTCCTTATGA-5 37640 37177 0.012469
 2 LB2  5-GTGATGCTTGTATGGAGGAATACTGCGATT-Cy3-3  6  2 3-ACATACCTCCTTATGA-5 40192 37212 0.080069
 2 LB2  5-GTGATGCTTGTATGGAGGAATACTGCGATT-Cy3-3  6  3 3-ACATAGCTCCTTATGA-5 37188 37248 -0.001619
 2 LB2  5-GTGATGCTTGTATGGAGGAATACTGCGATT-Cy3-3  6  4 3-ACATATCTCCTTATGA-5 37203 37099 0.002799
 2 LB2  5-GTGATGCTTGTATGGAGGAATACTGCGATT-Cy3-3  7  1 3-ACATACATCCTTATGA-5 38546 37938 0.016032
 2 LB2  5-GTGATGCTTGTATGGAGGAATACTGCGATT-Cy3-3  7  2 3-ACATACCTCCTTATGA-5 41030 38272 0.072058
 2 LB2  5-GTGATGCTTGTATGGAGGAATACTGCGATT-Cy3-3  7  3 3-ACATACGTCCTTATGA-5 38483 37710 0.020480
 2 LB2  5-GTGATGCTTGTATGGAGGAATACTGCGATT-Cy3-3  7  4 3-ACATACTTCCTTATGA-5 37954 37852 0.002672
 2 LB2  5-GTGATGCTTGTATGGAGGAATACTGCGATT-Cy3-3  8  1 3-ACATACCACCTTATGA-5 38133 37348 0.021042
 2 LB2  5-GTGATGCTTGTATGGAGGAATACTGCGATT-Cy3-3  8  2 3-ACATACCCCCTTATGA-5 37755 37404 0.009364
 2 LB2  5-GTGATGCTTGTATGGAGGAATACTGCGATT-Cy3-3  8  3 3-ACATACCGCCTTATGA-5 38580 37127 0.039128
 2 LB2  5-GTGATGCTTGTATGGAGGAATACTGCGATT-Cy3-3  8  4 3-ACATACCTCCTTATGA-5 39856 36892 0.080319
 2 LB2  5-GTGATGCTTGTATGGAGGAATACTGCGATT-Cy3-3  9  1 3-ACATACCTACTTATGA-5 38730 37931 0.021075
 2 LB2  5-GTGATGCTTGTATGGAGGAATACTGCGATT-Cy3-3  9  2 3-ACATACCTCCTTATGA-5 41123 38407 0.070711
 2 LB2  5-GTGATGCTTGTATGGAGGAATACTGCGATT-Cy3-3  9  3 3-ACATACCTGCTTATGA-5 38375 38123 0.006609
 2 LB2  5-GTGATGCTTGTATGGAGGAATACTGCGATT-Cy3-3  9  4 3-ACATACCTTCTTATGA-5 38150 38087 0.001660
 2 LB2  5-GTGATGCTTGTATGGAGGAATACTGCGATT-Cy3-3 10  1 3-ACATACCTCATTATGA-5 38222 37675 0.014535
 2 LB2  5-GTGATGCTTGTATGGAGGAATACTGCGATT-Cy3-3 10  2 3-ACATACCTCCTTATGA-5 40700 37355 0.089550
 2 LB2  5-GTGATGCTTGTATGGAGGAATACTGCGATT-Cy3-3 10  3 3-ACATACCTCGTTATGA-5 37856 37262 0.015942
 2 LB2  5-GTGATGCTTGTATGGAGGAATACTGCGATT-Cy3-3 10  4 3-ACATACCTCTTTATGA-5 37634 37134 0.013462
 2 LB2  5-GTGATGCTTGTATGGAGGAATACTGCGATT-Cy3-3 11  1 3-ACATACCTCCATATGA-5 38220 37888 0.008767
 2 LB2  5-GTGATGCTTGTATGGAGGAATACTGCGATT-Cy3-3 11  2 3-ACATACCTCCCTATGA-5 38383 37838 0.014400
 2 LB2  5-GTGATGCTTGTATGGAGGAATACTGCGATT-Cy3-3 11  3 3-ACATACCTCCGTATGA-5 38093 37902 0.005039
 2 LB2  5-GTGATGCTTGTATGGAGGAATACTGCGATT-Cy3-3 11  4 3-ACATACCTCCTTATGA-5 41066 37547 0.093727
 2 LB2  5-GTGATGCTTGTATGGAGGAATACTGCGATT-Cy3-3 12  1 3-ACATACCTCCTAATGA-5 38518 37490 0.027440
 2 LB2  5-GTGATGCTTGTATGGAGGAATACTGCGATT-Cy3-3 12  2 3-ACATACCTCCTCATGA-5 37852 37468 0.010238
 2 LB2  5-GTGATGCTTGTATGGAGGAATACTGCGATT-Cy3-3 12  3 3-ACATACCTCCTGATGA-5 38844 37412 0.038297
 2 LB2  5-GTGATGCTTGTATGGAGGAATACTGCGATT-Cy3-3 12  4 3-ACATACCTCCTTATGA-5 40071 37397 0.071504
 2 LB2  5-GTGATGCTTGTATGGAGGAATACTGCGATT-Cy3-3 13  1 3-ACATACCTCCTTATGA-5 41673 37938 0.098456
 2 LB2  5-GTGATGCTTGTATGGAGGAATACTGCGATT-Cy3-3 13  2 3-ACATACCTCCTTCTGA-5 38444 37774 0.017742
 2 LB2  5-GTGATGCTTGTATGGAGGAATACTGCGATT-Cy3-3 13  3 3-ACATACCTCCTTGTGA-5 38897 37817 0.028567
 2 LB2  5-GTGATGCTTGTATGGAGGAATACTGCGATT-Cy3-3 13  4 3-ACATACCTCCTTTTGA-5 38569 37845 0.019128
 2 LB2  5-GTGATGCTTGTATGGAGGAATACTGCGATT-Cy3-3 14  1 3-ACATACCTCCTTAAGA-5 39731 37504 0.059374
 2 LB2  5-GTGATGCTTGTATGGAGGAATACTGCGATT-Cy3-3 14  2 3-ACATACCTCCTTACGA-5 41804 37746 0.107519
 2 LB2  5-GTGATGCTTGTATGGAGGAATACTGCGATT-Cy3-3 14  3 3-ACATACCTCCTTAGGA-5 38918 37554 0.036336
 2 LB2  5-GTGATGCTTGTATGGAGGAATACTGCGATT-Cy3-3 14  4 3-ACATACCTCCTTATGA-5 40103 37653 0.065062
 2 LB2  5-GTGATGCTTGTATGGAGGAATACTGCGATT-Cy3-3 15  1 3-ACATACCTCCTTATAA-5 39424 38002 0.037425
 2 LB2  5-GTGATGCTTGTATGGAGGAATACTGCGATT-Cy3-3 15  2 3-ACATACCTCCTTATCA-5 39276 37824 0.038386
 2 LB2  5-GTGATGCTTGTATGGAGGAATACTGCGATT-Cy3-3 15  3 3-ACATACCTCCTTATGA-5 41155 37511 0.097132
 2 LB2  5-GTGATGCTTGTATGGAGGAATACTGCGATT-Cy3-3 15  4 3-ACATACCTCCTTATTA-5 38978 37461 0.040475
 2 LB2  5-GTGATGCTTGTATGGAGGAATACTGCGATT-Cy3-3 16  1 3-ACATACCTCCTTATGA-5 40825 37596 0.085863
 2 LB2  5-GTGATGCTTGTATGGAGGAATACTGCGATT-Cy3-3 16  2 3-ACATACCTCCTTATGC-5 39999 37291 0.072640
 2 LB2  5-GTGATGCTTGTATGGAGGAATACTGCGATT-Cy3-3 16  3 3-ACATACCTCCTTATGG-5 39663 37333 0.062404
 2 LB2  5-GTGATGCTTGTATGGAGGAATACTGCGATT-Cy3-3 16  4 3-ACATACCTCCTTATGT-5 39824 37604 0.059045

 3 LB3  5-GTGATGCTTGTATGGAGGAATACTGCGATT-Cy3-3  1  1 3-AAACATACCTCCTTAT-5 38979 36964 0.054513
 3 LB3  5-GTGATGCTTGTATGGAGGAATACTGCGATT-Cy3-3  1  2 3-CAACATACCTCCTTAT-5 39821 36828 0.081251
 3 LB3  5-GTGATGCTTGTATGGAGGAATACTGCGATT-Cy3-3  1  3 3-GAACATACCTCCTTAT-5 38715 36729 0.054072
 3 LB3  5-GTGATGCTTGTATGGAGGAATACTGCGATT-Cy3-3  1  4 3-TAACATACCTCCTTAT-5 38653 36715 0.052807
 3 LB3  5-GTGATGCTTGTATGGAGGAATACTGCGATT-Cy3-3  2  1 3-GAACATACCTCCTTAT-5 38541 36480 0.056491
 3 LB3  5-GTGATGCTTGTATGGAGGAATACTGCGATT-Cy3-3  2  2 3-GCACATACCTCCTTAT-5 37893 36572 0.036111
 3 LB3  5-GTGATGCTTGTATGGAGGAATACTGCGATT-Cy3-3  2  3 3-GGACATACCTCCTTAT-5 37128 36729 0.010858
 3 LB3  5-GTGATGCTTGTATGGAGGAATACTGCGATT-Cy3-3  2  4 3-GTACATACCTCCTTAT-5 37686 36288 0.038519
 3 LB3  5-GTGATGCTTGTATGGAGGAATACTGCGATT-Cy3-3  3  1 3-GAACATACCTCCTTAT-5 39386 36878 0.067991
 3 LB3  5-GTGATGCTTGTATGGAGGAATACTGCGATT-Cy3-3  3  2 3-GACCATACCTCCTTAT-5 37768 37163 0.016280
 3 LB3  5-GTGATGCTTGTATGGAGGAATACTGCGATT-Cy3-3  3  3 3-GAGCATACCTCCTTAT-5 37484 36907 0.015630
 3 LB3  5-GTGATGCTTGTATGGAGGAATACTGCGATT-Cy3-3  3  4 3-GATCATACCTCCTTAT-5 37558 37042 0.013930
 3 LB3  5-GTGATGCTTGTATGGAGGAATACTGCGATT-Cy3-3  4  1 3-GAAAATACCTCCTTAT-5 37297 36935 0.009788
 3 LB3  5-GTGATGCTTGTATGGAGGAATACTGCGATT-Cy3-3  4  2 3-GAACATACCTCCTTAT-5 38559 36516 0.055953
 3 LB3  5-GTGATGCTTGTATGGAGGAATACTGCGATT-Cy3-3  4  3 3-GAAGATACCTCCTTAT-5 36708 36452 0.007031
 3 LB3  5-GTGATGCTTGTATGGAGGAATACTGCGATT-Cy3-3  4  4 3-GAATATACCTCCTTAT-5 36854 36935 -0.002203
 3 LB3  5-GTGATGCTTGTATGGAGGAATACTGCGATT-Cy3-3  5  1 3-GAACATACCTCCTTAT-5 39864 37284 0.069220
 3 LB3  5-GTGATGCTTGTATGGAGGAATACTGCGATT-Cy3-3  5  2 3-GAACCTACCTCCTTAT-5 37768 37177 0.015891
 3 LB3  5-GTGATGCTTGTATGGAGGAATACTGCGATT-Cy3-3  5  3 3-GAACGTACCTCCTTAT-5 37924 37312 0.016398
 3 LB3  5-GTGATGCTTGTATGGAGGAATACTGCGATT-Cy3-3  5  4 3-GAACTTACCTCCTTAT-5 37645 36914 0.019804
 3 LB3  5-GTGATGCTTGTATGGAGGAATACTGCGATT-Cy3-3  6  1 3-GAACAAACCTCCTTAT-5 37189 36786 0.010965
 3 LB3  5-GTGATGCTTGTATGGAGGAATACTGCGATT-Cy3-3  6  2 3-GAACACACCTCCTTAT-5 37066 36850 0.005874
 3 LB3  5-GTGATGCTTGTATGGAGGAATACTGCGATT-Cy3-3  6  3 3-GAACAGACCTCCTTAT-5 37207 37163 0.001194
 3 LB3  5-GTGATGCTTGTATGGAGGAATACTGCGATT-Cy3-3  6  4 3-GAACATACCTCCTTAT-5 38495 36892 0.043431
 3 LB3  5-GTGATGCTTGTATGGAGGAATACTGCGATT-Cy3-3  7  1 3-GAACATACCTCCTTAT-5 40008 37639 0.062928
 3 LB3  5-GTGATGCTTGTATGGAGGAATACTGCGATT-Cy3-3  7  2 3-GAACATCCCTCCTTAT-5 37609 37632 -0.000612
 3 LB3  5-GTGATGCTTGTATGGAGGAATACTGCGATT-Cy3-3  7  3 3-GAACATGCCTCCTTAT-5 37891 37404 0.012996
 3 LB3  5-GTGATGCTTGTATGGAGGAATACTGCGATT-Cy3-3  7  4 3-GAACATTCCTCCTTAT-5 37755 37355 0.010714
 3 LB3  5-GTGATGCTTGTATGGAGGAATACTGCGATT-Cy3-3  8  1 3-GAACATAACTCCTTAT-5 37348 36942 0.010980
 3 LB3  5-GTGATGCTTGTATGGAGGAATACTGCGATT-Cy3-3  8  2 3-GAACATACCTCCTTAT-5 39132 36800 0.063374
 3 LB3  5-GTGATGCTTGTATGGAGGAATACTGCGATT-Cy3-3  8  3 3-GAACATAGCTCCTTAT-5 37048 36864 0.005000
 3 LB3  5-GTGATGCTTGTATGGAGGAATACTGCGATT-Cy3-3  8  4 3-GAACATATCTCCTTAT-5 37110 37255 -0.003902
 3 LB3  5-GTGATGCTTGTATGGAGGAATACTGCGATT-Cy3-3  9  1 3-GAACATACATCCTTAT-5 38129 37902 0.005974
 3 LB3  5-GTGATGCTTGTATGGAGGAATACTGCGATT-Cy3-3  9  2 3-GAACATACCTCCTTAT-5 40008 37739 0.060124
 3 LB3  5-GTGATGCTTGTATGGAGGAATACTGCGATT-Cy3-3  9  3 3-GAACATACGTCCTTAT-5 37683 37476 0.005541
 3 LB3  5-GTGATGCTTGTATGGAGGAATACTGCGATT-Cy3-3  9  4 3-GAACATACTTCCTTAT-5 37614 37625 -0.000287
 3 LB3  5-GTGATGCTTGTATGGAGGAATACTGCGATT-Cy3-3 10  1 3-GAACATACCACCTTAT-5 37437 37227 0.005662
 3 LB3  5-GTGATGCTTGTATGGAGGAATACTGCGATT-Cy3-3 10  2 3-GAACATACCCCCTTAT-5 37245 37141 0.002803
 3 LB3  5-GTGATGCTTGTATGGAGGAATACTGCGATT-Cy3-3 10  3 3-GAACATACCGCCTTAT-5 37412 36821 0.016037
 3 LB3  5-GTGATGCTTGTATGGAGGAATACTGCGATT-Cy3-3 10  4 3-GAACATACCTCCTTAT-5 38569 36942 0.044035
 3 LB3  5-GTGATGCTTGTATGGAGGAATACTGCGATT-Cy3-3 11  1 3-GAACATACCTACTTAT-5 38428 37696 0.019423
 3 LB3  5-GTGATGCTTGTATGGAGGAATACTGCGATT-Cy3-3 11  2 3-GAACATACCTCCTTAT-5 40312 37781 0.066990
 3 LB3  5-GTGATGCTTGTATGGAGGAATACTGCGATT-Cy3-3 11  3 3-GAACATACCTGCTTAT-5 38095 37412 0.018278
 3 LB3  5-GTGATGCTTGTATGGAGGAATACTGCGATT-Cy3-3 11  4 3-GAACATACCTTCTTAT-5 37791 37554 0.006309
 3 LB3  5-GTGATGCTTGTATGGAGGAATACTGCGATT-Cy3-3 12  1 3-GAACATACCTCATTAT-5 38029 37113 0.024679
 3 LB3  5-GTGATGCTTGTATGGAGGAATACTGCGATT-Cy3-3 12  2 3-GAACATACCTCCTTAT-5 39242 37020 0.060015
 3 LB3  5-GTGATGCTTGTATGGAGGAATACTGCGATT-Cy3-3 12  3 3-GAACATACCTCGTTAT-5 37396 37184 0.005714
 3 LB3  5-GTGATGCTTGTATGGAGGAATACTGCGATT-Cy3-3 12  4 3-GAACATACCTCTTTAT-5 37189 36935 0.006877
 3 LB3  5-GTGATGCTTGTATGGAGGAATACTGCGATT-Cy3-3 13  1 3-GAACATACCTCCATAT-5 38474 37604 0.023154
 3 LB3  5-GTGATGCTTGTATGGAGGAATACTGCGATT-Cy3-3 13  2 3-GAACATACCTCCCTAT-5 38574 37888 0.018108
 3 LB3  5-GTGATGCTTGTATGGAGGAATACTGCGATT-Cy3-3 13  3 3-GAACATACCTCCGTAT-5 38252 37831 0.011113
 3 LB3  5-GTGATGCTTGTATGGAGGAATACTGCGATT-Cy3-3 13  4 3-GAACATACCTCCTTAT-5 39877 37490 0.063680
 3 LB3  5-GTGATGCTTGTATGGAGGAATACTGCGATT-Cy3-3 14  1 3-GAACATACCTCCTAAT-5 38362 37504 0.022867
 3 LB3  5-GTGATGCTTGTATGGAGGAATACTGCGATT-Cy3-3 14  2 3-GAACATACCTCCTCAT-5 37962 37291 0.018009
 3 LB3  5-GTGATGCTTGTATGGAGGAATACTGCGATT-Cy3-3 14  3 3-GAACATACCTCCTGAT-5 38211 37447 0.020387
 3 LB3  5-GTGATGCTTGTATGGAGGAATACTGCGATT-Cy3-3 14  4 3-GAACATACCTCCTTAT-5 38994 37063 0.052095
 3 LB3  5-GTGATGCTTGTATGGAGGAATACTGCGATT-Cy3-3 15  1 3-GAACATACCTCCTTAT-5 40599 37504 0.082526
 3 LB3  5-GTGATGCTTGTATGGAGGAATACTGCGATT-Cy3-3 15  2 3-GAACATACCTCCTTCT-5 39048 37966 0.028485
 3 LB3  5-GTGATGCTTGTATGGAGGAATACTGCGATT-Cy3-3 15  3 3-GAACATACCTCCTTGT-5 38746 37532 0.032323
 3 LB3  5-GTGATGCTTGTATGGAGGAATACTGCGATT-Cy3-3 15  4 3-GAACATACCTCCTTTT-5 39096 37561 0.040878
 3 LB3  5-GTGATGCTTGTATGGAGGAATACTGCGATT-Cy3-3 16  1 3-GAACATACCTCCTTAA-5 39698 37284 0.064757
 3 LB3  5-GTGATGCTTGTATGGAGGAATACTGCGATT-Cy3-3 16  2 3-GAACATACCTCCTTAC-5 39424 37525 0.050597
 3 LB3  5-GTGATGCTTGTATGGAGGAATACTGCGATT-Cy3-3 16  3 3-GAACATACCTCCTTAG-5 39219 37468 0.046726
 3 LB3  5-GTGATGCTTGTATGGAGGAATACTGCGATT-Cy3-3 16  4 3-GAACATACCTCCTTAT-5 38976 37156 0.048995

 4 LB4  5-GTGATGCTTGTATGGAGGAATACTGCGATT-Cy3-3  1  1 3-ATCCTTATGACGCTAA-5 41091 37447 0.097296
 4 LB4  5-GTGATGCTTGTATGGAGGAATACTGCGATT-Cy3-3  1  2 3-CTCCTTATGACGCTAA-5 42867 37170 0.153281
 4 LB4  5-GTGATGCTTGTATGGAGGAATACTGCGATT-Cy3-3  1  3 3-GTCCTTATGACGCTAA-5 40090 37397 0.071991
 4 LB4  5-GTGATGCTTGTATGGAGGAATACTGCGATT-Cy3-3  1  4 3-TTCCTTATGACGCTAA-5 40074 37134 0.079173
 4 LB4  5-GTGATGCTTGTATGGAGGAATACTGCGATT-Cy3-3  2  1 3-CACCTTATGACGCTAA-5 40113 36907 0.086867
 4 LB4  5-GTGATGCTTGTATGGAGGAATACTGCGATT-Cy3-3  2  2 3-CCCCTTATGACGCTAA-5 41277 36672 0.125585
 4 LB4  5-GTGATGCTTGTATGGAGGAATACTGCGATT-Cy3-3  2  3 3-CGCCTTATGACGCTAA-5 39721 36736 0.081254
 4 LB4  5-GTGATGCTTGTATGGAGGAATACTGCGATT-Cy3-3  2  4 3-CTCCTTATGACGCTAA-5 41021 36487 0.124272
 4 LB4  5-GTGATGCTTGTATGGAGGAATACTGCGATT-Cy3-3  3  1 3-CTACTTATGACGCTAA-5 40773 37682 0.082038
 4 LB4  5-GTGATGCTTGTATGGAGGAATACTGCGATT-Cy3-3  3  2 3-CTCCTTATGACGCTAA-5 42926 37355 0.149149
 4 LB4  5-GTGATGCTTGTATGGAGGAATACTGCGATT-Cy3-3  3  3 3-CTGCTTATGACGCTAA-5 38262 37426 0.022337
 4 LB4  5-GTGATGCTTGTATGGAGGAATACTGCGATT-Cy3-3  3  4 3-CTTCTTATGACGCTAA-5 38410 37269 0.030612
 4 LB4  5-GTGATGCTTGTATGGAGGAATACTGCGATT-Cy3-3  4  1 3-CTCATTATGACGCTAA-5 38367 37028 0.036167
 4 LB4  5-GTGATGCTTGTATGGAGGAATACTGCGATT-Cy3-3  4  2 3-CTCCTTATGACGCTAA-5 41846 36864 0.135139
 4 LB4  5-GTGATGCTTGTATGGAGGAATACTGCGATT-Cy3-3  4  3 3-CTCGTTATGACGCTAA-5 37524 37077 0.012060
 4 LB4  5-GTGATGCTTGTATGGAGGAATACTGCGATT-Cy3-3  4  4 3-CTCTTTATGACGCTAA-5 37757 36900 0.023249
 4 LB4  5-GTGATGCTTGTATGGAGGAATACTGCGATT-Cy3-3  5  1 3-CTCCATATGACGCTAA-5 38326 37340 0.026387
 4 LB4  5-GTGATGCTTGTATGGAGGAATACTGCGATT-Cy3-3  5  2 3-CTCCCTATGACGCTAA-5 38456 37404 0.028122
 4 LB4  5-GTGATGCTTGTATGGAGGAATACTGCGATT-Cy3-3  5  3 3-CTCCGTATGACGCTAA-5 38006 37376 0.016849
 4 LB4  5-GTGATGCTTGTATGGAGGAATACTGCGATT-Cy3-3  5  4 3-CTCCTTATGACGCTAA-5 42578 37170 0.145498
 4 LB4  5-GTGATGCTTGTATGGAGGAATACTGCGATT-Cy3-3  6  1 3-CTCCTAATGACGCTAA-5 38508 37092 0.038175
 4 LB4  5-GTGATGCTTGTATGGAGGAATACTGCGATT-Cy3-3  6  2 3-CTCCTCATGACGCTAA-5 38152 36914 0.033535
 4 LB4  5-GTGATGCTTGTATGGAGGAATACTGCGATT-Cy3-3  6  3 3-CTCCTGATGACGCTAA-5 38461 36942 0.041124
 4 LB4  5-GTGATGCTTGTATGGAGGAATACTGCGATT-Cy3-3  6  4 3-CTCCTTATGACGCTAA-5 41119 37134 0.107300
 4 LB4  5-GTGATGCTTGTATGGAGGAATACTGCGATT-Cy3-3  7  1 3-CTCCTTATGACGCTAA-5 43651 37703 0.157744
 4 LB4  5-GTGATGCTTGTATGGAGGAATACTGCGATT-Cy3-3  7  2 3-CTCCTTCTGACGCTAA-5 39109 37433 0.044780
 4 LB4  5-GTGATGCTTGTATGGAGGAATACTGCGATT-Cy3-3  7  3 3-CTCCTTGTGACGCTAA-5 38595 37284 0.035163
 4 LB4  5-GTGATGCTTGTATGGAGGAATACTGCGATT-Cy3-3  7  4 3-CTCCTTTTGACGCTAA-5 38710 37390 0.035291
 4 LB4  5-GTGATGCTTGTATGGAGGAATACTGCGATT-Cy3-3  8  1 3-CTCCTTAAGACGCTAA-5 37860 37262 0.016038
 4 LB4  5-GTGATGCTTGTATGGAGGAATACTGCGATT-Cy3-3  8  2 3-CTCCTTACGACGCTAA-5 38976 37092 0.050805
 4 LB4  5-GTGATGCTTGTATGGAGGAATACTGCGATT-Cy3-3  8  3 3-CTCCTTAGGACGCTAA-5 38444 37056 0.037444
 4 LB4  5-GTGATGCTTGTATGGAGGAATACTGCGATT-Cy3-3  8  4 3-CTCCTTATGACGCTAA-5 41620 36928 0.127071
 4 LB4  5-GTGATGCTTGTATGGAGGAATACTGCGATT-Cy3-3  9  1 3-CTCCTTATAACGCTAA-5 38164 37269 0.024018
 4 LB4  5-GTGATGCTTGTATGGAGGAATACTGCGATT-Cy3-3  9  2 3-CTCCTTATCACGCTAA-5 38049 37404 0.017240
 4 LB4  5-GTGATGCTTGTATGGAGGAATACTGCGATT-Cy3-3  9  3 3-CTCCTTATGACGCTAA-5 43036 37120 0.159379
 4 LB4  5-GTGATGCTTGTATGGAGGAATACTGCGATT-Cy3-3  9  4 3-CTCCTTATTACGCTAA-5 38584 37106 0.039847
 4 LB4  5-GTGATGCTTGTATGGAGGAATACTGCGATT-Cy3-3 10  1 3-CTCCTTATGACGCTAA-5 42514 37276 0.140504
 4 LB4  5-GTGATGCTTGTATGGAGGAATACTGCGATT-Cy3-3 10  2 3-CTCCTTATGCCGCTAA-5 37814 37198 0.016548
 4 LB4  5-GTGATGCTTGTATGGAGGAATACTGCGATT-Cy3-3 10  3 3-CTCCTTATGGCGCTAA-5 37576 36914 0.017931
 4 LB4  5-GTGATGCTTGTATGGAGGAATACTGCGATT-Cy3-3 10  4 3-CTCCTTATGTCGCTAA-5 38254 37056 0.032332
 4 LB4  5-GTGATGCTTGTATGGAGGAATACTGCGATT-Cy3-3 11  1 3-CTCCTTATGAAGCTAA-5 38538 37319 0.032668
 4 LB4  5-GTGATGCTTGTATGGAGGAATACTGCGATT-Cy3-3 11  2 3-CTCCTTATGACGCTAA-5 42903 37106 0.156236
 4 LB4  5-GTGATGCTTGTATGGAGGAATACTGCGATT-Cy3-3 11  3 3-CTCCTTATGAGGCTAA-5 37809 37220 0.015827
 4 LB4  5-GTGATGCTTGTATGGAGGAATACTGCGATT-Cy3-3 11  4 3-CTCCTTATGATGCTAA-5 37617 36878 0.020023
 4 LB4  5-GTGATGCTTGTATGGAGGAATACTGCGATT-Cy3-3 12  1 3-CTCCTTATGACACTAA-5 38249 36843 0.038170
 4 LB4  5-GTGATGCTTGTATGGAGGAATACTGCGATT-Cy3-3 12  2 3-CTCCTTATGACCCTAA-5 37719 36971 0.020242
 4 LB4  5-GTGATGCTTGTATGGAGGAATACTGCGATT-Cy3-3 12  3 3-CTCCTTATGACGCTAA-5 42278 36964 0.143786
 4 LB4  5-GTGATGCTTGTATGGAGGAATACTGCGATT-Cy3-3 12  4 3-CTCCTTATGACTCTAA-5 37179 37120 0.001586
 4 LB4  5-GTGATGCTTGTATGGAGGAATACTGCGATT-Cy3-3 13  1 3-CTCCTTATGACGATAA-5 41188 37077 0.110863
 4 LB4  5-GTGATGCTTGTATGGAGGAATACTGCGATT-Cy3-3 13  2 3-CTCCTTATGACGCTAA-5 43108 37120 0.161310
 4 LB4  5-GTGATGCTTGTATGGAGGAATACTGCGATT-Cy3-3 13  3 3-CTCCTTATGACGGTAA-5 38011 36949 0.028730
 4 LB4  5-GTGATGCTTGTATGGAGGAATACTGCGATT-Cy3-3 13  4 3-CTCCTTATGACGTTAA-5 38100 36708 0.037947
 4 LB4  5-GTGATGCTTGTATGGAGGAATACTGCGATT-Cy3-3 14  1 3-CTCCTTATGACGCAAA-5 38587 37013 0.042513
 4 LB4  5-GTGATGCTTGTATGGAGGAATACTGCGATT-Cy3-3 14  2 3-CTCCTTATGACGCCAA-5 38712 37148 0.042098
 4 LB4  5-GTGATGCTTGTATGGAGGAATACTGCGATT-Cy3-3 14  3 3-CTCCTTATGACGCGAA-5 38748 36956 0.048482
 4 LB4  5-GTGATGCTTGTATGGAGGAATACTGCGATT-Cy3-3 14  4 3-CTCCTTATGACGCTAA-5 41510 37156 0.117206
 4 LB4  5-GTGATGCTTGTATGGAGGAATACTGCGATT-Cy3-3 15  1 3-CTCCTTATGACGCTAA-5 43397 37682 0.151674
 4 LB4  5-GTGATGCTTGTATGGAGGAATACTGCGATT-Cy3-3 15  2 3-CTCCTTATGACGCTCA-5 39875 37170 0.072768
 4 LB4  5-GTGATGCTTGTATGGAGGAATACTGCGATT-Cy3-3 15  3 3-CTCCTTATGACGCTGA-5 40143 36914 0.087490
 4 LB4  5-GTGATGCTTGTATGGAGGAATACTGCGATT-Cy3-3 15  4 3-CTCCTTATGACGCTTA-5 40364 37177 0.085715
 4 LB4  5-GTGATGCTTGTATGGAGGAATACTGCGATT-Cy3-3 16  1 3-CTCCTTATGACGCTAA-5 42509 36843 0.153793
 4 LB4  5-GTGATGCTTGTATGGAGGAATACTGCGATT-Cy3-3 16  2 3-CTCCTTATGACGCTAC-5 41677 37241 0.119114
 4 LB4  5-GTGATGCTTGTATGGAGGAATACTGCGATT-Cy3-3 16  3 3-CTCCTTATGACGCTAG-5 40625 36622 0.109289
 4 LB4  5-GTGATGCTTGTATGGAGGAATACTGCGATT-Cy3-3 16  4 3-CTCCTTATGACGCTAT-5 40763 37099 0.098769

 5 UR3  5-GTGATGCTTGTATGGAGGAATACTGCGATT-Cy3-3  1  1 3-ATTTGAATCTCACGTC-5 49510 37497 0.320387
 5 UR3  5-GTGATGCTTGTATGGAGGAATACTGCGATT-Cy3-3  1  2 3-CTTTGAATCTCACGTC-5 49539 37106 0.335063
 5 UR3  5-GTGATGCTTGTATGGAGGAATACTGCGATT-Cy3-3  1  3 3-GTTTGAATCTCACGTC-5 56312 37298 0.509804
 5 UR3  5-GTGATGCTTGTATGGAGGAATACTGCGATT-Cy3-3  1  4 3-TTTTGAATCTCACGTC-5 50053 37063 0.350483
 5 UR3  5-GTGATGCTTGTATGGAGGAATACTGCGATT-Cy3-3  2  1 3-GATTGAATCTCACGTC-5 50186 36828 0.362703
 5 UR3  5-GTGATGCTTGTATGGAGGAATACTGCGATT-Cy3-3  2  2 3-GCTTGAATCTCACGTC-5 48174 36892 0.305798
 5 UR3  5-GTGATGCTTGTATGGAGGAATACTGCGATT-Cy3-3  2  3 3-GGTTGAATCTCACGTC-5 49052 36423 0.346732
 5 UR3  5-GTGATGCTTGTATGGAGGAATACTGCGATT-Cy3-3  2  4 3-GTTTGAATCTCACGTC-5 54016 36487 0.480413
 5 UR3  5-GTGATGCTTGTATGGAGGAATACTGCGATT-Cy3-3  3  1 3-GTATGAATCTCACGTC-5 49659 37077 0.339333
 5 UR3  5-GTGATGCTTGTATGGAGGAATACTGCGATT-Cy3-3  3  2 3-GTCTGAATCTCACGTC-5 50051 37497 0.334792
 5 UR3  5-GTGATGCTTGTATGGAGGAATACTGCGATT-Cy3-3  3  3 3-GTGTGAATCTCACGTC-5 47004 37262 0.261443
 5 UR3  5-GTGATGCTTGTATGGAGGAATACTGCGATT-Cy3-3  3  4 3-GTTTGAATCTCACGTC-5 56494 37084 0.523390
 5 UR3  5-GTGATGCTTGTATGGAGGAATACTGCGATT-Cy3-3  4  1 3-GTTAGAATCTCACGTC-5 46467 37220 0.248445
 5 UR3  5-GTGATGCTTGTATGGAGGAATACTGCGATT-Cy3-3  4  2 3-GTTCGAATCTCACGTC-5 46689 37056 0.259965
 5 UR3  5-GTGATGCTTGTATGGAGGAATACTGCGATT-Cy3-3  4  3 3-GTTGGAATCTCACGTC-5 48023 36651 0.310291
 5 UR3  5-GTGATGCTTGTATGGAGGAATACTGCGATT-Cy3-3  4  4 3-GTTTGAATCTCACGTC-5 54239 36729 0.476732
 5 UR3  5-GTGATGCTTGTATGGAGGAATACTGCGATT-Cy3-3  5  1 3-GTTTAAATCTCACGTC-5 43707 37696 0.159457
 5 UR3  5-GTGATGCTTGTATGGAGGAATACTGCGATT-Cy3-3  5  2 3-GTTTCAATCTCACGTC-5 47050 37504 0.254539
 5 UR3  5-GTGATGCTTGTATGGAGGAATACTGCGATT-Cy3-3  5  3 3-GTTTGAATCTCACGTC-5 56786 37248 0.524536
 5 UR3  5-GTGATGCTTGTATGGAGGAATACTGCGATT-Cy3-3  5  4 3-GTTTTAATCTCACGTC-5 45302 37461 0.209294
 5 UR3  5-GTGATGCTTGTATGGAGGAATACTGCGATT-Cy3-3  6  1 3-GTTTGAATCTCACGTC-5 56742 37077 0.530380
 5 UR3  5-GTGATGCTTGTATGGAGGAATACTGCGATT-Cy3-3  6  2 3-GTTTGCATCTCACGTC-5 47480 37063 0.281067
 5 UR3  5-GTGATGCTTGTATGGAGGAATACTGCGATT-Cy3-3  6  3 3-GTTTGGATCTCACGTC-5 46369 37319 0.242508
 5 UR3  5-GTGATGCTTGTATGGAGGAATACTGCGATT-Cy3-3  6  4 3-GTTTGTATCTCACGTC-5 52511 36871 0.424170
 5 UR3  5-GTGATGCTTGTATGGAGGAATACTGCGATT-Cy3-3  7  1 3-GTTTGAATCTCACGTC-5 56468 37540 0.504239
 5 UR3  5-GTGATGCTTGTATGGAGGAATACTGCGATT-Cy3-3  7  2 3-GTTTGACTCTCACGTC-5 51543 37724 0.366303
 5 UR3  5-GTGATGCTTGTATGGAGGAATACTGCGATT-Cy3-3  7  3 3-GTTTGAGTCTCACGTC-5 53443 37824 0.412927
 5 UR3  5-GTGATGCTTGTATGGAGGAATACTGCGATT-Cy3-3  7  4 3-GTTTGATTCTCACGTC-5 46623 37604 0.239849
 5 UR3  5-GTGATGCTTGTATGGAGGAATACTGCGATT-Cy3-3  8  1 3-GTTTGAAACTCACGTC-5 44183 37426 0.180551
 5 UR3  5-GTGATGCTTGTATGGAGGAATACTGCGATT-Cy3-3  8  2 3-GTTTGAACCTCACGTC-5 49838 37205 0.339541
 5 UR3  5-GTGATGCTTGTATGGAGGAATACTGCGATT-Cy3-3  8  3 3-GTTTGAAGCTCACGTC-5 46441 37148 0.250145
 5 UR3  5-GTGATGCTTGTATGGAGGAATACTGCGATT-Cy3-3  8  4 3-GTTTGAATCTCACGTC-5 54953 37099 0.481265
 5 UR3  5-GTGATGCTTGTATGGAGGAATACTGCGATT-Cy3-3  9  1 3-GTTTGAATATCACGTC-5 42947 37589 0.142520
 5 UR3  5-GTGATGCTTGTATGGAGGAATACTGCGATT-Cy3-3  9  2 3-GTTTGAATCTCACGTC-5 57085 37703 0.514078
 5 UR3  5-GTGATGCTTGTATGGAGGAATACTGCGATT-Cy3-3  9  3 3-GTTTGAATGTCACGTC-5 40097 37838 0.059703
 5 UR3  5-GTGATGCTTGTATGGAGGAATACTGCGATT-Cy3-3  9  4 3-GTTTGAATTTCACGTC-5 40911 37767 0.083254
 5 UR3  5-GTGATGCTTGTATGGAGGAATACTGCGATT-Cy3-3 10  1 3-GTTTGAATCACACGTC-5 42872 37554 0.141625
 5 UR3  5-GTGATGCTTGTATGGAGGAATACTGCGATT-Cy3-3 10  2 3-GTTTGAATCCCACGTC-5 44867 37113 0.208921
 5 UR3  5-GTGATGCTTGTATGGAGGAATACTGCGATT-Cy3-3 10  3 3-GTTTGAATCGCACGTC-5 43958 36900 0.191282
 5 UR3  5-GTGATGCTTGTATGGAGGAATACTGCGATT-Cy3-3 10  4 3-GTTTGAATCTCACGTC-5 56353 37092 0.519302
 5 UR3  5-GTGATGCTTGTATGGAGGAATACTGCGATT-Cy3-3 11  1 3-GTTTGAATCTAACGTC-5 41669 37724 0.104566
 5 UR3  5-GTGATGCTTGTATGGAGGAATACTGCGATT-Cy3-3 11  2 3-GTTTGAATCTCACGTC-5 57528 37554 0.531892
 5 UR3  5-GTGATGCTTGTATGGAGGAATACTGCGATT-Cy3-3 11  3 3-GTTTGAATCTGACGTC-5 41196 37682 0.093248
 5 UR3  5-GTGATGCTTGTATGGAGGAATACTGCGATT-Cy3-3 11  4 3-GTTTGAATCTTACGTC-5 41856 37483 0.116676
 5 UR3  5-GTGATGCTTGTATGGAGGAATACTGCGATT-Cy3-3 12  1 3-GTTTGAATCTCACGTC-5 57787 37504 0.540819
 5 UR3  5-GTGATGCTTGTATGGAGGAATACTGCGATT-Cy3-3 12  2 3-GTTTGAATCTCCCGTC-5 49838 37227 0.338774
 5 UR3  5-GTGATGCTTGTATGGAGGAATACTGCGATT-Cy3-3 12  3 3-GTTTGAATCTCGCGTC-5 44439 37156 0.196027
 5 UR3  5-GTGATGCTTGTATGGAGGAATACTGCGATT-Cy3-3 12  4 3-GTTTGAATCTCTCGTC-5 44457 37013 0.201107
 5 UR3  5-GTGATGCTTGTATGGAGGAATACTGCGATT-Cy3-3 13  1 3-GTTTGAATCTCAAGTC-5 44255 37575 0.177767
 5 UR3  5-GTGATGCTTGTATGGAGGAATACTGCGATT-Cy3-3 13  2 3-GTTTGAATCTCACGTC-5 57690 37696 0.530390
 5 UR3  5-GTGATGCTTGTATGGAGGAATACTGCGATT-Cy3-3 13  3 3-GTTTGAATCTCAGGTC-5 44600 37340 0.194424
 5 UR3  5-GTGATGCTTGTATGGAGGAATACTGCGATT-Cy3-3 13  4 3-GTTTGAATCTCATGTC-5 43523 37589 0.157843
 5 UR3  5-GTGATGCTTGTATGGAGGAATACTGCGATT-Cy3-3 14  1 3-GTTTGAATCTCACATC-5 48804 37710 0.294181
 5 UR3  5-GTGATGCTTGTATGGAGGAATACTGCGATT-Cy3-3 14  2 3-GTTTGAATCTCACCTC-5 56340 37476 0.503393
 5 UR3  5-GTGATGCTTGTATGGAGGAATACTGCGATT-Cy3-3 14  3 3-GTTTGAATCTCACGTC-5 58435 37084 0.575716
 5 UR3  5-GTGATGCTTGTATGGAGGAATACTGCGATT-Cy3-3 14  4 3-GTTTGAATCTCACTTC-5 45770 37262 0.228328
 5 UR3  5-GTGATGCTTGTATGGAGGAATACTGCGATT-Cy3-3 15  1 3-GTTTGAATCTCACGAC-5 51249 37497 0.366744
 5 UR3  5-GTGATGCTTGTATGGAGGAATACTGCGATT-Cy3-3 15  2 3-GTTTGAATCTCACGCC-5 55872 37653 0.483853
 5 UR3  5-GTGATGCTTGTATGGAGGAATACTGCGATT-Cy3-3 15  3 3-GTTTGAATCTCACGGC-5 58665 37468 0.565716
 5 UR3  5-GTGATGCTTGTATGGAGGAATACTGCGATT-Cy3-3 15  4 3-GTTTGAATCTCACGTC-5 58836 37177 0.582609
 5 UR3  5-GTGATGCTTGTATGGAGGAATACTGCGATT-Cy3-3 16  1 3-GTTTGAATCTCACGTA-5 55465 37333 0.485669
 5 UR3  5-GTGATGCTTGTATGGAGGAATACTGCGATT-Cy3-3 16  2 3-GTTTGAATCTCACGTC-5 58281 36914 0.578840
 5 UR3  5-GTGATGCTTGTATGGAGGAATACTGCGATT-Cy3-3 16  3 3-GTTTGAATCTCACGTG-5 52877 36921 0.432165
 5 UR3  5-GTGATGCTTGTATGGAGGAATACTGCGATT-Cy3-3 16  4 3-GTTTGAATCTCACGTT-5 53148 37234 0.427418

 6 UR6  5-GTGATGCTTGTATGGAGGAATACTGCGATT-Cy3-3  1  1 3-ATCGTCTCCCCTCACC-5 56317 27797 1.026002
 6 UR6  5-GTGATGCTTGTATGGAGGAATACTGCGATT-Cy3-3  1  2 3-CTCGTCTCCCCTCACC-5 57446 27840 1.063448
 6 UR6  5-GTGATGCTTGTATGGAGGAATACTGCGATT-Cy3-3  1  3 3-GTCGTCTCCCCTCACC-5 61901 27783 1.228001
 6 UR6  5-GTGATGCTTGTATGGAGGAATACTGCGATT-Cy3-3  1  4 3-TTCGTCTCCCCTCACC-5 60664 27548 1.202096
 6 UR6  5-GTGATGCTTGTATGGAGGAATACTGCGATT-Cy3-3  2  1 3-GACGTCTCCCCTCACC-5 60017 27470 1.184789
 6 UR6  5-GTGATGCTTGTATGGAGGAATACTGCGATT-Cy3-3  2  2 3-GCCGTCTCCCCTCACC-5 59487 27492 1.163818
 6 UR6  5-GTGATGCTTGTATGGAGGAATACTGCGATT-Cy3-3  2  3 3-GGCGTCTCCCCTCACC-5 57874 27264 1.122723
 6 UR6  5-GTGATGCTTGTATGGAGGAATACTGCGATT-Cy3-3  2  4 3-GTCGTCTCCCCTCACC-5 61002 27406 1.225854
 6 UR6  5-GTGATGCTTGTATGGAGGAATACTGCGATT-Cy3-3  3  1 3-GTAGTCTCCCCTCACC-5 49761 28103 0.770668
 6 UR6  5-GTGATGCTTGTATGGAGGAATACTGCGATT-Cy3-3  3  2 3-GTCGTCTCCCCTCACC-5 61437 27883 1.203428
 6 UR6  5-GTGATGCTTGTATGGAGGAATACTGCGATT-Cy3-3  3  3 3-GTGGTCTCCCCTCACC-5 50519 27826 0.815548
 6 UR6  5-GTGATGCTTGTATGGAGGAATACTGCGATT-Cy3-3  3  4 3-GTTGTCTCCCCTCACC-5 58253 27790 1.096162
 6 UR6  5-GTGATGCTTGTATGGAGGAATACTGCGATT-Cy3-3  4  1 3-GTCATCTCCCCTCACC-5 47688 27627 0.726147
 6 UR6  5-GTGATGCTTGTATGGAGGAATACTGCGATT-Cy3-3  4  2 3-GTCCTCTCCCCTCACC-5 50171 27847 0.801655
 6 UR6  5-GTGATGCTTGTATGGAGGAATACTGCGATT-Cy3-3  4  3 3-GTCGTCTCCCCTCACC-5 60741 27470 1.211162
 6 UR6  5-GTGATGCTTGTATGGAGGAATACTGCGATT-Cy3-3  4  4 3-GTCTTCTCCCCTCACC-5 48008 27755 0.729716
 6 UR6  5-GTGATGCTTGTATGGAGGAATACTGCGATT-Cy3-3  5  1 3-GTCGACTCCCCTCACC-5 41516 28039 0.480629
 6 UR6  5-GTGATGCTTGTATGGAGGAATACTGCGATT-Cy3-3  5  2 3-GTCGCCTCCCCTCACC-5 44319 27854 0.591095
 6 UR6  5-GTGATGCTTGTATGGAGGAATACTGCGATT-Cy3-3  5  3 3-GTCGGCTCCCCTCACC-5 46633 28068 0.661454
 6 UR6  5-GTGATGCTTGTATGGAGGAATACTGCGATT-Cy3-3  5  4 3-GTCGTCTCCCCTCACC-5 61716 28089 1.197185
 6 UR6  5-GTGATGCTTGTATGGAGGAATACTGCGATT-Cy3-3  6  1 3-GTCGTATCCCCTCACC-5 43584 28124 0.549684
 6 UR6  5-GTGATGCTTGTATGGAGGAATACTGCGATT-Cy3-3  6  2 3-GTCGTCTCCCCTCACC-5 61015 27698 1.202886
 6 UR6  5-GTGATGCTTGTATGGAGGAATACTGCGATT-Cy3-3  6  3 3-GTCGTGTCCCCTCACC-5 39882 27548 0.447713
 6 UR6  5-GTGATGCTTGTATGGAGGAATACTGCGATT-Cy3-3  6  4 3-GTCGTTTCCCCTCACC-5 44700 27563 0.621765
 6 UR6  5-GTGATGCTTGTATGGAGGAATACTGCGATT-Cy3-3  7  1 3-GTCGTCACCCCTCACC-5 41626 27904 0.491743
 6 UR6  5-GTGATGCTTGTATGGAGGAATACTGCGATT-Cy3-3  7  2 3-GTCGTCCCCCCTCACC-5 46195 28075 0.645441
 6 UR6  5-GTGATGCTTGTATGGAGGAATACTGCGATT-Cy3-3  7  3 3-GTCGTCGCCCCTCACC-5 48056 27705 0.734579
 6 UR6  5-GTGATGCTTGTATGGAGGAATACTGCGATT-Cy3-3  7  4 3-GTCGTCTCCCCTCACC-5 62008 27947 1.218809
 6 UR6  5-GTGATGCTTGTATGGAGGAATACTGCGATT-Cy3-3  8  1 3-GTCGTCTACCCTCACC-5 46157 27954 0.651183
 6 UR6  5-GTGATGCTTGTATGGAGGAATACTGCGATT-Cy3-3  8  2 3-GTCGTCTCCCCTCACC-5 61373 27904 1.199450
 6 UR6  5-GTGATGCTTGTATGGAGGAATACTGCGATT-Cy3-3  8  3 3-GTCGTCTGCCCTCACC-5 40622 27705 0.466242
 6 UR6  5-GTGATGCTTGTATGGAGGAATACTGCGATT-Cy3-3  8  4 3-GTCGTCTTCCCTCACC-5 42168 27420 0.537842
 6 UR6  5-GTGATGCTTGTATGGAGGAATACTGCGATT-Cy3-3  9  1 3-GTCGTCTCACCTCACC-5 51313 27776 0.847373
 6 UR6  5-GTGATGCTTGTATGGAGGAATACTGCGATT-Cy3-3  9  2 3-GTCGTCTCCCCTCACC-5 61007 27876 1.188561
 6 UR6  5-GTGATGCTTGTATGGAGGAATACTGCGATT-Cy3-3  9  3 3-GTCGTCTCGCCTCACC-5 44452 28032 0.585753
 6 UR6  5-GTGATGCTTGTATGGAGGAATACTGCGATT-Cy3-3  9  4 3-GTCGTCTCTCCTCACC-5 46520 28018 0.660386
 6 UR6  5-GTGATGCTTGTATGGAGGAATACTGCGATT-Cy3-3 10  1 3-GTCGTCTCCACTCACC-5 51945 28053 0.851650
 6 UR6  5-GTGATGCTTGTATGGAGGAATACTGCGATT-Cy3-3 10  2 3-GTCGTCTCCCCTCACC-5 61617 27954 1.204233
 6 UR6  5-GTGATGCTTGTATGGAGGAATACTGCGATT-Cy3-3 10  3 3-GTCGTCTCCGCTCACC-5 46938 27748 0.691594
 6 UR6  5-GTGATGCTTGTATGGAGGAATACTGCGATT-Cy3-3 10  4 3-GTCGTCTCCTCTCACC-5 49331 27918 0.766989
 6 UR6  5-GTGATGCTTGTATGGAGGAATACTGCGATT-Cy3-3 11  1 3-GTCGTCTCCCATCACC-5 43530 27883 0.561194
 6 UR6  5-GTGATGCTTGTATGGAGGAATACTGCGATT-Cy3-3 11  2 3-GTCGTCTCCCCTCACC-5 59668 27612 1.160927
 6 UR6  5-GTGATGCTTGTATGGAGGAATACTGCGATT-Cy3-3 11  3 3-GTCGTCTCCCGTCACC-5 42924 27534 0.558915
 6 UR6  5-GTGATGCTTGTATGGAGGAATACTGCGATT-Cy3-3 11  4 3-GTCGTCTCCCTTCACC-5 43835 27726 0.580990
 6 UR6  5-GTGATGCTTGTATGGAGGAATACTGCGATT-Cy3-3 12  1 3-GTCGTCTCCCCACACC-5 42842 27726 0.545165
 6 UR6  5-GTGATGCTTGTATGGAGGAATACTGCGATT-Cy3-3 12  2 3-GTCGTCTCCCCCCACC-5 46070 27669 0.665012
 6 UR6  5-GTGATGCTTGTATGGAGGAATACTGCGATT-Cy3-3 12  3 3-GTCGTCTCCCCGCACC-5 48479 27897 0.737782
 6 UR6  5-GTGATGCTTGTATGGAGGAATACTGCGATT-Cy3-3 12  4 3-GTCGTCTCCCCTCACC-5 61586 27868 1.209880
 6 UR6  5-GTGATGCTTGTATGGAGGAATACTGCGATT-Cy3-3 13  1 3-GTCGTCTCCCCTAACC-5 40824 27819 0.467515
 6 UR6  5-GTGATGCTTGTATGGAGGAATACTGCGATT-Cy3-3 13  2 3-GTCGTCTCCCCTCACC-5 59753 27883 1.143015
 6 UR6  5-GTGATGCTTGTATGGAGGAATACTGCGATT-Cy3-3 13  3 3-GTCGTCTCCCCTGACC-5 40620 27456 0.479441
 6 UR6  5-GTGATGCTTGTATGGAGGAATACTGCGATT-Cy3-3 13  4 3-GTCGTCTCCCCTTACC-5 41705 27762 0.502244
 6 UR6  5-GTGATGCTTGTATGGAGGAATACTGCGATT-Cy3-3 14  1 3-GTCGTCTCCCCTCACC-5 62856 27904 1.252569
 6 UR6  5-GTGATGCTTGTATGGAGGAATACTGCGATT-Cy3-3 14  2 3-GTCGTCTCCCCTCCCC-5 48671 27847 0.747783
 6 UR6  5-GTGATGCTTGTATGGAGGAATACTGCGATT-Cy3-3 14  3 3-GTCGTCTCCCCTCGCC-5 52388 28089 0.865073
 6 UR6  5-GTGATGCTTGTATGGAGGAATACTGCGATT-Cy3-3 14  4 3-GTCGTCTCCCCTCTCC-5 50591 27776 0.821382
 6 UR6  5-GTGATGCTTGTATGGAGGAATACTGCGATT-Cy3-3 15  1 3-GTCGTCTCCCCTCAAC-5 50550 27861 0.814334
 6 UR6  5-GTGATGCTTGTATGGAGGAATACTGCGATT-Cy3-3 15  2 3-GTCGTCTCCCCTCACC-5 59640 27726 1.151044
 6 UR6  5-GTGATGCTTGTATGGAGGAATACTGCGATT-Cy3-3 15  3 3-GTCGTCTCCCCTCAGC-5 47872 27662 0.730591
 6 UR6  5-GTGATGCTTGTATGGAGGAATACTGCGATT-Cy3-3 15  4 3-GTCGTCTCCCCTCATC-5 50796 27563 0.842910
 6 UR6  5-GTGATGCTTGTATGGAGGAATACTGCGATT-Cy3-3 16  1 3-GTCGTCTCCCCTCACA-5 59894 27762 1.157418
 6 UR6  5-GTGATGCTTGTATGGAGGAATACTGCGATT-Cy3-3 16  2 3-GTCGTCTCCCCTCACC-5 62789 27641 1.271603
 6 UR6  5-GTGATGCTTGTATGGAGGAATACTGCGATT-Cy3-3 16  3 3-GTCGTCTCCCCTCACG-5 62034 27797 1.231650
 6 UR6  5-GTGATGCTTGTATGGAGGAATACTGCGATT-Cy3-3 16  4 3-GTCGTCTCCCCTCACT-5 60585 27669 1.189607

 7 UR1  5-Cy3-ACTACAAACTTAGAGTGCAGCAGAGGGGAGTGGAATTC-3  1  1 3-AGATGTTTGAATCTCA-5 41618 37141 0.120528
 7 UR1  5-Cy3-ACTACAAACTTAGAGTGCAGCAGAGGGGAGTGGAATTC-3  1  2 3-CGATGTTTGAATCTCA-5 41938 37298 0.124408
 7 UR1  5-Cy3-ACTACAAACTTAGAGTGCAGCAGAGGGGAGTGGAATTC-3  1  3 3-GGATGTTTGAATCTCA-5 42445 36786 0.153837
 7 UR1  5-Cy3-ACTACAAACTTAGAGTGCAGCAGAGGGGAGTGGAATTC-3  1  4 3-TGATGTTTGAATCTCA-5 45878 36587 0.253948
 7 UR1  5-Cy3-ACTACAAACTTAGAGTGCAGCAGAGGGGAGTGGAATTC-3  2  1 3-TAATGTTTGAATCTCA-5 40471 36231 0.117025
 7 UR1  5-Cy3-ACTACAAACTTAGAGTGCAGCAGAGGGGAGTGGAATTC-3  2  2 3-TCATGTTTGAATCTCA-5 40294 36388 0.107368
 7 UR1  5-Cy3-ACTACAAACTTAGAGTGCAGCAGAGGGGAGTGGAATTC-3  2  3 3-TGATGTTTGAATCTCA-5 46019 36210 0.270888
 7 UR1  5-Cy3-ACTACAAACTTAGAGTGCAGCAGAGGGGAGTGGAATTC-3  2  4 3-TTATGTTTGAATCTCA-5 40602 36139 0.123495
 7 UR1  5-Cy3-ACTACAAACTTAGAGTGCAGCAGAGGGGAGTGGAATTC-3  3  1 3-TGATGTTTGAATCTCA-5 46477 37412 0.242311
 7 UR1  5-Cy3-ACTACAAACTTAGAGTGCAGCAGAGGGGAGTGGAATTC-3  3  2 3-TGCTGTTTGAATCTCA-5 40786 37099 0.099390
 7 UR1  5-Cy3-ACTACAAACTTAGAGTGCAGCAGAGGGGAGTGGAATTC-3  3  3 3-TGGTGTTTGAATCTCA-5 41518 37077 0.119770
 7 UR1  5-Cy3-ACTACAAACTTAGAGTGCAGCAGAGGGGAGTGGAATTC-3  3  4 3-TGTTGTTTGAATCTCA-5 42092 36764 0.144897
 7 UR1  5-Cy3-ACTACAAACTTAGAGTGCAGCAGAGGGGAGTGGAATTC-3  4  1 3-TGAAGTTTGAATCTCA-5 38866 36452 0.066235
 7 UR1  5-Cy3-ACTACAAACTTAGAGTGCAGCAGAGGGGAGTGGAATTC-3  4  2 3-TGACGTTTGAATCTCA-5 39199 36210 0.082545
 7 UR1  5-Cy3-ACTACAAACTTAGAGTGCAGCAGAGGGGAGTGGAATTC-3  4  3 3-TGAGGTTTGAATCTCA-5 41626 36160 0.151150
 7 UR1  5-Cy3-ACTACAAACTTAGAGTGCAGCAGAGGGGAGTGGAATTC-3  4  4 3-TGATGTTTGAATCTCA-5 46740 36324 0.286782
 7 UR1  5-Cy3-ACTACAAACTTAGAGTGCAGCAGAGGGGAGTGGAATTC-3  5  1 3-TGATATTTGAATCTCA-5 38216 37333 0.023634
 7 UR1  5-Cy3-ACTACAAACTTAGAGTGCAGCAGAGGGGAGTGGAATTC-3  5  2 3-TGATCTTTGAATCTCA-5 38858 36800 0.055930
 7 UR1  5-Cy3-ACTACAAACTTAGAGTGCAGCAGAGGGGAGTGGAATTC-3  5  3 3-TGATGTTTGAATCTCA-5 47014 37084 0.267766
 7 UR1  5-Cy3-ACTACAAACTTAGAGTGCAGCAGAGGGGAGTGGAATTC-3  5  4 3-TGATTTTTGAATCTCA-5 38269 36516 0.048031
 7 UR1  5-Cy3-ACTACAAACTTAGAGTGCAGCAGAGGGGAGTGGAATTC-3  6  1 3-TGATGATTGAATCTCA-5 38029 36821 0.032793
 7 UR1  5-Cy3-ACTACAAACTTAGAGTGCAGCAGAGGGGAGTGGAATTC-3  6  2 3-TGATGCTTGAATCTCA-5 37996 36864 0.030694
 7 UR1  5-Cy3-ACTACAAACTTAGAGTGCAGCAGAGGGGAGTGGAATTC-3  6  3 3-TGATGGTTGAATCTCA-5 38469 36267 0.060729
 7 UR1  5-Cy3-ACTACAAACTTAGAGTGCAGCAGAGGGGAGTGGAATTC-3  6  4 3-TGATGTTTGAATCTCA-5 47457 36181 0.311651
 7 UR1  5-Cy3-ACTACAAACTTAGAGTGCAGCAGAGGGGAGTGGAATTC-3  7  1 3-TGATGTATGAATCTCA-5 38239 37284 0.025619
 7 UR1  5-Cy3-ACTACAAACTTAGAGTGCAGCAGAGGGGAGTGGAATTC-3  7  2 3-TGATGTCTGAATCTCA-5 38595 37177 0.038133
 7 UR1  5-Cy3-ACTACAAACTTAGAGTGCAGCAGAGGGGAGTGGAATTC-3  7  3 3-TGATGTGTGAATCTCA-5 38456 36892 0.042390
 7 UR1  5-Cy3-ACTACAAACTTAGAGTGCAGCAGAGGGGAGTGGAATTC-3  7  4 3-TGATGTTTGAATCTCA-5 47439 36629 0.295119
 7 UR1  5-Cy3-ACTACAAACTTAGAGTGCAGCAGAGGGGAGTGGAATTC-3  8  1 3-TGATGTTAGAATCTCA-5 38065 36757 0.035566
 7 UR1  5-Cy3-ACTACAAACTTAGAGTGCAGCAGAGGGGAGTGGAATTC-3  8  2 3-TGATGTTCGAATCTCA-5 37765 36537 0.033616
 7 UR1  5-Cy3-ACTACAAACTTAGAGTGCAGCAGAGGGGAGTGGAATTC-3  8  3 3-TGATGTTGGAATCTCA-5 41275 36345 0.135645
 7 UR1  5-Cy3-ACTACAAACTTAGAGTGCAGCAGAGGGGAGTGGAATTC-3  8  4 3-TGATGTTTGAATCTCA-5 47762 36402 0.312077
 7 UR1  5-Cy3-ACTACAAACTTAGAGTGCAGCAGAGGGGAGTGGAATTC-3  9  1 3-TGATGTTTAAATCTCA-5 37878 37163 0.019242
 7 UR1  5-Cy3-ACTACAAACTTAGAGTGCAGCAGAGGGGAGTGGAATTC-3  9  2 3-TGATGTTTCAATCTCA-5 38318 36971 0.036445
 7 UR1  5-Cy3-ACTACAAACTTAGAGTGCAGCAGAGGGGAGTGGAATTC-3  9  3 3-TGATGTTTGAATCTCA-5 47462 36999 0.282798
 7 UR1  5-Cy3-ACTACAAACTTAGAGTGCAGCAGAGGGGAGTGGAATTC-3  9  4 3-TGATGTTTTAATCTCA-5 38246 36750 0.040712
 7 UR1  5-Cy3-ACTACAAACTTAGAGTGCAGCAGAGGGGAGTGGAATTC-3 10  1 3-TGATGTTTGAATCTCA-5 47775 36658 0.303263
 7 UR1  5-Cy3-ACTACAAACTTAGAGTGCAGCAGAGGGGAGTGGAATTC-3 10  2 3-TGATGTTTGCATCTCA-5 39027 36601 0.066291
 7 UR1  5-Cy3-ACTACAAACTTAGAGTGCAGCAGAGGGGAGTGGAATTC-3 10  3 3-TGATGTTTGGATCTCA-5 40044 36487 0.097470
 7 UR1  5-Cy3-ACTACAAACTTAGAGTGCAGCAGAGGGGAGTGGAATTC-3 10  4 3-TGATGTTTGTATCTCA-5 41498 36309 0.142891
 7 UR1  5-Cy3-ACTACAAACTTAGAGTGCAGCAGAGGGGAGTGGAATTC-3 11  1 3-TGATGTTTGAATCTCA-5 47050 36864 0.276319
 7 UR1  5-Cy3-ACTACAAACTTAGAGTGCAGCAGAGGGGAGTGGAATTC-3 11  2 3-TGATGTTTGACTCTCA-5 40978 36928 0.109671
 7 UR1  5-Cy3-ACTACAAACTTAGAGTGCAGCAGAGGGGAGTGGAATTC-3 11  3 3-TGATGTTTGAGTCTCA-5 42094 36764 0.144967
 7 UR1  5-Cy3-ACTACAAACTTAGAGTGCAGCAGAGGGGAGTGGAATTC-3 11  4 3-TGATGTTTGATTCTCA-5 41062 36651 0.120373
 7 UR1  5-Cy3-ACTACAAACTTAGAGTGCAGCAGAGGGGAGTGGAATTC-3 12  1 3-TGATGTTTGAAACTCA-5 40474 36636 0.104736
 7 UR1  5-Cy3-ACTACAAACTTAGAGTGCAGCAGAGGGGAGTGGAATTC-3 12  2 3-TGATGTTTGAACCTCA-5 42294 36473 0.159594
 7 UR1  5-Cy3-ACTACAAACTTAGAGTGCAGCAGAGGGGAGTGGAATTC-3 12  3 3-TGATGTTTGAAGCTCA-5 43323 36309 0.193161
 7 UR1  5-Cy3-ACTACAAACTTAGAGTGCAGCAGAGGGGAGTGGAATTC-3 12  4 3-TGATGTTTGAATCTCA-5 47749 36281 0.316096
 7 UR1  5-Cy3-ACTACAAACTTAGAGTGCAGCAGAGGGGAGTGGAATTC-3 13  1 3-TGATGTTTGAATATCA-5 42977 36928 0.163813
 7 UR1  5-Cy3-ACTACAAACTTAGAGTGCAGCAGAGGGGAGTGGAATTC-3 13  2 3-TGATGTTTGAATCTCA-5 47398 36601 0.295007
 7 UR1  5-Cy3-ACTACAAACTTAGAGTGCAGCAGAGGGGAGTGGAATTC-3 13  3 3-TGATGTTTGAATGTCA-5 40922 36871 0.109855
 7 UR1  5-Cy3-ACTACAAACTTAGAGTGCAGCAGAGGGGAGTGGAATTC-3 13  4 3-TGATGTTTGAATTTCA-5 42028 36359 0.155901
 7 UR1  5-Cy3-ACTACAAACTTAGAGTGCAGCAGAGGGGAGTGGAATTC-3 14  1 3-TGATGTTTGAATCACA-5 43528 36693 0.186256
 7 UR1  5-Cy3-ACTACAAACTTAGAGTGCAGCAGAGGGGAGTGGAATTC-3 14  2 3-TGATGTTTGAATCCCA-5 45379 36103 0.256916
 7 UR1  5-Cy3-ACTACAAACTTAGAGTGCAGCAGAGGGGAGTGGAATTC-3 14  3 3-TGATGTTTGAATCGCA-5 44603 36188 0.232517
 7 UR1  5-Cy3-ACTACAAACTTAGAGTGCAGCAGAGGGGAGTGGAATTC-3 14  4 3-TGATGTTTGAATCTCA-5 48315 36302 0.330907
 7 UR1  5-Cy3-ACTACAAACTTAGAGTGCAGCAGAGGGGAGTGGAATTC-3 15  1 3-TGATGTTTGAATCTAA-5 44613 36679 0.216309
 7 UR1  5-Cy3-ACTACAAACTTAGAGTGCAGCAGAGGGGAGTGGAATTC-3 15  2 3-TGATGTTTGAATCTCA-5 47859 36736 0.302787
 7 UR1  5-Cy3-ACTACAAACTTAGAGTGCAGCAGAGGGGAGTGGAATTC-3 15  3 3-TGATGTTTGAATCTGA-5 44270 36722 0.205554
 7 UR1  5-Cy3-ACTACAAACTTAGAGTGCAGCAGAGGGGAGTGGAATTC-3 15  4 3-TGATGTTTGAATCTTA-5 44211 36473 0.212166
 7 UR1  5-Cy3-ACTACAAACTTAGAGTGCAGCAGAGGGGAGTGGAATTC-3 16  1 3-TGATGTTTGAATCTCA-5 47895 36324 0.318567
 7 UR1  5-Cy3-ACTACAAACTTAGAGTGCAGCAGAGGGGAGTGGAATTC-3 16  2 3-TGATGTTTGAATCTCC-5 47921 36224 0.322898
 7 UR1  5-Cy3-ACTACAAACTTAGAGTGCAGCAGAGGGGAGTGGAATTC-3 16  3 3-TGATGTTTGAATCTCG-5 47260 36181 0.306203
 7 UR1  5-Cy3-ACTACAAACTTAGAGTGCAGCAGAGGGGAGTGGAATTC-3 16  4 3-TGATGTTTGAATCTCT-5 46431 36025 0.288851

 8 UR2  5-Cy3-ACTACAAACTTAGAGTGCAGCAGAGGGGAGTGGAATTC-3  1  1 3-AAATCTCACGTCGTCT-5 53688 36700 0.462879
 8 UR2  5-Cy3-ACTACAAACTTAGAGTGCAGCAGAGGGGAGTGGAATTC-3  1  2 3-CAATCTCACGTCGTCT-5 54339 36644 0.482895
 8 UR2  5-Cy3-ACTACAAACTTAGAGTGCAGCAGAGGGGAGTGGAATTC-3  1  3 3-GAATCTCACGTCGTCT-5 58458 36437 0.604333
 8 UR2  5-Cy3-ACTACAAACTTAGAGTGCAGCAGAGGGGAGTGGAATTC-3  1  4 3-TAATCTCACGTCGTCT-5 49782 36395 0.367831
 8 UR2  5-Cy3-ACTACAAACTTAGAGTGCAGCAGAGGGGAGTGGAATTC-3  2  1 3-GAATCTCACGTCGTCT-5 59581 36309 0.640940
 8 UR2  5-Cy3-ACTACAAACTTAGAGTGCAGCAGAGGGGAGTGGAATTC-3  2  2 3-GCATCTCACGTCGTCT-5 54300 36089 0.504623
 8 UR2  5-Cy3-ACTACAAACTTAGAGTGCAGCAGAGGGGAGTGGAATTC-3  2  3 3-GGATCTCACGTCGTCT-5 54820 35975 0.523827
 8 UR2  5-Cy3-ACTACAAACTTAGAGTGCAGCAGAGGGGAGTGGAATTC-3  2  4 3-GTATCTCACGTCGTCT-5 52516 36174 0.451748
 8 UR2  5-Cy3-ACTACAAACTTAGAGTGCAGCAGAGGGGAGTGGAATTC-3  3  1 3-GAATCTCACGTCGTCT-5 59282 37063 0.599486
 8 UR2  5-Cy3-ACTACAAACTTAGAGTGCAGCAGAGGGGAGTGGAATTC-3  3  2 3-GACTCTCACGTCGTCT-5 52800 36693 0.438953
 8 UR2  5-Cy3-ACTACAAACTTAGAGTGCAGCAGAGGGGAGTGGAATTC-3  3  3 3-GAGTCTCACGTCGTCT-5 47726 36622 0.303200
 8 UR2  5-Cy3-ACTACAAACTTAGAGTGCAGCAGAGGGGAGTGGAATTC-3  3  4 3-GATTCTCACGTCGTCT-5 56371 36380 0.549492
 8 UR2  5-Cy3-ACTACAAACTTAGAGTGCAGCAGAGGGGAGTGGAATTC-3  4  1 3-GAAACTCACGTCGTCT-5 46380 36444 0.272609
 8 UR2  5-Cy3-ACTACAAACTTAGAGTGCAGCAGAGGGGAGTGGAATTC-3  4  2 3-GAACCTCACGTCGTCT-5 53332 36523 0.460257
 8 UR2  5-Cy3-ACTACAAACTTAGAGTGCAGCAGAGGGGAGTGGAATTC-3  4  3 3-GAAGCTCACGTCGTCT-5 49720 35968 0.382349
 8 UR2  5-Cy3-ACTACAAACTTAGAGTGCAGCAGAGGGGAGTGGAATTC-3  4  4 3-GAATCTCACGTCGTCT-5 60541 36324 0.666727
 8 UR2  5-Cy3-ACTACAAACTTAGAGTGCAGCAGAGGGGAGTGGAATTC-3  5  1 3-GAATATCACGTCGTCT-5 42422 37006 0.146341
 8 UR2  5-Cy3-ACTACAAACTTAGAGTGCAGCAGAGGGGAGTGGAATTC-3  5  2 3-GAATCTCACGTCGTCT-5 58691 37006 0.585965
 8 UR2  5-Cy3-ACTACAAACTTAGAGTGCAGCAGAGGGGAGTGGAATTC-3  5  3 3-GAATGTCACGTCGTCT-5 40968 36658 0.117571
 8 UR2  5-Cy3-ACTACAAACTTAGAGTGCAGCAGAGGGGAGTGGAATTC-3  5  4 3-GAATTTCACGTCGTCT-5 41684 36821 0.132074
 8 UR2  5-Cy3-ACTACAAACTTAGAGTGCAGCAGAGGGGAGTGGAATTC-3  6  1 3-GAATCACACGTCGTCT-5 41393 36594 0.131139
 8 UR2  5-Cy3-ACTACAAACTTAGAGTGCAGCAGAGGGGAGTGGAATTC-3  6  2 3-GAATCCCACGTCGTCT-5 44687 36508 0.224028
 8 UR2  5-Cy3-ACTACAAACTTAGAGTGCAGCAGAGGGGAGTGGAATTC-3  6  3 3-GAATCGCACGTCGTCT-5 42412 36366 0.166234
 8 UR2  5-Cy3-ACTACAAACTTAGAGTGCAGCAGAGGGGAGTGGAATTC-3  6  4 3-GAATCTCACGTCGTCT-5 60872 36103 0.686051
 8 UR2  5-Cy3-ACTACAAACTTAGAGTGCAGCAGAGGGGAGTGGAATTC-3  7  1 3-GAATCTAACGTCGTCT-5 44206 37134 0.190440
 8 UR2  5-Cy3-ACTACAAACTTAGAGTGCAGCAGAGGGGAGTGGAATTC-3  7  2 3-GAATCTCACGTCGTCT-5 56517 36736 0.538467
 8 UR2  5-Cy3-ACTACAAACTTAGAGTGCAGCAGAGGGGAGTGGAATTC-3  7  3 3-GAATCTGACGTCGTCT-5 38748 36935 0.049087
 8 UR2  5-Cy3-ACTACAAACTTAGAGTGCAGCAGAGGGGAGTGGAATTC-3  7  4 3-GAATCTTACGTCGTCT-5 39785 36729 0.083206
 8 UR2  5-Cy3-ACTACAAACTTAGAGTGCAGCAGAGGGGAGTGGAATTC-3  8  1 3-GAATCTCACGTCGTCT-5 60037 36708 0.635552
 8 UR2  5-Cy3-ACTACAAACTTAGAGTGCAGCAGAGGGGAGTGGAATTC-3  8  2 3-GAATCTCCCGTCGTCT-5 46564 36416 0.278664
 8 UR2  5-Cy3-ACTACAAACTTAGAGTGCAGCAGAGGGGAGTGGAATTC-3  8  3 3-GAATCTCGCGTCGTCT-5 41541 36409 0.140961
 8 UR2  5-Cy3-ACTACAAACTTAGAGTGCAGCAGAGGGGAGTGGAATTC-3  8  4 3-GAATCTCTCGTCGTCT-5 43812 36530 0.199346
 8 UR2  5-Cy3-ACTACAAACTTAGAGTGCAGCAGAGGGGAGTGGAATTC-3  9  1 3-GAATCTCAAGTCGTCT-5 42245 37170 0.136545
 8 UR2  5-Cy3-ACTACAAACTTAGAGTGCAGCAGAGGGGAGTGGAATTC-3  9  2 3-GAATCTCACGTCGTCT-5 59338 37063 0.601005
 8 UR2  5-Cy3-ACTACAAACTTAGAGTGCAGCAGAGGGGAGTGGAATTC-3  9  3 3-GAATCTCAGGTCGTCT-5 41631 36935 0.127131
 8 UR2  5-Cy3-ACTACAAACTTAGAGTGCAGCAGAGGGGAGTGGAATTC-3  9  4 3-GAATCTCATGTCGTCT-5 41129 36750 0.119149
 8 UR2  5-Cy3-ACTACAAACTTAGAGTGCAGCAGAGGGGAGTGGAATTC-3 10  1 3-GAATCTCACATCGTCT-5 40899 36864 0.109444
 8 UR2  5-Cy3-ACTACAAACTTAGAGTGCAGCAGAGGGGAGTGGAATTC-3 10  2 3-GAATCTCACCTCGTCT-5 47171 36608 0.288531
 8 UR2  5-Cy3-ACTACAAACTTAGAGTGCAGCAGAGGGGAGTGGAATTC-3 10  3 3-GAATCTCACGTCGTCT-5 60887 36395 0.672966
 8 UR2  5-Cy3-ACTACAAACTTAGAGTGCAGCAGAGGGGAGTGGAATTC-3 10  4 3-GAATCTCACTTCGTCT-5 41047 36437 0.126511
 8 UR2  5-Cy3-ACTACAAACTTAGAGTGCAGCAGAGGGGAGTGGAATTC-3 11  1 3-GAATCTCACGACGTCT-5 41910 37113 0.129251
 8 UR2  5-Cy3-ACTACAAACTTAGAGTGCAGCAGAGGGGAGTGGAATTC-3 11  2 3-GAATCTCACGCCGTCT-5 44083 37184 0.185542
 8 UR2  5-Cy3-ACTACAAACTTAGAGTGCAGCAGAGGGGAGTGGAATTC-3 11  3 3-GAATCTCACGGCGTCT-5 48532 37227 0.303702
 8 UR2  5-Cy3-ACTACAAACTTAGAGTGCAGCAGAGGGGAGTGGAATTC-3 11  4 3-GAATCTCACGTCGTCT-5 60017 36985 0.622734
 8 UR2  5-Cy3-ACTACAAACTTAGAGTGCAGCAGAGGGGAGTGGAATTC-3 12  1 3-GAATCTCACGTAGTCT-5 45796 36693 0.248070
 8 UR2  5-Cy3-ACTACAAACTTAGAGTGCAGCAGAGGGGAGTGGAATTC-3 12  2 3-GAATCTCACGTCGTCT-5 60460 36544 0.654431
 8 UR2  5-Cy3-ACTACAAACTTAGAGTGCAGCAGAGGGGAGTGGAATTC-3 12  3 3-GAATCTCACGTGGTCT-5 41836 36359 0.150620
 8 UR2  5-Cy3-ACTACAAACTTAGAGTGCAGCAGAGGGGAGTGGAATTC-3 12  4 3-GAATCTCACGTTGTCT-5 44652 36807 0.213122
 8 UR2  5-Cy3-ACTACAAACTTAGAGTGCAGCAGAGGGGAGTGGAATTC-3 13  1 3-GAATCTCACGTCATCT-5 49667 37319 0.330861
 8 UR2  5-Cy3-ACTACAAACTTAGAGTGCAGCAGAGGGGAGTGGAATTC-3 13  2 3-GAATCTCACGTCCTCT-5 50793 37291 0.362082
 8 UR2  5-Cy3-ACTACAAACTTAGAGTGCAGCAGAGGGGAGTGGAATTC-3 13  3 3-GAATCTCACGTCGTCT-5 60257 37049 0.626426
 8 UR2  5-Cy3-ACTACAAACTTAGAGTGCAGCAGAGGGGAGTGGAATTC-3 13  4 3-GAATCTCACGTCTTCT-5 47854 37198 0.286461
 8 UR2  5-Cy3-ACTACAAACTTAGAGTGCAGCAGAGGGGAGTGGAATTC-3 14  1 3-GAATCTCACGTCGACT-5 50893 36999 0.375514
 8 UR2  5-Cy3-ACTACAAACTTAGAGTGCAGCAGAGGGGAGTGGAATTC-3 14  2 3-GAATCTCACGTCGCCT-5 57006 37184 0.533081
 8 UR2  5-Cy3-ACTACAAACTTAGAGTGCAGCAGAGGGGAGTGGAATTC-3 14  3 3-GAATCTCACGTCGGCT-5 54139 36764 0.472588
 8 UR2  5-Cy3-ACTACAAACTTAGAGTGCAGCAGAGGGGAGTGGAATTC-3 14  4 3-GAATCTCACGTCGTCT-5 61258 36544 0.676287
 8 UR2  5-Cy3-ACTACAAACTTAGAGTGCAGCAGAGGGGAGTGGAATTC-3 15  1 3-GAATCTCACGTCGTAT-5 53276 37433 0.423245
 8 UR2  5-Cy3-ACTACAAACTTAGAGTGCAGCAGAGGGGAGTGGAATTC-3 15  2 3-GAATCTCACGTCGTCT-5 59674 37284 0.600534
 8 UR2  5-Cy3-ACTACAAACTTAGAGTGCAGCAGAGGGGAGTGGAATTC-3 15  3 3-GAATCTCACGTCGTGT-5 50775 36978 0.373123
 8 UR2  5-Cy3-ACTACAAACTTAGAGTGCAGCAGAGGGGAGTGGAATTC-3 15  4 3-GAATCTCACGTCGTTT-5 54546 37191 0.466639
 8 UR2  5-Cy3-ACTACAAACTTAGAGTGCAGCAGAGGGGAGTGGAATTC-3 16  1 3-GAATCTCACGTCGTCA-5 59633 36729 0.623590
 8 UR2  5-Cy3-ACTACAAACTTAGAGTGCAGCAGAGGGGAGTGGAATTC-3 16  2 3-GAATCTCACGTCGTCC-5 56397 36686 0.537275
 8 UR2  5-Cy3-ACTACAAACTTAGAGTGCAGCAGAGGGGAGTGGAATTC-3 16  3 3-GAATCTCACGTCGTCG-5 57124 36544 0.563152
 8 UR2  5-Cy3-ACTACAAACTTAGAGTGCAGCAGAGGGGAGTGGAATTC-3 16  4 3-GAATCTCACGTCGTCT-5 61448 36871 0.666554

 9 UR3  5-Cy3-ACTACAAACTTAGAGTGCAGCAGAGGGGAGTGGAATTC-3  1  1 3-ATTTGAATCTCACGTC-5 47757 37696 0.266893
 9 UR3  5-Cy3-ACTACAAACTTAGAGTGCAGCAGAGGGGAGTGGAATTC-3  1  2 3-CTTTGAATCTCACGTC-5 47014 37113 0.266794
 9 UR3  5-Cy3-ACTACAAACTTAGAGTGCAGCAGAGGGGAGTGGAATTC-3  1  3 3-GTTTGAATCTCACGTC-5 54285 37653 0.441700
 9 UR3  5-Cy3-ACTACAAACTTAGAGTGCAGCAGAGGGGAGTGGAATTC-3  1  4 3-TTTTGAATCTCACGTC-5 48865 37461 0.304419
 9 UR3  5-Cy3-ACTACAAACTTAGAGTGCAGCAGAGGGGAGTGGAATTC-3  2  1 3-GATTGAATCTCACGTC-5 48466 37326 0.298442
 9 UR3  5-Cy3-ACTACAAACTTAGAGTGCAGCAGAGGGGAGTGGAATTC-3  2  2 3-GCTTGAATCTCACGTC-5 47053 37063 0.269532
 9 UR3  5-Cy3-ACTACAAACTTAGAGTGCAGCAGAGGGGAGTGGAATTC-3  2  3 3-GGTTGAATCTCACGTC-5 47818 37099 0.288948
 9 UR3  5-Cy3-ACTACAAACTTAGAGTGCAGCAGAGGGGAGTGGAATTC-3  2  4 3-GTTTGAATCTCACGTC-5 54356 37056 0.466874
 9 UR3  5-Cy3-ACTACAAACTTAGAGTGCAGCAGAGGGGAGTGGAATTC-3  3  1 3-GTATGAATCTCACGTC-5 49897 37796 0.320181
 9 UR3  5-Cy3-ACTACAAACTTAGAGTGCAGCAGAGGGGAGTGGAATTC-3  3  2 3-GTCTGAATCTCACGTC-5 46697 37945 0.230652
 9 UR3  5-Cy3-ACTACAAACTTAGAGTGCAGCAGAGGGGAGTGGAATTC-3  3  3 3-GTGTGAATCTCACGTC-5 46886 37966 0.234950
 9 UR3  5-Cy3-ACTACAAACTTAGAGTGCAGCAGAGGGGAGTGGAATTC-3  3  4 3-GTTTGAATCTCACGTC-5 53932 37618 0.433671
 9 UR3  5-Cy3-ACTACAAACTTAGAGTGCAGCAGAGGGGAGTGGAATTC-3  4  1 3-GTTAGAATCTCACGTC-5 46817 37369 0.252841
 9 UR3  5-Cy3-ACTACAAACTTAGAGTGCAGCAGAGGGGAGTGGAATTC-3  4  2 3-GTTCGAATCTCACGTC-5 46840 37504 0.248942
 9 UR3  5-Cy3-ACTACAAACTTAGAGTGCAGCAGAGGGGAGTGGAATTC-3  4  3 3-GTTGGAATCTCACGTC-5 47636 37433 0.272584
 9 UR3  5-Cy3-ACTACAAACTTAGAGTGCAGCAGAGGGGAGTGGAATTC-3  4  4 3-GTTTGAATCTCACGTC-5 54694 37604 0.454501
 9 UR3  5-Cy3-ACTACAAACTTAGAGTGCAGCAGAGGGGAGTGGAATTC-3  5  1 3-GTTTAAATCTCACGTC-5 43428 38180 0.137463
 9 UR3  5-Cy3-ACTACAAACTTAGAGTGCAGCAGAGGGGAGTGGAATTC-3  5  2 3-GTTTCAATCTCACGTC-5 45839 38108 0.202866
 9 UR3  5-Cy3-ACTACAAACTTAGAGTGCAGCAGAGGGGAGTGGAATTC-3  5  3 3-GTTTGAATCTCACGTC-5 54712 37845 0.445682
 9 UR3  5-Cy3-ACTACAAACTTAGAGTGCAGCAGAGGGGAGTGGAATTC-3  5  4 3-GTTTTAATCTCACGTC-5 44372 38087 0.165026
 9 UR3  5-Cy3-ACTACAAACTTAGAGTGCAGCAGAGGGGAGTGGAATTC-3  6  1 3-GTTTGAATCTCACGTC-5 54459 37852 0.438715
 9 UR3  5-Cy3-ACTACAAACTTAGAGTGCAGCAGAGGGGAGTGGAATTC-3  6  2 3-GTTTGCATCTCACGTC-5 46246 37739 0.225438
 9 UR3  5-Cy3-ACTACAAACTTAGAGTGCAGCAGAGGGGAGTGGAATTC-3  6  3 3-GTTTGGATCTCACGTC-5 46528 37831 0.229887
 9 UR3  5-Cy3-ACTACAAACTTAGAGTGCAGCAGAGGGGAGTGGAATTC-3  6  4 3-GTTTGTATCTCACGTC-5 52385 38158 0.372844
 9 UR3  5-Cy3-ACTACAAACTTAGAGTGCAGCAGAGGGGAGTGGAATTC-3  7  1 3-GTTTGAATCTCACGTC-5 55060 37980 0.449706
 9 UR3  5-Cy3-ACTACAAACTTAGAGTGCAGCAGAGGGGAGTGGAATTC-3  7  2 3-GTTTGACTCTCACGTC-5 50417 38485 0.310022
 9 UR3  5-Cy3-ACTACAAACTTAGAGTGCAGCAGAGGGGAGTGGAATTC-3  7  3 3-GTTTGAGTCTCACGTC-5 54157 38016 0.424579
 9 UR3  5-Cy3-ACTACAAACTTAGAGTGCAGCAGAGGGGAGTGGAATTC-3  7  4 3-GTTTGATTCTCACGTC-5 45952 38130 0.205147
 9 UR3  5-Cy3-ACTACAAACTTAGAGTGCAGCAGAGGGGAGTGGAATTC-3  8  1 3-GTTTGAAACTCACGTC-5 43535 38180 0.140279
 9 UR3  5-Cy3-ACTACAAACTTAGAGTGCAGCAGAGGGGAGTGGAATTC-3  8  2 3-GTTTGAACCTCACGTC-5 47836 38094 0.255733
 9 UR3  5-Cy3-ACTACAAACTTAGAGTGCAGCAGAGGGGAGTGGAATTC-3  8  3 3-GTTTGAAGCTCACGTC-5 45755 38009 0.203794
 9 UR3  5-Cy3-ACTACAAACTTAGAGTGCAGCAGAGGGGAGTGGAATTC-3  8  4 3-GTTTGAATCTCACGTC-5 55931 37959 0.473451
 9 UR3  5-Cy3-ACTACAAACTTAGAGTGCAGCAGAGGGGAGTGGAATTC-3  9  1 3-GTTTGAATATCACGTC-5 42478 38144 0.113624
 9 UR3  5-Cy3-ACTACAAACTTAGAGTGCAGCAGAGGGGAGTGGAATTC-3  9  2 3-GTTTGAATCTCACGTC-5 55452 38379 0.444869
 9 UR3  5-Cy3-ACTACAAACTTAGAGTGCAGCAGAGGGGAGTGGAATTC-3  9  3 3-GTTTGAATGTCACGTC-5 40072 38478 0.041412
 9 UR3  5-Cy3-ACTACAAACTTAGAGTGCAGCAGAGGGGAGTGGAATTC-3  9  4 3-GTTTGAATTTCACGTC-5 41229 38492 0.071088
 9 UR3  5-Cy3-ACTACAAACTTAGAGTGCAGCAGAGGGGAGTGGAATTC-3 10  1 3-GTTTGAATCACACGTC-5 42660 38087 0.120060
 9 UR3  5-Cy3-ACTACAAACTTAGAGTGCAGCAGAGGGGAGTGGAATTC-3 10  2 3-GTTTGAATCCCACGTC-5 44780 37760 0.185898
 9 UR3  5-Cy3-ACTACAAACTTAGAGTGCAGCAGAGGGGAGTGGAATTC-3 10  3 3-GTTTGAATCGCACGTC-5 43589 38187 0.141475
 9 UR3  5-Cy3-ACTACAAACTTAGAGTGCAGCAGAGGGGAGTGGAATTC-3 10  4 3-GTTTGAATCTCACGTC-5 56399 38165 0.477764
 9 UR3  5-Cy3-ACTACAAACTTAGAGTGCAGCAGAGGGGAGTGGAATTC-3 11  1 3-GTTTGAATCTAACGTC-5 41615 38485 0.081330
 9 UR3  5-Cy3-ACTACAAACTTAGAGTGCAGCAGAGGGGAGTGGAATTC-3 11  2 3-GTTTGAATCTCACGTC-5 56102 38258 0.466431
 9 UR3  5-Cy3-ACTACAAACTTAGAGTGCAGCAGAGGGGAGTGGAATTC-3 11  3 3-GTTTGAATCTGACGTC-5 41349 38450 0.075406
 9 UR3  5-Cy3-ACTACAAACTTAGAGTGCAGCAGAGGGGAGTGGAATTC-3 11  4 3-GTTTGAATCTTACGTC-5 41605 38137 0.090942
 9 UR3  5-Cy3-ACTACAAACTTAGAGTGCAGCAGAGGGGAGTGGAATTC-3 12  1 3-GTTTGAATCTCACGTC-5 56067 38137 0.470140
 9 UR3  5-Cy3-ACTACAAACTTAGAGTGCAGCAGAGGGGAGTGGAATTC-3 12  2 3-GTTTGAATCTCCCGTC-5 49057 38094 0.287788
 9 UR3  5-Cy3-ACTACAAACTTAGAGTGCAGCAGAGGGGAGTGGAATTC-3 12  3 3-GTTTGAATCTCGCGTC-5 43994 37724 0.166183
 9 UR3  5-Cy3-ACTACAAACTTAGAGTGCAGCAGAGGGGAGTGGAATTC-3 12  4 3-GTTTGAATCTCTCGTC-5 44908 38379 0.170117
 9 UR3  5-Cy3-ACTACAAACTTAGAGTGCAGCAGAGGGGAGTGGAATTC-3 13  1 3-GTTTGAATCTCAAGTC-5 44838 38251 0.172225
 9 UR3  5-Cy3-ACTACAAACTTAGAGTGCAGCAGAGGGGAGTGGAATTC-3 13  2 3-GTTTGAATCTCACGTC-5 55004 38244 0.438260
 9 UR3  5-Cy3-ACTACAAACTTAGAGTGCAGCAGAGGGGAGTGGAATTC-3 13  3 3-GTTTGAATCTCAGGTC-5 43922 38485 0.141264
 9 UR3  5-Cy3-ACTACAAACTTAGAGTGCAGCAGAGGGGAGTGGAATTC-3 13  4 3-GTTTGAATCTCATGTC-5 43927 38350 0.145418
 9 UR3  5-Cy3-ACTACAAACTTAGAGTGCAGCAGAGGGGAGTGGAATTC-3 14  1 3-GTTTGAATCTCACATC-5 48796 38464 0.268619
 9 UR3  5-Cy3-ACTACAAACTTAGAGTGCAGCAGAGGGGAGTGGAATTC-3 14  2 3-GTTTGAATCTCACCTC-5 56164 38315 0.465857
 9 UR3  5-Cy3-ACTACAAACTTAGAGTGCAGCAGAGGGGAGTGGAATTC-3 14  3 3-GTTTGAATCTCACGTC-5 56461 38201 0.477997
 9 UR3  5-Cy3-ACTACAAACTTAGAGTGCAGCAGAGGGGAGTGGAATTC-3 14  4 3-GTTTGAATCTCACTTC-5 46863 38172 0.227675
 9 UR3  5-Cy3-ACTACAAACTTAGAGTGCAGCAGAGGGGAGTGGAATTC-3 15  1 3-GTTTGAATCTCACGAC-5 45939 38151 0.204138
 9 UR3  5-Cy3-ACTACAAACTTAGAGTGCAGCAGAGGGGAGTGGAATTC-3 15  2 3-GTTTGAATCTCACGCC-5 54950 38108 0.441948
 9 UR3  5-Cy3-ACTACAAACTTAGAGTGCAGCAGAGGGGAGTGGAATTC-3 15  3 3-GTTTGAATCTCACGGC-5 56351 38549 0.461782
 9 UR3  5-Cy3-ACTACAAACTTAGAGTGCAGCAGAGGGGAGTGGAATTC-3 15  4 3-GTTTGAATCTCACGTC-5 55680 38244 0.455932
 9 UR3  5-Cy3-ACTACAAACTTAGAGTGCAGCAGAGGGGAGTGGAATTC-3 16  1 3-GTTTGAATCTCACGTA-5 53678 38279 0.402281
 9 UR3  5-Cy3-ACTACAAACTTAGAGTGCAGCAGAGGGGAGTGGAATTC-3 16  2 3-GTTTGAATCTCACGTC-5 56064 38507 0.455956
 9 UR3  5-Cy3-ACTACAAACTTAGAGTGCAGCAGAGGGGAGTGGAATTC-3 16  3 3-GTTTGAATCTCACGTG-5 52214 37803 0.381219
 9 UR3  5-Cy3-ACTACAAACTTAGAGTGCAGCAGAGGGGAGTGGAATTC-3 16  4 3-GTTTGAATCTCACGTT-5 52536 38386 0.368640

10 UR4  5-Cy3-ACTACAAACTTAGAGTGCAGCAGAGGGGAGTGGAATTC-3  1  1 3-ATCACGTCGTCTCCCC-5 56046 27719 1.021929
10 UR4  5-Cy3-ACTACAAACTTAGAGTGCAGCAGAGGGGAGTGGAATTC-3  1  2 3-CTCACGTCGTCTCCCC-5 62172 27556 1.256248
10 UR4  5-Cy3-ACTACAAACTTAGAGTGCAGCAGAGGGGAGTGGAATTC-3  1  3 3-GTCACGTCGTCTCCCC-5 54615 27513 0.985071
10 UR4  5-Cy3-ACTACAAACTTAGAGTGCAGCAGAGGGGAGTGGAATTC-3  1  4 3-TTCACGTCGTCTCCCC-5 54656 27207 1.008887
10 UR4  5-Cy3-ACTACAAACTTAGAGTGCAGCAGAGGGGAGTGGAATTC-3  2  1 3-CACACGTCGTCTCCCC-5 53455 27584 0.937912
10 UR4  5-Cy3-ACTACAAACTTAGAGTGCAGCAGAGGGGAGTGGAATTC-3  2  2 3-CCCACGTCGTCTCCCC-5 49452 27221 0.816646
10 UR4  5-Cy3-ACTACAAACTTAGAGTGCAGCAGAGGGGAGTGGAATTC-3  2  3 3-CGCACGTCGTCTCCCC-5 54328 27200 0.997365
10 UR4  5-Cy3-ACTACAAACTTAGAGTGCAGCAGAGGGGAGTGGAATTC-3  2  4 3-CTCACGTCGTCTCCCC-5 61184 27484 1.226132
10 UR4  5-Cy3-ACTACAAACTTAGAGTGCAGCAGAGGGGAGTGGAATTC-3  3  1 3-CTAACGTCGTCTCCCC-5 47703 27556 0.731159
10 UR4  5-Cy3-ACTACAAACTTAGAGTGCAGCAGAGGGGAGTGGAATTC-3  3  2 3-CTCACGTCGTCTCCCC-5 61932 27868 1.222281
10 UR4  5-Cy3-ACTACAAACTTAGAGTGCAGCAGAGGGGAGTGGAATTC-3  3  3 3-CTGACGTCGTCTCCCC-5 42371 27662 0.531712
10 UR4  5-Cy3-ACTACAAACTTAGAGTGCAGCAGAGGGGAGTGGAATTC-3  3  4 3-CTTACGTCGTCTCCCC-5 47094 27513 0.711698
10 UR4  5-Cy3-ACTACAAACTTAGAGTGCAGCAGAGGGGAGTGGAATTC-3  4  1 3-CTCACGTCGTCTCCCC-5 61192 27676 1.210966
10 UR4  5-Cy3-ACTACAAACTTAGAGTGCAGCAGAGGGGAGTGGAATTC-3  4  2 3-CTCCCGTCGTCTCCCC-5 46280 27477 0.684286
10 UR4  5-Cy3-ACTACAAACTTAGAGTGCAGCAGAGGGGAGTGGAATTC-3  4  3 3-CTCGCGTCGTCTCCCC-5 46377 27463 0.688700
10 UR4  5-Cy3-ACTACAAACTTAGAGTGCAGCAGAGGGGAGTGGAATTC-3  4  4 3-CTCTCGTCGTCTCCCC-5 49674 27428 0.811107
10 UR4  5-Cy3-ACTACAAACTTAGAGTGCAGCAGAGGGGAGTGGAATTC-3  5  1 3-CTCAAGTCGTCTCCCC-5 41692 28025 0.487683
10 UR4  5-Cy3-ACTACAAACTTAGAGTGCAGCAGAGGGGAGTGGAATTC-3  5  2 3-CTCACGTCGTCTCCCC-5 62026 27968 1.217757
10 UR4  5-Cy3-ACTACAAACTTAGAGTGCAGCAGAGGGGAGTGGAATTC-3  5  3 3-CTCAGGTCGTCTCCCC-5 40499 27897 0.451746
10 UR4  5-Cy3-ACTACAAACTTAGAGTGCAGCAGAGGGGAGTGGAATTC-3  5  4 3-CTCATGTCGTCTCCCC-5 42161 27790 0.517103
10 UR4  5-Cy3-ACTACAAACTTAGAGTGCAGCAGAGGGGAGTGGAATTC-3  6  1 3-CTCACATCGTCTCCCC-5 40975 27812 0.473321
10 UR4  5-Cy3-ACTACAAACTTAGAGTGCAGCAGAGGGGAGTGGAATTC-3  6  2 3-CTCACCTCGTCTCCCC-5 47043 27499 0.710721
10 UR4  5-Cy3-ACTACAAACTTAGAGTGCAGCAGAGGGGAGTGGAATTC-3  6  3 3-CTCACGTCGTCTCCCC-5 60764 27691 1.194391
10 UR4  5-Cy3-ACTACAAACTTAGAGTGCAGCAGAGGGGAGTGGAATTC-3  6  4 3-CTCACTTCGTCTCCCC-5 39741 27548 0.442602
10 UR4  5-Cy3-ACTACAAACTTAGAGTGCAGCAGAGGGGAGTGGAATTC-3  7  1 3-CTCACGACGTCTCCCC-5 41830 28089 0.489215
10 UR4  5-Cy3-ACTACAAACTTAGAGTGCAGCAGAGGGGAGTGGAATTC-3  7  2 3-CTCACGCCGTCTCCCC-5 42660 28174 0.514144
10 UR4  5-Cy3-ACTACAAACTTAGAGTGCAGCAGAGGGGAGTGGAATTC-3  7  3 3-CTCACGGCGTCTCCCC-5 45079 27982 0.610989
10 UR4  5-Cy3-ACTACAAACTTAGAGTGCAGCAGAGGGGAGTGGAATTC-3  7  4 3-CTCACGTCGTCTCCCC-5 61176 28252 1.165346
10 UR4  5-Cy3-ACTACAAACTTAGAGTGCAGCAGAGGGGAGTGGAATTC-3  8  1 3-CTCACGTAGTCTCCCC-5 47524 28039 0.694913
10 UR4  5-Cy3-ACTACAAACTTAGAGTGCAGCAGAGGGGAGTGGAATTC-3  8  2 3-CTCACGTCGTCTCCCC-5 60787 27826 1.184564
10 UR4  5-Cy3-ACTACAAACTTAGAGTGCAGCAGAGGGGAGTGGAATTC-3  8  3 3-CTCACGTGGTCTCCCC-5 39603 27648 0.432407
10 UR4  5-Cy3-ACTACAAACTTAGAGTGCAGCAGAGGGGAGTGGAATTC-3  8  4 3-CTCACGTTGTCTCCCC-5 42148 27435 0.536299
10 UR4  5-Cy3-ACTACAAACTTAGAGTGCAGCAGAGGGGAGTGGAATTC-3  9  1 3-CTCACGTCATCTCCCC-5 41300 27854 0.482737
10 UR4  5-Cy3-ACTACAAACTTAGAGTGCAGCAGAGGGGAGTGGAATTC-3  9  2 3-CTCACGTCCTCTCCCC-5 41748 28302 0.475095
10 UR4  5-Cy3-ACTACAAACTTAGAGTGCAGCAGAGGGGAGTGGAATTC-3  9  3 3-CTCACGTCGTCTCCCC-5 61827 28366 1.179584
10 UR4  5-Cy3-ACTACAAACTTAGAGTGCAGCAGAGGGGAGTGGAATTC-3  9  4 3-CTCACGTCTTCTCCCC-5 40689 28096 0.448200
10 UR4  5-Cy3-ACTACAAACTTAGAGTGCAGCAGAGGGGAGTGGAATTC-3 10  1 3-CTCACGTCGACTCCCC-5 46815 28011 0.671318
10 UR4  5-Cy3-ACTACAAACTTAGAGTGCAGCAGAGGGGAGTGGAATTC-3 10  2 3-CTCACGTCGCCTCCCC-5 51008 27876 0.829847
10 UR4  5-Cy3-ACTACAAACTTAGAGTGCAGCAGAGGGGAGTGGAATTC-3 10  3 3-CTCACGTCGGCTCCCC-5 54351 27748 0.958780
10 UR4  5-Cy3-ACTACAAACTTAGAGTGCAGCAGAGGGGAGTGGAATTC-3 10  4 3-CTCACGTCGTCTCCCC-5 60808 28011 1.170876
10 UR4  5-Cy3-ACTACAAACTTAGAGTGCAGCAGAGGGGAGTGGAATTC-3 11  1 3-CTCACGTCGTATCCCC-5 53727 28416 0.890721
10 UR4  5-Cy3-ACTACAAACTTAGAGTGCAGCAGAGGGGAGTGGAATTC-3 11  2 3-CTCACGTCGTCTCCCC-5 61972 28530 1.172203
10 UR4  5-Cy3-ACTACAAACTTAGAGTGCAGCAGAGGGGAGTGGAATTC-3 11  3 3-CTCACGTCGTGTCCCC-5 40020 28352 0.411558
10 UR4  5-Cy3-ACTACAAACTTAGAGTGCAGCAGAGGGGAGTGGAATTC-3 11  4 3-CTCACGTCGTTTCCCC-5 46569 28139 0.654981
10 UR4  5-Cy3-ACTACAAACTTAGAGTGCAGCAGAGGGGAGTGGAATTC-3 12  1 3-CTCACGTCGTCACCCC-5 53281 28124 0.894483
10 UR4  5-Cy3-ACTACAAACTTAGAGTGCAGCAGAGGGGAGTGGAATTC-3 12  2 3-CTCACGTCGTCCCCCC-5 57229 28132 1.034328
10 UR4  5-Cy3-ACTACAAACTTAGAGTGCAGCAGAGGGGAGTGGAATTC-3 12  3 3-CTCACGTCGTCGCCCC-5 52091 27861 0.869648
10 UR4  5-Cy3-ACTACAAACTTAGAGTGCAGCAGAGGGGAGTGGAATTC-3 12  4 3-CTCACGTCGTCTCCCC-5 61023 28174 1.165906
10 UR4  5-Cy3-ACTACAAACTTAGAGTGCAGCAGAGGGGAGTGGAATTC-3 13  1 3-CTCACGTCGTCTACCC-5 51817 28324 0.829465
10 UR4  5-Cy3-ACTACAAACTTAGAGTGCAGCAGAGGGGAGTGGAATTC-3 13  2 3-CTCACGTCGTCTCCCC-5 62356 28608 1.179687
10 UR4  5-Cy3-ACTACAAACTTAGAGTGCAGCAGAGGGGAGTGGAATTC-3 13  3 3-CTCACGTCGTCTGCCC-5 51064 28366 0.800180
10 UR4  5-Cy3-ACTACAAACTTAGAGTGCAGCAGAGGGGAGTGGAATTC-3 13  4 3-CTCACGTCGTCTTCCC-5 54372 28331 0.919187
10 UR4  5-Cy3-ACTACAAACTTAGAGTGCAGCAGAGGGGAGTGGAATTC-3 14  1 3-CTCACGTCGTCTCACC-5 61368 28530 1.151027
10 UR4  5-Cy3-ACTACAAACTTAGAGTGCAGCAGAGGGGAGTGGAATTC-3 14  2 3-CTCACGTCGTCTCCCC-5 61437 28196 1.178976
10 UR4  5-Cy3-ACTACAAACTTAGAGTGCAGCAGAGGGGAGTGGAATTC-3 14  3 3-CTCACGTCGTCTCGCC-5 52078 27812 0.872534
10 UR4  5-Cy3-ACTACAAACTTAGAGTGCAGCAGAGGGGAGTGGAATTC-3 14  4 3-CTCACGTCGTCTCTCC-5 55654 27826 1.000102
10 UR4  5-Cy3-ACTACAAACTTAGAGTGCAGCAGAGGGGAGTGGAATTC-3 15  1 3-CTCACGTCGTCTCCAC-5 59620 28252 1.110254
10 UR4  5-Cy3-ACTACAAACTTAGAGTGCAGCAGAGGGGAGTGGAATTC-3 15  2 3-CTCACGTCGTCTCCCC-5 62848 28708 1.189249
10 UR4  5-Cy3-ACTACAAACTTAGAGTGCAGCAGAGGGGAGTGGAATTC-3 15  3 3-CTCACGTCGTCTCCGC-5 54861 28324 0.936932
10 UR4  5-Cy3-ACTACAAACTTAGAGTGCAGCAGAGGGGAGTGGAATTC-3 15  4 3-CTCACGTCGTCTCCTC-5 57452 28267 1.032483
10 UR4  5-Cy3-ACTACAAACTTAGAGTGCAGCAGAGGGGAGTGGAATTC-3 16  1 3-CTCACGTCGTCTCCCA-5 61747 28103 1.197166
10 UR4  5-Cy3-ACTACAAACTTAGAGTGCAGCAGAGGGGAGTGGAATTC-3 16  2 3-CTCACGTCGTCTCCCC-5 61581 27954 1.202951
10 UR4  5-Cy3-ACTACAAACTTAGAGTGCAGCAGAGGGGAGTGGAATTC-3 16  3 3-CTCACGTCGTCTCCCG-5 59272 28117 1.108012
10 UR4  5-Cy3-ACTACAAACTTAGAGTGCAGCAGAGGGGAGTGGAATTC-3 16  4 3-CTCACGTCGTCTCCCT-5 60982 27904 1.185413

11 UR5  5-Cy3-ACTACAAACTTAGAGTGCAGCAGAGGGGAGTGGAATTC-3  1  1 3-AATCTCACGTCGTCTC-5 57823 38898 0.486530
11 UR5  5-Cy3-ACTACAAACTTAGAGTGCAGCAGAGGGGAGTGGAATTC-3  1  2 3-CATCTCACGTCGTCTC-5 57748 38713 0.491712
11 UR5  5-Cy3-ACTACAAACTTAGAGTGCAGCAGAGGGGAGTGGAATTC-3  1  3 3-GATCTCACGTCGTCTC-5 59779 38635 0.547278
11 UR5  5-Cy3-ACTACAAACTTAGAGTGCAGCAGAGGGGAGTGGAATTC-3  1  4 3-TATCTCACGTCGTCTC-5 60818 38222 0.591167
11 UR5  5-Cy3-ACTACAAACTTAGAGTGCAGCAGAGGGGAGTGGAATTC-3  2  1 3-AATCTCACGTCGTCTC-5 56753 38258 0.483428
11 UR5  5-Cy3-ACTACAAACTTAGAGTGCAGCAGAGGGGAGTGGAATTC-3  2  2 3-ACTCTCACGTCGTCTC-5 60611 38165 0.588105
11 UR5  5-Cy3-ACTACAAACTTAGAGTGCAGCAGAGGGGAGTGGAATTC-3  2  3 3-AGTCTCACGTCGTCTC-5 60193 38087 0.580411
11 UR5  5-Cy3-ACTACAAACTTAGAGTGCAGCAGAGGGGAGTGGAATTC-3  2  4 3-ATTCTCACGTCGTCTC-5 55258 37988 0.454624
11 UR5  5-Cy3-ACTACAAACTTAGAGTGCAGCAGAGGGGAGTGGAATTC-3  3  1 3-AAACTCACGTCGTCTC-5 52076 39090 0.332203
11 UR5  5-Cy3-ACTACAAACTTAGAGTGCAGCAGAGGGGAGTGGAATTC-3  3  2 3-AACCTCACGTCGTCTC-5 60716 38827 0.563758
11 UR5  5-Cy3-ACTACAAACTTAGAGTGCAGCAGAGGGGAGTGGAATTC-3  3  3 3-AAGCTCACGTCGTCTC-5 52429 38770 0.352311
11 UR5  5-Cy3-ACTACAAACTTAGAGTGCAGCAGAGGGGAGTGGAATTC-3  3  4 3-AATCTCACGTCGTCTC-5 57600 38507 0.495845
11 UR5  5-Cy3-ACTACAAACTTAGAGTGCAGCAGAGGGGAGTGGAATTC-3  4  1 3-AATATCACGTCGTCTC-5 45361 38016 0.193199
11 UR5  5-Cy3-ACTACAAACTTAGAGTGCAGCAGAGGGGAGTGGAATTC-3  4  2 3-AATCTCACGTCGTCTC-5 56901 38180 0.490356
11 UR5  5-Cy3-ACTACAAACTTAGAGTGCAGCAGAGGGGAGTGGAATTC-3  4  3 3-AATGTCACGTCGTCTC-5 44234 37959 0.165313
11 UR5  5-Cy3-ACTACAAACTTAGAGTGCAGCAGAGGGGAGTGGAATTC-3  4  4 3-AATTTCACGTCGTCTC-5 46589 38108 0.222549
11 UR5  5-Cy3-ACTACAAACTTAGAGTGCAGCAGAGGGGAGTGGAATTC-3  5  1 3-AATCACACGTCGTCTC-5 46252 39147 0.181493
11 UR5  5-Cy3-ACTACAAACTTAGAGTGCAGCAGAGGGGAGTGGAATTC-3  5  2 3-AATCCCACGTCGTCTC-5 48394 38919 0.243457
11 UR5  5-Cy3-ACTACAAACTTAGAGTGCAGCAGAGGGGAGTGGAATTC-3  5  3 3-AATCGCACGTCGTCTC-5 44278 38727 0.143327
11 UR5  5-Cy3-ACTACAAACTTAGAGTGCAGCAGAGGGGAGTGGAATTC-3  5  4 3-AATCTCACGTCGTCTC-5 53409 38372 0.391898
11 UR5  5-Cy3-ACTACAAACTTAGAGTGCAGCAGAGGGGAGTGGAATTC-3  6  1 3-AATCTAACGTCGTCTC-5 42821 38500 0.112250
11 UR5  5-Cy3-ACTACAAACTTAGAGTGCAGCAGAGGGGAGTGGAATTC-3  6  2 3-AATCTCACGTCGTCTC-5 57597 38542 0.494399
11 UR5  5-Cy3-ACTACAAACTTAGAGTGCAGCAGAGGGGAGTGGAATTC-3  6  3 3-AATCTGACGTCGTCTC-5 39969 38108 0.048830
11 UR5  5-Cy3-ACTACAAACTTAGAGTGCAGCAGAGGGGAGTGGAATTC-3  6  4 3-AATCTTACGTCGTCTC-5 41260 38187 0.080469
11 UR5  5-Cy3-ACTACAAACTTAGAGTGCAGCAGAGGGGAGTGGAATTC-3  7  1 3-AATCTCACGTCGTCTC-5 58255 39033 0.492469
11 UR5  5-Cy3-ACTACAAACTTAGAGTGCAGCAGAGGGGAGTGGAATTC-3  7  2 3-AATCTCCCGTCGTCTC-5 47718 38869 0.227662
11 UR5  5-Cy3-ACTACAAACTTAGAGTGCAGCAGAGGGGAGTGGAATTC-3  7  3 3-AATCTCGCGTCGTCTC-5 44142 38884 0.135238
11 UR5  5-Cy3-ACTACAAACTTAGAGTGCAGCAGAGGGGAGTGGAATTC-3  7  4 3-AATCTCTCGTCGTCTC-5 45220 38386 0.178036
11 UR5  5-Cy3-ACTACAAACTTAGAGTGCAGCAGAGGGGAGTGGAATTC-3  8  1 3-AATCTCAAGTCGTCTC-5 43034 38756 0.110385
11 UR5  5-Cy3-ACTACAAACTTAGAGTGCAGCAGAGGGGAGTGGAATTC-3  8  2 3-AATCTCACGTCGTCTC-5 57999 38848 0.492982
11 UR5  5-Cy3-ACTACAAACTTAGAGTGCAGCAGAGGGGAGTGGAATTC-3  8  3 3-AATCTCAGGTCGTCTC-5 42307 38364 0.102754
11 UR5  5-Cy3-ACTACAAACTTAGAGTGCAGCAGAGGGGAGTGGAATTC-3  8  4 3-AATCTCATGTCGTCTC-5 42844 38044 0.126161
11 UR5  5-Cy3-ACTACAAACTTAGAGTGCAGCAGAGGGGAGTGGAATTC-3  9  1 3-AATCTCACATCGTCTC-5 42936 39111 0.097804
11 UR5  5-Cy3-ACTACAAACTTAGAGTGCAGCAGAGGGGAGTGGAATTC-3  9  2 3-AATCTCACCTCGTCTC-5 49180 38869 0.265269
11 UR5  5-Cy3-ACTACAAACTTAGAGTGCAGCAGAGGGGAGTGGAATTC-3  9  3 3-AATCTCACGTCGTCTC-5 56346 38926 0.447497
11 UR5  5-Cy3-ACTACAAACTTAGAGTGCAGCAGAGGGGAGTGGAATTC-3  9  4 3-AATCTCACTTCGTCTC-5 42442 38535 0.101391
11 UR5  5-Cy3-ACTACAAACTTAGAGTGCAGCAGAGGGGAGTGGAATTC-3 10  1 3-AATCTCACGACGTCTC-5 41979 38279 0.096652
11 UR5  5-Cy3-ACTACAAACTTAGAGTGCAGCAGAGGGGAGTGGAATTC-3 10  2 3-AATCTCACGCCGTCTC-5 43679 38585 0.132016
11 UR5  5-Cy3-ACTACAAACTTAGAGTGCAGCAGAGGGGAGTGGAATTC-3 10  3 3-AATCTCACGGCGTCTC-5 44808 38393 0.167083
11 UR5  5-Cy3-ACTACAAACTTAGAGTGCAGCAGAGGGGAGTGGAATTC-3 10  4 3-AATCTCACGTCGTCTC-5 59057 38279 0.542790
11 UR5  5-Cy3-ACTACAAACTTAGAGTGCAGCAGAGGGGAGTGGAATTC-3 11  1 3-AATCTCACGTAGTCTC-5 45980 39097 0.176057
11 UR5  5-Cy3-ACTACAAACTTAGAGTGCAGCAGAGGGGAGTGGAATTC-3 11  2 3-AATCTCACGTCGTCTC-5 59077 38869 0.519890
11 UR5  5-Cy3-ACTACAAACTTAGAGTGCAGCAGAGGGGAGTGGAATTC-3 11  3 3-AATCTCACGTGGTCTC-5 41528 38798 0.070367
11 UR5  5-Cy3-ACTACAAACTTAGAGTGCAGCAGAGGGGAGTGGAATTC-3 11  4 3-AATCTCACGTTGTCTC-5 43374 38421 0.128906
11 UR5  5-Cy3-ACTACAAACTTAGAGTGCAGCAGAGGGGAGTGGAATTC-3 12  1 3-AATCTCACGTCATCTC-5 44429 38450 0.155502
11 UR5  5-Cy3-ACTACAAACTTAGAGTGCAGCAGAGGGGAGTGGAATTC-3 12  2 3-AATCTCACGTCCTCTC-5 45617 38436 0.186834
11 UR5  5-Cy3-ACTACAAACTTAGAGTGCAGCAGAGGGGAGTGGAATTC-3 12  3 3-AATCTCACGTCGTCTC-5 59392 38215 0.554150
11 UR5  5-Cy3-ACTACAAACTTAGAGTGCAGCAGAGGGGAGTGGAATTC-3 12  4 3-AATCTCACGTCTTCTC-5 43645 38080 0.146151
11 UR5  5-Cy3-ACTACAAACTTAGAGTGCAGCAGAGGGGAGTGGAATTC-3 13  1 3-AATCTCACGTCGACTC-5 46479 38912 0.194474
11 UR5  5-Cy3-ACTACAAACTTAGAGTGCAGCAGAGGGGAGTGGAATTC-3 13  2 3-AATCTCACGTCGCCTC-5 51761 38777 0.334832
11 UR5  5-Cy3-ACTACAAACTTAGAGTGCAGCAGAGGGGAGTGGAATTC-3 13  3 3-AATCTCACGTCGGCTC-5 51151 38748 0.320088
11 UR5  5-Cy3-ACTACAAACTTAGAGTGCAGCAGAGGGGAGTGGAATTC-3 13  4 3-AATCTCACGTCGTCTC-5 59884 38514 0.554860
11 UR5  5-Cy3-ACTACAAACTTAGAGTGCAGCAGAGGGGAGTGGAATTC-3 14  1 3-AATCTCACGTCGTATC-5 48893 38009 0.286369
11 UR5  5-Cy3-ACTACAAACTTAGAGTGCAGCAGAGGGGAGTGGAATTC-3 14  2 3-AATCTCACGTCGTCTC-5 59203 38308 0.545454
11 UR5  5-Cy3-ACTACAAACTTAGAGTGCAGCAGAGGGGAGTGGAATTC-3 14  3 3-AATCTCACGTCGTGTC-5 43635 38279 0.139922
11 UR5  5-Cy3-ACTACAAACTTAGAGTGCAGCAGAGGGGAGTGGAATTC-3 14  4 3-AATCTCACGTCGTTTC-5 47939 37767 0.269320
11 UR5  5-Cy3-ACTACAAACTTAGAGTGCAGCAGAGGGGAGTGGAATTC-3 15  1 3-AATCTCACGTCGTCAC-5 56005 38940 0.438225
11 UR5  5-Cy3-ACTACAAACTTAGAGTGCAGCAGAGGGGAGTGGAATTC-3 15  2 3-AATCTCACGTCGTCCC-5 57597 38812 0.483994
11 UR5  5-Cy3-ACTACAAACTTAGAGTGCAGCAGAGGGGAGTGGAATTC-3 15  3 3-AATCTCACGTCGTCGC-5 52232 38151 0.369074
11 UR5  5-Cy3-ACTACAAACTTAGAGTGCAGCAGAGGGGAGTGGAATTC-3 15  4 3-AATCTCACGTCGTCTC-5 60152 38379 0.567337
11 UR5  5-Cy3-ACTACAAACTTAGAGTGCAGCAGAGGGGAGTGGAATTC-3 16  1 3-AATCTCACGTCGTCTA-5 54536 37973 0.436157
11 UR5  5-Cy3-ACTACAAACTTAGAGTGCAGCAGAGGGGAGTGGAATTC-3 16  2 3-AATCTCACGTCGTCTC-5 59576 38229 0.558393
11 UR5  5-Cy3-ACTACAAACTTAGAGTGCAGCAGAGGGGAGTGGAATTC-3 16  3 3-AATCTCACGTCGTCTG-5 52984 38087 0.391135
11 UR5  5-Cy3-ACTACAAACTTAGAGTGCAGCAGAGGGGAGTGGAATTC-3 16  4 3-AATCTCACGTCGTCTT-5 54789 38251 0.432370

12 UR6  5-Cy3-ACTACAAACTTAGAGTGCAGCAGAGGGGAGTGGAATTC-3  1  1 3-ATCGTCTCCCCTCACC-5 61440 28630 1.145985
12 UR6  5-Cy3-ACTACAAACTTAGAGTGCAGCAGAGGGGAGTGGAATTC-3  1  2 3-CTCGTCTCCCCTCACC-5 61550 28787 1.138125
12 UR6  5-Cy3-ACTACAAACTTAGAGTGCAGCAGAGGGGAGTGGAATTC-3  1  3 3-GTCGTCTCCCCTCACC-5 61402 28385 1.163197
12 UR6  5-Cy3-ACTACAAACTTAGAGTGCAGCAGAGGGGAGTGGAATTC-3  1  4 3-TTCGTCTCCCCTCACC-5 61133 28432 1.150165
12 UR6  5-Cy3-ACTACAAACTTAGAGTGCAGCAGAGGGGAGTGGAATTC-3  2  1 3-GACGTCTCCCCTCACC-5 60961 28165 1.164417
12 UR6  5-Cy3-ACTACAAACTTAGAGTGCAGCAGAGGGGAGTGGAATTC-3  2  2 3-GCCGTCTCCCCTCACC-5 60076 28270 1.125084
12 UR6  5-Cy3-ACTACAAACTTAGAGTGCAGCAGAGGGGAGTGGAATTC-3  2  3 3-GGCGTCTCCCCTCACC-5 59264 28129 1.106891
12 UR6  5-Cy3-ACTACAAACTTAGAGTGCAGCAGAGGGGAGTGGAATTC-3  2  4 3-GTCGTCTCCCCTCACC-5 62147 27888 1.228408
12 UR6  5-Cy3-ACTACAAACTTAGAGTGCAGCAGAGGGGAGTGGAATTC-3  3  1 3-GTAGTCTCCCCTCACC-5 55496 28907 0.919794
12 UR6  5-Cy3-ACTACAAACTTAGAGTGCAGCAGAGGGGAGTGGAATTC-3  3  2 3-GTCGTCTCCCCTCACC-5 61261 28860 1.122683
12 UR6  5-Cy3-ACTACAAACTTAGAGTGCAGCAGAGGGGAGTGGAATTC-3  3  3 3-GTGGTCTCCCCTCACC-5 53332 28568 0.866893
12 UR6  5-Cy3-ACTACAAACTTAGAGTGCAGCAGAGGGGAGTGGAATTC-3  3  4 3-GTTGTCTCCCCTCACC-5 59313 28724 1.064898
12 UR6  5-Cy3-ACTACAAACTTAGAGTGCAGCAGAGGGGAGTGGAATTC-3  4  1 3-GTCATCTCCCCTCACC-5 49480 28155 0.757417
12 UR6  5-Cy3-ACTACAAACTTAGAGTGCAGCAGAGGGGAGTGGAATTC-3  4  2 3-GTCCTCTCCCCTCACC-5 51049 28390 0.798139
12 UR6  5-Cy3-ACTACAAACTTAGAGTGCAGCAGAGGGGAGTGGAATTC-3  4  3 3-GTCGTCTCCCCTCACC-5 61604 28223 1.182777
12 UR6  5-Cy3-ACTACAAACTTAGAGTGCAGCAGAGGGGAGTGGAATTC-3  4  4 3-GTCTTCTCCCCTCACC-5 50074 27925 0.793152
12 UR6  5-Cy3-ACTACAAACTTAGAGTGCAGCAGAGGGGAGTGGAATTC-3  5  1 3-GTCGACTCCCCTCACC-5 46684 29001 0.609735
12 UR6  5-Cy3-ACTACAAACTTAGAGTGCAGCAGAGGGGAGTGGAATTC-3  5  2 3-GTCGCCTCCCCTCACC-5 47954 29022 0.652328
12 UR6  5-Cy3-ACTACAAACTTAGAGTGCAGCAGAGGGGAGTGGAATTC-3  5  3 3-GTCGGCTCCCCTCACC-5 49352 28933 0.705710
12 UR6  5-Cy3-ACTACAAACTTAGAGTGCAGCAGAGGGGAGTGGAATTC-3  5  4 3-GTCGTCTCCCCTCACC-5 60820 28703 1.118933
12 UR6  5-Cy3-ACTACAAACTTAGAGTGCAGCAGAGGGGAGTGGAATTC-3  6  1 3-GTCGTATCCCCTCACC-5 45693 28359 0.611277
12 UR6  5-Cy3-ACTACAAACTTAGAGTGCAGCAGAGGGGAGTGGAATTC-3  6  2 3-GTCGTCTCCCCTCACC-5 61084 28374 1.152806
12 UR6  5-Cy3-ACTACAAACTTAGAGTGCAGCAGAGGGGAGTGGAATTC-3  6  3 3-GTCGTGTCCCCTCACC-5 40865 28118 0.453339
12 UR6  5-Cy3-ACTACAAACTTAGAGTGCAGCAGAGGGGAGTGGAATTC-3  6  4 3-GTCGTTTCCCCTCACC-5 45701 28097 0.626530
12 UR6  5-Cy3-ACTACAAACTTAGAGTGCAGCAGAGGGGAGTGGAATTC-3  7  1 3-GTCGTCACCCCTCACC-5 46159 28902 0.597106
12 UR6  5-Cy3-ACTACAAACTTAGAGTGCAGCAGAGGGGAGTGGAATTC-3  7  2 3-GTCGTCCCCCCTCACC-5 51105 29017 0.761230
12 UR6  5-Cy3-ACTACAAACTTAGAGTGCAGCAGAGGGGAGTGGAATTC-3  7  3 3-GTCGTCGCCCCTCACC-5 51745 29100 0.778163
12 UR6  5-Cy3-ACTACAAACTTAGAGTGCAGCAGAGGGGAGTGGAATTC-3  7  4 3-GTCGTCTCCCCTCACC-5 60902 28965 1.102652
12 UR6  5-Cy3-ACTACAAACTTAGAGTGCAGCAGAGGGGAGTGGAATTC-3  8  1 3-GTCGTCTACCCTCACC-5 46712 28515 0.638151
12 UR6  5-Cy3-ACTACAAACTTAGAGTGCAGCAGAGGGGAGTGGAATTC-3  8  2 3-GTCGTCTCCCCTCACC-5 60869 28568 1.130711
12 UR6  5-Cy3-ACTACAAACTTAGAGTGCAGCAGAGGGGAGTGGAATTC-3  8  3 3-GTCGTCTGCCCTCACC-5 41669 28484 0.462900
12 UR6  5-Cy3-ACTACAAACTTAGAGTGCAGCAGAGGGGAGTGGAATTC-3  8  4 3-GTCGTCTTCCCTCACC-5 43740 28322 0.544390
12 UR6  5-Cy3-ACTACAAACTTAGAGTGCAGCAGAGGGGAGTGGAATTC-3  9  1 3-GTCGTCTCACCTCACC-5 59625 29445 1.024945
12 UR6  5-Cy3-ACTACAAACTTAGAGTGCAGCAGAGGGGAGTGGAATTC-3  9  2 3-GTCGTCTCCCCTCACC-5 61215 29299 1.089315
12 UR6  5-Cy3-ACTACAAACTTAGAGTGCAGCAGAGGGGAGTGGAATTC-3  9  3 3-GTCGTCTCGCCTCACC-5 49661 28855 0.721077
12 UR6  5-Cy3-ACTACAAACTTAGAGTGCAGCAGAGGGGAGTGGAATTC-3  9  4 3-GTCGTCTCTCCTCACC-5 51768 28907 0.790851
12 UR6  5-Cy3-ACTACAAACTTAGAGTGCAGCAGAGGGGAGTGGAATTC-3 10  1 3-GTCGTCTCCACTCACC-5 55124 28724 0.919092
12 UR6  5-Cy3-ACTACAAACTTAGAGTGCAGCAGAGGGGAGTGGAATTC-3 10  2 3-GTCGTCTCCCCTCACC-5 61123 28505 1.144289
12 UR6  5-Cy3-ACTACAAACTTAGAGTGCAGCAGAGGGGAGTGGAATTC-3 10  3 3-GTCGTCTCCGCTCACC-5 49324 28526 0.729090
12 UR6  5-Cy3-ACTACAAACTTAGAGTGCAGCAGAGGGGAGTGGAATTC-3 10  4 3-GTCGTCTCCTCTCACC-5 52244 28411 0.838897
12 UR6  5-Cy3-ACTACAAACTTAGAGTGCAGCAGAGGGGAGTGGAATTC-3 11  1 3-GTCGTCTCCCATCACC-5 51023 29330 0.739613
12 UR6  5-Cy3-ACTACAAACTTAGAGTGCAGCAGAGGGGAGTGGAATTC-3 11  2 3-GTCGTCTCCCCTCACC-5 61601 29236 1.107018
12 UR6  5-Cy3-ACTACAAACTTAGAGTGCAGCAGAGGGGAGTGGAATTC-3 11  3 3-GTCGTCTCCCGTCACC-5 46618 28761 0.620872
12 UR6  5-Cy3-ACTACAAACTTAGAGTGCAGCAGAGGGGAGTGGAATTC-3 11  4 3-GTCGTCTCCCTTCACC-5 46907 28970 0.619165
12 UR6  5-Cy3-ACTACAAACTTAGAGTGCAGCAGAGGGGAGTGGAATTC-3 12  1 3-GTCGTCTCCCCACACC-5 46625 28750 0.621728
12 UR6  5-Cy3-ACTACAAACTTAGAGTGCAGCAGAGGGGAGTGGAATTC-3 12  2 3-GTCGTCTCCCCCCACC-5 50383 28599 0.761726
12 UR6  5-Cy3-ACTACAAACTTAGAGTGCAGCAGAGGGGAGTGGAATTC-3 12  3 3-GTCGTCTCCCCGCACC-5 51287 28484 0.800561
12 UR6  5-Cy3-ACTACAAACTTAGAGTGCAGCAGAGGGGAGTGGAATTC-3 12  4 3-GTCGTCTCCCCTCACC-5 61998 28489 1.176200
12 UR6  5-Cy3-ACTACAAACTTAGAGTGCAGCAGAGGGGAGTGGAATTC-3 13  1 3-GTCGTCTCCCCTAACC-5 45844 29299 0.564715
12 UR6  5-Cy3-ACTACAAACTTAGAGTGCAGCAGAGGGGAGTGGAATTC-3 13  2 3-GTCGTCTCCCCTCACC-5 62075 29179 1.127398
12 UR6  5-Cy3-ACTACAAACTTAGAGTGCAGCAGAGGGGAGTGGAATTC-3 13  3 3-GTCGTCTCCCCTGACC-5 45816 28891 0.585810
12 UR6  5-Cy3-ACTACAAACTTAGAGTGCAGCAGAGGGGAGTGGAATTC-3 13  4 3-GTCGTCTCCCCTTACC-5 46930 29205 0.606919
12 UR6  5-Cy3-ACTACAAACTTAGAGTGCAGCAGAGGGGAGTGGAATTC-3 14  1 3-GTCGTCTCCCCTCACC-5 61686 29017 1.125862
12 UR6  5-Cy3-ACTACAAACTTAGAGTGCAGCAGAGGGGAGTGGAATTC-3 14  2 3-GTCGTCTCCCCTCCCC-5 53481 28615 0.869014
12 UR6  5-Cy3-ACTACAAACTTAGAGTGCAGCAGAGGGGAGTGGAATTC-3 14  3 3-GTCGTCTCCCCTCGCC-5 58186 28797 1.020539
12 UR6  5-Cy3-ACTACAAACTTAGAGTGCAGCAGAGGGGAGTGGAATTC-3 14  4 3-GTCGTCTCCCCTCTCC-5 55611 28656 0.940614
12 UR6  5-Cy3-ACTACAAACTTAGAGTGCAGCAGAGGGGAGTGGAATTC-3 15  1 3-GTCGTCTCCCCTCAAC-5 61601 29273 1.104385
12 UR6  5-Cy3-ACTACAAACTTAGAGTGCAGCAGAGGGGAGTGGAATTC-3 15  2 3-GTCGTCTCCCCTCACC-5 62502 29398 1.126062
12 UR6  5-Cy3-ACTACAAACTTAGAGTGCAGCAGAGGGGAGTGGAATTC-3 15  3 3-GTCGTCTCCCCTCAGC-5 56374 28871 0.952640
12 UR6  5-Cy3-ACTACAAACTTAGAGTGCAGCAGAGGGGAGTGGAATTC-3 15  4 3-GTCGTCTCCCCTCATC-5 58575 29100 1.012871
12 UR6  5-Cy3-ACTACAAACTTAGAGTGCAGCAGAGGGGAGTGGAATTC-3 16  1 3-GTCGTCTCCCCTCACA-5 62162 29116 1.134969
12 UR6  5-Cy3-ACTACAAACTTAGAGTGCAGCAGAGGGGAGTGGAATTC-3 16  2 3-GTCGTCTCCCCTCACC-5 62339 28860 1.160027
12 UR6  5-Cy3-ACTACAAACTTAGAGTGCAGCAGAGGGGAGTGGAATTC-3 16  3 3-GTCGTCTCCCCTCACG-5 62577 28682 1.181705
12 UR6  5-Cy3-ACTACAAACTTAGAGTGCAGCAGAGGGGAGTGGAATTC-3 16  4 3-GTCGTCTCCCCTCACT-5 62979 28771 1.188940

13 UR7  5-Cy3-ACTACAAACTTAGAGTGCAGCAGAGGGGAGTGGAATTC-3  1  1 3-AACGTCGTCTCCCCTC-5 46541 29063 0.601370
13 UR7  5-Cy3-ACTACAAACTTAGAGTGCAGCAGAGGGGAGTGGAATTC-3  1  2 3-CACGTCGTCTCCCCTC-5 54431 28857 0.886230
13 UR7  5-Cy3-ACTACAAACTTAGAGTGCAGCAGAGGGGAGTGGAATTC-3  1  3 3-GACGTCGTCTCCCCTC-5 48530 28800 0.685067
13 UR7  5-Cy3-ACTACAAACTTAGAGTGCAGCAGAGGGGAGTGGAATTC-3  1  4 3-TACGTCGTCTCCCCTC-5 43192 28949 0.491997
13 UR7  5-Cy3-ACTACAAACTTAGAGTGCAGCAGAGGGGAGTGGAATTC-3  2  1 3-CACGTCGTCTCCCCTC-5 55849 28750 0.942558
13 UR7  5-Cy3-ACTACAAACTTAGAGTGCAGCAGAGGGGAGTGGAATTC-3  2  2 3-CCCGTCGTCTCCCCTC-5 50514 28978 0.743195
13 UR7  5-Cy3-ACTACAAACTTAGAGTGCAGCAGAGGGGAGTGGAATTC-3  2  3 3-CGCGTCGTCTCCCCTC-5 47252 28722 0.645179
13 UR7  5-Cy3-ACTACAAACTTAGAGTGCAGCAGAGGGGAGTGGAATTC-3  2  4 3-CTCGTCGTCTCCCCTC-5 50148 28629 0.751624
13 UR7  5-Cy3-ACTACAAACTTAGAGTGCAGCAGAGGGGAGTGGAATTC-3  3  1 3-CAAGTCGTCTCCCCTC-5 42010 29248 0.436324
13 UR7  5-Cy3-ACTACAAACTTAGAGTGCAGCAGAGGGGAGTGGAATTC-3  3  2 3-CACGTCGTCTCCCCTC-5 56072 29255 0.916646
13 UR7  5-Cy3-ACTACAAACTTAGAGTGCAGCAGAGGGGAGTGGAATTC-3  3  3 3-CAGGTCGTCTCCCCTC-5 43364 29248 0.482626
13 UR7  5-Cy3-ACTACAAACTTAGAGTGCAGCAGAGGGGAGTGGAATTC-3  3  4 3-CATGTCGTCTCCCCTC-5 46615 29284 0.591850
13 UR7  5-Cy3-ACTACAAACTTAGAGTGCAGCAGAGGGGAGTGGAATTC-3  4  1 3-CACATCGTCTCCCCTC-5 40753 28914 0.409454
13 UR7  5-Cy3-ACTACAAACTTAGAGTGCAGCAGAGGGGAGTGGAATTC-3  4  2 3-CACCTCGTCTCCCCTC-5 43551 28736 0.515546
13 UR7  5-Cy3-ACTACAAACTTAGAGTGCAGCAGAGGGGAGTGGAATTC-3  4  3 3-CACGTCGTCTCCCCTC-5 57705 28708 1.010097
13 UR7  5-Cy3-ACTACAAACTTAGAGTGCAGCAGAGGGGAGTGGAATTC-3  4  4 3-CACTTCGTCTCCCCTC-5 41260 28722 0.436524
13 UR7  5-Cy3-ACTACAAACTTAGAGTGCAGCAGAGGGGAGTGGAATTC-3  5  1 3-CACGACGTCTCCCCTC-5 37453 29340 0.276491
13 UR7  5-Cy3-ACTACAAACTTAGAGTGCAGCAGAGGGGAGTGGAATTC-3  5  2 3-CACGCCGTCTCCCCTC-5 40645 29305 0.386974
13 UR7  5-Cy3-ACTACAAACTTAGAGTGCAGCAGAGGGGAGTGGAATTC-3  5  3 3-CACGGCGTCTCCCCTC-5 43894 29284 0.498922
13 UR7  5-Cy3-ACTACAAACTTAGAGTGCAGCAGAGGGGAGTGGAATTC-3  5  4 3-CACGTCGTCTCCCCTC-5 58135 29369 0.979477
13 UR7  5-Cy3-ACTACAAACTTAGAGTGCAGCAGAGGGGAGTGGAATTC-3  6  1 3-CACGTAGTCTCCCCTC-5 42483 29198 0.454993
13 UR7  5-Cy3-ACTACAAACTTAGAGTGCAGCAGAGGGGAGTGGAATTC-3  6  2 3-CACGTCGTCTCCCCTC-5 58778 28729 1.045941
13 UR7  5-Cy3-ACTACAAACTTAGAGTGCAGCAGAGGGGAGTGGAATTC-3  6  3 3-CACGTGGTCTCCCCTC-5 36787 28928 0.271681
13 UR7  5-Cy3-ACTACAAACTTAGAGTGCAGCAGAGGGGAGTGGAATTC-3  6  4 3-CACGTTGTCTCCCCTC-5 38858 28949 0.342284
13 UR7  5-Cy3-ACTACAAACTTAGAGTGCAGCAGAGGGGAGTGGAATTC-3  7  1 3-CACGTCATCTCCCCTC-5 36068 29262 0.232574
13 UR7  5-Cy3-ACTACAAACTTAGAGTGCAGCAGAGGGGAGTGGAATTC-3  7  2 3-CACGTCCTCTCCCCTC-5 39281 29326 0.339437
13 UR7  5-Cy3-ACTACAAACTTAGAGTGCAGCAGAGGGGAGTGGAATTC-3  7  3 3-CACGTCGTCTCCCCTC-5 59451 29419 1.020856
13 UR7  5-Cy3-ACTACAAACTTAGAGTGCAGCAGAGGGGAGTGGAATTC-3  7  4 3-CACGTCTTCTCCCCTC-5 36882 29163 0.264696
13 UR7  5-Cy3-ACTACAAACTTAGAGTGCAGCAGAGGGGAGTGGAATTC-3  8  1 3-CACGTCGACTCCCCTC-5 38428 28921 0.328734
13 UR7  5-Cy3-ACTACAAACTTAGAGTGCAGCAGAGGGGAGTGGAATTC-3  8  2 3-CACGTCGCCTCCCCTC-5 41129 28558 0.440179
13 UR7  5-Cy3-ACTACAAACTTAGAGTGCAGCAGAGGGGAGTGGAATTC-3  8  3 3-CACGTCGGCTCCCCTC-5 43282 28807 0.502473
13 UR7  5-Cy3-ACTACAAACTTAGAGTGCAGCAGAGGGGAGTGGAATTC-3  8  4 3-CACGTCGTCTCCCCTC-5 59630 28949 1.059808
13 UR7  5-Cy3-ACTACAAACTTAGAGTGCAGCAGAGGGGAGTGGAATTC-3  9  1 3-CACGTCGTATCCCCTC-5 39987 29497 0.355641
13 UR7  5-Cy3-ACTACAAACTTAGAGTGCAGCAGAGGGGAGTGGAATTC-3  9  2 3-CACGTCGTCTCCCCTC-5 59241 29461 1.010804
13 UR7  5-Cy3-ACTACAAACTTAGAGTGCAGCAGAGGGGAGTGGAATTC-3  9  3 3-CACGTCGTGTCCCCTC-5 36001 29170 0.234198
13 UR7  5-Cy3-ACTACAAACTTAGAGTGCAGCAGAGGGGAGTGGAATTC-3  9  4 3-CACGTCGTTTCCCCTC-5 40963 29305 0.397806
13 UR7  5-Cy3-ACTACAAACTTAGAGTGCAGCAGAGGGGAGTGGAATTC-3 10  1 3-CACGTCGTCACCCCTC-5 44874 28935 0.550858
13 UR7  5-Cy3-ACTACAAACTTAGAGTGCAGCAGAGGGGAGTGGAATTC-3 10  2 3-CACGTCGTCCCCCCTC-5 46372 28686 0.616520
13 UR7  5-Cy3-ACTACAAACTTAGAGTGCAGCAGAGGGGAGTGGAATTC-3 10  3 3-CACGTCGTCGCCCCTC-5 45832 29092 0.575429
13 UR7  5-Cy3-ACTACAAACTTAGAGTGCAGCAGAGGGGAGTGGAATTC-3 10  4 3-CACGTCGTCTCCCCTC-5 60232 28885 1.085199
13 UR7  5-Cy3-ACTACAAACTTAGAGTGCAGCAGAGGGGAGTGGAATTC-3 11  1 3-CACGTCGTCTACCCTC-5 44390 29298 0.515146
13 UR7  5-Cy3-ACTACAAACTTAGAGTGCAGCAGAGGGGAGTGGAATTC-3 11  2 3-CACGTCGTCTCCCCTC-5 60224 29639 1.031910
13 UR7  5-Cy3-ACTACAAACTTAGAGTGCAGCAGAGGGGAGTGGAATTC-3 11  3 3-CACGTCGTCTGCCCTC-5 43087 29184 0.476404
13 UR7  5-Cy3-ACTACAAACTTAGAGTGCAGCAGAGGGGAGTGGAATTC-3 11  4 3-CACGTCGTCTTCCCTC-5 44575 29426 0.514819
13 UR7  5-Cy3-ACTACAAACTTAGAGTGCAGCAGAGGGGAGTGGAATTC-3 12  1 3-CACGTCGTCTCACCTC-5 55585 29262 0.899558
13 UR7  5-Cy3-ACTACAAACTTAGAGTGCAGCAGAGGGGAGTGGAATTC-3 12  2 3-CACGTCGTCTCCCCTC-5 60946 28964 1.104228
13 UR7  5-Cy3-ACTACAAACTTAGAGTGCAGCAGAGGGGAGTGGAATTC-3 12  3 3-CACGTCGTCTCGCCTC-5 44792 28878 0.551076
13 UR7  5-Cy3-ACTACAAACTTAGAGTGCAGCAGAGGGGAGTGGAATTC-3 12  4 3-CACGTCGTCTCTCCTC-5 47729 28971 0.647482
13 UR7  5-Cy3-ACTACAAACTTAGAGTGCAGCAGAGGGGAGTGGAATTC-3 13  1 3-CACGTCGTCTCCACTC-5 48294 29148 0.656843
13 UR7  5-Cy3-ACTACAAACTTAGAGTGCAGCAGAGGGGAGTGGAATTC-3 13  2 3-CACGTCGTCTCCCCTC-5 60288 29241 1.061770
13 UR7  5-Cy3-ACTACAAACTTAGAGTGCAGCAGAGGGGAGTGGAATTC-3 13  3 3-CACGTCGTCTCCGCTC-5 46577 29163 0.597132
13 UR7  5-Cy3-ACTACAAACTTAGAGTGCAGCAGAGGGGAGTGGAATTC-3 13  4 3-CACGTCGTCTCCTCTC-5 46052 29262 0.573764
13 UR7  5-Cy3-ACTACAAACTTAGAGTGCAGCAGAGGGGAGTGGAATTC-3 14  1 3-CACGTCGTCTCCCATC-5 52616 29177 0.803334
13 UR7  5-Cy3-ACTACAAACTTAGAGTGCAGCAGAGGGGAGTGGAATTC-3 14  2 3-CACGTCGTCTCCCCTC-5 61420 29184 1.104561
13 UR7  5-Cy3-ACTACAAACTTAGAGTGCAGCAGAGGGGAGTGGAATTC-3 14  3 3-CACGTCGTCTCCCGTC-5 50296 29141 0.725944
13 UR7  5-Cy3-ACTACAAACTTAGAGTGCAGCAGAGGGGAGTGGAATTC-3 14  4 3-CACGTCGTCTCCCTTC-5 53811 29063 0.851529
13 UR7  5-Cy3-ACTACAAACTTAGAGTGCAGCAGAGGGGAGTGGAATTC-3 15  1 3-CACGTCGTCTCCCCAC-5 54682 29163 0.875055
13 UR7  5-Cy3-ACTACAAACTTAGAGTGCAGCAGAGGGGAGTGGAATTC-3 15  2 3-CACGTCGTCTCCCCCC-5 55969 29063 0.925784
13 UR7  5-Cy3-ACTACAAACTTAGAGTGCAGCAGAGGGGAGTGGAATTC-3 15  3 3-CACGTCGTCTCCCCGC-5 54269 29298 0.852340
13 UR7  5-Cy3-ACTACAAACTTAGAGTGCAGCAGAGGGGAGTGGAATTC-3 15  4 3-CACGTCGTCTCCCCTC-5 61532 29063 1.117191
13 UR7  5-Cy3-ACTACAAACTTAGAGTGCAGCAGAGGGGAGTGGAATTC-3 16  1 3-CACGTCGTCTCCCCTA-5 57948 29042 0.995338
13 UR7  5-Cy3-ACTACAAACTTAGAGTGCAGCAGAGGGGAGTGGAATTC-3 16  2 3-CACGTCGTCTCCCCTC-5 61366 29276 1.096080
13 UR7  5-Cy3-ACTACAAACTTAGAGTGCAGCAGAGGGGAGTGGAATTC-3 16  3 3-CACGTCGTCTCCCCTG-5 56325 28956 0.945167
13 UR7  5-Cy3-ACTACAAACTTAGAGTGCAGCAGAGGGGAGTGGAATTC-3 16  4 3-CACGTCGTCTCCCCTT-5 57313 28956 0.979293

14 UR8  5-Cy3-ACTACAAACTTAGAGTGCAGCAGAGGGGAGTGGAATTC-3  1  1 3-ATCCCCTCACCTTAAG-5 49339 23154 1.130921
14 UR8  5-Cy3-ACTACAAACTTAGAGTGCAGCAGAGGGGAGTGGAATTC-3  1  2 3-CTCCCCTCACCTTAAG-5 56379 23083 1.442477
14 UR8  5-Cy3-ACTACAAACTTAGAGTGCAGCAGAGGGGAGTGGAATTC-3  1  3 3-GTCCCCTCACCTTAAG-5 51341 23175 1.215342
14 UR8  5-Cy3-ACTACAAACTTAGAGTGCAGCAGAGGGGAGTGGAATTC-3  1  4 3-TTCCCCTCACCTTAAG-5 52641 22820 1.306849
14 UR8  5-Cy3-ACTACAAACTTAGAGTGCAGCAGAGGGGAGTGGAATTC-3  2  1 3-CACCCCTCACCTTAAG-5 49523 22841 1.168182
14 UR8  5-Cy3-ACTACAAACTTAGAGTGCAGCAGAGGGGAGTGGAATTC-3  2  2 3-CCCCCCTCACCTTAAG-5 47747 22791 1.094964
14 UR8  5-Cy3-ACTACAAACTTAGAGTGCAGCAGAGGGGAGTGGAATTC-3  2  3 3-CGCCCCTCACCTTAAG-5 50982 22869 1.229291
14 UR8  5-Cy3-ACTACAAACTTAGAGTGCAGCAGAGGGGAGTGGAATTC-3  2  4 3-CTCCCCTCACCTTAAG-5 58652 22620 1.592883
14 UR8  5-Cy3-ACTACAAACTTAGAGTGCAGCAGAGGGGAGTGGAATTC-3  3  1 3-CTACCCTCACCTTAAG-5 39020 23033 0.694078
14 UR8  5-Cy3-ACTACAAACTTAGAGTGCAGCAGAGGGGAGTGGAATTC-3  3  2 3-CTCCCCTCACCTTAAG-5 56527 23161 1.440639
14 UR8  5-Cy3-ACTACAAACTTAGAGTGCAGCAGAGGGGAGTGGAATTC-3  3  3 3-CTGCCCTCACCTTAAG-5 38845 23339 0.664424
14 UR8  5-Cy3-ACTACAAACTTAGAGTGCAGCAGAGGGGAGTGGAATTC-3  3  4 3-CTTCCCTCACCTTAAG-5 41925 23275 0.801320
14 UR8  5-Cy3-ACTACAAACTTAGAGTGCAGCAGAGGGGAGTGGAATTC-3  4  1 3-CTCACCTCACCTTAAG-5 44521 22933 0.941321
14 UR8  5-Cy3-ACTACAAACTTAGAGTGCAGCAGAGGGGAGTGGAATTC-3  4  2 3-CTCCCCTCACCTTAAG-5 56655 22699 1.495977
14 UR8  5-Cy3-ACTACAAACTTAGAGTGCAGCAGAGGGGAGTGGAATTC-3  4  3 3-CTCGCCTCACCTTAAG-5 38472 22955 0.675985
14 UR8  5-Cy3-ACTACAAACTTAGAGTGCAGCAGAGGGGAGTGGAATTC-3  4  4 3-CTCTCCTCACCTTAAG-5 40947 22827 0.793832
14 UR8  5-Cy3-ACTACAAACTTAGAGTGCAGCAGAGGGGAGTGGAATTC-3  5  1 3-CTCCACTCACCTTAAG-5 37998 23225 0.636093
14 UR8  5-Cy3-ACTACAAACTTAGAGTGCAGCAGAGGGGAGTGGAATTC-3  5  2 3-CTCCCCTCACCTTAAG-5 56338 23125 1.436199
14 UR8  5-Cy3-ACTACAAACTTAGAGTGCAGCAGAGGGGAGTGGAATTC-3  5  3 3-CTCCGCTCACCTTAAG-5 37732 22898 0.647839
14 UR8  5-Cy3-ACTACAAACTTAGAGTGCAGCAGAGGGGAGTGGAATTC-3  5  4 3-CTCCTCTCACCTTAAG-5 39662 23125 0.715092
14 UR8  5-Cy3-ACTACAAACTTAGAGTGCAGCAGAGGGGAGTGGAATTC-3  6  1 3-CTCCCATCACCTTAAG-5 45798 22884 1.001367
14 UR8  5-Cy3-ACTACAAACTTAGAGTGCAGCAGAGGGGAGTGGAATTC-3  6  2 3-CTCCCCTCACCTTAAG-5 58650 23097 1.539286
14 UR8  5-Cy3-ACTACAAACTTAGAGTGCAGCAGAGGGGAGTGGAATTC-3  6  3 3-CTCCCGTCACCTTAAG-5 38927 22727 0.712816
14 UR8  5-Cy3-ACTACAAACTTAGAGTGCAGCAGAGGGGAGTGGAATTC-3  6  4 3-CTCCCTTCACCTTAAG-5 37629 22677 0.659341
14 UR8  5-Cy3-ACTACAAACTTAGAGTGCAGCAGAGGGGAGTGGAATTC-3  7  1 3-CTCCCCACACCTTAAG-5 30500 23118 0.319299
14 UR8  5-Cy3-ACTACAAACTTAGAGTGCAGCAGAGGGGAGTGGAATTC-3  7  2 3-CTCCCCCCACCTTAAG-5 30830 23168 0.330718
14 UR8  5-Cy3-ACTACAAACTTAGAGTGCAGCAGAGGGGAGTGGAATTC-3  7  3 3-CTCCCCGCACCTTAAG-5 38843 23054 0.684849
14 UR8  5-Cy3-ACTACAAACTTAGAGTGCAGCAGAGGGGAGTGGAATTC-3  7  4 3-CTCCCCTCACCTTAAG-5 59758 23275 1.567516
14 UR8  5-Cy3-ACTACAAACTTAGAGTGCAGCAGAGGGGAGTGGAATTC-3  8  1 3-CTCCCCTAACCTTAAG-5 32812 22898 0.432957
14 UR8  5-Cy3-ACTACAAACTTAGAGTGCAGCAGAGGGGAGTGGAATTC-3  8  2 3-CTCCCCTCACCTTAAG-5 59704 22976 1.598552
14 UR8  5-Cy3-ACTACAAACTTAGAGTGCAGCAGAGGGGAGTGGAATTC-3  8  3 3-CTCCCCTGACCTTAAG-5 31363 22549 0.390842
14 UR8  5-Cy3-ACTACAAACTTAGAGTGCAGCAGAGGGGAGTGGAATTC-3  8  4 3-CTCCCCTTACCTTAAG-5 29601 22663 0.306144
14 UR8  5-Cy3-ACTACAAACTTAGAGTGCAGCAGAGGGGAGTGGAATTC-3  9  1 3-CTCCCCTCACCTTAAG-5 56072 23317 1.404721
14 UR8  5-Cy3-ACTACAAACTTAGAGTGCAGCAGAGGGGAGTGGAATTC-3  9  2 3-CTCCCCTCCCCTTAAG-5 28792 23317 0.234803
14 UR8  5-Cy3-ACTACAAACTTAGAGTGCAGCAGAGGGGAGTGGAATTC-3  9  3 3-CTCCCCTCGCCTTAAG-5 38459 23125 0.663063
14 UR8  5-Cy3-ACTACAAACTTAGAGTGCAGCAGAGGGGAGTGGAATTC-3  9  4 3-CTCCCCTCTCCTTAAG-5 34253 23147 0.479816
14 UR8  5-Cy3-ACTACAAACTTAGAGTGCAGCAGAGGGGAGTGGAATTC-3 10  1 3-CTCCCCTCAACTTAAG-5 32502 23012 0.412410
14 UR8  5-Cy3-ACTACAAACTTAGAGTGCAGCAGAGGGGAGTGGAATTC-3 10  2 3-CTCCCCTCACCTTAAG-5 61238 23154 1.644828
14 UR8  5-Cy3-ACTACAAACTTAGAGTGCAGCAGAGGGGAGTGGAATTC-3 10  3 3-CTCCCCTCAGCTTAAG-5 31107 22734 0.368270
14 UR8  5-Cy3-ACTACAAACTTAGAGTGCAGCAGAGGGGAGTGGAATTC-3 10  4 3-CTCCCCTCATCTTAAG-5 32916 22663 0.452425
14 UR8  5-Cy3-ACTACAAACTTAGAGTGCAGCAGAGGGGAGTGGAATTC-3 11  1 3-CTCCCCTCACATTAAG-5 40691 23545 0.728239
14 UR8  5-Cy3-ACTACAAACTTAGAGTGCAGCAGAGGGGAGTGGAATTC-3 11  2 3-CTCCCCTCACCTTAAG-5 58998 23452 1.515634
14 UR8  5-Cy3-ACTACAAACTTAGAGTGCAGCAGAGGGGAGTGGAATTC-3 11  3 3-CTCCCCTCACGTTAAG-5 47770 23246 1.054940
14 UR8  5-Cy3-ACTACAAACTTAGAGTGCAGCAGAGGGGAGTGGAATTC-3 11  4 3-CTCCCCTCACTTTAAG-5 39726 23175 0.714170
14 UR8  5-Cy3-ACTACAAACTTAGAGTGCAGCAGAGGGGAGTGGAATTC-3 12  1 3-CTCCCCTCACCATAAG-5 45949 23296 0.972418
14 UR8  5-Cy3-ACTACAAACTTAGAGTGCAGCAGAGGGGAGTGGAATTC-3 12  2 3-CTCCCCTCACCCTAAG-5 47096 23054 1.042850
14 UR8  5-Cy3-ACTACAAACTTAGAGTGCAGCAGAGGGGAGTGGAATTC-3 12  3 3-CTCCCCTCACCGTAAG-5 52247 23147 1.257217
14 UR8  5-Cy3-ACTACAAACTTAGAGTGCAGCAGAGGGGAGTGGAATTC-3 12  4 3-CTCCCCTCACCTTAAG-5 61688 22905 1.693238
14 UR8  5-Cy3-ACTACAAACTTAGAGTGCAGCAGAGGGGAGTGGAATTC-3 13  1 3-CTCCCCTCACCTAAAG-5 46100 23076 0.997806
14 UR8  5-Cy3-ACTACAAACTTAGAGTGCAGCAGAGGGGAGTGGAATTC-3 13  2 3-CTCCCCTCACCTCAAG-5 48678 23282 1.090837
14 UR8  5-Cy3-ACTACAAACTTAGAGTGCAGCAGAGGGGAGTGGAATTC-3 13  3 3-CTCCCCTCACCTGAAG-5 51863 23324 1.223549
14 UR8  5-Cy3-ACTACAAACTTAGAGTGCAGCAGAGGGGAGTGGAATTC-3 13  4 3-CTCCCCTCACCTTAAG-5 60416 23232 1.600551
14 UR8  5-Cy3-ACTACAAACTTAGAGTGCAGCAGAGGGGAGTGGAATTC-3 14  1 3-CTCCCCTCACCTTAAG-5 61187 23147 1.643429
14 UR8  5-Cy3-ACTACAAACTTAGAGTGCAGCAGAGGGGAGTGGAATTC-3 14  2 3-CTCCCCTCACCTTCAG-5 55252 23474 1.353796
14 UR8  5-Cy3-ACTACAAACTTAGAGTGCAGCAGAGGGGAGTGGAATTC-3 14  3 3-CTCCCCTCACCTTGAG-5 56046 23125 1.423579
14 UR8  5-Cy3-ACTACAAACTTAGAGTGCAGCAGAGGGGAGTGGAATTC-3 14  4 3-CTCCCCTCACCTTTAG-5 57905 22976 1.520223
14 UR8  5-Cy3-ACTACAAACTTAGAGTGCAGCAGAGGGGAGTGGAATTC-3 15  1 3-CTCCCCTCACCTTAAG-5 56392 23026 1.449067
14 UR8  5-Cy3-ACTACAAACTTAGAGTGCAGCAGAGGGGAGTGGAATTC-3 15  2 3-CTCCCCTCACCTTACG-5 53276 23189 1.297443
14 UR8  5-Cy3-ACTACAAACTTAGAGTGCAGCAGAGGGGAGTGGAATTC-3 15  3 3-CTCCCCTCACCTTAGG-5 55007 23196 1.371343
14 UR8  5-Cy3-ACTACAAACTTAGAGTGCAGCAGAGGGGAGTGGAATTC-3 15  4 3-CTCCCCTCACCTTATG-5 55155 23332 1.363974
14 UR8  5-Cy3-ACTACAAACTTAGAGTGCAGCAGAGGGGAGTGGAATTC-3 16  1 3-CTCCCCTCACCTTAAA-5 60063 22905 1.622266
14 UR8  5-Cy3-ACTACAAACTTAGAGTGCAGCAGAGGGGAGTGGAATTC-3 16  2 3-CTCCCCTCACCTTAAC-5 59986 23033 1.604359
14 UR8  5-Cy3-ACTACAAACTTAGAGTGCAGCAGAGGGGAGTGGAATTC-3 16  3 3-CTCCCCTCACCTTAAG-5 60636 22876 1.650594
14 UR8  5-Cy3-ACTACAAACTTAGAGTGCAGCAGAGGGGAGTGGAATTC-3 16  4 3-CTCCCCTCACCTTAAT-5 60129 22848 1.631709

15 PE1  5-ACATCAGTGCCTGTGTACTAGGAC-Cy3-3  1  1 3-AGTAGTCACGGACACA-5 50232 44466 0.129685
15 PE1  5-ACATCAGTGCCTGTGTACTAGGAC-Cy3-3  1  2 3-CGTAGTCACGGACACA-5 51292 44011 0.165448
15 PE1  5-ACATCAGTGCCTGTGTACTAGGAC-Cy3-3  1  3 3-GGTAGTCACGGACACA-5 49894 43904 0.136443
15 PE1  5-ACATCAGTGCCTGTGTACTAGGAC-Cy3-3  1  4 3-TGTAGTCACGGACACA-5 52564 43783 0.200565
15 PE1  5-ACATCAGTGCCTGTGTACTAGGAC-Cy3-3  2  1 3-TATAGTCACGGACACA-5 49457 43620 0.133818
15 PE1  5-ACATCAGTGCCTGTGTACTAGGAC-Cy3-3  2  2 3-TCTAGTCACGGACACA-5 49961 43925 0.137407
15 PE1  5-ACATCAGTGCCTGTGTACTAGGAC-Cy3-3  2  3 3-TGTAGTCACGGACACA-5 53368 43854 0.216948
15 PE1  5-ACATCAGTGCCTGTGTACTAGGAC-Cy3-3  2  4 3-TTTAGTCACGGACACA-5 47706 43698 0.091717
15 PE1  5-ACATCAGTGCCTGTGTACTAGGAC-Cy3-3  3  1 3-TGAAGTCACGGACACA-5 45804 44572 0.027620
15 PE1  5-ACATCAGTGCCTGTGTACTAGGAC-Cy3-3  3  2 3-TGCAGTCACGGACACA-5 45742 44210 0.034660
15 PE1  5-ACATCAGTGCCTGTGTACTAGGAC-Cy3-3  3  3 3-TGGAGTCACGGACACA-5 46100 44132 0.044615
15 PE1  5-ACATCAGTGCCTGTGTACTAGGAC-Cy3-3  3  4 3-TGTAGTCACGGACACA-5 52754 44103 0.196150
15 PE1  5-ACATCAGTGCCTGTGTACTAGGAC-Cy3-3  4  1 3-TGTAGTCACGGACACA-5 53056 43918 0.208063
15 PE1  5-ACATCAGTGCCTGTGTACTAGGAC-Cy3-3  4  2 3-TGTCGTCACGGACACA-5 44913 43947 0.021981
15 PE1  5-ACATCAGTGCCTGTGTACTAGGAC-Cy3-3  4  3 3-TGTGGTCACGGACACA-5 44580 43691 0.020352
15 PE1  5-ACATCAGTGCCTGTGTACTAGGAC-Cy3-3  4  4 3-TGTTGTCACGGACACA-5 44618 43790 0.018909
15 PE1  5-ACATCAGTGCCTGTGTACTAGGAC-Cy3-3  5  1 3-TGTAATCACGGACACA-5 45281 44900 0.008502
15 PE1  5-ACATCAGTGCCTGTGTACTAGGAC-Cy3-3  5  2 3-TGTACTCACGGACACA-5 45576 44722 0.019094
15 PE1  5-ACATCAGTGCCTGTGTACTAGGAC-Cy3-3  5  3 3-TGTAGTCACGGACACA-5 52854 44743 0.181271
15 PE1  5-ACATCAGTGCCTGTGTACTAGGAC-Cy3-3  5  4 3-TGTATTCACGGACACA-5 45286 44359 0.020904
15 PE1  5-ACATCAGTGCCTGTGTACTAGGAC-Cy3-3  6  1 3-TGTAGACACGGACACA-5 46367 44153 0.050140
15 PE1  5-ACATCAGTGCCTGTGTACTAGGAC-Cy3-3  6  2 3-TGTAGCCACGGACACA-5 44713 44096 0.013991
15 PE1  5-ACATCAGTGCCTGTGTACTAGGAC-Cy3-3  6  3 3-TGTAGGCACGGACACA-5 45875 43890 0.045237
15 PE1  5-ACATCAGTGCCTGTGTACTAGGAC-Cy3-3  6  4 3-TGTAGTCACGGACACA-5 53074 44032 0.205349
15 PE1  5-ACATCAGTGCCTGTGTACTAGGAC-Cy3-3  7  1 3-TGTAGTAACGGACACA-5 47020 45077 0.043086
15 PE1  5-ACATCAGTGCCTGTGTACTAGGAC-Cy3-3  7  2 3-TGTAGTCACGGACACA-5 53069 44964 0.180263
15 PE1  5-ACATCAGTGCCTGTGTACTAGGAC-Cy3-3  7  3 3-TGTAGTGACGGACACA-5 45512 44587 0.020746
15 PE1  5-ACATCAGTGCCTGTGTACTAGGAC-Cy3-3  7  4 3-TGTAGTTACGGACACA-5 45711 44452 0.028341
15 PE1  5-ACATCAGTGCCTGTGTACTAGGAC-Cy3-3  8  1 3-TGTAGTCACGGACACA-5 53724 44565 0.205515
15 PE1  5-ACATCAGTGCCTGTGTACTAGGAC-Cy3-3  8  2 3-TGTAGTCCCGGACACA-5 45018 44764 0.005655
15 PE1  5-ACATCAGTGCCTGTGTACTAGGAC-Cy3-3  8  3 3-TGTAGTCGCGGACACA-5 45466 44210 0.028406
15 PE1  5-ACATCAGTGCCTGTGTACTAGGAC-Cy3-3  8  4 3-TGTAGTCTCGGACACA-5 45798 44516 0.028818
15 PE1  5-ACATCAGTGCCTGTGTACTAGGAC-Cy3-3  9  1 3-TGTAGTCAAGGACACA-5 47473 45205 0.050156
15 PE1  5-ACATCAGTGCCTGTGTACTAGGAC-Cy3-3  9  2 3-TGTAGTCACGGACACA-5 52411 45198 0.159578
15 PE1  5-ACATCAGTGCCTGTGTACTAGGAC-Cy3-3  9  3 3-TGTAGTCAGGGACACA-5 45834 45141 0.015350
15 PE1  5-ACATCAGTGCCTGTGTACTAGGAC-Cy3-3  9  4 3-TGTAGTCATGGACACA-5 45944 44807 0.025380
15 PE1  5-ACATCAGTGCCTGTGTACTAGGAC-Cy3-3 10  1 3-TGTAGTCACAGACACA-5 45617 44430 0.026703
15 PE1  5-ACATCAGTGCCTGTGTACTAGGAC-Cy3-3 10  2 3-TGTAGTCACCGACACA-5 44915 44878 0.000824
15 PE1  5-ACATCAGTGCCTGTGTACTAGGAC-Cy3-3 10  3 3-TGTAGTCACGGACACA-5 53553 44558 0.201858
15 PE1  5-ACATCAGTGCCTGTGTACTAGGAC-Cy3-3 10  4 3-TGTAGTCACTGACACA-5 45107 44060 0.023757
15 PE1  5-ACATCAGTGCCTGTGTACTAGGAC-Cy3-3 11  1 3-TGTAGTCACGAACACA-5 46564 45575 0.021694
15 PE1  5-ACATCAGTGCCTGTGTACTAGGAC-Cy3-3 11  2 3-TGTAGTCACGCACACA-5 46198 45291 0.020028
15 PE1  5-ACATCAGTGCCTGTGTACTAGGAC-Cy3-3 11  3 3-TGTAGTCACGGACACA-5 53376 45248 0.179632
15 PE1  5-ACATCAGTGCCTGTGTACTAGGAC-Cy3-3 11  4 3-TGTAGTCACGTACACA-5 45870 44921 0.021130
15 PE1  5-ACATCAGTGCCTGTGTACTAGGAC-Cy3-3 12  1 3-TGTAGTCACGGACACA-5 53791 44786 0.201067
15 PE1  5-ACATCAGTGCCTGTGTACTAGGAC-Cy3-3 12  2 3-TGTAGTCACGGCCACA-5 47534 44715 0.063053
15 PE1  5-ACATCAGTGCCTGTGTACTAGGAC-Cy3-3 12  3 3-TGTAGTCACGGGCACA-5 48108 44345 0.084849
15 PE1  5-ACATCAGTGCCTGTGTACTAGGAC-Cy3-3 12  4 3-TGTAGTCACGGTCACA-5 48919 44651 0.095595
15 PE1  5-ACATCAGTGCCTGTGTACTAGGAC-Cy3-3 13  1 3-TGTAGTCACGGAAACA-5 48870 45504 0.073980
15 PE1  5-ACATCAGTGCCTGTGTACTAGGAC-Cy3-3 13  2 3-TGTAGTCACGGACACA-5 53563 45739 0.171063
15 PE1  5-ACATCAGTGCCTGTGTACTAGGAC-Cy3-3 13  3 3-TGTAGTCACGGAGACA-5 48023 45383 0.058170
15 PE1  5-ACATCAGTGCCTGTGTACTAGGAC-Cy3-3 13  4 3-TGTAGTCACGGATACA-5 48607 45084 0.078126
15 PE1  5-ACATCAGTGCCTGTGTACTAGGAC-Cy3-3 14  1 3-TGTAGTCACGGACACA-5 53880 45156 0.193216
15 PE1  5-ACATCAGTGCCTGTGTACTAGGAC-Cy3-3 14  2 3-TGTAGTCACGGACCCA-5 49539 45013 0.100531
15 PE1  5-ACATCAGTGCCTGTGTACTAGGAC-Cy3-3 14  3 3-TGTAGTCACGGACGCA-5 48796 45020 0.083867
15 PE1  5-ACATCAGTGCCTGTGTACTAGGAC-Cy3-3 14  4 3-TGTAGTCACGGACTCA-5 48005 44914 0.068828
15 PE1  5-ACATCAGTGCCTGTGTACTAGGAC-Cy3-3 15  1 3-TGTAGTCACGGACAAA-5 51039 45497 0.121807
15 PE1  5-ACATCAGTGCCTGTGTACTAGGAC-Cy3-3 15  2 3-TGTAGTCACGGACACA-5 53650 45724 0.173331
15 PE1  5-ACATCAGTGCCTGTGTACTAGGAC-Cy3-3 15  3 3-TGTAGTCACGGACAGA-5 49700 45540 0.091355
15 PE1  5-ACATCAGTGCCTGTGTACTAGGAC-Cy3-3 15  4 3-TGTAGTCACGGACATA-5 50890 45262 0.124342
15 PE1  5-ACATCAGTGCCTGTGTACTAGGAC-Cy3-3 16  1 3-TGTAGTCACGGACACA-5 54246 44850 0.209513
15 PE1  5-ACATCAGTGCCTGTGTACTAGGAC-Cy3-3 16  2 3-TGTAGTCACGGACACC-5 51804 45170 0.146877
15 PE1  5-ACATCAGTGCCTGTGTACTAGGAC-Cy3-3 16  3 3-TGTAGTCACGGACACG-5 52014 44807 0.160844
15 PE1  5-ACATCAGTGCCTGTGTACTAGGAC-Cy3-3 16  4 3-TGTAGTCACGGACACT-5 52045 44857 0.160241

16 PE2  5-ACATCAGTGCCTGTGTACTAGGAC-Cy3-3  1  1 3-AGGACACATGATCCTG-5 47680 45412 0.049953
16 PE2  5-ACATCAGTGCCTGTGTACTAGGAC-Cy3-3  1  2 3-CGGACACATGATCCTG-5 48870 45724 0.068802
16 PE2  5-ACATCAGTGCCTGTGTACTAGGAC-Cy3-3  1  3 3-GGGACACATGATCCTG-5 47209 45262 0.043010
16 PE2  5-ACATCAGTGCCTGTGTACTAGGAC-Cy3-3  1  4 3-TGGACACATGATCCTG-5 47209 45433 0.039092
16 PE2  5-ACATCAGTGCCTGTGTACTAGGAC-Cy3-3  2  1 3-CAGACACATGATCCTG-5 47030 45205 0.040359
16 PE2  5-ACATCAGTGCCTGTGTACTAGGAC-Cy3-3  2  2 3-CCGACACATGATCCTG-5 47608 45177 0.053820
16 PE2  5-ACATCAGTGCCTGTGTACTAGGAC-Cy3-3  2  3 3-CGGACACATGATCCTG-5 48929 45042 0.086309
16 PE2  5-ACATCAGTGCCTGTGTACTAGGAC-Cy3-3  2  4 3-CTGACACATGATCCTG-5 46592 45234 0.030027
16 PE2  5-ACATCAGTGCCTGTGTACTAGGAC-Cy3-3  3  1 3-CGAACACATGATCCTG-5 46300 45348 0.021007
16 PE2  5-ACATCAGTGCCTGTGTACTAGGAC-Cy3-3  3  2 3-CGCACACATGATCCTG-5 46490 45532 0.021021
16 PE2  5-ACATCAGTGCCTGTGTACTAGGAC-Cy3-3  3  3 3-CGGACACATGATCCTG-5 49162 45049 0.091309
16 PE2  5-ACATCAGTGCCTGTGTACTAGGAC-Cy3-3  3  4 3-CGTACACATGATCCTG-5 47731 45319 0.053225
16 PE2  5-ACATCAGTGCCTGTGTACTAGGAC-Cy3-3  4  1 3-CGGACACATGATCCTG-5 49124 45284 0.084805
16 PE2  5-ACATCAGTGCCTGTGTACTAGGAC-Cy3-3  4  2 3-CGGCCACATGATCCTG-5 45934 44992 0.020939
16 PE2  5-ACATCAGTGCCTGTGTACTAGGAC-Cy3-3  4  3 3-CGGGCACATGATCCTG-5 46067 45120 0.020993
16 PE2  5-ACATCAGTGCCTGTGTACTAGGAC-Cy3-3  4  4 3-CGGTCACATGATCCTG-5 46643 44907 0.038670
16 PE2  5-ACATCAGTGCCTGTGTACTAGGAC-Cy3-3  5  1 3-CGGAAACATGATCCTG-5 45965 45561 0.008865
16 PE2  5-ACATCAGTGCCTGTGTACTAGGAC-Cy3-3  5  2 3-CGGACACATGATCCTG-5 48660 45284 0.074573
16 PE2  5-ACATCAGTGCCTGTGTACTAGGAC-Cy3-3  5  3 3-CGGAGACATGATCCTG-5 45437 45177 0.005767
16 PE2  5-ACATCAGTGCCTGTGTACTAGGAC-Cy3-3  5  4 3-CGGATACATGATCCTG-5 45460 45419 0.000921
16 PE2  5-ACATCAGTGCCTGTGTACTAGGAC-Cy3-3  6  1 3-CGGACACATGATCCTG-5 48950 45248 0.081810
16 PE2  5-ACATCAGTGCCTGTGTACTAGGAC-Cy3-3  6  2 3-CGGACCCATGATCCTG-5 45926 45013 0.020284
16 PE2  5-ACATCAGTGCCTGTGTACTAGGAC-Cy3-3  6  3 3-CGGACGCATGATCCTG-5 45870 45227 0.014226
16 PE2  5-ACATCAGTGCCTGTGTACTAGGAC-Cy3-3  6  4 3-CGGACTCATGATCCTG-5 45722 45113 0.013493
16 PE2  5-ACATCAGTGCCTGTGTACTAGGAC-Cy3-3  7  1 3-CGGACAAATGATCCTG-5 47532 45483 0.045047
16 PE2  5-ACATCAGTGCCTGTGTACTAGGAC-Cy3-3  7  2 3-CGGACACATGATCCTG-5 48532 45532 0.065888
16 PE2  5-ACATCAGTGCCTGTGTACTAGGAC-Cy3-3  7  3 3-CGGACAGATGATCCTG-5 45386 44743 0.014374
16 PE2  5-ACATCAGTGCCTGTGTACTAGGAC-Cy3-3  7  4 3-CGGACATATGATCCTG-5 45563 45099 0.010293
16 PE2  5-ACATCAGTGCCTGTGTACTAGGAC-Cy3-3  8  1 3-CGGACACATGATCCTG-5 49021 44807 0.094055
16 PE2  5-ACATCAGTGCCTGTGTACTAGGAC-Cy3-3  8  2 3-CGGACACCTGATCCTG-5 45560 44871 0.015360
16 PE2  5-ACATCAGTGCCTGTGTACTAGGAC-Cy3-3  8  3 3-CGGACACGTGATCCTG-5 45737 44892 0.018812
16 PE2  5-ACATCAGTGCCTGTGTACTAGGAC-Cy3-3  8  4 3-CGGACACTTGATCCTG-5 45932 44892 0.023146
16 PE2  5-ACATCAGTGCCTGTGTACTAGGAC-Cy3-3  9  1 3-CGGACACAAGATCCTG-5 46193 45177 0.022484
16 PE2  5-ACATCAGTGCCTGTGTACTAGGAC-Cy3-3  9  2 3-CGGACACACGATCCTG-5 45604 44786 0.018266
16 PE2  5-ACATCAGTGCCTGTGTACTAGGAC-Cy3-3  9  3 3-CGGACACAGGATCCTG-5 46021 45369 0.014376
16 PE2  5-ACATCAGTGCCTGTGTACTAGGAC-Cy3-3  9  4 3-CGGACACATGATCCTG-5 48827 45042 0.084035
16 PE2  5-ACATCAGTGCCTGTGTACTAGGAC-Cy3-3 10  1 3-CGGACACATAATCCTG-5 45107 44644 0.010385
16 PE2  5-ACATCAGTGCCTGTGTACTAGGAC-Cy3-3 10  2 3-CGGACACATCATCCTG-5 45455 45077 0.008386
16 PE2  5-ACATCAGTGCCTGTGTACTAGGAC-Cy3-3 10  3 3-CGGACACATGATCCTG-5 48366 44530 0.086151
16 PE2  5-ACATCAGTGCCTGTGTACTAGGAC-Cy3-3 10  4 3-CGGACACATTATCCTG-5 45025 44793 0.005188
16 PE2  5-ACATCAGTGCCTGTGTACTAGGAC-Cy3-3 11  1 3-CGGACACATGATCCTG-5 48481 44708 0.084409
16 PE2  5-ACATCAGTGCCTGTGTACTAGGAC-Cy3-3 11  2 3-CGGACACATGCTCCTG-5 45414 44750 0.014842
16 PE2  5-ACATCAGTGCCTGTGTACTAGGAC-Cy3-3 11  3 3-CGGACACATGGTCCTG-5 45432 44971 0.010266
16 PE2  5-ACATCAGTGCCTGTGTACTAGGAC-Cy3-3 11  4 3-CGGACACATGTTCCTG-5 45686 44921 0.017027
16 PE2  5-ACATCAGTGCCTGTGTACTAGGAC-Cy3-3 12  1 3-CGGACACATGAACCTG-5 45491 45319 0.003797
16 PE2  5-ACATCAGTGCCTGTGTACTAGGAC-Cy3-3 12  2 3-CGGACACATGACCCTG-5 45670 44956 0.015881
16 PE2  5-ACATCAGTGCCTGTGTACTAGGAC-Cy3-3 12  3 3-CGGACACATGAGCCTG-5 46723 44615 0.047236
16 PE2  5-ACATCAGTGCCTGTGTACTAGGAC-Cy3-3 12  4 3-CGGACACATGATCCTG-5 48750 44722 0.090075
16 PE2  5-ACATCAGTGCCTGTGTACTAGGAC-Cy3-3 13  1 3-CGGACACATGATACTG-5 45857 45333 0.011558
16 PE2  5-ACATCAGTGCCTGTGTACTAGGAC-Cy3-3 13  2 3-CGGACACATGATCCTG-5 48207 45156 0.067584
16 PE2  5-ACATCAGTGCCTGTGTACTAGGAC-Cy3-3 13  3 3-CGGACACATGATGCTG-5 45524 45205 0.007060
16 PE2  5-ACATCAGTGCCTGTGTACTAGGAC-Cy3-3 13  4 3-CGGACACATGATTCTG-5 45356 44793 0.012561
16 PE2  5-ACATCAGTGCCTGTGTACTAGGAC-Cy3-3 14  1 3-CGGACACATGATCATG-5 46129 44331 0.040558
16 PE2  5-ACATCAGTGCCTGTGTACTAGGAC-Cy3-3 14  2 3-CGGACACATGATCCTG-5 48471 44750 0.083146
16 PE2  5-ACATCAGTGCCTGTGTACTAGGAC-Cy3-3 14  3 3-CGGACACATGATCGTG-5 45509 44629 0.019713
16 PE2  5-ACATCAGTGCCTGTGTACTAGGAC-Cy3-3 14  4 3-CGGACACATGATCTTG-5 45916 44715 0.026870
16 PE2  5-ACATCAGTGCCTGTGTACTAGGAC-Cy3-3 15  1 3-CGGACACATGATCCAG-5 46118 44494 0.036503
16 PE2  5-ACATCAGTGCCTGTGTACTAGGAC-Cy3-3 15  2 3-CGGACACATGATCCCG-5 46482 45063 0.031485
16 PE2  5-ACATCAGTGCCTGTGTACTAGGAC-Cy3-3 15  3 3-CGGACACATGATCCGG-5 46175 44828 0.030032
16 PE2  5-ACATCAGTGCCTGTGTACTAGGAC-Cy3-3 15  4 3-CGGACACATGATCCTG-5 48323 44615 0.083099
16 PE2  5-ACATCAGTGCCTGTGTACTAGGAC-Cy3-3 16  1 3-CGGACACATGATCCTA-5 46597 44800 0.040114
16 PE2  5-ACATCAGTGCCTGTGTACTAGGAC-Cy3-3 16  2 3-CGGACACATGATCCTC-5 46776 44615 0.048441
16 PE2  5-ACATCAGTGCCTGTGTACTAGGAC-Cy3-3 16  3 3-CGGACACATGATCCTG-5 48466 44722 0.083721
16 PE2  5-ACATCAGTGCCTGTGTACTAGGAC-Cy3-3 16  4 3-CGGACACATGATCCTT-5 46723 44430 0.051594

17 BE1  5-ACGGAACTGAAAGCAAAGAC-Cy3-3  1  1 3-AGCCTTGACTTTCGTT-5 54828 38008 0.442520
17 BE1  5-ACGGAACTGAAAGCAAAGAC-Cy3-3  1  2 3-CGCCTTGACTTTCGTT-5 56230 37925 0.482690
17 BE1  5-ACGGAACTGAAAGCAAAGAC-Cy3-3  1  3 3-GGCCTTGACTTTCGTT-5 49021 37710 0.299946
17 BE1  5-ACGGAACTGAAAGCAAAGAC-Cy3-3  1  4 3-TGCCTTGACTTTCGTT-5 56225 37104 0.515329
17 BE1  5-ACGGAACTGAAAGCAAAGAC-Cy3-3  2  1 3-TACCTTGACTTTCGTT-5 46707 36854 0.267373
17 BE1  5-ACGGAACTGAAAGCAAAGAC-Cy3-3  2  2 3-TCCCTTGACTTTCGTT-5 53460 37392 0.429743
17 BE1  5-ACGGAACTGAAAGCAAAGAC-Cy3-3  2  3 3-TGCCTTGACTTTCGTT-5 56686 36801 0.540328
17 BE1  5-ACGGAACTGAAAGCAAAGAC-Cy3-3  2  4 3-TTCCTTGACTTTCGTT-5 52398 37115 0.411785
17 BE1  5-ACGGAACTGAAAGCAAAGAC-Cy3-3  3  1 3-TGACTTGACTTTCGTT-5 42908 37945 0.130785
17 BE1  5-ACGGAACTGAAAGCAAAGAC-Cy3-3  3  2 3-TGCCTTGACTTTCGTT-5 56479 37857 0.491910
17 BE1  5-ACGGAACTGAAAGCAAAGAC-Cy3-3  3  3 3-TGGCTTGACTTTCGTT-5 44593 37642 0.184637
17 BE1  5-ACGGAACTGAAAGCAAAGAC-Cy3-3  3  4 3-TGTCTTGACTTTCGTT-5 42388 37298 0.136493
17 BE1  5-ACGGAACTGAAAGCAAAGAC-Cy3-3  4  1 3-TGCATTGACTTTCGTT-5 43891 37287 0.177112
17 BE1  5-ACGGAACTGAAAGCAAAGAC-Cy3-3  4  2 3-TGCCTTGACTTTCGTT-5 56625 37439 0.512463
17 BE1  5-ACGGAACTGAAAGCAAAGAC-Cy3-3  4  3 3-TGCGTTGACTTTCGTT-5 39803 37177 0.070618
17 BE1  5-ACGGAACTGAAAGCAAAGAC-Cy3-3  4  4 3-TGCTTTGACTTTCGTT-5 44178 37130 0.189803
17 BE1  5-ACGGAACTGAAAGCAAAGAC-Cy3-3  5  1 3-TGCCATGACTTTCGTT-5 41823 38170 0.095693
17 BE1  5-ACGGAACTGAAAGCAAAGAC-Cy3-3  5  2 3-TGCCCTGACTTTCGTT-5 42949 37857 0.134520
17 BE1  5-ACGGAACTGAAAGCAAAGAC-Cy3-3  5  3 3-TGCCGTGACTTTCGTT-5 40192 38003 0.057602
17 BE1  5-ACGGAACTGAAAGCAAAGAC-Cy3-3  5  4 3-TGCCTTGACTTTCGTT-5 57257 37752 0.516654
17 BE1  5-ACGGAACTGAAAGCAAAGAC-Cy3-3  6  1 3-TGCCTAGACTTTCGTT-5 39905 37653 0.059820
17 BE1  5-ACGGAACTGAAAGCAAAGAC-Cy3-3  6  2 3-TGCCTCGACTTTCGTT-5 38500 37480 0.027197
17 BE1  5-ACGGAACTGAAAGCAAAGAC-Cy3-3  6  3 3-TGCCTGGACTTTCGTT-5 41298 37632 0.097415
17 BE1  5-ACGGAACTGAAAGCAAAGAC-Cy3-3  6  4 3-TGCCTTGACTTTCGTT-5 57690 37334 0.545221
17 BE1  5-ACGGAACTGAAAGCAAAGAC-Cy3-3  7  1 3-TGCCTTAACTTTCGTT-5 40474 38050 0.063696
17 BE1  5-ACGGAACTGAAAGCAAAGAC-Cy3-3  7  2 3-TGCCTTCACTTTCGTT-5 39816 38050 0.046405
17 BE1  5-ACGGAACTGAAAGCAAAGAC-Cy3-3  7  3 3-TGCCTTGACTTTCGTT-5 58537 38144 0.534631
17 BE1  5-ACGGAACTGAAAGCAAAGAC-Cy3-3  7  4 3-TGCCTTTACTTTCGTT-5 41236 37987 0.085534
17 BE1  5-ACGGAACTGAAAGCAAAGAC-Cy3-3  8  1 3-TGCCTTGACTTTCGTT-5 58522 38175 0.532968
17 BE1  5-ACGGAACTGAAAGCAAAGAC-Cy3-3  8  2 3-TGCCTTGCCTTTCGTT-5 40778 37679 0.082253
17 BE1  5-ACGGAACTGAAAGCAAAGAC-Cy3-3  8  3 3-TGCCTTGGCTTTCGTT-5 41434 37841 0.094940
17 BE1  5-ACGGAACTGAAAGCAAAGAC-Cy3-3  8  4 3-TGCCTTGTCTTTCGTT-5 46620 37898 0.230134
17 BE1  5-ACGGAACTGAAAGCAAAGAC-Cy3-3  9  1 3-TGCCTTGAATTTCGTT-5 41480 38123 0.088046
17 BE1  5-ACGGAACTGAAAGCAAAGAC-Cy3-3  9  2 3-TGCCTTGACTTTCGTT-5 58913 38525 0.529207
17 BE1  5-ACGGAACTGAAAGCAAAGAC-Cy3-3  9  3 3-TGCCTTGAGTTTCGTT-5 41260 38311 0.076958
17 BE1  5-ACGGAACTGAAAGCAAAGAC-Cy3-3  9  4 3-TGCCTTGATTTTCGTT-5 40960 38358 0.067829
17 BE1  5-ACGGAACTGAAAGCAAAGAC-Cy3-3 10  1 3-TGCCTTGACATTCGTT-5 42158 38468 0.095928
17 BE1  5-ACGGAACTGAAAGCAAAGAC-Cy3-3 10  2 3-TGCCTTGACCTTCGTT-5 41784 38123 0.096037
17 BE1  5-ACGGAACTGAAAGCAAAGAC-Cy3-3 10  3 3-TGCCTTGACGTTCGTT-5 41157 38165 0.078402
17 BE1  5-ACGGAACTGAAAGCAAAGAC-Cy3-3 10  4 3-TGCCTTGACTTTCGTT-5 58560 38003 0.540933
17 BE1  5-ACGGAACTGAAAGCAAAGAC-Cy3-3 11  1 3-TGCCTTGACTATCGTT-5 42560 38353 0.109692
17 BE1  5-ACGGAACTGAAAGCAAAGAC-Cy3-3 11  2 3-TGCCTTGACTCTCGTT-5 41759 38693 0.079244
17 BE1  5-ACGGAACTGAAAGCAAAGAC-Cy3-3 11  3 3-TGCCTTGACTGTCGTT-5 43584 38494 0.132227
17 BE1  5-ACGGAACTGAAAGCAAAGAC-Cy3-3 11  4 3-TGCCTTGACTTTCGTT-5 59297 38437 0.542731
17 BE1  5-ACGGAACTGAAAGCAAAGAC-Cy3-3 12  1 3-TGCCTTGACTTACGTT-5 42260 38165 0.107313
17 BE1  5-ACGGAACTGAAAGCAAAGAC-Cy3-3 12  2 3-TGCCTTGACTTCCGTT-5 43487 38259 0.136642
17 BE1  5-ACGGAACTGAAAGCAAAGAC-Cy3-3 12  3 3-TGCCTTGACTTGCGTT-5 47790 38212 0.250659
17 BE1  5-ACGGAACTGAAAGCAAAGAC-Cy3-3 12  4 3-TGCCTTGACTTTCGTT-5 59159 38149 0.550727
17 BE1  5-ACGGAACTGAAAGCAAAGAC-Cy3-3 13  1 3-TGCCTTGACTTTAGTT-5 48269 38750 0.245645
17 BE1  5-ACGGAACTGAAAGCAAAGAC-Cy3-3 13  2 3-TGCCTTGACTTTCGTT-5 59699 38907 0.534417
17 BE1  5-ACGGAACTGAAAGCAAAGAC-Cy3-3 13  3 3-TGCCTTGACTTTGGTT-5 46566 38567 0.207410
17 BE1  5-ACGGAACTGAAAGCAAAGAC-Cy3-3 13  4 3-TGCCTTGACTTTTGTT-5 45015 38515 0.168768
17 BE1  5-ACGGAACTGAAAGCAAAGAC-Cy3-3 14  1 3-TGCCTTGACTTTCATT-5 45230 38593 0.171967
17 BE1  5-ACGGAACTGAAAGCAAAGAC-Cy3-3 14  2 3-TGCCTTGACTTTCCTT-5 47821 38520 0.241449
17 BE1  5-ACGGAACTGAAAGCAAAGAC-Cy3-3 14  3 3-TGCCTTGACTTTCGTT-5 59668 38416 0.553233
17 BE1  5-ACGGAACTGAAAGCAAAGAC-Cy3-3 14  4 3-TGCCTTGACTTTCTTT-5 46973 38066 0.234012
17 BE1  5-ACGGAACTGAAAGCAAAGAC-Cy3-3 15  1 3-TGCCTTGACTTTCGAT-5 54664 38891 0.405557
17 BE1  5-ACGGAACTGAAAGCAAAGAC-Cy3-3 15  2 3-TGCCTTGACTTTCGCT-5 56105 38907 0.442036
17 BE1  5-ACGGAACTGAAAGCAAAGAC-Cy3-3 15  3 3-TGCCTTGACTTTCGGT-5 59113 38729 0.526317
17 BE1  5-ACGGAACTGAAAGCAAAGAC-Cy3-3 15  4 3-TGCCTTGACTTTCGTT-5 60301 38766 0.555519
17 BE1  5-ACGGAACTGAAAGCAAAGAC-Cy3-3 16  1 3-TGCCTTGACTTTCGTA-5 57224 38875 0.471976
17 BE1  5-ACGGAACTGAAAGCAAAGAC-Cy3-3 16  2 3-TGCCTTGACTTTCGTC-5 57951 38473 0.506264
17 BE1  5-ACGGAACTGAAAGCAAAGAC-Cy3-3 16  3 3-TGCCTTGACTTTCGTG-5 59638 38447 0.551167
17 BE1  5-ACGGAACTGAAAGCAAAGAC-Cy3-3 16  4 3-TGCCTTGACTTTCGTT-5 59758 38306 0.560020

18 BE2  5-ACGGAACTGAAAGCAAAGAC-Cy3-3  1  1 3-ATGACTTTCGTTTCTG-5 49111 38535 0.274449
18 BE2  5-ACGGAACTGAAAGCAAAGAC-Cy3-3  1  2 3-CTGACTTTCGTTTCTG-5 51185 38386 0.333427
18 BE2  5-ACGGAACTGAAAGCAAAGAC-Cy3-3  1  3 3-GTGACTTTCGTTTCTG-5 49531 38251 0.294902
18 BE2  5-ACGGAACTGAAAGCAAAGAC-Cy3-3  1  4 3-TTGACTTTCGTTTCTG-5 49884 38478 0.296426
18 BE2  5-ACGGAACTGAAAGCAAAGAC-Cy3-3  2  1 3-TAGACTTTCGTTTCTG-5 46479 38578 0.204822
18 BE2  5-ACGGAACTGAAAGCAAAGAC-Cy3-3  2  2 3-TCGACTTTCGTTTCTG-5 47091 38542 0.221808
18 BE2  5-ACGGAACTGAAAGCAAAGAC-Cy3-3  2  3 3-TGGACTTTCGTTTCTG-5 48338 38265 0.263245
18 BE2  5-ACGGAACTGAAAGCAAAGAC-Cy3-3  2  4 3-TTGACTTTCGTTTCTG-5 50217 38279 0.311863
18 BE2  5-ACGGAACTGAAAGCAAAGAC-Cy3-3  3  1 3-TTAACTTTCGTTTCTG-5 43661 38677 0.128847
18 BE2  5-ACGGAACTGAAAGCAAAGAC-Cy3-3  3  2 3-TTCACTTTCGTTTCTG-5 44941 38372 0.171201
18 BE2  5-ACGGAACTGAAAGCAAAGAC-Cy3-3  3  3 3-TTGACTTTCGTTTCTG-5 49605 38073 0.302899
18 BE2  5-ACGGAACTGAAAGCAAAGAC-Cy3-3  3  4 3-TTTACTTTCGTTTCTG-5 44055 38379 0.147904
18 BE2  5-ACGGAACTGAAAGCAAAGAC-Cy3-3  4  1 3-TTGACTTTCGTTTCTG-5 49651 38421 0.292282
18 BE2  5-ACGGAACTGAAAGCAAAGAC-Cy3-3  4  2 3-TTGCCTTTCGTTTCTG-5 47058 38272 0.229565
18 BE2  5-ACGGAACTGAAAGCAAAGAC-Cy3-3  4  3 3-TTGGCTTTCGTTTCTG-5 43231 37845 0.142300
18 BE2  5-ACGGAACTGAAAGCAAAGAC-Cy3-3  4  4 3-TTGTCTTTCGTTTCTG-5 44155 37916 0.164531
18 BE2  5-ACGGAACTGAAAGCAAAGAC-Cy3-3  5  1 3-TTGAATTTCGTTTCTG-5 41103 38507 0.067435
18 BE2  5-ACGGAACTGAAAGCAAAGAC-Cy3-3  5  2 3-TTGACTTTCGTTTCTG-5 49772 38130 0.305319
18 BE2  5-ACGGAACTGAAAGCAAAGAC-Cy3-3  5  3 3-TTGAGTTTCGTTTCTG-5 39350 37959 0.036635
18 BE2  5-ACGGAACTGAAAGCAAAGAC-Cy3-3  5  4 3-TTGATTTTCGTTTCTG-5 41119 38272 0.074381
18 BE2  5-ACGGAACTGAAAGCAAAGAC-Cy3-3  6  1 3-TTGACATTCGTTTCTG-5 39916 37995 0.050556
18 BE2  5-ACGGAACTGAAAGCAAAGAC-Cy3-3  6  2 3-TTGACCTTCGTTTCTG-5 40684 37980 0.071170
18 BE2  5-ACGGAACTGAAAGCAAAGAC-Cy3-3  6  3 3-TTGACGTTCGTTTCTG-5 40156 37952 0.058078
18 BE2  5-ACGGAACTGAAAGCAAAGAC-Cy3-3  6  4 3-TTGACTTTCGTTTCTG-5 48238 37760 0.277492
18 BE2  5-ACGGAACTGAAAGCAAAGAC-Cy3-3  7  1 3-TTGACTATCGTTTCTG-5 40192 38457 0.045118
18 BE2  5-ACGGAACTGAAAGCAAAGAC-Cy3-3  7  2 3-TTGACTCTCGTTTCTG-5 39828 37895 0.051019
18 BE2  5-ACGGAACTGAAAGCAAAGAC-Cy3-3  7  3 3-TTGACTGTCGTTTCTG-5 40653 38059 0.068161
18 BE2  5-ACGGAACTGAAAGCAAAGAC-Cy3-3  7  4 3-TTGACTTTCGTTTCTG-5 50214 37888 0.325338
18 BE2  5-ACGGAACTGAAAGCAAAGAC-Cy3-3  8  1 3-TTGACTTACGTTTCTG-5 40174 38044 0.055978
18 BE2  5-ACGGAACTGAAAGCAAAGAC-Cy3-3  8  2 3-TTGACTTCCGTTTCTG-5 40074 38094 0.051977
18 BE2  5-ACGGAACTGAAAGCAAAGAC-Cy3-3  8  3 3-TTGACTTGCGTTTCTG-5 43502 37689 0.154242
18 BE2  5-ACGGAACTGAAAGCAAAGAC-Cy3-3  8  4 3-TTGACTTTCGTTTCTG-5 50335 37966 0.325776
18 BE2  5-ACGGAACTGAAAGCAAAGAC-Cy3-3  9  1 3-TTGACTTTAGTTTCTG-5 40883 38407 0.064470
18 BE2  5-ACGGAACTGAAAGCAAAGAC-Cy3-3  9  2 3-TTGACTTTCGTTTCTG-5 49866 38300 0.301975
18 BE2  5-ACGGAACTGAAAGCAAAGAC-Cy3-3  9  3 3-TTGACTTTGGTTTCTG-5 41147 38087 0.080336
18 BE2  5-ACGGAACTGAAAGCAAAGAC-Cy3-3  9  4 3-TTGACTTTTGTTTCTG-5 40207 37980 0.058633
18 BE2  5-ACGGAACTGAAAGCAAAGAC-Cy3-3 10  1 3-TTGACTTTCATTTCTG-5 38674 37852 0.021702
18 BE2  5-ACGGAACTGAAAGCAAAGAC-Cy3-3 10  2 3-TTGACTTTCCTTTCTG-5 38779 37838 0.024860
18 BE2  5-ACGGAACTGAAAGCAAAGAC-Cy3-3 10  3 3-TTGACTTTCGTTTCTG-5 49306 37476 0.315674
18 BE2  5-ACGGAACTGAAAGCAAAGAC-Cy3-3 10  4 3-TTGACTTTCTTTTCTG-5 39183 37781 0.037109
18 BE2  5-ACGGAACTGAAAGCAAAGAC-Cy3-3 11  1 3-TTGACTTTCGATTCTG-5 39585 38016 0.041279
18 BE2  5-ACGGAACTGAAAGCAAAGAC-Cy3-3 11  2 3-TTGACTTTCGCTTCTG-5 39401 38222 0.030839
18 BE2  5-ACGGAACTGAAAGCAAAGAC-Cy3-3 11  3 3-TTGACTTTCGGTTCTG-5 40714 37653 0.081292
18 BE2  5-ACGGAACTGAAAGCAAAGAC-Cy3-3 11  4 3-TTGACTTTCGTTTCTG-5 47916 37831 0.266564
18 BE2  5-ACGGAACTGAAAGCAAAGAC-Cy3-3 12  1 3-TTGACTTTCGTATCTG-5 39887 37653 0.059331
18 BE2  5-ACGGAACTGAAAGCAAAGAC-Cy3-3 12  2 3-TTGACTTTCGTCTCTG-5 39288 37682 0.042634
18 BE2  5-ACGGAACTGAAAGCAAAGAC-Cy3-3 12  3 3-TTGACTTTCGTGTCTG-5 40696 37383 0.088628
18 BE2  5-ACGGAACTGAAAGCAAAGAC-Cy3-3 12  4 3-TTGACTTTCGTTTCTG-5 50680 37689 0.344702
18 BE2  5-ACGGAACTGAAAGCAAAGAC-Cy3-3 13  1 3-TTGACTTTCGTTACTG-5 40584 37831 0.072759
18 BE2  5-ACGGAACTGAAAGCAAAGAC-Cy3-3 13  2 3-TTGACTTTCGTTCCTG-5 41103 38059 0.080000
18 BE2  5-ACGGAACTGAAAGCAAAGAC-Cy3-3 13  3 3-TTGACTTTCGTTGCTG-5 43517 38002 0.145142
18 BE2  5-ACGGAACTGAAAGCAAAGAC-Cy3-3 13  4 3-TTGACTTTCGTTTCTG-5 50194 37525 0.337601
18 BE2  5-ACGGAACTGAAAGCAAAGAC-Cy3-3 14  1 3-TTGACTTTCGTTTATG-5 42373 37604 0.126838
18 BE2  5-ACGGAACTGAAAGCAAAGAC-Cy3-3 14  2 3-TTGACTTTCGTTTCTG-5 50437 37362 0.349966
18 BE2  5-ACGGAACTGAAAGCAAAGAC-Cy3-3 14  3 3-TTGACTTTCGTTTGTG-5 40771 37412 0.089785
18 BE2  5-ACGGAACTGAAAGCAAAGAC-Cy3-3 14  4 3-TTGACTTTCGTTTTTG-5 43617 37653 0.158391
18 BE2  5-ACGGAACTGAAAGCAAAGAC-Cy3-3 15  1 3-TTGACTTTCGTTTCAG-5 44160 37575 0.175246
18 BE2  5-ACGGAACTGAAAGCAAAGAC-Cy3-3 15  2 3-TTGACTTTCGTTTCCG-5 44029 37845 0.163405
18 BE2  5-ACGGAACTGAAAGCAAAGAC-Cy3-3 15  3 3-TTGACTTTCGTTTCGG-5 44946 37703 0.192101
18 BE2  5-ACGGAACTGAAAGCAAAGAC-Cy3-3 15  4 3-TTGACTTTCGTTTCTG-5 50616 37696 0.342750
18 BE2  5-ACGGAACTGAAAGCAAAGAC-Cy3-3 16  1 3-TTGACTTTCGTTTCTA-5 46057 37660 0.222953
18 BE2  5-ACGGAACTGAAAGCAAAGAC-Cy3-3 16  2 3-TTGACTTTCGTTTCTC-5 46400 37611 0.233693
18 BE2  5-ACGGAACTGAAAGCAAAGAC-Cy3-3 16  3 3-TTGACTTTCGTTTCTG-5 50778 37177 0.365838
18 BE2  5-ACGGAACTGAAAGCAAAGAC-Cy3-3 16  4 3-TTGACTTTCGTTTCTT-5 45640 37383 0.220864

19 NI1  5-ACTCGCAAGCACCACCCTATCA-Cy3-3  1  1 3-AGAGCGTTCGTGGTGG-5 35144 22322 0.574412
19 NI1  5-ACTCGCAAGCACCACCCTATCA-Cy3-3  1  2 3-CGAGCGTTCGTGGTGG-5 33569 22044 0.522800
19 NI1  5-ACTCGCAAGCACCACCCTATCA-Cy3-3  1  3 3-GGAGCGTTCGTGGTGG-5 36232 22329 0.622637
19 NI1  5-ACTCGCAAGCACCACCCTATCA-Cy3-3  1  4 3-TGAGCGTTCGTGGTGG-5 36314 22066 0.645698
19 NI1  5-ACTCGCAAGCACCACCCTATCA-Cy3-3  2  1 3-TAAGCGTTCGTGGTGG-5 32530 22308 0.458247
19 NI1  5-ACTCGCAAGCACCACCCTATCA-Cy3-3  2  2 3-TCAGCGTTCGTGGTGG-5 31537 22194 0.420968
19 NI1  5-ACTCGCAAGCACCACCCTATCA-Cy3-3  2  3 3-TGAGCGTTCGTGGTGG-5 34473 22258 0.548805
19 NI1  5-ACTCGCAAGCACCACCCTATCA-Cy3-3  2  4 3-TTAGCGTTCGTGGTGG-5 31795 22443 0.416730
19 NI1  5-ACTCGCAAGCACCACCCTATCA-Cy3-3  3  1 3-TGAGCGTTCGTGGTGG-5 37279 22272 0.673793
19 NI1  5-ACTCGCAAGCACCACCCTATCA-Cy3-3  3  2 3-TGCGCGTTCGTGGTGG-5 29537 22151 0.333445
19 NI1  5-ACTCGCAAGCACCACCCTATCA-Cy3-3  3  3 3-TGGGCGTTCGTGGTGG-5 30193 22066 0.368302
19 NI1  5-ACTCGCAAGCACCACCCTATCA-Cy3-3  3  4 3-TGTGCGTTCGTGGTGG-5 32773 22144 0.480000
19 NI1  5-ACTCGCAAGCACCACCCTATCA-Cy3-3  4  1 3-TGAACGTTCGTGGTGG-5 26202 22087 0.186285
19 NI1  5-ACTCGCAAGCACCACCCTATCA-Cy3-3  4  2 3-TGACCGTTCGTGGTGG-5 26627 22044 0.207858
19 NI1  5-ACTCGCAAGCACCACCCTATCA-Cy3-3  4  3 3-TGAGCGTTCGTGGTGG-5 35415 22222 0.593677
19 NI1  5-ACTCGCAAGCACCACCCTATCA-Cy3-3  4  4 3-TGATCGTTCGTGGTGG-5 26606 22642 0.175088
19 NI1  5-ACTCGCAAGCACCACCCTATCA-Cy3-3  5  1 3-TGAGAGTTCGTGGTGG-5 27077 22229 0.218081
19 NI1  5-ACTCGCAAGCACCACCCTATCA-Cy3-3  5  2 3-TGAGCGTTCGTGGTGG-5 37655 22514 0.672533
19 NI1  5-ACTCGCAAGCACCACCCTATCA-Cy3-3  5  3 3-TGAGGGTTCGTGGTGG-5 26148 22208 0.177406
19 NI1  5-ACTCGCAAGCACCACCCTATCA-Cy3-3  5  4 3-TGAGTGTTCGTGGTGG-5 27366 22379 0.222879
19 NI1  5-ACTCGCAAGCACCACCCTATCA-Cy3-3  6  1 3-TGAGCATTCGTGGTGG-5 24760 22329 0.108892
19 NI1  5-ACTCGCAAGCACCACCCTATCA-Cy3-3  6  2 3-TGAGCCTTCGTGGTGG-5 25188 22244 0.132366
19 NI1  5-ACTCGCAAGCACCACCCTATCA-Cy3-3  6  3 3-TGAGCGTTCGTGGTGG-5 36206 22279 0.625113
19 NI1  5-ACTCGCAAGCACCACCCTATCA-Cy3-3  6  4 3-TGAGCTTTCGTGGTGG-5 24719 22236 0.111660
19 NI1  5-ACTCGCAAGCACCACCCTATCA-Cy3-3  7  1 3-TGAGCGATCGTGGTGG-5 25370 22308 0.137265
19 NI1  5-ACTCGCAAGCACCACCCTATCA-Cy3-3  7  2 3-TGAGCGCTCGTGGTGG-5 24914 22379 0.113289
19 NI1  5-ACTCGCAAGCACCACCCTATCA-Cy3-3  7  3 3-TGAGCGGTCGTGGTGG-5 27569 22108 0.246973
19 NI1  5-ACTCGCAAGCACCACCCTATCA-Cy3-3  7  4 3-TGAGCGTTCGTGGTGG-5 37624 22414 0.678591
19 NI1  5-ACTCGCAAGCACCACCCTATCA-Cy3-3  8  1 3-TGAGCGTACGTGGTGG-5 26010 22244 0.169309
19 NI1  5-ACTCGCAAGCACCACCCTATCA-Cy3-3  8  2 3-TGAGCGTCCGTGGTGG-5 26076 22236 0.172677
19 NI1  5-ACTCGCAAGCACCACCCTATCA-Cy3-3  8  3 3-TGAGCGTGCGTGGTGG-5 28984 22158 0.308062
19 NI1  5-ACTCGCAAGCACCACCCTATCA-Cy3-3  8  4 3-TGAGCGTTCGTGGTGG-5 36168 22421 0.613092
19 NI1  5-ACTCGCAAGCACCACCCTATCA-Cy3-3  9  1 3-TGAGCGTTAGTGGTGG-5 32545 22500 0.446485
19 NI1  5-ACTCGCAAGCACCACCCTATCA-Cy3-3  9  2 3-TGAGCGTTCGTGGTGG-5 39009 22649 0.722349
19 NI1  5-ACTCGCAAGCACCACCCTATCA-Cy3-3  9  3 3-TGAGCGTTGGTGGTGG-5 28270 22372 0.263662
19 NI1  5-ACTCGCAAGCACCACCCTATCA-Cy3-3  9  4 3-TGAGCGTTTGTGGTGG-5 26048 22428 0.161382
19 NI1  5-ACTCGCAAGCACCACCCTATCA-Cy3-3 10  1 3-TGAGCGTTCATGGTGG-5 23828 22379 0.064786
19 NI1  5-ACTCGCAAGCACCACCCTATCA-Cy3-3 10  2 3-TGAGCGTTCCTGGTGG-5 24253 22386 0.083431
19 NI1  5-ACTCGCAAGCACCACCCTATCA-Cy3-3 10  3 3-TGAGCGTTCGTGGTGG-5 37594 22372 0.680420
19 NI1  5-ACTCGCAAGCACCACCCTATCA-Cy3-3 10  4 3-TGAGCGTTCTTGGTGG-5 23864 22279 0.071152
19 NI1  5-ACTCGCAAGCACCACCCTATCA-Cy3-3 11  1 3-TGAGCGTTCGAGGTGG-5 24960 22379 0.115348
19 NI1  5-ACTCGCAAGCACCACCCTATCA-Cy3-3 11  2 3-TGAGCGTTCGCGGTGG-5 24855 22592 0.100170
19 NI1  5-ACTCGCAAGCACCACCCTATCA-Cy3-3 11  3 3-TGAGCGTTCGGGGTGG-5 28938 22428 0.290247
19 NI1  5-ACTCGCAAGCACCACCCTATCA-Cy3-3 11  4 3-TGAGCGTTCGTGGTGG-5 39181 22770 0.720737
19 NI1  5-ACTCGCAAGCACCACCCTATCA-Cy3-3 12  1 3-TGAGCGTTCGTAGTGG-5 26245 22336 0.175014
19 NI1  5-ACTCGCAAGCACCACCCTATCA-Cy3-3 12  2 3-TGAGCGTTCGTCGTGG-5 25720 22315 0.152620
19 NI1  5-ACTCGCAAGCACCACCCTATCA-Cy3-3 12  3 3-TGAGCGTTCGTGGTGG-5 38513 22656 0.699887
19 NI1  5-ACTCGCAAGCACCACCCTATCA-Cy3-3 12  4 3-TGAGCGTTCGTTGTGG-5 25818 22443 0.150380
19 NI1  5-ACTCGCAAGCACCACCCTATCA-Cy3-3 13  1 3-TGAGCGTTCGTGATGG-5 27489 22692 0.211432
19 NI1  5-ACTCGCAAGCACCACCCTATCA-Cy3-3 13  2 3-TGAGCGTTCGTGCTGG-5 27323 22756 0.200712
19 NI1  5-ACTCGCAAGCACCACCCTATCA-Cy3-3 13  3 3-TGAGCGTTCGTGGTGG-5 39639 22578 0.755666
19 NI1  5-ACTCGCAAGCACCACCCTATCA-Cy3-3 13  4 3-TGAGCGTTCGTGTTGG-5 28654 22414 0.278388
19 NI1  5-ACTCGCAAGCACCACCCTATCA-Cy3-3 14  1 3-TGAGCGTTCGTGGAGG-5 30720 22414 0.370558
19 NI1  5-ACTCGCAAGCACCACCCTATCA-Cy3-3 14  2 3-TGAGCGTTCGTGGCGG-5 30595 22485 0.360645
19 NI1  5-ACTCGCAAGCACCACCCTATCA-Cy3-3 14  3 3-TGAGCGTTCGTGGGGG-5 36429 22208 0.640346
19 NI1  5-ACTCGCAAGCACCACCCTATCA-Cy3-3 14  4 3-TGAGCGTTCGTGGTGG-5 38692 22521 0.718042
19 NI1  5-ACTCGCAAGCACCACCCTATCA-Cy3-3 15  1 3-TGAGCGTTCGTGGTAG-5 32666 22500 0.451833
19 NI1  5-ACTCGCAAGCACCACCCTATCA-Cy3-3 15  2 3-TGAGCGTTCGTGGTCG-5 32266 22578 0.429115
19 NI1  5-ACTCGCAAGCACCACCCTATCA-Cy3-3 15  3 3-TGAGCGTTCGTGGTGG-5 40031 22535 0.776371
19 NI1  5-ACTCGCAAGCACCACCCTATCA-Cy3-3 15  4 3-TGAGCGTTCGTGGTTG-5 33641 22492 0.495656
19 NI1  5-ACTCGCAAGCACCACCCTATCA-Cy3-3 16  1 3-TGAGCGTTCGTGGTGA-5 36861 22293 0.653474
19 NI1  5-ACTCGCAAGCACCACCCTATCA-Cy3-3 16  2 3-TGAGCGTTCGTGGTGC-5 36595 22492 0.627000
19 NI1  5-ACTCGCAAGCACCACCCTATCA-Cy3-3 16  3 3-TGAGCGTTCGTGGTGG-5 39030 22464 0.737436
19 NI1  5-ACTCGCAAGCACCACCCTATCA-Cy3-3 16  4 3-TGAGCGTTCGTGGTGT-5 36278 22677 0.599737

20 NI2  5-ACTCGCAAGCACCACCCTATCA-Cy3-3  1  1 3-ATCGTGGTGGGATAGT-5 27254 22116 0.232334
20 NI2  5-ACTCGCAAGCACCACCCTATCA-Cy3-3  1  2 3-CTCGTGGTGGGATAGT-5 27507 22229 0.237428
20 NI2  5-ACTCGCAAGCACCACCCTATCA-Cy3-3  1  3 3-GTCGTGGTGGGATAGT-5 27461 22073 0.244111
20 NI2  5-ACTCGCAAGCACCACCCTATCA-Cy3-3  1  4 3-TTCGTGGTGGGATAGT-5 26783 21973 0.218874
20 NI2  5-ACTCGCAAGCACCACCCTATCA-Cy3-3  2  1 3-TACGTGGTGGGATAGT-5 25807 21881 0.179448
20 NI2  5-ACTCGCAAGCACCACCCTATCA-Cy3-3  2  2 3-TCCGTGGTGGGATAGT-5 25603 21938 0.167053
20 NI2  5-ACTCGCAAGCACCACCCTATCA-Cy3-3  2  3 3-TGCGTGGTGGGATAGT-5 26445 21888 0.208187
20 NI2  5-ACTCGCAAGCACCACCCTATCA-Cy3-3  2  4 3-TTCGTGGTGGGATAGT-5 26281 22229 0.182265
20 NI2  5-ACTCGCAAGCACCACCCTATCA-Cy3-3  3  1 3-TTAGTGGTGGGATAGT-5 23767 21810 0.089742
20 NI2  5-ACTCGCAAGCACCACCCTATCA-Cy3-3  3  2 3-TTCGTGGTGGGATAGT-5 26621 21881 0.216653
20 NI2  5-ACTCGCAAGCACCACCCTATCA-Cy3-3  3  3 3-TTGGTGGTGGGATAGT-5 23153 21604 0.071705
20 NI2  5-ACTCGCAAGCACCACCCTATCA-Cy3-3  3  4 3-TTTGTGGTGGGATAGT-5 23363 21916 0.065983
20 NI2  5-ACTCGCAAGCACCACCCTATCA-Cy3-3  4  1 3-TTCATGGTGGGATAGT-5 22420 22002 0.019030
20 NI2  5-ACTCGCAAGCACCACCCTATCA-Cy3-3  4  2 3-TTCCTGGTGGGATAGT-5 22592 21852 0.033843
20 NI2  5-ACTCGCAAGCACCACCCTATCA-Cy3-3  4  3 3-TTCGTGGTGGGATAGT-5 26596 21767 0.221836
20 NI2  5-ACTCGCAAGCACCACCCTATCA-Cy3-3  4  4 3-TTCTTGGTGGGATAGT-5 22451 22016 0.019767
20 NI2  5-ACTCGCAAGCACCACCCTATCA-Cy3-3  5  1 3-TTCGAGGTGGGATAGT-5 22505 21710 0.036607
20 NI2  5-ACTCGCAAGCACCACCCTATCA-Cy3-3  5  2 3-TTCGCGGTGGGATAGT-5 22275 21689 0.027003
20 NI2  5-ACTCGCAAGCACCACCCTATCA-Cy3-3  5  3 3-TTCGGGGTGGGATAGT-5 22333 21575 0.035148
20 NI2  5-ACTCGCAAGCACCACCCTATCA-Cy3-3  5  4 3-TTCGTGGTGGGATAGT-5 26232 21710 0.208293
20 NI2  5-ACTCGCAAGCACCACCCTATCA-Cy3-3  6  1 3-TTCGTAGTGGGATAGT-5 22226 21589 0.029486
20 NI2  5-ACTCGCAAGCACCACCCTATCA-Cy3-3  6  2 3-TTCGTCGTGGGATAGT-5 22743 21611 0.052399
20 NI2  5-ACTCGCAAGCACCACCCTATCA-Cy3-3  6  3 3-TTCGTGGTGGGATAGT-5 26350 21483 0.226574
20 NI2  5-ACTCGCAAGCACCACCCTATCA-Cy3-3  6  4 3-TTCGTTGTGGGATAGT-5 22356 21675 0.031457
20 NI2  5-ACTCGCAAGCACCACCCTATCA-Cy3-3  7  1 3-TTCGTGATGGGATAGT-5 22305 21419 0.041394
20 NI2  5-ACTCGCAAGCACCACCCTATCA-Cy3-3  7  2 3-TTCGTGCTGGGATAGT-5 22615 21483 0.052711
20 NI2  5-ACTCGCAAGCACCACCCTATCA-Cy3-3  7  3 3-TTCGTGGTGGGATAGT-5 26685 21511 0.240542
20 NI2  5-ACTCGCAAGCACCACCCTATCA-Cy3-3  7  4 3-TTCGTGTTGGGATAGT-5 22211 20949 0.060204
20 NI2  5-ACTCGCAAGCACCACCCTATCA-Cy3-3  8  1 3-TTCGTGGAGGGATAGT-5 22049 21212 0.039450
20 NI2  5-ACTCGCAAGCACCACCCTATCA-Cy3-3  8  2 3-TTCGTGGCGGGATAGT-5 21891 21376 0.024072
20 NI2  5-ACTCGCAAGCACCACCCTATCA-Cy3-3  8  3 3-TTCGTGGGGGGATAGT-5 22515 21440 0.050149
20 NI2  5-ACTCGCAAGCACCACCCTATCA-Cy3-3  8  4 3-TTCGTGGTGGGATAGT-5 26199 21454 0.221160
20 NI2  5-ACTCGCAAGCACCACCCTATCA-Cy3-3  9  1 3-TTCGTGGTAGGATAGT-5 22313 21390 0.043138
20 NI2  5-ACTCGCAAGCACCACCCTATCA-Cy3-3  9  2 3-TTCGTGGTCGGATAGT-5 21942 21276 0.031270
20 NI2  5-ACTCGCAAGCACCACCCTATCA-Cy3-3  9  3 3-TTCGTGGTGGGATAGT-5 26542 21476 0.235921
20 NI2  5-ACTCGCAAGCACCACCCTATCA-Cy3-3  9  4 3-TTCGTGGTTGGATAGT-5 22139 21156 0.046481
20 NI2  5-ACTCGCAAGCACCACCCTATCA-Cy3-3 10  1 3-TTCGTGGTGAGATAGT-5 22316 21355 0.044995
20 NI2  5-ACTCGCAAGCACCACCCTATCA-Cy3-3 10  2 3-TTCGTGGTGCGATAGT-5 22108 21120 0.046788
20 NI2  5-ACTCGCAAGCACCACCCTATCA-Cy3-3 10  3 3-TTCGTGGTGGGATAGT-5 26460 21490 0.231291
20 NI2  5-ACTCGCAAGCACCACCCTATCA-Cy3-3 10  4 3-TTCGTGGTGTGATAGT-5 22653 21355 0.060819
20 NI2  5-ACTCGCAAGCACCACCCTATCA-Cy3-3 11  1 3-TTCGTGGTGGAATAGT-5 22636 21198 0.067803
20 NI2  5-ACTCGCAAGCACCACCCTATCA-Cy3-3 11  2 3-TTCGTGGTGGCATAGT-5 22308 21447 0.040133
20 NI2  5-ACTCGCAAGCACCACCCTATCA-Cy3-3 11  3 3-TTCGTGGTGGGATAGT-5 26534 21170 0.253409
20 NI2  5-ACTCGCAAGCACCACCCTATCA-Cy3-3 11  4 3-TTCGTGGTGGTATAGT-5 23035 21326 0.080120
20 NI2  5-ACTCGCAAGCACCACCCTATCA-Cy3-3 12  1 3-TTCGTGGTGGGATAGT-5 26499 21248 0.247108
20 NI2  5-ACTCGCAAGCACCACCCTATCA-Cy3-3 12  2 3-TTCGTGGTGGGCTAGT-5 23186 21120 0.097818
20 NI2  5-ACTCGCAAGCACCACCCTATCA-Cy3-3 12  3 3-TTCGTGGTGGGGTAGT-5 24064 21276 0.131016
20 NI2  5-ACTCGCAAGCACCACCCTATCA-Cy3-3 12  4 3-TTCGTGGTGGGTTAGT-5 24553 21234 0.156316
20 NI2  5-ACTCGCAAGCACCACCCTATCA-Cy3-3 13  1 3-TTCGTGGTGGGAAAGT-5 24090 21383 0.126571
20 NI2  5-ACTCGCAAGCACCACCCTATCA-Cy3-3 13  2 3-TTCGTGGTGGGACAGT-5 23890 21412 0.115749
20 NI2  5-ACTCGCAAGCACCACCCTATCA-Cy3-3 13  3 3-TTCGTGGTGGGAGAGT-5 26145 21326 0.225969
20 NI2  5-ACTCGCAAGCACCACCCTATCA-Cy3-3 13  4 3-TTCGTGGTGGGATAGT-5 26358 21276 0.238824
20 NI2  5-ACTCGCAAGCACCACCCTATCA-Cy3-3 14  1 3-TTCGTGGTGGGATAGT-5 26148 21020 0.243924
20 NI2  5-ACTCGCAAGCACCACCCTATCA-Cy3-3 14  2 3-TTCGTGGTGGGATCGT-5 23964 21248 0.127831
20 NI2  5-ACTCGCAAGCACCACCCTATCA-Cy3-3 14  3 3-TTCGTGGTGGGATGGT-5 24740 21113 0.171788
20 NI2  5-ACTCGCAAGCACCACCCTATCA-Cy3-3 14  4 3-TTCGTGGTGGGATTGT-5 24691 21184 0.165559
20 NI2  5-ACTCGCAAGCACCACCCTATCA-Cy3-3 15  1 3-TTCGTGGTGGGATAAT-5 24819 21355 0.162238
20 NI2  5-ACTCGCAAGCACCACCCTATCA-Cy3-3 15  2 3-TTCGTGGTGGGATACT-5 24870 21141 0.176387
20 NI2  5-ACTCGCAAGCACCACCCTATCA-Cy3-3 15  3 3-TTCGTGGTGGGATAGT-5 26342 21255 0.239344
20 NI2  5-ACTCGCAAGCACCACCCTATCA-Cy3-3 15  4 3-TTCGTGGTGGGATATT-5 24824 21298 0.165583
20 NI2  5-ACTCGCAAGCACCACCCTATCA-Cy3-3 16  1 3-TTCGTGGTGGGATAGA-5 26104 20971 0.244802
20 NI2  5-ACTCGCAAGCACCACCCTATCA-Cy3-3 16  2 3-TTCGTGGTGGGATAGC-5 25572 21184 0.207130
20 NI2  5-ACTCGCAAGCACCACCCTATCA-Cy3-3 16  3 3-TTCGTGGTGGGATAGG-5 25828 21234 0.216356
20 NI2  5-ACTCGCAAGCACCACCCTATCA-Cy3-3 16  4 3-TTCGTGGTGGGATAGT-5 26058 21049 0.237986

21 NI1  5-ACTCGCAAGCACCACCCTATCA-Cy3-3  1  1 3-AGAGCGTTCGTGGTGG-5 35144 22322 0.574412
21 NI1  5-ACTCGCAAGCACCACCCTATCA-Cy3-3  1  2 3-CGAGCGTTCGTGGTGG-5 33569 22044 0.522800
21 NI1  5-ACTCGCAAGCACCACCCTATCA-Cy3-3  1  3 3-GGAGCGTTCGTGGTGG-5 36232 22329 0.622637
21 NI1  5-ACTCGCAAGCACCACCCTATCA-Cy3-3  1  4 3-TGAGCGTTCGTGGTGG-5 36314 22066 0.645698
21 NI1  5-ACTCGCAAGCACCACCCTATCA-Cy3-3  2  1 3-TAAGCGTTCGTGGTGG-5 32530 22308 0.458247
21 NI1  5-ACTCGCAAGCACCACCCTATCA-Cy3-3  2  2 3-TCAGCGTTCGTGGTGG-5 31537 22194 0.420968
21 NI1  5-ACTCGCAAGCACCACCCTATCA-Cy3-3  2  3 3-TGAGCGTTCGTGGTGG-5 34473 22258 0.548805
21 NI1  5-ACTCGCAAGCACCACCCTATCA-Cy3-3  2  4 3-TTAGCGTTCGTGGTGG-5 31795 22443 0.416730
21 NI1  5-ACTCGCAAGCACCACCCTATCA-Cy3-3  3  1 3-TGAGCGTTCGTGGTGG-5 37279 22272 0.673793
21 NI1  5-ACTCGCAAGCACCACCCTATCA-Cy3-3  3  2 3-TGCGCGTTCGTGGTGG-5 29537 22151 0.333445
21 NI1  5-ACTCGCAAGCACCACCCTATCA-Cy3-3  3  3 3-TGGGCGTTCGTGGTGG-5 30193 22066 0.368302
21 NI1  5-ACTCGCAAGCACCACCCTATCA-Cy3-3  3  4 3-TGTGCGTTCGTGGTGG-5 32773 22144 0.480000
21 NI1  5-ACTCGCAAGCACCACCCTATCA-Cy3-3  4  1 3-TGAACGTTCGTGGTGG-5 26202 22087 0.186285
21 NI1  5-ACTCGCAAGCACCACCCTATCA-Cy3-3  4  2 3-TGACCGTTCGTGGTGG-5 26627 22044 0.207858
21 NI1  5-ACTCGCAAGCACCACCCTATCA-Cy3-3  4  3 3-TGAGCGTTCGTGGTGG-5 35415 22222 0.593677
21 NI1  5-ACTCGCAAGCACCACCCTATCA-Cy3-3  4  4 3-TGATCGTTCGTGGTGG-5 26606 22642 0.175088
21 NI1  5-ACTCGCAAGCACCACCCTATCA-Cy3-3  5  1 3-TGAGAGTTCGTGGTGG-5 27077 22229 0.218081
21 NI1  5-ACTCGCAAGCACCACCCTATCA-Cy3-3  5  2 3-TGAGCGTTCGTGGTGG-5 37655 22514 0.672533
21 NI1  5-ACTCGCAAGCACCACCCTATCA-Cy3-3  5  3 3-TGAGGGTTCGTGGTGG-5 26148 22208 0.177406
21 NI1  5-ACTCGCAAGCACCACCCTATCA-Cy3-3  5  4 3-TGAGTGTTCGTGGTGG-5 27366 22379 0.222879
21 NI1  5-ACTCGCAAGCACCACCCTATCA-Cy3-3  6  1 3-TGAGCATTCGTGGTGG-5 24760 22329 0.108892
21 NI1  5-ACTCGCAAGCACCACCCTATCA-Cy3-3  6  2 3-TGAGCCTTCGTGGTGG-5 25188 22244 0.132366
21 NI1  5-ACTCGCAAGCACCACCCTATCA-Cy3-3  6  3 3-TGAGCGTTCGTGGTGG-5 36206 22279 0.625113
21 NI1  5-ACTCGCAAGCACCACCCTATCA-Cy3-3  6  4 3-TGAGCTTTCGTGGTGG-5 24719 22236 0.111660
21 NI1  5-ACTCGCAAGCACCACCCTATCA-Cy3-3  7  1 3-TGAGCGATCGTGGTGG-5 25370 22308 0.137265
21 NI1  5-ACTCGCAAGCACCACCCTATCA-Cy3-3  7  2 3-TGAGCGCTCGTGGTGG-5 24914 22379 0.113289
21 NI1  5-ACTCGCAAGCACCACCCTATCA-Cy3-3  7  3 3-TGAGCGGTCGTGGTGG-5 27569 22108 0.246973
21 NI1  5-ACTCGCAAGCACCACCCTATCA-Cy3-3  7  4 3-TGAGCGTTCGTGGTGG-5 37624 22414 0.678591
21 NI1  5-ACTCGCAAGCACCACCCTATCA-Cy3-3  8  1 3-TGAGCGTACGTGGTGG-5 26010 22244 0.169309
21 NI1  5-ACTCGCAAGCACCACCCTATCA-Cy3-3  8  2 3-TGAGCGTCCGTGGTGG-5 26076 22236 0.172677
21 NI1  5-ACTCGCAAGCACCACCCTATCA-Cy3-3  8  3 3-TGAGCGTGCGTGGTGG-5 28984 22158 0.308062
21 NI1  5-ACTCGCAAGCACCACCCTATCA-Cy3-3  8  4 3-TGAGCGTTCGTGGTGG-5 36168 22421 0.613092
21 NI1  5-ACTCGCAAGCACCACCCTATCA-Cy3-3  9  1 3-TGAGCGTTAGTGGTGG-5 32545 22500 0.446485
21 NI1  5-ACTCGCAAGCACCACCCTATCA-Cy3-3  9  2 3-TGAGCGTTCGTGGTGG-5 39009 22649 0.722349
21 NI1  5-ACTCGCAAGCACCACCCTATCA-Cy3-3  9  3 3-TGAGCGTTGGTGGTGG-5 28270 22372 0.263662
21 NI1  5-ACTCGCAAGCACCACCCTATCA-Cy3-3  9  4 3-TGAGCGTTTGTGGTGG-5 26048 22428 0.161382
21 NI1  5-ACTCGCAAGCACCACCCTATCA-Cy3-3 10  1 3-TGAGCGTTCATGGTGG-5 23828 22379 0.064786
21 NI1  5-ACTCGCAAGCACCACCCTATCA-Cy3-3 10  2 3-TGAGCGTTCCTGGTGG-5 24253 22386 0.083431
21 NI1  5-ACTCGCAAGCACCACCCTATCA-Cy3-3 10  3 3-TGAGCGTTCGTGGTGG-5 37594 22372 0.680420
21 NI1  5-ACTCGCAAGCACCACCCTATCA-Cy3-3 10  4 3-TGAGCGTTCTTGGTGG-5 23864 22279 0.071152
21 NI1  5-ACTCGCAAGCACCACCCTATCA-Cy3-3 11  1 3-TGAGCGTTCGAGGTGG-5 24960 22379 0.115348
21 NI1  5-ACTCGCAAGCACCACCCTATCA-Cy3-3 11  2 3-TGAGCGTTCGCGGTGG-5 24855 22592 0.100170
21 NI1  5-ACTCGCAAGCACCACCCTATCA-Cy3-3 11  3 3-TGAGCGTTCGGGGTGG-5 28938 22428 0.290247
21 NI1  5-ACTCGCAAGCACCACCCTATCA-Cy3-3 11  4 3-TGAGCGTTCGTGGTGG-5 39181 22770 0.720737
21 NI1  5-ACTCGCAAGCACCACCCTATCA-Cy3-3 12  1 3-TGAGCGTTCGTAGTGG-5 26245 22336 0.175014
21 NI1  5-ACTCGCAAGCACCACCCTATCA-Cy3-3 12  2 3-TGAGCGTTCGTCGTGG-5 25720 22315 0.152620
21 NI1  5-ACTCGCAAGCACCACCCTATCA-Cy3-3 12  3 3-TGAGCGTTCGTGGTGG-5 38513 22656 0.699887
21 NI1  5-ACTCGCAAGCACCACCCTATCA-Cy3-3 12  4 3-TGAGCGTTCGTTGTGG-5 25818 22443 0.150380
21 NI1  5-ACTCGCAAGCACCACCCTATCA-Cy3-3 13  1 3-TGAGCGTTCGTGATGG-5 27489 22692 0.211432
21 NI1  5-ACTCGCAAGCACCACCCTATCA-Cy3-3 13  2 3-TGAGCGTTCGTGCTGG-5 27323 22756 0.200712
21 NI1  5-ACTCGCAAGCACCACCCTATCA-Cy3-3 13  3 3-TGAGCGTTCGTGGTGG-5 39639 22578 0.755666
21 NI1  5-ACTCGCAAGCACCACCCTATCA-Cy3-3 13  4 3-TGAGCGTTCGTGTTGG-5 28654 22414 0.278388
21 NI1  5-ACTCGCAAGCACCACCCTATCA-Cy3-3 14  1 3-TGAGCGTTCGTGGAGG-5 30720 22414 0.370558
21 NI1  5-ACTCGCAAGCACCACCCTATCA-Cy3-3 14  2 3-TGAGCGTTCGTGGCGG-5 30595 22485 0.360645
21 NI1  5-ACTCGCAAGCACCACCCTATCA-Cy3-3 14  3 3-TGAGCGTTCGTGGGGG-5 36429 22208 0.640346
21 NI1  5-ACTCGCAAGCACCACCCTATCA-Cy3-3 14  4 3-TGAGCGTTCGTGGTGG-5 38692 22521 0.718042
21 NI1  5-ACTCGCAAGCACCACCCTATCA-Cy3-3 15  1 3-TGAGCGTTCGTGGTAG-5 32666 22500 0.451833
21 NI1  5-ACTCGCAAGCACCACCCTATCA-Cy3-3 15  2 3-TGAGCGTTCGTGGTCG-5 32266 22578 0.429115
21 NI1  5-ACTCGCAAGCACCACCCTATCA-Cy3-3 15  3 3-TGAGCGTTCGTGGTGG-5 40031 22535 0.776371
21 NI1  5-ACTCGCAAGCACCACCCTATCA-Cy3-3 15  4 3-TGAGCGTTCGTGGTTG-5 33641 22492 0.495656
21 NI1  5-ACTCGCAAGCACCACCCTATCA-Cy3-3 16  1 3-TGAGCGTTCGTGGTGA-5 36861 22293 0.653474
21 NI1  5-ACTCGCAAGCACCACCCTATCA-Cy3-3 16  2 3-TGAGCGTTCGTGGTGC-5 36595 22492 0.627000
21 NI1  5-ACTCGCAAGCACCACCCTATCA-Cy3-3 16  3 3-TGAGCGTTCGTGGTGG-5 39030 22464 0.737436
21 NI1  5-ACTCGCAAGCACCACCCTATCA-Cy3-3 16  4 3-TGAGCGTTCGTGGTGT-5 36278 22677 0.599737

22 NI2  5-ACTCGCAAGCACCACCCTATCA-Cy3-3  1  1 3-ATCGTGGTGGGATAGT-5 27254 22116 0.232334
22 NI2  5-ACTCGCAAGCACCACCCTATCA-Cy3-3  1  2 3-CTCGTGGTGGGATAGT-5 27507 22229 0.237428
22 NI2  5-ACTCGCAAGCACCACCCTATCA-Cy3-3  1  3 3-GTCGTGGTGGGATAGT-5 27461 22073 0.244111
22 NI2  5-ACTCGCAAGCACCACCCTATCA-Cy3-3  1  4 3-TTCGTGGTGGGATAGT-5 26783 21973 0.218874
22 NI2  5-ACTCGCAAGCACCACCCTATCA-Cy3-3  2  1 3-TACGTGGTGGGATAGT-5 25807 21881 0.179448
22 NI2  5-ACTCGCAAGCACCACCCTATCA-Cy3-3  2  2 3-TCCGTGGTGGGATAGT-5 25603 21938 0.167053
22 NI2  5-ACTCGCAAGCACCACCCTATCA-Cy3-3  2  3 3-TGCGTGGTGGGATAGT-5 26445 21888 0.208187
22 NI2  5-ACTCGCAAGCACCACCCTATCA-Cy3-3  2  4 3-TTCGTGGTGGGATAGT-5 26281 22229 0.182265
22 NI2  5-ACTCGCAAGCACCACCCTATCA-Cy3-3  3  1 3-TTAGTGGTGGGATAGT-5 23767 21810 0.089742
22 NI2  5-ACTCGCAAGCACCACCCTATCA-Cy3-3  3  2 3-TTCGTGGTGGGATAGT-5 26621 21881 0.216653
22 NI2  5-ACTCGCAAGCACCACCCTATCA-Cy3-3  3  3 3-TTGGTGGTGGGATAGT-5 23153 21604 0.071705
22 NI2  5-ACTCGCAAGCACCACCCTATCA-Cy3-3  3  4 3-TTTGTGGTGGGATAGT-5 23363 21916 0.065983
22 NI2  5-ACTCGCAAGCACCACCCTATCA-Cy3-3  4  1 3-TTCATGGTGGGATAGT-5 22420 22002 0.019030
22 NI2  5-ACTCGCAAGCACCACCCTATCA-Cy3-3  4  2 3-TTCCTGGTGGGATAGT-5 22592 21852 0.033843
22 NI2  5-ACTCGCAAGCACCACCCTATCA-Cy3-3  4  3 3-TTCGTGGTGGGATAGT-5 26596 21767 0.221836
22 NI2  5-ACTCGCAAGCACCACCCTATCA-Cy3-3  4  4 3-TTCTTGGTGGGATAGT-5 22451 22016 0.019767
22 NI2  5-ACTCGCAAGCACCACCCTATCA-Cy3-3  5  1 3-TTCGAGGTGGGATAGT-5 22505 21710 0.036607
22 NI2  5-ACTCGCAAGCACCACCCTATCA-Cy3-3  5  2 3-TTCGCGGTGGGATAGT-5 22275 21689 0.027003
22 NI2  5-ACTCGCAAGCACCACCCTATCA-Cy3-3  5  3 3-TTCGGGGTGGGATAGT-5 22333 21575 0.035148
22 NI2  5-ACTCGCAAGCACCACCCTATCA-Cy3-3  5  4 3-TTCGTGGTGGGATAGT-5 26232 21710 0.208293
22 NI2  5-ACTCGCAAGCACCACCCTATCA-Cy3-3  6  1 3-TTCGTAGTGGGATAGT-5 22226 21589 0.029486
22 NI2  5-ACTCGCAAGCACCACCCTATCA-Cy3-3  6  2 3-TTCGTCGTGGGATAGT-5 22743 21611 0.052399
22 NI2  5-ACTCGCAAGCACCACCCTATCA-Cy3-3  6  3 3-TTCGTGGTGGGATAGT-5 26350 21483 0.226574
22 NI2  5-ACTCGCAAGCACCACCCTATCA-Cy3-3  6  4 3-TTCGTTGTGGGATAGT-5 22356 21675 0.031457
22 NI2  5-ACTCGCAAGCACCACCCTATCA-Cy3-3  7  1 3-TTCGTGATGGGATAGT-5 22305 21419 0.041394
22 NI2  5-ACTCGCAAGCACCACCCTATCA-Cy3-3  7  2 3-TTCGTGCTGGGATAGT-5 22615 21483 0.052711
22 NI2  5-ACTCGCAAGCACCACCCTATCA-Cy3-3  7  3 3-TTCGTGGTGGGATAGT-5 26685 21511 0.240542
22 NI2  5-ACTCGCAAGCACCACCCTATCA-Cy3-3  7  4 3-TTCGTGTTGGGATAGT-5 22211 20949 0.060204
22 NI2  5-ACTCGCAAGCACCACCCTATCA-Cy3-3  8  1 3-TTCGTGGAGGGATAGT-5 22049 21212 0.039450
22 NI2  5-ACTCGCAAGCACCACCCTATCA-Cy3-3  8  2 3-TTCGTGGCGGGATAGT-5 21891 21376 0.024072
22 NI2  5-ACTCGCAAGCACCACCCTATCA-Cy3-3  8  3 3-TTCGTGGGGGGATAGT-5 22515 21440 0.050149
22 NI2  5-ACTCGCAAGCACCACCCTATCA-Cy3-3  8  4 3-TTCGTGGTGGGATAGT-5 26199 21454 0.221160
22 NI2  5-ACTCGCAAGCACCACCCTATCA-Cy3-3  9  1 3-TTCGTGGTAGGATAGT-5 22313 21390 0.043138
22 NI2  5-ACTCGCAAGCACCACCCTATCA-Cy3-3  9  2 3-TTCGTGGTCGGATAGT-5 21942 21276 0.031270
22 NI2  5-ACTCGCAAGCACCACCCTATCA-Cy3-3  9  3 3-TTCGTGGTGGGATAGT-5 26542 21476 0.235921
22 NI2  5-ACTCGCAAGCACCACCCTATCA-Cy3-3  9  4 3-TTCGTGGTTGGATAGT-5 22139 21156 0.046481
22 NI2  5-ACTCGCAAGCACCACCCTATCA-Cy3-3 10  1 3-TTCGTGGTGAGATAGT-5 22316 21355 0.044995
22 NI2  5-ACTCGCAAGCACCACCCTATCA-Cy3-3 10  2 3-TTCGTGGTGCGATAGT-5 22108 21120 0.046788
22 NI2  5-ACTCGCAAGCACCACCCTATCA-Cy3-3 10  3 3-TTCGTGGTGGGATAGT-5 26460 21490 0.231291
22 NI2  5-ACTCGCAAGCACCACCCTATCA-Cy3-3 10  4 3-TTCGTGGTGTGATAGT-5 22653 21355 0.060819
22 NI2  5-ACTCGCAAGCACCACCCTATCA-Cy3-3 11  1 3-TTCGTGGTGGAATAGT-5 22636 21198 0.067803
22 NI2  5-ACTCGCAAGCACCACCCTATCA-Cy3-3 11  2 3-TTCGTGGTGGCATAGT-5 22308 21447 0.040133
22 NI2  5-ACTCGCAAGCACCACCCTATCA-Cy3-3 11  3 3-TTCGTGGTGGGATAGT-5 26534 21170 0.253409
22 NI2  5-ACTCGCAAGCACCACCCTATCA-Cy3-3 11  4 3-TTCGTGGTGGTATAGT-5 23035 21326 0.080120
22 NI2  5-ACTCGCAAGCACCACCCTATCA-Cy3-3 12  1 3-TTCGTGGTGGGATAGT-5 26499 21248 0.247108
22 NI2  5-ACTCGCAAGCACCACCCTATCA-Cy3-3 12  2 3-TTCGTGGTGGGCTAGT-5 23186 21120 0.097818
22 NI2  5-ACTCGCAAGCACCACCCTATCA-Cy3-3 12  3 3-TTCGTGGTGGGGTAGT-5 24064 21276 0.131016
22 NI2  5-ACTCGCAAGCACCACCCTATCA-Cy3-3 12  4 3-TTCGTGGTGGGTTAGT-5 24553 21234 0.156316
22 NI2  5-ACTCGCAAGCACCACCCTATCA-Cy3-3 13  1 3-TTCGTGGTGGGAAAGT-5 24090 21383 0.126571
22 NI2  5-ACTCGCAAGCACCACCCTATCA-Cy3-3 13  2 3-TTCGTGGTGGGACAGT-5 23890 21412 0.115749
22 NI2  5-ACTCGCAAGCACCACCCTATCA-Cy3-3 13  3 3-TTCGTGGTGGGAGAGT-5 26145 21326 0.225969
22 NI2  5-ACTCGCAAGCACCACCCTATCA-Cy3-3 13  4 3-TTCGTGGTGGGATAGT-5 26358 21276 0.238824
22 NI2  5-ACTCGCAAGCACCACCCTATCA-Cy3-3 14  1 3-TTCGTGGTGGGATAGT-5 26148 21020 0.243924
22 NI2  5-ACTCGCAAGCACCACCCTATCA-Cy3-3 14  2 3-TTCGTGGTGGGATCGT-5 23964 21248 0.127831
22 NI2  5-ACTCGCAAGCACCACCCTATCA-Cy3-3 14  3 3-TTCGTGGTGGGATGGT-5 24740 21113 0.171788
22 NI2  5-ACTCGCAAGCACCACCCTATCA-Cy3-3 14  4 3-TTCGTGGTGGGATTGT-5 24691 21184 0.165559
22 NI2  5-ACTCGCAAGCACCACCCTATCA-Cy3-3 15  1 3-TTCGTGGTGGGATAAT-5 24819 21355 0.162238
22 NI2  5-ACTCGCAAGCACCACCCTATCA-Cy3-3 15  2 3-TTCGTGGTGGGATACT-5 24870 21141 0.176387
22 NI2  5-ACTCGCAAGCACCACCCTATCA-Cy3-3 15  3 3-TTCGTGGTGGGATAGT-5 26342 21255 0.239344
22 NI2  5-ACTCGCAAGCACCACCCTATCA-Cy3-3 15  4 3-TTCGTGGTGGGATATT-5 24824 21298 0.165583
22 NI2  5-ACTCGCAAGCACCACCCTATCA-Cy3-3 16  1 3-TTCGTGGTGGGATAGA-5 26104 20971 0.244802
22 NI2  5-ACTCGCAAGCACCACCCTATCA-Cy3-3 16  2 3-TTCGTGGTGGGATAGC-5 25572 21184 0.207130
22 NI2  5-ACTCGCAAGCACCACCCTATCA-Cy3-3 16  3 3-TTCGTGGTGGGATAGG-5 25828 21234 0.216356
22 NI2  5-ACTCGCAAGCACCACCCTATCA-Cy3-3 16  4 3-TTCGTGGTGGGATAGT-5 26058 21049 0.237986

23 CO1  5-AACTCGCTATAATGACCTGGACTG-Cy3-3  1  1 3-ATGAGCGATATTACTG-5 35402 28344 0.249007
23 CO1  5-AACTCGCTATAATGACCTGGACTG-Cy3-3  1  2 3-CTGAGCGATATTACTG-5 34299 27750 0.235978
23 CO1  5-AACTCGCTATAATGACCTGGACTG-Cy3-3  1  3 3-GTGAGCGATATTACTG-5 38582 28047 0.375593
23 CO1  5-AACTCGCTATAATGACCTGGACTG-Cy3-3  1  4 3-TTGAGCGATATTACTG-5 41761 27771 0.503779
23 CO1  5-AACTCGCTATAATGACCTGGACTG-Cy3-3  2  1 3-TAGAGCGATATTACTG-5 33254 27587 0.205457
23 CO1  5-AACTCGCTATAATGACCTGGACTG-Cy3-3  2  2 3-TCGAGCGATATTACTG-5 32865 27290 0.204315
23 CO1  5-AACTCGCTATAATGACCTGGACTG-Cy3-3  2  3 3-TGGAGCGATATTACTG-5 37238 27177 0.370196
23 CO1  5-AACTCGCTATAATGACCTGGACTG-Cy3-3  2  4 3-TTGAGCGATATTACTG-5 41853 27300 0.533102
23 CO1  5-AACTCGCTATAATGACCTGGACTG-Cy3-3  3  1 3-TTAAGCGATATTACTG-5 31040 28119 0.103878
23 CO1  5-AACTCGCTATAATGACCTGGACTG-Cy3-3  3  2 3-TTCAGCGATATTACTG-5 30513 28017 0.089090
23 CO1  5-AACTCGCTATAATGACCTGGACTG-Cy3-3  3  3 3-TTGAGCGATATTACTG-5 41679 27853 0.496415
23 CO1  5-AACTCGCTATAATGACCTGGACTG-Cy3-3  3  4 3-TTTAGCGATATTACTG-5 31101 27843 0.117047
23 CO1  5-AACTCGCTATAATGACCTGGACTG-Cy3-3  4  1 3-TTGAGCGATATTACTG-5 42043 27699 0.517837
23 CO1  5-AACTCGCTATAATGACCTGGACTG-Cy3-3  4  2 3-TTGCGCGATATTACTG-5 29614 27996 0.057791
23 CO1  5-AACTCGCTATAATGACCTGGACTG-Cy3-3  4  3 3-TTGGGCGATATTACTG-5 30927 27331 0.131604
23 CO1  5-AACTCGCTATAATGACCTGGACTG-Cy3-3  4  4 3-TTGTGCGATATTACTG-5 32960 27597 0.194341
23 CO1  5-AACTCGCTATAATGACCTGGACTG-Cy3-3  5  1 3-TTGAACGATATTACTG-5 30001 28396 0.056527
23 CO1  5-AACTCGCTATAATGACCTGGACTG-Cy3-3  5  2 3-TTGACCGATATTACTG-5 30717 28396 0.081771
23 CO1  5-AACTCGCTATAATGACCTGGACTG-Cy3-3  5  3 3-TTGAGCGATATTACTG-5 42040 28293 0.485885
23 CO1  5-AACTCGCTATAATGACCTGGACTG-Cy3-3  5  4 3-TTGATCGATATTACTG-5 30234 27843 0.085877
23 CO1  5-AACTCGCTATAATGACCTGGACTG-Cy3-3  6  1 3-TTGAGAGATATTACTG-5 31148 27730 0.123246
23 CO1  5-AACTCGCTATAATGACCTGGACTG-Cy3-3  6  2 3-TTGAGCGATATTACTG-5 42383 27904 0.518899
23 CO1  5-AACTCGCTATAATGACCTGGACTG-Cy3-3  6  3 3-TTGAGGGATATTACTG-5 30103 27587 0.091221
23 CO1  5-AACTCGCTATAATGACCTGGACTG-Cy3-3  6  4 3-TTGAGTGATATTACTG-5 30694 27648 0.110185
23 CO1  5-AACTCGCTATAATGACCTGGACTG-Cy3-3  7  1 3-TTGAGCAATATTACTG-5 30287 28867 0.049220
23 CO1  5-AACTCGCTATAATGACCTGGACTG-Cy3-3  7  2 3-TTGAGCCATATTACTG-5 30157 28754 0.048789
23 CO1  5-AACTCGCTATAATGACCTGGACTG-Cy3-3  7  3 3-TTGAGCGATATTACTG-5 42918 28498 0.506019
23 CO1  5-AACTCGCTATAATGACCTGGACTG-Cy3-3  7  4 3-TTGAGCTATATTACTG-5 30234 28088 0.076376
23 CO1  5-AACTCGCTATAATGACCTGGACTG-Cy3-3  8  1 3-TTGAGCGATATTACTG-5 43034 28027 0.535440
23 CO1  5-AACTCGCTATAATGACCTGGACTG-Cy3-3  8  2 3-TTGAGCGCTATTACTG-5 32049 28088 0.140995
23 CO1  5-AACTCGCTATAATGACCTGGACTG-Cy3-3  8  3 3-TTGAGCGGTATTACTG-5 36234 28099 0.289541
23 CO1  5-AACTCGCTATAATGACCTGGACTG-Cy3-3  8  4 3-TTGAGCGTTATTACTG-5 36214 28232 0.282735
23 CO1  5-AACTCGCTATAATGACCTGGACTG-Cy3-3  9  1 3-TTGAGCGAAATTACTG-5 32238 29020 0.110886
23 CO1  5-AACTCGCTATAATGACCTGGACTG-Cy3-3  9  2 3-TTGAGCGACATTACTG-5 32323 28815 0.121713
23 CO1  5-AACTCGCTATAATGACCTGGACTG-Cy3-3  9  3 3-TTGAGCGAGATTACTG-5 37100 29092 0.275255
23 CO1  5-AACTCGCTATAATGACCTGGACTG-Cy3-3  9  4 3-TTGAGCGATATTACTG-5 42918 28529 0.504397
23 CO1  5-AACTCGCTATAATGACCTGGACTG-Cy3-3 10  1 3-TTGAGCGATATTACTG-5 43108 28498 0.512666
23 CO1  5-AACTCGCTATAATGACCTGGACTG-Cy3-3 10  2 3-TTGAGCGATCTTACTG-5 32064 28099 0.141126
23 CO1  5-AACTCGCTATAATGACCTGGACTG-Cy3-3 10  3 3-TTGAGCGATGTTACTG-5 34363 27976 0.228313
23 CO1  5-AACTCGCTATAATGACCTGGACTG-Cy3-3 10  4 3-TTGAGCGATTTTACTG-5 33165 28150 0.178156
23 CO1  5-AACTCGCTATAATGACCTGGACTG-Cy3-3 11  1 3-TTGAGCGATAATACTG-5 33405 28918 0.155188
23 CO1  5-AACTCGCTATAATGACCTGGACTG-Cy3-3 11  2 3-TTGAGCGATACTACTG-5 33037 28836 0.145685
23 CO1  5-AACTCGCTATAATGACCTGGACTG-Cy3-3 11  3 3-TTGAGCGATAGTACTG-5 35011 28979 0.208127
23 CO1  5-AACTCGCTATAATGACCTGGACTG-Cy3-3 11  4 3-TTGAGCGATATTACTG-5 43141 28549 0.511119
23 CO1  5-AACTCGCTATAATGACCTGGACTG-Cy3-3 12  1 3-TTGAGCGATATAACTG-5 33912 28549 0.187859
23 CO1  5-AACTCGCTATAATGACCTGGACTG-Cy3-3 12  2 3-TTGAGCGATATCACTG-5 32476 28406 0.143295
23 CO1  5-AACTCGCTATAATGACCTGGACTG-Cy3-3 12  3 3-TTGAGCGATATGACTG-5 38070 28211 0.349456
23 CO1  5-AACTCGCTATAATGACCTGGACTG-Cy3-3 12  4 3-TTGAGCGATATTACTG-5 44055 27935 0.577071
23 CO1  5-AACTCGCTATAATGACCTGGACTG-Cy3-3 13  1 3-TTGAGCGATATTACTG-5 43960 29276 0.501574
23 CO1  5-AACTCGCTATAATGACCTGGACTG-Cy3-3 13  2 3-TTGAGCGATATTCCTG-5 33910 29061 0.166843
23 CO1  5-AACTCGCTATAATGACCTGGACTG-Cy3-3 13  3 3-TTGAGCGATATTGCTG-5 34831 28928 0.204071
23 CO1  5-AACTCGCTATAATGACCTGGACTG-Cy3-3 13  4 3-TTGAGCGATATTTCTG-5 34790 28703 0.212094
23 CO1  5-AACTCGCTATAATGACCTGGACTG-Cy3-3 14  1 3-TTGAGCGATATTAATG-5 36931 28703 0.286657
23 CO1  5-AACTCGCTATAATGACCTGGACTG-Cy3-3 14  2 3-TTGAGCGATATTACTG-5 43492 28477 0.527238
23 CO1  5-AACTCGCTATAATGACCTGGACTG-Cy3-3 14  3 3-TTGAGCGATATTAGTG-5 34499 28324 0.218004
23 CO1  5-AACTCGCTATAATGACCTGGACTG-Cy3-3 14  4 3-TTGAGCGATATTATTG-5 35407 28314 0.250542
23 CO1  5-AACTCGCTATAATGACCTGGACTG-Cy3-3 15  1 3-TTGAGCGATATTACAG-5 37332 29430 0.268528
23 CO1  5-AACTCGCTATAATGACCTGGACTG-Cy3-3 15  2 3-TTGAGCGATATTACCG-5 37299 29389 0.269164
23 CO1  5-AACTCGCTATAATGACCTGGACTG-Cy3-3 15  3 3-TTGAGCGATATTACGG-5 38945 29481 0.321032
23 CO1  5-AACTCGCTATAATGACCTGGACTG-Cy3-3 15  4 3-TTGAGCGATATTACTG-5 43753 28908 0.513549
23 CO1  5-AACTCGCTATAATGACCTGGACTG-Cy3-3 16  1 3-TTGAGCGATATTACTA-5 38405 28938 0.327141
23 CO1  5-AACTCGCTATAATGACCTGGACTG-Cy3-3 16  2 3-TTGAGCGATATTACTC-5 38561 28570 0.349731
23 CO1  5-AACTCGCTATAATGACCTGGACTG-Cy3-3 16  3 3-TTGAGCGATATTACTG-5 42962 28283 0.519008
23 CO1  5-AACTCGCTATAATGACCTGGACTG-Cy3-3 16  4 3-TTGAGCGATATTACTT-5 38548 28795 0.338727

24 CO2  5-AACTCGCTATAATGACCTGGACTG-Cy3-3  1  1 3-AATTACTGGACCTGAC-5 33930 29333 0.156713
24 CO2  5-AACTCGCTATAATGACCTGGACTG-Cy3-3  1  2 3-CATTACTGGACCTGAC-5 33930 29205 0.161782
24 CO2  5-AACTCGCTATAATGACCTGGACTG-Cy3-3  1  3 3-GATTACTGGACCTGAC-5 34348 29148 0.178365
24 CO2  5-AACTCGCTATAATGACCTGGACTG-Cy3-3  1  4 3-TATTACTGGACCTGAC-5 34778 29284 0.187615
24 CO2  5-AACTCGCTATAATGACCTGGACTG-Cy3-3  2  1 3-TATTACTGGACCTGAC-5 34959 28750 0.215968
24 CO2  5-AACTCGCTATAATGACCTGGACTG-Cy3-3  2  2 3-TCTTACTGGACCTGAC-5 33439 28800 0.161067
24 CO2  5-AACTCGCTATAATGACCTGGACTG-Cy3-3  2  3 3-TGTTACTGGACCTGAC-5 33966 28416 0.195315
24 CO2  5-AACTCGCTATAATGACCTGGACTG-Cy3-3  2  4 3-TTTTACTGGACCTGAC-5 32648 28736 0.136125
24 CO2  5-AACTCGCTATAATGACCTGGACTG-Cy3-3  3  1 3-TAATACTGGACCTGAC-5 32819 29419 0.115591
24 CO2  5-AACTCGCTATAATGACCTGGACTG-Cy3-3  3  2 3-TACTACTGGACCTGAC-5 31811 29156 0.091063
24 CO2  5-AACTCGCTATAATGACCTGGACTG-Cy3-3  3  3 3-TAGTACTGGACCTGAC-5 31649 29177 0.084738
24 CO2  5-AACTCGCTATAATGACCTGGACTG-Cy3-3  3  4 3-TATTACTGGACCTGAC-5 34598 29156 0.186683
24 CO2  5-AACTCGCTATAATGACCTGGACTG-Cy3-3  4  1 3-TATAACTGGACCTGAC-5 31293 28786 0.087115
24 CO2  5-AACTCGCTATAATGACCTGGACTG-Cy3-3  4  2 3-TATCACTGGACCTGAC-5 30715 28814 0.065962
24 CO2  5-AACTCGCTATAATGACCTGGACTG-Cy3-3  4  3 3-TATGACTGGACCTGAC-5 31634 28722 0.101391
24 CO2  5-AACTCGCTATAATGACCTGGACTG-Cy3-3  4  4 3-TATTACTGGACCTGAC-5 33964 28587 0.188090
24 CO2  5-AACTCGCTATAATGACCTGGACTG-Cy3-3  5  1 3-TATTACTGGACCTGAC-5 34696 29596 0.172292
24 CO2  5-AACTCGCTATAATGACCTGGACTG-Cy3-3  5  2 3-TATTCCTGGACCTGAC-5 29947 29141 0.027643
24 CO2  5-AACTCGCTATAATGACCTGGACTG-Cy3-3  5  3 3-TATTGCTGGACCTGAC-5 30264 28978 0.044398
24 CO2  5-AACTCGCTATAATGACCTGGACTG-Cy3-3  5  4 3-TATTTCTGGACCTGAC-5 30167 29227 0.032175
24 CO2  5-AACTCGCTATAATGACCTGGACTG-Cy3-3  6  1 3-TATTAATGGACCTGAC-5 29263 28729 0.018604
24 CO2  5-AACTCGCTATAATGACCTGGACTG-Cy3-3  6  2 3-TATTACTGGACCTGAC-5 34399 28516 0.206314
24 CO2  5-AACTCGCTATAATGACCTGGACTG-Cy3-3  6  3 3-TATTAGTGGACCTGAC-5 28721 28608 0.003937
24 CO2  5-AACTCGCTATAATGACCTGGACTG-Cy3-3  6  4 3-TATTATTGGACCTGAC-5 28879 28558 0.011245
24 CO2  5-AACTCGCTATAATGACCTGGACTG-Cy3-3  7  1 3-TATTACAGGACCTGAC-5 29460 29241 0.007510
24 CO2  5-AACTCGCTATAATGACCTGGACTG-Cy3-3  7  2 3-TATTACCGGACCTGAC-5 29245 29120 0.004308
24 CO2  5-AACTCGCTATAATGACCTGGACTG-Cy3-3  7  3 3-TATTACGGGACCTGAC-5 30533 29070 0.050323
24 CO2  5-AACTCGCTATAATGACCTGGACTG-Cy3-3  7  4 3-TATTACTGGACCTGAC-5 34025 28814 0.180839
24 CO2  5-AACTCGCTATAATGACCTGGACTG-Cy3-3  8  1 3-TATTACTAGACCTGAC-5 28790 28651 0.004855
24 CO2  5-AACTCGCTATAATGACCTGGACTG-Cy3-3  8  2 3-TATTACTCGACCTGAC-5 28554 28366 0.006628
24 CO2  5-AACTCGCTATAATGACCTGGACTG-Cy3-3  8  3 3-TATTACTGGACCTGAC-5 33917 28501 0.190030
24 CO2  5-AACTCGCTATAATGACCTGGACTG-Cy3-3  8  4 3-TATTACTTGACCTGAC-5 28631 28423 0.007315
24 CO2  5-AACTCGCTATAATGACCTGGACTG-Cy3-3  9  1 3-TATTACTGAACCTGAC-5 29332 29020 0.010752
24 CO2  5-AACTCGCTATAATGACCTGGACTG-Cy3-3  9  2 3-TATTACTGCACCTGAC-5 29322 29049 0.009410
24 CO2  5-AACTCGCTATAATGACCTGGACTG-Cy3-3  9  3 3-TATTACTGGACCTGAC-5 33902 29013 0.168500
24 CO2  5-AACTCGCTATAATGACCTGGACTG-Cy3-3  9  4 3-TATTACTGTACCTGAC-5 28931 28636 0.010271
24 CO2  5-AACTCGCTATAATGACCTGGACTG-Cy3-3 10  1 3-TATTACTGGACCTGAC-5 33812 28772 0.175205
24 CO2  5-AACTCGCTATAATGACCTGGACTG-Cy3-3 10  2 3-TATTACTGGCCCTGAC-5 28792 28203 0.020908
24 CO2  5-AACTCGCTATAATGACCTGGACTG-Cy3-3 10  3 3-TATTACTGGGCCTGAC-5 28997 28252 0.026358
24 CO2  5-AACTCGCTATAATGACCTGGACTG-Cy3-3 10  4 3-TATTACTGGTCCTGAC-5 29059 28338 0.025435
24 CO2  5-AACTCGCTATAATGACCTGGACTG-Cy3-3 11  1 3-TATTACTGGAACTGAC-5 29440 28928 0.017699
24 CO2  5-AACTCGCTATAATGACCTGGACTG-Cy3-3 11  2 3-TATTACTGGACCTGAC-5 34266 28928 0.184513
24 CO2  5-AACTCGCTATAATGACCTGGACTG-Cy3-3 11  3 3-TATTACTGGAGCTGAC-5 29222 28764 0.015921
24 CO2  5-AACTCGCTATAATGACCTGGACTG-Cy3-3 11  4 3-TATTACTGGATCTGAC-5 29002 28729 0.009515
24 CO2  5-AACTCGCTATAATGACCTGGACTG-Cy3-3 12  1 3-TATTACTGGACATGAC-5 29921 28601 0.046166
24 CO2  5-AACTCGCTATAATGACCTGGACTG-Cy3-3 12  2 3-TATTACTGGACCTGAC-5 33841 28487 0.187928
24 CO2  5-AACTCGCTATAATGACCTGGACTG-Cy3-3 12  3 3-TATTACTGGACGTGAC-5 28808 28359 0.015817
24 CO2  5-AACTCGCTATAATGACCTGGACTG-Cy3-3 12  4 3-TATTACTGGACTTGAC-5 28892 28210 0.024190
24 CO2  5-AACTCGCTATAATGACCTGGACTG-Cy3-3 13  1 3-TATTACTGGACCAGAC-5 29332 28615 0.025070
24 CO2  5-AACTCGCTATAATGACCTGGACTG-Cy3-3 13  2 3-TATTACTGGACCCGAC-5 29140 28679 0.016087
24 CO2  5-AACTCGCTATAATGACCTGGACTG-Cy3-3 13  3 3-TATTACTGGACCGGAC-5 30835 28615 0.077584
24 CO2  5-AACTCGCTATAATGACCTGGACTG-Cy3-3 13  4 3-TATTACTGGACCTGAC-5 33810 28594 0.182422
24 CO2  5-AACTCGCTATAATGACCTGGACTG-Cy3-3 14  1 3-TATTACTGGACCTAAC-5 29038 28423 0.021636
24 CO2  5-AACTCGCTATAATGACCTGGACTG-Cy3-3 14  2 3-TATTACTGGACCTCAC-5 29266 28715 0.019198
24 CO2  5-AACTCGCTATAATGACCTGGACTG-Cy3-3 14  3 3-TATTACTGGACCTGAC-5 33708 28238 0.193684
24 CO2  5-AACTCGCTATAATGACCTGGACTG-Cy3-3 14  4 3-TATTACTGGACCTTAC-5 28959 28487 0.016555
24 CO2  5-AACTCGCTATAATGACCTGGACTG-Cy3-3 15  1 3-TATTACTGGACCTGAC-5 34081 28821 0.182502
24 CO2  5-AACTCGCTATAATGACCTGGACTG-Cy3-3 15  2 3-TATTACTGGACCTGCC-5 31514 28764 0.095575
24 CO2  5-AACTCGCTATAATGACCTGGACTG-Cy3-3 15  3 3-TATTACTGGACCTGGC-5 32092 28373 0.131068
24 CO2  5-AACTCGCTATAATGACCTGGACTG-Cy3-3 15  4 3-TATTACTGGACCTGTC-5 31823 28572 0.113778
24 CO2  5-AACTCGCTATAATGACCTGGACTG-Cy3-3 16  1 3-TATTACTGGACCTGAA-5 32691 28594 0.143298
24 CO2  5-AACTCGCTATAATGACCTGGACTG-Cy3-3 16  2 3-TATTACTGGACCTGAC-5 33477 28345 0.181064
24 CO2  5-AACTCGCTATAATGACCTGGACTG-Cy3-3 16  3 3-TATTACTGGACCTGAG-5 32589 28245 0.153776
24 CO2  5-AACTCGCTATAATGACCTGGACTG-Cy3-3 16  4 3-TATTACTGGACCTGAT-5 33073 28117 0.176237
