# Supplementary material for: Impact of point-mutations on the hybridization affinity of surface-bound DNA/DNA and RNA/DNA oligonucleotide-duplexes: Comparison of single base mismatches and base bulges
Source: BMC Biotechnol. 2008 May 13;8:48. doi: 10.1186/1472-6750-8-48 (PMC2435543; doi:10.1186/1472-6750-8-48)
Supplement: Additional file 3 — The raw hybridization signal intensities of the 22–26 mer probes in a microarray hybridization experiment on the binding affinity of bulged duplexes. Hybridization signal intensities were extracted from fluorescence micrographs (16-bit gray scale TIFF images) of the hybridized microarrays. The dataset comprises the hybridization signal data and probe/target sequences of 14 defect profiles. [file 1472-6750-8-48-S3.txt]

Single base insertion defects in the probe sequence
The data set contains 14 defect profiles (separated by an empty line)

We discourage data analysis comparing the absolute intensities of different defect profiles (unless they were performed with the same target sequence). 
The camera exposure was not always the same and sensitivity bias over microarray area makes comparision of separate feature 
blocks difficult. The duration of the hybridization was not always  the same and varied between 20 and 30 minutes.


Experimental:
Chip #36
06.06.2006
Target (DNA-oligo, Cy3-labeled) concentration 1nM in 5xSSPE hybridization buffer (0.1% SDS) 
The fluoreszenz intensity was measured while the hybridization solution was still over the chip - no washing
Duration of the hybridization: 20 to 30 minutes
Hybridization temperature: 40 degree Celsius

 


Data structure:
Profile-#, Profile-Name, PM-Probe-Sequence, Target-Sequence, Insertion-position, Insertion-type, Probe-Sequence, Hybridization signal Intensity

Hybridization signal intensity: Raw data from fluorescence micrographs  (14 bit-Tiff images from Hamamatsu EM-CCD)
Insertion-type: 1=A, 2=C, 3=G, 4=T

 1 BEI-I1  3-TGCCTTGACTTTCGTTTCTG-5 5-ACGGAACTGAAAGCAAAGAC-Cy3-3  1  1 3-TATGCCTTGACTTTCGTTTCTG-5 41144
 1 BEI-I1  3-TGCCTTGACTTTCGTTTCTG-5 5-ACGGAACTGAAAGCAAAGAC-Cy3-3  1  2 3-TCTGCCTTGACTTTCGTTTCTG-5 39564
 1 BEI-I1  3-TGCCTTGACTTTCGTTTCTG-5 5-ACGGAACTGAAAGCAAAGAC-Cy3-3  1  3 3-TGTGCCTTGACTTTCGTTTCTG-5 38868
 1 BEI-I1  3-TGCCTTGACTTTCGTTTCTG-5 5-ACGGAACTGAAAGCAAAGAC-Cy3-3  1  4 3-TTTGCCTTGACTTTCGTTTCTG-5 24796
 1 BEI-I1  3-TGCCTTGACTTTCGTTTCTG-5 5-ACGGAACTGAAAGCAAAGAC-Cy3-3  2  1 3-TTAGCCTTGACTTTCGTTTCTG-5 37712
 1 BEI-I1  3-TGCCTTGACTTTCGTTTCTG-5 5-ACGGAACTGAAAGCAAAGAC-Cy3-3  2  2 3-TTCGCCTTGACTTTCGTTTCTG-5 37992
 1 BEI-I1  3-TGCCTTGACTTTCGTTTCTG-5 5-ACGGAACTGAAAGCAAAGAC-Cy3-3  2  3 3-TTGGCCTTGACTTTCGTTTCTG-5 25796
 1 BEI-I1  3-TGCCTTGACTTTCGTTTCTG-5 5-ACGGAACTGAAAGCAAAGAC-Cy3-3  2  4 3-TTTGCCTTGACTTTCGTTTCTG-5 25896
 1 BEI-I1  3-TGCCTTGACTTTCGTTTCTG-5 5-ACGGAACTGAAAGCAAAGAC-Cy3-3  3  1 3-TTGACCTTGACTTTCGTTTCTG-5 36724
 1 BEI-I1  3-TGCCTTGACTTTCGTTTCTG-5 5-ACGGAACTGAAAGCAAAGAC-Cy3-3  3  2 3-TTGCCCTTGACTTTCGTTTCTG-5 25932
 1 BEI-I1  3-TGCCTTGACTTTCGTTTCTG-5 5-ACGGAACTGAAAGCAAAGAC-Cy3-3  3  3 3-TTGGCCTTGACTTTCGTTTCTG-5 26788
 1 BEI-I1  3-TGCCTTGACTTTCGTTTCTG-5 5-ACGGAACTGAAAGCAAAGAC-Cy3-3  3  4 3-TTGTCCTTGACTTTCGTTTCTG-5 36932
 1 BEI-I1  3-TGCCTTGACTTTCGTTTCTG-5 5-ACGGAACTGAAAGCAAAGAC-Cy3-3  4  1 3-TTGCACTTGACTTTCGTTTCTG-5 31776
 1 BEI-I1  3-TGCCTTGACTTTCGTTTCTG-5 5-ACGGAACTGAAAGCAAAGAC-Cy3-3  4  2 3-TTGCCCTTGACTTTCGTTTCTG-5 23984
 1 BEI-I1  3-TGCCTTGACTTTCGTTTCTG-5 5-ACGGAACTGAAAGCAAAGAC-Cy3-3  4  3 3-TTGCGCTTGACTTTCGTTTCTG-5 28240
 1 BEI-I1  3-TGCCTTGACTTTCGTTTCTG-5 5-ACGGAACTGAAAGCAAAGAC-Cy3-3  4  4 3-TTGCTCTTGACTTTCGTTTCTG-5 29028
 1 BEI-I1  3-TGCCTTGACTTTCGTTTCTG-5 5-ACGGAACTGAAAGCAAAGAC-Cy3-3  5  1 3-TTGCCATTGACTTTCGTTTCTG-5 20008
 1 BEI-I1  3-TGCCTTGACTTTCGTTTCTG-5 5-ACGGAACTGAAAGCAAAGAC-Cy3-3  5  2 3-TTGCCCTTGACTTTCGTTTCTG-5 25208
 1 BEI-I1  3-TGCCTTGACTTTCGTTTCTG-5 5-ACGGAACTGAAAGCAAAGAC-Cy3-3  5  3 3-TTGCCGTTGACTTTCGTTTCTG-5 28716
 1 BEI-I1  3-TGCCTTGACTTTCGTTTCTG-5 5-ACGGAACTGAAAGCAAAGAC-Cy3-3  5  4 3-TTGCCTTTGACTTTCGTTTCTG-5 22100
 1 BEI-I1  3-TGCCTTGACTTTCGTTTCTG-5 5-ACGGAACTGAAAGCAAAGAC-Cy3-3  6  1 3-TTGCCTATGACTTTCGTTTCTG-5 25004
 1 BEI-I1  3-TGCCTTGACTTTCGTTTCTG-5 5-ACGGAACTGAAAGCAAAGAC-Cy3-3  6  2 3-TTGCCTCTGACTTTCGTTTCTG-5 26156
 1 BEI-I1  3-TGCCTTGACTTTCGTTTCTG-5 5-ACGGAACTGAAAGCAAAGAC-Cy3-3  6  3 3-TTGCCTGTGACTTTCGTTTCTG-5 28836
 1 BEI-I1  3-TGCCTTGACTTTCGTTTCTG-5 5-ACGGAACTGAAAGCAAAGAC-Cy3-3  6  4 3-TTGCCTTTGACTTTCGTTTCTG-5 24312
 1 BEI-I1  3-TGCCTTGACTTTCGTTTCTG-5 5-ACGGAACTGAAAGCAAAGAC-Cy3-3  7  1 3-TTGCCTTAGACTTTCGTTTCTG-5 25600
 1 BEI-I1  3-TGCCTTGACTTTCGTTTCTG-5 5-ACGGAACTGAAAGCAAAGAC-Cy3-3  7  2 3-TTGCCTTCGACTTTCGTTTCTG-5 23020
 1 BEI-I1  3-TGCCTTGACTTTCGTTTCTG-5 5-ACGGAACTGAAAGCAAAGAC-Cy3-3  7  3 3-TTGCCTTGGACTTTCGTTTCTG-5 24488
 1 BEI-I1  3-TGCCTTGACTTTCGTTTCTG-5 5-ACGGAACTGAAAGCAAAGAC-Cy3-3  7  4 3-TTGCCTTTGACTTTCGTTTCTG-5 21772
 1 BEI-I1  3-TGCCTTGACTTTCGTTTCTG-5 5-ACGGAACTGAAAGCAAAGAC-Cy3-3  8  1 3-TTGCCTTGAACTTTCGTTTCTG-5 25848
 1 BEI-I1  3-TGCCTTGACTTTCGTTTCTG-5 5-ACGGAACTGAAAGCAAAGAC-Cy3-3  8  2 3-TTGCCTTGCACTTTCGTTTCTG-5 22576
 1 BEI-I1  3-TGCCTTGACTTTCGTTTCTG-5 5-ACGGAACTGAAAGCAAAGAC-Cy3-3  8  3 3-TTGCCTTGGACTTTCGTTTCTG-5 24740
 1 BEI-I1  3-TGCCTTGACTTTCGTTTCTG-5 5-ACGGAACTGAAAGCAAAGAC-Cy3-3  8  4 3-TTGCCTTGTACTTTCGTTTCTG-5 27280
 1 BEI-I1  3-TGCCTTGACTTTCGTTTCTG-5 5-ACGGAACTGAAAGCAAAGAC-Cy3-3  9  1 3-TTGCCTTGAACTTTCGTTTCTG-5 25980
 1 BEI-I1  3-TGCCTTGACTTTCGTTTCTG-5 5-ACGGAACTGAAAGCAAAGAC-Cy3-3  9  2 3-TTGCCTTGACCTTTCGTTTCTG-5 26640
 1 BEI-I1  3-TGCCTTGACTTTCGTTTCTG-5 5-ACGGAACTGAAAGCAAAGAC-Cy3-3  9  3 3-TTGCCTTGAGCTTTCGTTTCTG-5 21124
 1 BEI-I1  3-TGCCTTGACTTTCGTTTCTG-5 5-ACGGAACTGAAAGCAAAGAC-Cy3-3  9  4 3-TTGCCTTGATCTTTCGTTTCTG-5 24424
 1 BEI-I1  3-TGCCTTGACTTTCGTTTCTG-5 5-ACGGAACTGAAAGCAAAGAC-Cy3-3 10  1 3-TTGCCTTGACATTTCGTTTCTG-5 24956
 1 BEI-I1  3-TGCCTTGACTTTCGTTTCTG-5 5-ACGGAACTGAAAGCAAAGAC-Cy3-3 10  2 3-TTGCCTTGACCTTTCGTTTCTG-5 26060
 1 BEI-I1  3-TGCCTTGACTTTCGTTTCTG-5 5-ACGGAACTGAAAGCAAAGAC-Cy3-3 10  3 3-TTGCCTTGACGTTTCGTTTCTG-5 25620
 1 BEI-I1  3-TGCCTTGACTTTCGTTTCTG-5 5-ACGGAACTGAAAGCAAAGAC-Cy3-3 10  4 3-TTGCCTTGACTTTTCGTTTCTG-5 27224
 1 BEI-I1  3-TGCCTTGACTTTCGTTTCTG-5 5-ACGGAACTGAAAGCAAAGAC-Cy3-3 11  1 3-TTGCCTTGACTATTCGTTTCTG-5 22704
 1 BEI-I1  3-TGCCTTGACTTTCGTTTCTG-5 5-ACGGAACTGAAAGCAAAGAC-Cy3-3 11  2 3-TTGCCTTGACTCTTCGTTTCTG-5 23640
 1 BEI-I1  3-TGCCTTGACTTTCGTTTCTG-5 5-ACGGAACTGAAAGCAAAGAC-Cy3-3 11  3 3-TTGCCTTGACTGTTCGTTTCTG-5 27720
 1 BEI-I1  3-TGCCTTGACTTTCGTTTCTG-5 5-ACGGAACTGAAAGCAAAGAC-Cy3-3 11  4 3-TTGCCTTGACTTTTCGTTTCTG-5 26948
 1 BEI-I1  3-TGCCTTGACTTTCGTTTCTG-5 5-ACGGAACTGAAAGCAAAGAC-Cy3-3 12  1 3-TTGCCTTGACTTATCGTTTCTG-5 23028
 1 BEI-I1  3-TGCCTTGACTTTCGTTTCTG-5 5-ACGGAACTGAAAGCAAAGAC-Cy3-3 12  2 3-TTGCCTTGACTTCTCGTTTCTG-5 24472
 1 BEI-I1  3-TGCCTTGACTTTCGTTTCTG-5 5-ACGGAACTGAAAGCAAAGAC-Cy3-3 12  3 3-TTGCCTTGACTTGTCGTTTCTG-5 26508
 1 BEI-I1  3-TGCCTTGACTTTCGTTTCTG-5 5-ACGGAACTGAAAGCAAAGAC-Cy3-3 12  4 3-TTGCCTTGACTTTTCGTTTCTG-5 32172
 1 BEI-I1  3-TGCCTTGACTTTCGTTTCTG-5 5-ACGGAACTGAAAGCAAAGAC-Cy3-3 13  1 3-TTGCCTTGACTTTACGTTTCTG-5 27452
 1 BEI-I1  3-TGCCTTGACTTTCGTTTCTG-5 5-ACGGAACTGAAAGCAAAGAC-Cy3-3 13  2 3-TTGCCTTGACTTTCCGTTTCTG-5 26812
 1 BEI-I1  3-TGCCTTGACTTTCGTTTCTG-5 5-ACGGAACTGAAAGCAAAGAC-Cy3-3 13  3 3-TTGCCTTGACTTTGCGTTTCTG-5 24076
 1 BEI-I1  3-TGCCTTGACTTTCGTTTCTG-5 5-ACGGAACTGAAAGCAAAGAC-Cy3-3 13  4 3-TTGCCTTGACTTTTCGTTTCTG-5 25688
 1 BEI-I1  3-TGCCTTGACTTTCGTTTCTG-5 5-ACGGAACTGAAAGCAAAGAC-Cy3-3 14  1 3-TTGCCTTGACTTTCAGTTTCTG-5 19524
 1 BEI-I1  3-TGCCTTGACTTTCGTTTCTG-5 5-ACGGAACTGAAAGCAAAGAC-Cy3-3 14  2 3-TTGCCTTGACTTTCCGTTTCTG-5 24048
 1 BEI-I1  3-TGCCTTGACTTTCGTTTCTG-5 5-ACGGAACTGAAAGCAAAGAC-Cy3-3 14  3 3-TTGCCTTGACTTTCGGTTTCTG-5 25132
 1 BEI-I1  3-TGCCTTGACTTTCGTTTCTG-5 5-ACGGAACTGAAAGCAAAGAC-Cy3-3 14  4 3-TTGCCTTGACTTTCTGTTTCTG-5 21660
 1 BEI-I1  3-TGCCTTGACTTTCGTTTCTG-5 5-ACGGAACTGAAAGCAAAGAC-Cy3-3 15  1 3-TTGCCTTGACTTTCGATTTCTG-5 21500
 1 BEI-I1  3-TGCCTTGACTTTCGTTTCTG-5 5-ACGGAACTGAAAGCAAAGAC-Cy3-3 15  2 3-TTGCCTTGACTTTCGCTTTCTG-5 23052
 1 BEI-I1  3-TGCCTTGACTTTCGTTTCTG-5 5-ACGGAACTGAAAGCAAAGAC-Cy3-3 15  3 3-TTGCCTTGACTTTCGGTTTCTG-5 28412
 1 BEI-I1  3-TGCCTTGACTTTCGTTTCTG-5 5-ACGGAACTGAAAGCAAAGAC-Cy3-3 15  4 3-TTGCCTTGACTTTCGTTTTCTG-5 32904
 1 BEI-I1  3-TGCCTTGACTTTCGTTTCTG-5 5-ACGGAACTGAAAGCAAAGAC-Cy3-3 16  1 3-TTGCCTTGACTTTCGTATTCTG-5 25784
 1 BEI-I1  3-TGCCTTGACTTTCGTTTCTG-5 5-ACGGAACTGAAAGCAAAGAC-Cy3-3 16  2 3-TTGCCTTGACTTTCGTCTTCTG-5 24592
 1 BEI-I1  3-TGCCTTGACTTTCGTTTCTG-5 5-ACGGAACTGAAAGCAAAGAC-Cy3-3 16  3 3-TTGCCTTGACTTTCGTGTTCTG-5 25064
 1 BEI-I1  3-TGCCTTGACTTTCGTTTCTG-5 5-ACGGAACTGAAAGCAAAGAC-Cy3-3 16  4 3-TTGCCTTGACTTTCGTTTTCTG-5 26616
 1 BEI-I1  3-TGCCTTGACTTTCGTTTCTG-5 5-ACGGAACTGAAAGCAAAGAC-Cy3-3 17  1 3-TTGCCTTGACTTTCGTTATCTG-5 22604
 1 BEI-I1  3-TGCCTTGACTTTCGTTTCTG-5 5-ACGGAACTGAAAGCAAAGAC-Cy3-3 17  2 3-TTGCCTTGACTTTCGTTCTCTG-5 23576
 1 BEI-I1  3-TGCCTTGACTTTCGTTTCTG-5 5-ACGGAACTGAAAGCAAAGAC-Cy3-3 17  3 3-TTGCCTTGACTTTCGTTGTCTG-5 24636
 1 BEI-I1  3-TGCCTTGACTTTCGTTTCTG-5 5-ACGGAACTGAAAGCAAAGAC-Cy3-3 17  4 3-TTGCCTTGACTTTCGTTTTCTG-5 26020
 1 BEI-I1  3-TGCCTTGACTTTCGTTTCTG-5 5-ACGGAACTGAAAGCAAAGAC-Cy3-3 18  1 3-TTGCCTTGACTTTCGTTTACTG-5 24392
 1 BEI-I1  3-TGCCTTGACTTTCGTTTCTG-5 5-ACGGAACTGAAAGCAAAGAC-Cy3-3 18  2 3-TTGCCTTGACTTTCGTTTCCTG-5 26648
 1 BEI-I1  3-TGCCTTGACTTTCGTTTCTG-5 5-ACGGAACTGAAAGCAAAGAC-Cy3-3 18  3 3-TTGCCTTGACTTTCGTTTGCTG-5 26792
 1 BEI-I1  3-TGCCTTGACTTTCGTTTCTG-5 5-ACGGAACTGAAAGCAAAGAC-Cy3-3 18  4 3-TTGCCTTGACTTTCGTTTTCTG-5 32124
 1 BEI-I1  3-TGCCTTGACTTTCGTTTCTG-5 5-ACGGAACTGAAAGCAAAGAC-Cy3-3 19  1 3-TTGCCTTGACTTTCGTTTCATG-5 33260
 1 BEI-I1  3-TGCCTTGACTTTCGTTTCTG-5 5-ACGGAACTGAAAGCAAAGAC-Cy3-3 19  2 3-TTGCCTTGACTTTCGTTTCCTG-5 30272
 1 BEI-I1  3-TGCCTTGACTTTCGTTTCTG-5 5-ACGGAACTGAAAGCAAAGAC-Cy3-3 19  3 3-TTGCCTTGACTTTCGTTTCGTG-5 26448
 1 BEI-I1  3-TGCCTTGACTTTCGTTTCTG-5 5-ACGGAACTGAAAGCAAAGAC-Cy3-3 19  4 3-TTGCCTTGACTTTCGTTTCTTG-5 27948
 1 BEI-I1  3-TGCCTTGACTTTCGTTTCTG-5 5-ACGGAACTGAAAGCAAAGAC-Cy3-3 20  1 3-TTGCCTTGACTTTCGTTTCTA-5 26588
 1 BEI-I1  3-TGCCTTGACTTTCGTTTCTG-5 5-ACGGAACTGAAAGCAAAGAC-Cy3-3 20  2 3-TTGCCTTGACTTTCGTTTCTC-5 25812
 1 BEI-I1  3-TGCCTTGACTTTCGTTTCTG-5 5-ACGGAACTGAAAGCAAAGAC-Cy3-3 20  3 3-TTGCCTTGACTTTCGTTTCTG-5 27192
 1 BEI-I1  3-TGCCTTGACTTTCGTTTCTG-5 5-ACGGAACTGAAAGCAAAGAC-Cy3-3 20  4 3-TTGCCTTGACTTTCGTTTCTT-5 25440
 1 BEI-I1  3-TGCCTTGACTTTCGTTTCTG-5 5-ACGGAACTGAAAGCAAAGAC-Cy3-3 21  1 3-TTGCCTTGACTTTCGTTTCTGA-5 28572
 1 BEI-I1  3-TGCCTTGACTTTCGTTTCTG-5 5-ACGGAACTGAAAGCAAAGAC-Cy3-3 21  2 3-TTGCCTTGACTTTCGTTTCTGC-5 29944
 1 BEI-I1  3-TGCCTTGACTTTCGTTTCTG-5 5-ACGGAACTGAAAGCAAAGAC-Cy3-3 21  3 3-TTGCCTTGACTTTCGTTTCTGG-5 31564
 1 BEI-I1  3-TGCCTTGACTTTCGTTTCTG-5 5-ACGGAACTGAAAGCAAAGAC-Cy3-3 21  4 3-TTGCCTTGACTTTCGTTTCTGT-5 35372


 2 COM-I1  3-TTGAGCGATATTACTGGACCTGAC-5 5-AACTCGCTATAATGACCTGGACTG-Cy3-3  1  1 3-TATTGAGCGATATTACTGGACCTGAC-5 30700
 2 COM-I1  3-TTGAGCGATATTACTGGACCTGAC-5 5-AACTCGCTATAATGACCTGGACTG-Cy3-3  1  2 3-TCTTGAGCGATATTACTGGACCTGAC-5 30376
 2 COM-I1  3-TTGAGCGATATTACTGGACCTGAC-5 5-AACTCGCTATAATGACCTGGACTG-Cy3-3  1  3 3-TGTTGAGCGATATTACTGGACCTGAC-5 29896
 2 COM-I1  3-TTGAGCGATATTACTGGACCTGAC-5 5-AACTCGCTATAATGACCTGGACTG-Cy3-3  1  4 3-TTTTGAGCGATATTACTGGACCTGAC-5 25932
 2 COM-I1  3-TTGAGCGATATTACTGGACCTGAC-5 5-AACTCGCTATAATGACCTGGACTG-Cy3-3  2  1 3-TTATGAGCGATATTACTGGACCTGAC-5 27568
 2 COM-I1  3-TTGAGCGATATTACTGGACCTGAC-5 5-AACTCGCTATAATGACCTGGACTG-Cy3-3  2  2 3-TTCTGAGCGATATTACTGGACCTGAC-5 28268
 2 COM-I1  3-TTGAGCGATATTACTGGACCTGAC-5 5-AACTCGCTATAATGACCTGGACTG-Cy3-3  2  3 3-TTGTGAGCGATATTACTGGACCTGAC-5 28356
 2 COM-I1  3-TTGAGCGATATTACTGGACCTGAC-5 5-AACTCGCTATAATGACCTGGACTG-Cy3-3  2  4 3-TTTTGAGCGATATTACTGGACCTGAC-5 28864
 2 COM-I1  3-TTGAGCGATATTACTGGACCTGAC-5 5-AACTCGCTATAATGACCTGGACTG-Cy3-3  3  1 3-TTTAGAGCGATATTACTGGACCTGAC-5 26952
 2 COM-I1  3-TTGAGCGATATTACTGGACCTGAC-5 5-AACTCGCTATAATGACCTGGACTG-Cy3-3  3  2 3-TTTCGAGCGATATTACTGGACCTGAC-5 27620
 2 COM-I1  3-TTGAGCGATATTACTGGACCTGAC-5 5-AACTCGCTATAATGACCTGGACTG-Cy3-3  3  3 3-TTTGGAGCGATATTACTGGACCTGAC-5 30824
 2 COM-I1  3-TTGAGCGATATTACTGGACCTGAC-5 5-AACTCGCTATAATGACCTGGACTG-Cy3-3  3  4 3-TTTTGAGCGATATTACTGGACCTGAC-5 34156
 2 COM-I1  3-TTGAGCGATATTACTGGACCTGAC-5 5-AACTCGCTATAATGACCTGGACTG-Cy3-3  4  1 3-TTTGAAGCGATATTACTGGACCTGAC-5 25004
 2 COM-I1  3-TTGAGCGATATTACTGGACCTGAC-5 5-AACTCGCTATAATGACCTGGACTG-Cy3-3  4  2 3-TTTGCAGCGATATTACTGGACCTGAC-5 24136
 2 COM-I1  3-TTGAGCGATATTACTGGACCTGAC-5 5-AACTCGCTATAATGACCTGGACTG-Cy3-3  4  3 3-TTTGGAGCGATATTACTGGACCTGAC-5 28444
 2 COM-I1  3-TTGAGCGATATTACTGGACCTGAC-5 5-AACTCGCTATAATGACCTGGACTG-Cy3-3  4  4 3-TTTGTAGCGATATTACTGGACCTGAC-5 26192
 2 COM-I1  3-TTGAGCGATATTACTGGACCTGAC-5 5-AACTCGCTATAATGACCTGGACTG-Cy3-3  5  1 3-TTTGAAGCGATATTACTGGACCTGAC-5 24200
 2 COM-I1  3-TTGAGCGATATTACTGGACCTGAC-5 5-AACTCGCTATAATGACCTGGACTG-Cy3-3  5  2 3-TTTGACGCGATATTACTGGACCTGAC-5 23544
 2 COM-I1  3-TTGAGCGATATTACTGGACCTGAC-5 5-AACTCGCTATAATGACCTGGACTG-Cy3-3  5  3 3-TTTGAGGCGATATTACTGGACCTGAC-5 23192
 2 COM-I1  3-TTGAGCGATATTACTGGACCTGAC-5 5-AACTCGCTATAATGACCTGGACTG-Cy3-3  5  4 3-TTTGATGCGATATTACTGGACCTGAC-5 23128
 2 COM-I1  3-TTGAGCGATATTACTGGACCTGAC-5 5-AACTCGCTATAATGACCTGGACTG-Cy3-3  6  1 3-TTTGAGACGATATTACTGGACCTGAC-5 23664
 2 COM-I1  3-TTGAGCGATATTACTGGACCTGAC-5 5-AACTCGCTATAATGACCTGGACTG-Cy3-3  6  2 3-TTTGAGCCGATATTACTGGACCTGAC-5 22608
 2 COM-I1  3-TTGAGCGATATTACTGGACCTGAC-5 5-AACTCGCTATAATGACCTGGACTG-Cy3-3  6  3 3-TTTGAGGCGATATTACTGGACCTGAC-5 25600
 2 COM-I1  3-TTGAGCGATATTACTGGACCTGAC-5 5-AACTCGCTATAATGACCTGGACTG-Cy3-3  6  4 3-TTTGAGTCGATATTACTGGACCTGAC-5 23816
 2 COM-I1  3-TTGAGCGATATTACTGGACCTGAC-5 5-AACTCGCTATAATGACCTGGACTG-Cy3-3  7  1 3-TTTGAGCAGATATTACTGGACCTGAC-5 18476
 2 COM-I1  3-TTGAGCGATATTACTGGACCTGAC-5 5-AACTCGCTATAATGACCTGGACTG-Cy3-3  7  2 3-TTTGAGCCGATATTACTGGACCTGAC-5 22012
 2 COM-I1  3-TTGAGCGATATTACTGGACCTGAC-5 5-AACTCGCTATAATGACCTGGACTG-Cy3-3  7  3 3-TTTGAGCGGATATTACTGGACCTGAC-5 22200
 2 COM-I1  3-TTGAGCGATATTACTGGACCTGAC-5 5-AACTCGCTATAATGACCTGGACTG-Cy3-3  7  4 3-TTTGAGCTGATATTACTGGACCTGAC-5 18644
 2 COM-I1  3-TTGAGCGATATTACTGGACCTGAC-5 5-AACTCGCTATAATGACCTGGACTG-Cy3-3  8  1 3-TTTGAGCGAATATTACTGGACCTGAC-5 20784
 2 COM-I1  3-TTGAGCGATATTACTGGACCTGAC-5 5-AACTCGCTATAATGACCTGGACTG-Cy3-3  8  2 3-TTTGAGCGCATATTACTGGACCTGAC-5 19768
 2 COM-I1  3-TTGAGCGATATTACTGGACCTGAC-5 5-AACTCGCTATAATGACCTGGACTG-Cy3-3  8  3 3-TTTGAGCGGATATTACTGGACCTGAC-5 22288
 2 COM-I1  3-TTGAGCGATATTACTGGACCTGAC-5 5-AACTCGCTATAATGACCTGGACTG-Cy3-3  8  4 3-TTTGAGCGTATATTACTGGACCTGAC-5 22260
 2 COM-I1  3-TTGAGCGATATTACTGGACCTGAC-5 5-AACTCGCTATAATGACCTGGACTG-Cy3-3  9  1 3-TTTGAGCGAATATTACTGGACCTGAC-5 21540
 2 COM-I1  3-TTGAGCGATATTACTGGACCTGAC-5 5-AACTCGCTATAATGACCTGGACTG-Cy3-3  9  2 3-TTTGAGCGACTATTACTGGACCTGAC-5 22384
 2 COM-I1  3-TTGAGCGATATTACTGGACCTGAC-5 5-AACTCGCTATAATGACCTGGACTG-Cy3-3  9  3 3-TTTGAGCGAGTATTACTGGACCTGAC-5 23260
 2 COM-I1  3-TTGAGCGATATTACTGGACCTGAC-5 5-AACTCGCTATAATGACCTGGACTG-Cy3-3  9  4 3-TTTGAGCGATTATTACTGGACCTGAC-5 25352
 2 COM-I1  3-TTGAGCGATATTACTGGACCTGAC-5 5-AACTCGCTATAATGACCTGGACTG-Cy3-3 10  1 3-TTTGAGCGATAATTACTGGACCTGAC-5 22968
 2 COM-I1  3-TTGAGCGATATTACTGGACCTGAC-5 5-AACTCGCTATAATGACCTGGACTG-Cy3-3 10  2 3-TTTGAGCGATCATTACTGGACCTGAC-5 19812
 2 COM-I1  3-TTGAGCGATATTACTGGACCTGAC-5 5-AACTCGCTATAATGACCTGGACTG-Cy3-3 10  3 3-TTTGAGCGATGATTACTGGACCTGAC-5 21596
 2 COM-I1  3-TTGAGCGATATTACTGGACCTGAC-5 5-AACTCGCTATAATGACCTGGACTG-Cy3-3 10  4 3-TTTGAGCGATTATTACTGGACCTGAC-5 22484
 2 COM-I1  3-TTGAGCGATATTACTGGACCTGAC-5 5-AACTCGCTATAATGACCTGGACTG-Cy3-3 11  1 3-TTTGAGCGATAATTACTGGACCTGAC-5 22520
 2 COM-I1  3-TTGAGCGATATTACTGGACCTGAC-5 5-AACTCGCTATAATGACCTGGACTG-Cy3-3 11  2 3-TTTGAGCGATACTTACTGGACCTGAC-5 21964
 2 COM-I1  3-TTGAGCGATATTACTGGACCTGAC-5 5-AACTCGCTATAATGACCTGGACTG-Cy3-3 11  3 3-TTTGAGCGATAGTTACTGGACCTGAC-5 25416
 2 COM-I1  3-TTGAGCGATATTACTGGACCTGAC-5 5-AACTCGCTATAATGACCTGGACTG-Cy3-3 11  4 3-TTTGAGCGATATTTACTGGACCTGAC-5 25128
 2 COM-I1  3-TTGAGCGATATTACTGGACCTGAC-5 5-AACTCGCTATAATGACCTGGACTG-Cy3-3 12  1 3-TTTGAGCGATATATACTGGACCTGAC-5 21432
 2 COM-I1  3-TTGAGCGATATTACTGGACCTGAC-5 5-AACTCGCTATAATGACCTGGACTG-Cy3-3 12  2 3-TTTGAGCGATATCTACTGGACCTGAC-5 21392
 2 COM-I1  3-TTGAGCGATATTACTGGACCTGAC-5 5-AACTCGCTATAATGACCTGGACTG-Cy3-3 12  3 3-TTTGAGCGATATGTACTGGACCTGAC-5 27804
 2 COM-I1  3-TTGAGCGATATTACTGGACCTGAC-5 5-AACTCGCTATAATGACCTGGACTG-Cy3-3 12  4 3-TTTGAGCGATATTTACTGGACCTGAC-5 28288
 2 COM-I1  3-TTGAGCGATATTACTGGACCTGAC-5 5-AACTCGCTATAATGACCTGGACTG-Cy3-3 13  1 3-TTTGAGCGATATTAACTGGACCTGAC-5 25136
 2 COM-I1  3-TTGAGCGATATTACTGGACCTGAC-5 5-AACTCGCTATAATGACCTGGACTG-Cy3-3 13  2 3-TTTGAGCGATATTCACTGGACCTGAC-5 21316
 2 COM-I1  3-TTGAGCGATATTACTGGACCTGAC-5 5-AACTCGCTATAATGACCTGGACTG-Cy3-3 13  3 3-TTTGAGCGATATTGACTGGACCTGAC-5 22444
 2 COM-I1  3-TTGAGCGATATTACTGGACCTGAC-5 5-AACTCGCTATAATGACCTGGACTG-Cy3-3 13  4 3-TTTGAGCGATATTTACTGGACCTGAC-5 25588
 2 COM-I1  3-TTGAGCGATATTACTGGACCTGAC-5 5-AACTCGCTATAATGACCTGGACTG-Cy3-3 14  1 3-TTTGAGCGATATTAACTGGACCTGAC-5 23108
 2 COM-I1  3-TTGAGCGATATTACTGGACCTGAC-5 5-AACTCGCTATAATGACCTGGACTG-Cy3-3 14  2 3-TTTGAGCGATATTACCTGGACCTGAC-5 22212
 2 COM-I1  3-TTGAGCGATATTACTGGACCTGAC-5 5-AACTCGCTATAATGACCTGGACTG-Cy3-3 14  3 3-TTTGAGCGATATTAGCTGGACCTGAC-5 19320
 2 COM-I1  3-TTGAGCGATATTACTGGACCTGAC-5 5-AACTCGCTATAATGACCTGGACTG-Cy3-3 14  4 3-TTTGAGCGATATTATCTGGACCTGAC-5 20776
 2 COM-I1  3-TTGAGCGATATTACTGGACCTGAC-5 5-AACTCGCTATAATGACCTGGACTG-Cy3-3 15  1 3-TTTGAGCGATATTACATGGACCTGAC-5 19444
 2 COM-I1  3-TTGAGCGATATTACTGGACCTGAC-5 5-AACTCGCTATAATGACCTGGACTG-Cy3-3 15  2 3-TTTGAGCGATATTACCTGGACCTGAC-5 23480
 2 COM-I1  3-TTGAGCGATATTACTGGACCTGAC-5 5-AACTCGCTATAATGACCTGGACTG-Cy3-3 15  3 3-TTTGAGCGATATTACGTGGACCTGAC-5 19868
 2 COM-I1  3-TTGAGCGATATTACTGGACCTGAC-5 5-AACTCGCTATAATGACCTGGACTG-Cy3-3 15  4 3-TTTGAGCGATATTACTTGGACCTGAC-5 23852
 2 COM-I1  3-TTGAGCGATATTACTGGACCTGAC-5 5-AACTCGCTATAATGACCTGGACTG-Cy3-3 16  1 3-TTTGAGCGATATTACTAGGACCTGAC-5 21756
 2 COM-I1  3-TTGAGCGATATTACTGGACCTGAC-5 5-AACTCGCTATAATGACCTGGACTG-Cy3-3 16  2 3-TTTGAGCGATATTACTCGGACCTGAC-5 21232
 2 COM-I1  3-TTGAGCGATATTACTGGACCTGAC-5 5-AACTCGCTATAATGACCTGGACTG-Cy3-3 16  3 3-TTTGAGCGATATTACTGGGACCTGAC-5 27152
 2 COM-I1  3-TTGAGCGATATTACTGGACCTGAC-5 5-AACTCGCTATAATGACCTGGACTG-Cy3-3 16  4 3-TTTGAGCGATATTACTTGGACCTGAC-5 21644
 2 COM-I1  3-TTGAGCGATATTACTGGACCTGAC-5 5-AACTCGCTATAATGACCTGGACTG-Cy3-3 17  1 3-TTTGAGCGATATTACTGAGACCTGAC-5 22520
 2 COM-I1  3-TTGAGCGATATTACTGGACCTGAC-5 5-AACTCGCTATAATGACCTGGACTG-Cy3-3 17  2 3-TTTGAGCGATATTACTGCGACCTGAC-5 22216
 2 COM-I1  3-TTGAGCGATATTACTGGACCTGAC-5 5-AACTCGCTATAATGACCTGGACTG-Cy3-3 17  3 3-TTTGAGCGATATTACTGGGACCTGAC-5 26440
 2 COM-I1  3-TTGAGCGATATTACTGGACCTGAC-5 5-AACTCGCTATAATGACCTGGACTG-Cy3-3 17  4 3-TTTGAGCGATATTACTGTGACCTGAC-5 23504
 2 COM-I1  3-TTGAGCGATATTACTGGACCTGAC-5 5-AACTCGCTATAATGACCTGGACTG-Cy3-3 18  1 3-TTTGAGCGATATTACTGGAACCTGAC-5 24980
 2 COM-I1  3-TTGAGCGATATTACTGGACCTGAC-5 5-AACTCGCTATAATGACCTGGACTG-Cy3-3 18  2 3-TTTGAGCGATATTACTGGCACCTGAC-5 23744
 2 COM-I1  3-TTGAGCGATATTACTGGACCTGAC-5 5-AACTCGCTATAATGACCTGGACTG-Cy3-3 18  3 3-TTTGAGCGATATTACTGGGACCTGAC-5 28048
 2 COM-I1  3-TTGAGCGATATTACTGGACCTGAC-5 5-AACTCGCTATAATGACCTGGACTG-Cy3-3 18  4 3-TTTGAGCGATATTACTGGTACCTGAC-5 27512
 2 COM-I1  3-TTGAGCGATATTACTGGACCTGAC-5 5-AACTCGCTATAATGACCTGGACTG-Cy3-3 19  1 3-TTTGAGCGATATTACTGGAACCTGAC-5 26252
 2 COM-I1  3-TTGAGCGATATTACTGGACCTGAC-5 5-AACTCGCTATAATGACCTGGACTG-Cy3-3 19  2 3-TTTGAGCGATATTACTGGACCCTGAC-5 28572
 2 COM-I1  3-TTGAGCGATATTACTGGACCTGAC-5 5-AACTCGCTATAATGACCTGGACTG-Cy3-3 19  3 3-TTTGAGCGATATTACTGGAGCCTGAC-5 22172
 2 COM-I1  3-TTGAGCGATATTACTGGACCTGAC-5 5-AACTCGCTATAATGACCTGGACTG-Cy3-3 19  4 3-TTTGAGCGATATTACTGGATCCTGAC-5 22588
 2 COM-I1  3-TTGAGCGATATTACTGGACCTGAC-5 5-AACTCGCTATAATGACCTGGACTG-Cy3-3 20  1 3-TTTGAGCGATATTACTGGACACTGAC-5 24304
 2 COM-I1  3-TTGAGCGATATTACTGGACCTGAC-5 5-AACTCGCTATAATGACCTGGACTG-Cy3-3 20  2 3-TTTGAGCGATATTACTGGACCCTGAC-5 27188
 2 COM-I1  3-TTGAGCGATATTACTGGACCTGAC-5 5-AACTCGCTATAATGACCTGGACTG-Cy3-3 20  3 3-TTTGAGCGATATTACTGGACGCTGAC-5 22332
 2 COM-I1  3-TTGAGCGATATTACTGGACCTGAC-5 5-AACTCGCTATAATGACCTGGACTG-Cy3-3 20  4 3-TTTGAGCGATATTACTGGACTCTGAC-5 23784
 2 COM-I1  3-TTGAGCGATATTACTGGACCTGAC-5 5-AACTCGCTATAATGACCTGGACTG-Cy3-3 21  1 3-TTTGAGCGATATTACTGGACCATGAC-5 26812
 2 COM-I1  3-TTGAGCGATATTACTGGACCTGAC-5 5-AACTCGCTATAATGACCTGGACTG-Cy3-3 21  2 3-TTTGAGCGATATTACTGGACCCTGAC-5 28084
 2 COM-I1  3-TTGAGCGATATTACTGGACCTGAC-5 5-AACTCGCTATAATGACCTGGACTG-Cy3-3 21  3 3-TTTGAGCGATATTACTGGACCGTGAC-5 26888
 2 COM-I1  3-TTGAGCGATATTACTGGACCTGAC-5 5-AACTCGCTATAATGACCTGGACTG-Cy3-3 21  4 3-TTTGAGCGATATTACTGGACCTTGAC-5 30716
 2 COM-I1  3-TTGAGCGATATTACTGGACCTGAC-5 5-AACTCGCTATAATGACCTGGACTG-Cy3-3 22  1 3-TTTGAGCGATATTACTGGACCTAGAC-5 28696
 2 COM-I1  3-TTGAGCGATATTACTGGACCTGAC-5 5-AACTCGCTATAATGACCTGGACTG-Cy3-3 22  2 3-TTTGAGCGATATTACTGGACCTCGAC-5 28000
 2 COM-I1  3-TTGAGCGATATTACTGGACCTGAC-5 5-AACTCGCTATAATGACCTGGACTG-Cy3-3 22  3 3-TTTGAGCGATATTACTGGACCTGGAC-5 30740
 2 COM-I1  3-TTGAGCGATATTACTGGACCTGAC-5 5-AACTCGCTATAATGACCTGGACTG-Cy3-3 22  4 3-TTTGAGCGATATTACTGGACCTTGAC-5 27968
 2 COM-I1  3-TTGAGCGATATTACTGGACCTGAC-5 5-AACTCGCTATAATGACCTGGACTG-Cy3-3 23  1 3-TTTGAGCGATATTACTGGACCTGAAC-5 30904
 2 COM-I1  3-TTGAGCGATATTACTGGACCTGAC-5 5-AACTCGCTATAATGACCTGGACTG-Cy3-3 23  2 3-TTTGAGCGATATTACTGGACCTGCAC-5 30128
 2 COM-I1  3-TTGAGCGATATTACTGGACCTGAC-5 5-AACTCGCTATAATGACCTGGACTG-Cy3-3 23  3 3-TTTGAGCGATATTACTGGACCTGGAC-5 31072
 2 COM-I1  3-TTGAGCGATATTACTGGACCTGAC-5 5-AACTCGCTATAATGACCTGGACTG-Cy3-3 23  4 3-TTTGAGCGATATTACTGGACCTGTAC-5 30364
 2 COM-I1  3-TTGAGCGATATTACTGGACCTGAC-5 5-AACTCGCTATAATGACCTGGACTG-Cy3-3 24  1 3-TTTGAGCGATATTACTGGACCTGAA-5 32136
 2 COM-I1  3-TTGAGCGATATTACTGGACCTGAC-5 5-AACTCGCTATAATGACCTGGACTG-Cy3-3 24  2 3-TTTGAGCGATATTACTGGACCTGAC-5 32688
 2 COM-I1  3-TTGAGCGATATTACTGGACCTGAC-5 5-AACTCGCTATAATGACCTGGACTG-Cy3-3 24  3 3-TTTGAGCGATATTACTGGACCTGAG-5 33328
 2 COM-I1  3-TTGAGCGATATTACTGGACCTGAC-5 5-AACTCGCTATAATGACCTGGACTG-Cy3-3 24  4 3-TTTGAGCGATATTACTGGACCTGAT-5 34896
 2 COM-I1  3-TTGAGCGATATTACTGGACCTGAC-5 5-AACTCGCTATAATGACCTGGACTG-Cy3-3 25  1 3-TTTGAGCGATATTACTGGACCTGACA-5 34416
 2 COM-I1  3-TTGAGCGATATTACTGGACCTGAC-5 5-AACTCGCTATAATGACCTGGACTG-Cy3-3 25  2 3-TTTGAGCGATATTACTGGACCTGACC-5 33320
 2 COM-I1  3-TTGAGCGATATTACTGGACCTGAC-5 5-AACTCGCTATAATGACCTGGACTG-Cy3-3 25  3 3-TTTGAGCGATATTACTGGACCTGACG-5 32252
 2 COM-I1  3-TTGAGCGATATTACTGGACCTGAC-5 5-AACTCGCTATAATGACCTGGACTG-Cy3-3 25  4 3-TTTGAGCGATATTACTGGACCTGACT-5 32472


 3 LBE-I1  3-CACTACGAACATACCTCCTTATGA-5 5-GTGATGCTTGTATGGAGGAATACTGCGATT-Cy3-3  1  1 3-TACACTACGAACATACCTCCTTATGA-5 39280
 3 LBE-I1  3-CACTACGAACATACCTCCTTATGA-5 5-GTGATGCTTGTATGGAGGAATACTGCGATT-Cy3-3  1  2 3-TCCACTACGAACATACCTCCTTATGA-5 39228
 3 LBE-I1  3-CACTACGAACATACCTCCTTATGA-5 5-GTGATGCTTGTATGGAGGAATACTGCGATT-Cy3-3  1  3 3-TGCACTACGAACATACCTCCTTATGA-5 37448
 3 LBE-I1  3-CACTACGAACATACCTCCTTATGA-5 5-GTGATGCTTGTATGGAGGAATACTGCGATT-Cy3-3  1  4 3-TTCACTACGAACATACCTCCTTATGA-5 36704
 3 LBE-I1  3-CACTACGAACATACCTCCTTATGA-5 5-GTGATGCTTGTATGGAGGAATACTGCGATT-Cy3-3  2  1 3-TCAACTACGAACATACCTCCTTATGA-5 35816
 3 LBE-I1  3-CACTACGAACATACCTCCTTATGA-5 5-GTGATGCTTGTATGGAGGAATACTGCGATT-Cy3-3  2  2 3-TCCACTACGAACATACCTCCTTATGA-5 35984
 3 LBE-I1  3-CACTACGAACATACCTCCTTATGA-5 5-GTGATGCTTGTATGGAGGAATACTGCGATT-Cy3-3  2  3 3-TCGACTACGAACATACCTCCTTATGA-5 33300
 3 LBE-I1  3-CACTACGAACATACCTCCTTATGA-5 5-GTGATGCTTGTATGGAGGAATACTGCGATT-Cy3-3  2  4 3-TCTACTACGAACATACCTCCTTATGA-5 32540
 3 LBE-I1  3-CACTACGAACATACCTCCTTATGA-5 5-GTGATGCTTGTATGGAGGAATACTGCGATT-Cy3-3  3  1 3-TCAACTACGAACATACCTCCTTATGA-5 34000
 3 LBE-I1  3-CACTACGAACATACCTCCTTATGA-5 5-GTGATGCTTGTATGGAGGAATACTGCGATT-Cy3-3  3  2 3-TCACCTACGAACATACCTCCTTATGA-5 35528
 3 LBE-I1  3-CACTACGAACATACCTCCTTATGA-5 5-GTGATGCTTGTATGGAGGAATACTGCGATT-Cy3-3  3  3 3-TCAGCTACGAACATACCTCCTTATGA-5 35636
 3 LBE-I1  3-CACTACGAACATACCTCCTTATGA-5 5-GTGATGCTTGTATGGAGGAATACTGCGATT-Cy3-3  3  4 3-TCATCTACGAACATACCTCCTTATGA-5 37320
 3 LBE-I1  3-CACTACGAACATACCTCCTTATGA-5 5-GTGATGCTTGTATGGAGGAATACTGCGATT-Cy3-3  4  1 3-TCACATACGAACATACCTCCTTATGA-5 36948
 3 LBE-I1  3-CACTACGAACATACCTCCTTATGA-5 5-GTGATGCTTGTATGGAGGAATACTGCGATT-Cy3-3  4  2 3-TCACCTACGAACATACCTCCTTATGA-5 36976
 3 LBE-I1  3-CACTACGAACATACCTCCTTATGA-5 5-GTGATGCTTGTATGGAGGAATACTGCGATT-Cy3-3  4  3 3-TCACGTACGAACATACCTCCTTATGA-5 30236
 3 LBE-I1  3-CACTACGAACATACCTCCTTATGA-5 5-GTGATGCTTGTATGGAGGAATACTGCGATT-Cy3-3  4  4 3-TCACTTACGAACATACCTCCTTATGA-5 33332
 3 LBE-I1  3-CACTACGAACATACCTCCTTATGA-5 5-GTGATGCTTGTATGGAGGAATACTGCGATT-Cy3-3  5  1 3-TCACTAACGAACATACCTCCTTATGA-5 32012
 3 LBE-I1  3-CACTACGAACATACCTCCTTATGA-5 5-GTGATGCTTGTATGGAGGAATACTGCGATT-Cy3-3  5  2 3-TCACTCACGAACATACCTCCTTATGA-5 31468
 3 LBE-I1  3-CACTACGAACATACCTCCTTATGA-5 5-GTGATGCTTGTATGGAGGAATACTGCGATT-Cy3-3  5  3 3-TCACTGACGAACATACCTCCTTATGA-5 31812
 3 LBE-I1  3-CACTACGAACATACCTCCTTATGA-5 5-GTGATGCTTGTATGGAGGAATACTGCGATT-Cy3-3  5  4 3-TCACTTACGAACATACCTCCTTATGA-5 31816
 3 LBE-I1  3-CACTACGAACATACCTCCTTATGA-5 5-GTGATGCTTGTATGGAGGAATACTGCGATT-Cy3-3  6  1 3-TCACTAACGAACATACCTCCTTATGA-5 31628
 3 LBE-I1  3-CACTACGAACATACCTCCTTATGA-5 5-GTGATGCTTGTATGGAGGAATACTGCGATT-Cy3-3  6  2 3-TCACTACCGAACATACCTCCTTATGA-5 32268
 3 LBE-I1  3-CACTACGAACATACCTCCTTATGA-5 5-GTGATGCTTGTATGGAGGAATACTGCGATT-Cy3-3  6  3 3-TCACTAGCGAACATACCTCCTTATGA-5 30568
 3 LBE-I1  3-CACTACGAACATACCTCCTTATGA-5 5-GTGATGCTTGTATGGAGGAATACTGCGATT-Cy3-3  6  4 3-TCACTATCGAACATACCTCCTTATGA-5 32368
 3 LBE-I1  3-CACTACGAACATACCTCCTTATGA-5 5-GTGATGCTTGTATGGAGGAATACTGCGATT-Cy3-3  7  1 3-TCACTACAGAACATACCTCCTTATGA-5 32248
 3 LBE-I1  3-CACTACGAACATACCTCCTTATGA-5 5-GTGATGCTTGTATGGAGGAATACTGCGATT-Cy3-3  7  2 3-TCACTACCGAACATACCTCCTTATGA-5 34276
 3 LBE-I1  3-CACTACGAACATACCTCCTTATGA-5 5-GTGATGCTTGTATGGAGGAATACTGCGATT-Cy3-3  7  3 3-TCACTACGGAACATACCTCCTTATGA-5 32328
 3 LBE-I1  3-CACTACGAACATACCTCCTTATGA-5 5-GTGATGCTTGTATGGAGGAATACTGCGATT-Cy3-3  7  4 3-TCACTACTGAACATACCTCCTTATGA-5 29784
 3 LBE-I1  3-CACTACGAACATACCTCCTTATGA-5 5-GTGATGCTTGTATGGAGGAATACTGCGATT-Cy3-3  8  1 3-TCACTACGAAACATACCTCCTTATGA-5 32464
 3 LBE-I1  3-CACTACGAACATACCTCCTTATGA-5 5-GTGATGCTTGTATGGAGGAATACTGCGATT-Cy3-3  8  2 3-TCACTACGCAACATACCTCCTTATGA-5 29684
 3 LBE-I1  3-CACTACGAACATACCTCCTTATGA-5 5-GTGATGCTTGTATGGAGGAATACTGCGATT-Cy3-3  8  3 3-TCACTACGGAACATACCTCCTTATGA-5 31480
 3 LBE-I1  3-CACTACGAACATACCTCCTTATGA-5 5-GTGATGCTTGTATGGAGGAATACTGCGATT-Cy3-3  8  4 3-TCACTACGTAACATACCTCCTTATGA-5 31032
 3 LBE-I1  3-CACTACGAACATACCTCCTTATGA-5 5-GTGATGCTTGTATGGAGGAATACTGCGATT-Cy3-3  9  1 3-TCACTACGAAACATACCTCCTTATGA-5 31564
 3 LBE-I1  3-CACTACGAACATACCTCCTTATGA-5 5-GTGATGCTTGTATGGAGGAATACTGCGATT-Cy3-3  9  2 3-TCACTACGACACATACCTCCTTATGA-5 31448
 3 LBE-I1  3-CACTACGAACATACCTCCTTATGA-5 5-GTGATGCTTGTATGGAGGAATACTGCGATT-Cy3-3  9  3 3-TCACTACGAGACATACCTCCTTATGA-5 31836
 3 LBE-I1  3-CACTACGAACATACCTCCTTATGA-5 5-GTGATGCTTGTATGGAGGAATACTGCGATT-Cy3-3  9  4 3-TCACTACGATACATACCTCCTTATGA-5 33752
 3 LBE-I1  3-CACTACGAACATACCTCCTTATGA-5 5-GTGATGCTTGTATGGAGGAATACTGCGATT-Cy3-3 10  1 3-TCACTACGAAACATACCTCCTTATGA-5 36820
 3 LBE-I1  3-CACTACGAACATACCTCCTTATGA-5 5-GTGATGCTTGTATGGAGGAATACTGCGATT-Cy3-3 10  2 3-TCACTACGAACCATACCTCCTTATGA-5 33136
 3 LBE-I1  3-CACTACGAACATACCTCCTTATGA-5 5-GTGATGCTTGTATGGAGGAATACTGCGATT-Cy3-3 10  3 3-TCACTACGAAGCATACCTCCTTATGA-5 30880
 3 LBE-I1  3-CACTACGAACATACCTCCTTATGA-5 5-GTGATGCTTGTATGGAGGAATACTGCGATT-Cy3-3 10  4 3-TCACTACGAATCATACCTCCTTATGA-5 29904
 3 LBE-I1  3-CACTACGAACATACCTCCTTATGA-5 5-GTGATGCTTGTATGGAGGAATACTGCGATT-Cy3-3 11  1 3-TCACTACGAACAATACCTCCTTATGA-5 30568
 3 LBE-I1  3-CACTACGAACATACCTCCTTATGA-5 5-GTGATGCTTGTATGGAGGAATACTGCGATT-Cy3-3 11  2 3-TCACTACGAACCATACCTCCTTATGA-5 31016
 3 LBE-I1  3-CACTACGAACATACCTCCTTATGA-5 5-GTGATGCTTGTATGGAGGAATACTGCGATT-Cy3-3 11  3 3-TCACTACGAACGATACCTCCTTATGA-5 31404
 3 LBE-I1  3-CACTACGAACATACCTCCTTATGA-5 5-GTGATGCTTGTATGGAGGAATACTGCGATT-Cy3-3 11  4 3-TCACTACGAACTATACCTCCTTATGA-5 31048
 3 LBE-I1  3-CACTACGAACATACCTCCTTATGA-5 5-GTGATGCTTGTATGGAGGAATACTGCGATT-Cy3-3 12  1 3-TCACTACGAACAATACCTCCTTATGA-5 30152
 3 LBE-I1  3-CACTACGAACATACCTCCTTATGA-5 5-GTGATGCTTGTATGGAGGAATACTGCGATT-Cy3-3 12  2 3-TCACTACGAACACTACCTCCTTATGA-5 31956
 3 LBE-I1  3-CACTACGAACATACCTCCTTATGA-5 5-GTGATGCTTGTATGGAGGAATACTGCGATT-Cy3-3 12  3 3-TCACTACGAACAGTACCTCCTTATGA-5 32124
 3 LBE-I1  3-CACTACGAACATACCTCCTTATGA-5 5-GTGATGCTTGTATGGAGGAATACTGCGATT-Cy3-3 12  4 3-TCACTACGAACATTACCTCCTTATGA-5 31940
 3 LBE-I1  3-CACTACGAACATACCTCCTTATGA-5 5-GTGATGCTTGTATGGAGGAATACTGCGATT-Cy3-3 13  1 3-TCACTACGAACATAACCTCCTTATGA-5 36660
 3 LBE-I1  3-CACTACGAACATACCTCCTTATGA-5 5-GTGATGCTTGTATGGAGGAATACTGCGATT-Cy3-3 13  2 3-TCACTACGAACATCACCTCCTTATGA-5 30576
 3 LBE-I1  3-CACTACGAACATACCTCCTTATGA-5 5-GTGATGCTTGTATGGAGGAATACTGCGATT-Cy3-3 13  3 3-TCACTACGAACATGACCTCCTTATGA-5 30648
 3 LBE-I1  3-CACTACGAACATACCTCCTTATGA-5 5-GTGATGCTTGTATGGAGGAATACTGCGATT-Cy3-3 13  4 3-TCACTACGAACATTACCTCCTTATGA-5 30904
 3 LBE-I1  3-CACTACGAACATACCTCCTTATGA-5 5-GTGATGCTTGTATGGAGGAATACTGCGATT-Cy3-3 14  1 3-TCACTACGAACATAACCTCCTTATGA-5 32836
 3 LBE-I1  3-CACTACGAACATACCTCCTTATGA-5 5-GTGATGCTTGTATGGAGGAATACTGCGATT-Cy3-3 14  2 3-TCACTACGAACATACCCTCCTTATGA-5 32956
 3 LBE-I1  3-CACTACGAACATACCTCCTTATGA-5 5-GTGATGCTTGTATGGAGGAATACTGCGATT-Cy3-3 14  3 3-TCACTACGAACATAGCCTCCTTATGA-5 29488
 3 LBE-I1  3-CACTACGAACATACCTCCTTATGA-5 5-GTGATGCTTGTATGGAGGAATACTGCGATT-Cy3-3 14  4 3-TCACTACGAACATATCCTCCTTATGA-5 29684
 3 LBE-I1  3-CACTACGAACATACCTCCTTATGA-5 5-GTGATGCTTGTATGGAGGAATACTGCGATT-Cy3-3 15  1 3-TCACTACGAACATACACTCCTTATGA-5 32384
 3 LBE-I1  3-CACTACGAACATACCTCCTTATGA-5 5-GTGATGCTTGTATGGAGGAATACTGCGATT-Cy3-3 15  2 3-TCACTACGAACATACCCTCCTTATGA-5 32284
 3 LBE-I1  3-CACTACGAACATACCTCCTTATGA-5 5-GTGATGCTTGTATGGAGGAATACTGCGATT-Cy3-3 15  3 3-TCACTACGAACATACGCTCCTTATGA-5 30440
 3 LBE-I1  3-CACTACGAACATACCTCCTTATGA-5 5-GTGATGCTTGTATGGAGGAATACTGCGATT-Cy3-3 15  4 3-TCACTACGAACATACTCTCCTTATGA-5 31496
 3 LBE-I1  3-CACTACGAACATACCTCCTTATGA-5 5-GTGATGCTTGTATGGAGGAATACTGCGATT-Cy3-3 16  1 3-TCACTACGAACATACCATCCTTATGA-5 32924
 3 LBE-I1  3-CACTACGAACATACCTCCTTATGA-5 5-GTGATGCTTGTATGGAGGAATACTGCGATT-Cy3-3 16  2 3-TCACTACGAACATACCCTCCTTATGA-5 34688
 3 LBE-I1  3-CACTACGAACATACCTCCTTATGA-5 5-GTGATGCTTGTATGGAGGAATACTGCGATT-Cy3-3 16  3 3-TCACTACGAACATACCGTCCTTATGA-5 33780
 3 LBE-I1  3-CACTACGAACATACCTCCTTATGA-5 5-GTGATGCTTGTATGGAGGAATACTGCGATT-Cy3-3 16  4 3-TCACTACGAACATACCTTCCTTATGA-5 31480
 3 LBE-I1  3-CACTACGAACATACCTCCTTATGA-5 5-GTGATGCTTGTATGGAGGAATACTGCGATT-Cy3-3 17  1 3-TCACTACGAACATACCTACCTTATGA-5 32176
 3 LBE-I1  3-CACTACGAACATACCTCCTTATGA-5 5-GTGATGCTTGTATGGAGGAATACTGCGATT-Cy3-3 17  2 3-TCACTACGAACATACCTCCCTTATGA-5 33488
 3 LBE-I1  3-CACTACGAACATACCTCCTTATGA-5 5-GTGATGCTTGTATGGAGGAATACTGCGATT-Cy3-3 17  3 3-TCACTACGAACATACCTGCCTTATGA-5 30072
 3 LBE-I1  3-CACTACGAACATACCTCCTTATGA-5 5-GTGATGCTTGTATGGAGGAATACTGCGATT-Cy3-3 17  4 3-TCACTACGAACATACCTTCCTTATGA-5 30700
 3 LBE-I1  3-CACTACGAACATACCTCCTTATGA-5 5-GTGATGCTTGTATGGAGGAATACTGCGATT-Cy3-3 18  1 3-TCACTACGAACATACCTCACTTATGA-5 31740
 3 LBE-I1  3-CACTACGAACATACCTCCTTATGA-5 5-GTGATGCTTGTATGGAGGAATACTGCGATT-Cy3-3 18  2 3-TCACTACGAACATACCTCCCTTATGA-5 33320
 3 LBE-I1  3-CACTACGAACATACCTCCTTATGA-5 5-GTGATGCTTGTATGGAGGAATACTGCGATT-Cy3-3 18  3 3-TCACTACGAACATACCTCGCTTATGA-5 31596
 3 LBE-I1  3-CACTACGAACATACCTCCTTATGA-5 5-GTGATGCTTGTATGGAGGAATACTGCGATT-Cy3-3 18  4 3-TCACTACGAACATACCTCTCTTATGA-5 32876
 3 LBE-I1  3-CACTACGAACATACCTCCTTATGA-5 5-GTGATGCTTGTATGGAGGAATACTGCGATT-Cy3-3 19  1 3-TCACTACGAACATACCTCCATTATGA-5 34280
 3 LBE-I1  3-CACTACGAACATACCTCCTTATGA-5 5-GTGATGCTTGTATGGAGGAATACTGCGATT-Cy3-3 19  2 3-TCACTACGAACATACCTCCCTTATGA-5 35532
 3 LBE-I1  3-CACTACGAACATACCTCCTTATGA-5 5-GTGATGCTTGTATGGAGGAATACTGCGATT-Cy3-3 19  3 3-TCACTACGAACATACCTCCGTTATGA-5 32388
 3 LBE-I1  3-CACTACGAACATACCTCCTTATGA-5 5-GTGATGCTTGTATGGAGGAATACTGCGATT-Cy3-3 19  4 3-TCACTACGAACATACCTCCTTTATGA-5 34348
 3 LBE-I1  3-CACTACGAACATACCTCCTTATGA-5 5-GTGATGCTTGTATGGAGGAATACTGCGATT-Cy3-3 20  1 3-TCACTACGAACATACCTCCTATATGA-5 31680
 3 LBE-I1  3-CACTACGAACATACCTCCTTATGA-5 5-GTGATGCTTGTATGGAGGAATACTGCGATT-Cy3-3 20  2 3-TCACTACGAACATACCTCCTCTATGA-5 31840
 3 LBE-I1  3-CACTACGAACATACCTCCTTATGA-5 5-GTGATGCTTGTATGGAGGAATACTGCGATT-Cy3-3 20  3 3-TCACTACGAACATACCTCCTGTATGA-5 32160
 3 LBE-I1  3-CACTACGAACATACCTCCTTATGA-5 5-GTGATGCTTGTATGGAGGAATACTGCGATT-Cy3-3 20  4 3-TCACTACGAACATACCTCCTTTATGA-5 33724
 3 LBE-I1  3-CACTACGAACATACCTCCTTATGA-5 5-GTGATGCTTGTATGGAGGAATACTGCGATT-Cy3-3 21  1 3-TCACTACGAACATACCTCCTTAATGA-5 34160
 3 LBE-I1  3-CACTACGAACATACCTCCTTATGA-5 5-GTGATGCTTGTATGGAGGAATACTGCGATT-Cy3-3 21  2 3-TCACTACGAACATACCTCCTTCATGA-5 33044
 3 LBE-I1  3-CACTACGAACATACCTCCTTATGA-5 5-GTGATGCTTGTATGGAGGAATACTGCGATT-Cy3-3 21  3 3-TCACTACGAACATACCTCCTTGATGA-5 34532
 3 LBE-I1  3-CACTACGAACATACCTCCTTATGA-5 5-GTGATGCTTGTATGGAGGAATACTGCGATT-Cy3-3 21  4 3-TCACTACGAACATACCTCCTTTATGA-5 36928
 3 LBE-I1  3-CACTACGAACATACCTCCTTATGA-5 5-GTGATGCTTGTATGGAGGAATACTGCGATT-Cy3-3 22  1 3-TCACTACGAACATACCTCCTTAATGA-5 38212
 3 LBE-I1  3-CACTACGAACATACCTCCTTATGA-5 5-GTGATGCTTGTATGGAGGAATACTGCGATT-Cy3-3 22  2 3-TCACTACGAACATACCTCCTTACTGA-5 35616
 3 LBE-I1  3-CACTACGAACATACCTCCTTATGA-5 5-GTGATGCTTGTATGGAGGAATACTGCGATT-Cy3-3 22  3 3-TCACTACGAACATACCTCCTTAGTGA-5 34532
 3 LBE-I1  3-CACTACGAACATACCTCCTTATGA-5 5-GTGATGCTTGTATGGAGGAATACTGCGATT-Cy3-3 22  4 3-TCACTACGAACATACCTCCTTATTGA-5 34940
 3 LBE-I1  3-CACTACGAACATACCTCCTTATGA-5 5-GTGATGCTTGTATGGAGGAATACTGCGATT-Cy3-3 23  1 3-TCACTACGAACATACCTCCTTATAGA-5 34600
 3 LBE-I1  3-CACTACGAACATACCTCCTTATGA-5 5-GTGATGCTTGTATGGAGGAATACTGCGATT-Cy3-3 23  2 3-TCACTACGAACATACCTCCTTATCGA-5 35260
 3 LBE-I1  3-CACTACGAACATACCTCCTTATGA-5 5-GTGATGCTTGTATGGAGGAATACTGCGATT-Cy3-3 23  3 3-TCACTACGAACATACCTCCTTATGGA-5 36296
 3 LBE-I1  3-CACTACGAACATACCTCCTTATGA-5 5-GTGATGCTTGTATGGAGGAATACTGCGATT-Cy3-3 23  4 3-TCACTACGAACATACCTCCTTATTGA-5 35016
 3 LBE-I1  3-CACTACGAACATACCTCCTTATGA-5 5-GTGATGCTTGTATGGAGGAATACTGCGATT-Cy3-3 24  1 3-TCACTACGAACATACCTCCTTATGA-5 36388
 3 LBE-I1  3-CACTACGAACATACCTCCTTATGA-5 5-GTGATGCTTGTATGGAGGAATACTGCGATT-Cy3-3 24  2 3-TCACTACGAACATACCTCCTTATGC-5 36580
 3 LBE-I1  3-CACTACGAACATACCTCCTTATGA-5 5-GTGATGCTTGTATGGAGGAATACTGCGATT-Cy3-3 24  3 3-TCACTACGAACATACCTCCTTATGG-5 37208
 3 LBE-I1  3-CACTACGAACATACCTCCTTATGA-5 5-GTGATGCTTGTATGGAGGAATACTGCGATT-Cy3-3 24  4 3-TCACTACGAACATACCTCCTTATGT-5 38952
 3 LBE-I1  3-CACTACGAACATACCTCCTTATGA-5 5-GTGATGCTTGTATGGAGGAATACTGCGATT-Cy3-3 25  1 3-TCACTACGAACATACCTCCTTATGAA-5 41788
 3 LBE-I1  3-CACTACGAACATACCTCCTTATGA-5 5-GTGATGCTTGTATGGAGGAATACTGCGATT-Cy3-3 25  2 3-TCACTACGAACATACCTCCTTATGAC-5 38956
 3 LBE-I1  3-CACTACGAACATACCTCCTTATGA-5 5-GTGATGCTTGTATGGAGGAATACTGCGATT-Cy3-3 25  3 3-TCACTACGAACATACCTCCTTATGAG-5 37608
 3 LBE-I1  3-CACTACGAACATACCTCCTTATGA-5 5-GTGATGCTTGTATGGAGGAATACTGCGATT-Cy3-3 25  4 3-TCACTACGAACATACCTCCTTATGAT-5 37232


 4 LBE-I2  3-GAACATACCTCCTTATGACGCTAA-5 5-GTGATGCTTGTATGGAGGAATACTGCGATT-Cy3-3  1  1 3-TAGAACATACCTCCTTATGACGCTAA-5 36220
 4 LBE-I2  3-GAACATACCTCCTTATGACGCTAA-5 5-GTGATGCTTGTATGGAGGAATACTGCGATT-Cy3-3  1  2 3-TCGAACATACCTCCTTATGACGCTAA-5 37176
 4 LBE-I2  3-GAACATACCTCCTTATGACGCTAA-5 5-GTGATGCTTGTATGGAGGAATACTGCGATT-Cy3-3  1  3 3-TGGAACATACCTCCTTATGACGCTAA-5 38132
 4 LBE-I2  3-GAACATACCTCCTTATGACGCTAA-5 5-GTGATGCTTGTATGGAGGAATACTGCGATT-Cy3-3  1  4 3-TTGAACATACCTCCTTATGACGCTAA-5 37908
 4 LBE-I2  3-GAACATACCTCCTTATGACGCTAA-5 5-GTGATGCTTGTATGGAGGAATACTGCGATT-Cy3-3  2  1 3-TGAAACATACCTCCTTATGACGCTAA-5 37172
 4 LBE-I2  3-GAACATACCTCCTTATGACGCTAA-5 5-GTGATGCTTGTATGGAGGAATACTGCGATT-Cy3-3  2  2 3-TGCAACATACCTCCTTATGACGCTAA-5 37344
 4 LBE-I2  3-GAACATACCTCCTTATGACGCTAA-5 5-GTGATGCTTGTATGGAGGAATACTGCGATT-Cy3-3  2  3 3-TGGAACATACCTCCTTATGACGCTAA-5 37868
 4 LBE-I2  3-GAACATACCTCCTTATGACGCTAA-5 5-GTGATGCTTGTATGGAGGAATACTGCGATT-Cy3-3  2  4 3-TGTAACATACCTCCTTATGACGCTAA-5 34112
 4 LBE-I2  3-GAACATACCTCCTTATGACGCTAA-5 5-GTGATGCTTGTATGGAGGAATACTGCGATT-Cy3-3  3  1 3-TGAAACATACCTCCTTATGACGCTAA-5 37416
 4 LBE-I2  3-GAACATACCTCCTTATGACGCTAA-5 5-GTGATGCTTGTATGGAGGAATACTGCGATT-Cy3-3  3  2 3-TGACACATACCTCCTTATGACGCTAA-5 35548
 4 LBE-I2  3-GAACATACCTCCTTATGACGCTAA-5 5-GTGATGCTTGTATGGAGGAATACTGCGATT-Cy3-3  3  3 3-TGAGACATACCTCCTTATGACGCTAA-5 35656
 4 LBE-I2  3-GAACATACCTCCTTATGACGCTAA-5 5-GTGATGCTTGTATGGAGGAATACTGCGATT-Cy3-3  3  4 3-TGATACATACCTCCTTATGACGCTAA-5 36420
 4 LBE-I2  3-GAACATACCTCCTTATGACGCTAA-5 5-GTGATGCTTGTATGGAGGAATACTGCGATT-Cy3-3  4  1 3-TGAAACATACCTCCTTATGACGCTAA-5 37620
 4 LBE-I2  3-GAACATACCTCCTTATGACGCTAA-5 5-GTGATGCTTGTATGGAGGAATACTGCGATT-Cy3-3  4  2 3-TGAACCATACCTCCTTATGACGCTAA-5 35552
 4 LBE-I2  3-GAACATACCTCCTTATGACGCTAA-5 5-GTGATGCTTGTATGGAGGAATACTGCGATT-Cy3-3  4  3 3-TGAAGCATACCTCCTTATGACGCTAA-5 35732
 4 LBE-I2  3-GAACATACCTCCTTATGACGCTAA-5 5-GTGATGCTTGTATGGAGGAATACTGCGATT-Cy3-3  4  4 3-TGAATCATACCTCCTTATGACGCTAA-5 35052
 4 LBE-I2  3-GAACATACCTCCTTATGACGCTAA-5 5-GTGATGCTTGTATGGAGGAATACTGCGATT-Cy3-3  5  1 3-TGAACAATACCTCCTTATGACGCTAA-5 35412
 4 LBE-I2  3-GAACATACCTCCTTATGACGCTAA-5 5-GTGATGCTTGTATGGAGGAATACTGCGATT-Cy3-3  5  2 3-TGAACCATACCTCCTTATGACGCTAA-5 35284
 4 LBE-I2  3-GAACATACCTCCTTATGACGCTAA-5 5-GTGATGCTTGTATGGAGGAATACTGCGATT-Cy3-3  5  3 3-TGAACGATACCTCCTTATGACGCTAA-5 31516
 4 LBE-I2  3-GAACATACCTCCTTATGACGCTAA-5 5-GTGATGCTTGTATGGAGGAATACTGCGATT-Cy3-3  5  4 3-TGAACTATACCTCCTTATGACGCTAA-5 31612
 4 LBE-I2  3-GAACATACCTCCTTATGACGCTAA-5 5-GTGATGCTTGTATGGAGGAATACTGCGATT-Cy3-3  6  1 3-TGAACAATACCTCCTTATGACGCTAA-5 35308
 4 LBE-I2  3-GAACATACCTCCTTATGACGCTAA-5 5-GTGATGCTTGTATGGAGGAATACTGCGATT-Cy3-3  6  2 3-TGAACACTACCTCCTTATGACGCTAA-5 34424
 4 LBE-I2  3-GAACATACCTCCTTATGACGCTAA-5 5-GTGATGCTTGTATGGAGGAATACTGCGATT-Cy3-3  6  3 3-TGAACAGTACCTCCTTATGACGCTAA-5 31364
 4 LBE-I2  3-GAACATACCTCCTTATGACGCTAA-5 5-GTGATGCTTGTATGGAGGAATACTGCGATT-Cy3-3  6  4 3-TGAACATTACCTCCTTATGACGCTAA-5 35612
 4 LBE-I2  3-GAACATACCTCCTTATGACGCTAA-5 5-GTGATGCTTGTATGGAGGAATACTGCGATT-Cy3-3  7  1 3-TGAACATAACCTCCTTATGACGCTAA-5 34692
 4 LBE-I2  3-GAACATACCTCCTTATGACGCTAA-5 5-GTGATGCTTGTATGGAGGAATACTGCGATT-Cy3-3  7  2 3-TGAACATCACCTCCTTATGACGCTAA-5 32816
 4 LBE-I2  3-GAACATACCTCCTTATGACGCTAA-5 5-GTGATGCTTGTATGGAGGAATACTGCGATT-Cy3-3  7  3 3-TGAACATGACCTCCTTATGACGCTAA-5 32408
 4 LBE-I2  3-GAACATACCTCCTTATGACGCTAA-5 5-GTGATGCTTGTATGGAGGAATACTGCGATT-Cy3-3  7  4 3-TGAACATTACCTCCTTATGACGCTAA-5 34360
 4 LBE-I2  3-GAACATACCTCCTTATGACGCTAA-5 5-GTGATGCTTGTATGGAGGAATACTGCGATT-Cy3-3  8  1 3-TGAACATAACCTCCTTATGACGCTAA-5 33628
 4 LBE-I2  3-GAACATACCTCCTTATGACGCTAA-5 5-GTGATGCTTGTATGGAGGAATACTGCGATT-Cy3-3  8  2 3-TGAACATACCCTCCTTATGACGCTAA-5 33440
 4 LBE-I2  3-GAACATACCTCCTTATGACGCTAA-5 5-GTGATGCTTGTATGGAGGAATACTGCGATT-Cy3-3  8  3 3-TGAACATAGCCTCCTTATGACGCTAA-5 30056
 4 LBE-I2  3-GAACATACCTCCTTATGACGCTAA-5 5-GTGATGCTTGTATGGAGGAATACTGCGATT-Cy3-3  8  4 3-TGAACATATCCTCCTTATGACGCTAA-5 30504
 4 LBE-I2  3-GAACATACCTCCTTATGACGCTAA-5 5-GTGATGCTTGTATGGAGGAATACTGCGATT-Cy3-3  9  1 3-TGAACATACACTCCTTATGACGCTAA-5 29468
 4 LBE-I2  3-GAACATACCTCCTTATGACGCTAA-5 5-GTGATGCTTGTATGGAGGAATACTGCGATT-Cy3-3  9  2 3-TGAACATACCCTCCTTATGACGCTAA-5 33388
 4 LBE-I2  3-GAACATACCTCCTTATGACGCTAA-5 5-GTGATGCTTGTATGGAGGAATACTGCGATT-Cy3-3  9  3 3-TGAACATACGCTCCTTATGACGCTAA-5 28516
 4 LBE-I2  3-GAACATACCTCCTTATGACGCTAA-5 5-GTGATGCTTGTATGGAGGAATACTGCGATT-Cy3-3  9  4 3-TGAACATACTCTCCTTATGACGCTAA-5 29232
 4 LBE-I2  3-GAACATACCTCCTTATGACGCTAA-5 5-GTGATGCTTGTATGGAGGAATACTGCGATT-Cy3-3 10  1 3-TGAACATACCATCCTTATGACGCTAA-5 27600
 4 LBE-I2  3-GAACATACCTCCTTATGACGCTAA-5 5-GTGATGCTTGTATGGAGGAATACTGCGATT-Cy3-3 10  2 3-TGAACATACCCTCCTTATGACGCTAA-5 33276
 4 LBE-I2  3-GAACATACCTCCTTATGACGCTAA-5 5-GTGATGCTTGTATGGAGGAATACTGCGATT-Cy3-3 10  3 3-TGAACATACCGTCCTTATGACGCTAA-5 26800
 4 LBE-I2  3-GAACATACCTCCTTATGACGCTAA-5 5-GTGATGCTTGTATGGAGGAATACTGCGATT-Cy3-3 10  4 3-TGAACATACCTTCCTTATGACGCTAA-5 30352
 4 LBE-I2  3-GAACATACCTCCTTATGACGCTAA-5 5-GTGATGCTTGTATGGAGGAATACTGCGATT-Cy3-3 11  1 3-TGAACATACCTACCTTATGACGCTAA-5 27492
 4 LBE-I2  3-GAACATACCTCCTTATGACGCTAA-5 5-GTGATGCTTGTATGGAGGAATACTGCGATT-Cy3-3 11  2 3-TGAACATACCTCCCTTATGACGCTAA-5 31604
 4 LBE-I2  3-GAACATACCTCCTTATGACGCTAA-5 5-GTGATGCTTGTATGGAGGAATACTGCGATT-Cy3-3 11  3 3-TGAACATACCTGCCTTATGACGCTAA-5 29684
 4 LBE-I2  3-GAACATACCTCCTTATGACGCTAA-5 5-GTGATGCTTGTATGGAGGAATACTGCGATT-Cy3-3 11  4 3-TGAACATACCTTCCTTATGACGCTAA-5 30460
 4 LBE-I2  3-GAACATACCTCCTTATGACGCTAA-5 5-GTGATGCTTGTATGGAGGAATACTGCGATT-Cy3-3 12  1 3-TGAACATACCTCACTTATGACGCTAA-5 30696
 4 LBE-I2  3-GAACATACCTCCTTATGACGCTAA-5 5-GTGATGCTTGTATGGAGGAATACTGCGATT-Cy3-3 12  2 3-TGAACATACCTCCCTTATGACGCTAA-5 31840
 4 LBE-I2  3-GAACATACCTCCTTATGACGCTAA-5 5-GTGATGCTTGTATGGAGGAATACTGCGATT-Cy3-3 12  3 3-TGAACATACCTCGCTTATGACGCTAA-5 27876
 4 LBE-I2  3-GAACATACCTCCTTATGACGCTAA-5 5-GTGATGCTTGTATGGAGGAATACTGCGATT-Cy3-3 12  4 3-TGAACATACCTCTCTTATGACGCTAA-5 28472
 4 LBE-I2  3-GAACATACCTCCTTATGACGCTAA-5 5-GTGATGCTTGTATGGAGGAATACTGCGATT-Cy3-3 13  1 3-TGAACATACCTCCATTATGACGCTAA-5 29100
 4 LBE-I2  3-GAACATACCTCCTTATGACGCTAA-5 5-GTGATGCTTGTATGGAGGAATACTGCGATT-Cy3-3 13  2 3-TGAACATACCTCCCTTATGACGCTAA-5 31772
 4 LBE-I2  3-GAACATACCTCCTTATGACGCTAA-5 5-GTGATGCTTGTATGGAGGAATACTGCGATT-Cy3-3 13  3 3-TGAACATACCTCCGTTATGACGCTAA-5 30112
 4 LBE-I2  3-GAACATACCTCCTTATGACGCTAA-5 5-GTGATGCTTGTATGGAGGAATACTGCGATT-Cy3-3 13  4 3-TGAACATACCTCCTTTATGACGCTAA-5 31924
 4 LBE-I2  3-GAACATACCTCCTTATGACGCTAA-5 5-GTGATGCTTGTATGGAGGAATACTGCGATT-Cy3-3 14  1 3-TGAACATACCTCCTATATGACGCTAA-5 27016
 4 LBE-I2  3-GAACATACCTCCTTATGACGCTAA-5 5-GTGATGCTTGTATGGAGGAATACTGCGATT-Cy3-3 14  2 3-TGAACATACCTCCTCTATGACGCTAA-5 27388
 4 LBE-I2  3-GAACATACCTCCTTATGACGCTAA-5 5-GTGATGCTTGTATGGAGGAATACTGCGATT-Cy3-3 14  3 3-TGAACATACCTCCTGTATGACGCTAA-5 26968
 4 LBE-I2  3-GAACATACCTCCTTATGACGCTAA-5 5-GTGATGCTTGTATGGAGGAATACTGCGATT-Cy3-3 14  4 3-TGAACATACCTCCTTTATGACGCTAA-5 31884
 4 LBE-I2  3-GAACATACCTCCTTATGACGCTAA-5 5-GTGATGCTTGTATGGAGGAATACTGCGATT-Cy3-3 15  1 3-TGAACATACCTCCTTAATGACGCTAA-5 30304
 4 LBE-I2  3-GAACATACCTCCTTATGACGCTAA-5 5-GTGATGCTTGTATGGAGGAATACTGCGATT-Cy3-3 15  2 3-TGAACATACCTCCTTCATGACGCTAA-5 28836
 4 LBE-I2  3-GAACATACCTCCTTATGACGCTAA-5 5-GTGATGCTTGTATGGAGGAATACTGCGATT-Cy3-3 15  3 3-TGAACATACCTCCTTGATGACGCTAA-5 29224
 4 LBE-I2  3-GAACATACCTCCTTATGACGCTAA-5 5-GTGATGCTTGTATGGAGGAATACTGCGATT-Cy3-3 15  4 3-TGAACATACCTCCTTTATGACGCTAA-5 33120
 4 LBE-I2  3-GAACATACCTCCTTATGACGCTAA-5 5-GTGATGCTTGTATGGAGGAATACTGCGATT-Cy3-3 16  1 3-TGAACATACCTCCTTAATGACGCTAA-5 30096
 4 LBE-I2  3-GAACATACCTCCTTATGACGCTAA-5 5-GTGATGCTTGTATGGAGGAATACTGCGATT-Cy3-3 16  2 3-TGAACATACCTCCTTACTGACGCTAA-5 29288
 4 LBE-I2  3-GAACATACCTCCTTATGACGCTAA-5 5-GTGATGCTTGTATGGAGGAATACTGCGATT-Cy3-3 16  3 3-TGAACATACCTCCTTAGTGACGCTAA-5 29028
 4 LBE-I2  3-GAACATACCTCCTTATGACGCTAA-5 5-GTGATGCTTGTATGGAGGAATACTGCGATT-Cy3-3 16  4 3-TGAACATACCTCCTTATTGACGCTAA-5 29868
 4 LBE-I2  3-GAACATACCTCCTTATGACGCTAA-5 5-GTGATGCTTGTATGGAGGAATACTGCGATT-Cy3-3 17  1 3-TGAACATACCTCCTTATAGACGCTAA-5 28044
 4 LBE-I2  3-GAACATACCTCCTTATGACGCTAA-5 5-GTGATGCTTGTATGGAGGAATACTGCGATT-Cy3-3 17  2 3-TGAACATACCTCCTTATCGACGCTAA-5 29312
 4 LBE-I2  3-GAACATACCTCCTTATGACGCTAA-5 5-GTGATGCTTGTATGGAGGAATACTGCGATT-Cy3-3 17  3 3-TGAACATACCTCCTTATGGACGCTAA-5 32836
 4 LBE-I2  3-GAACATACCTCCTTATGACGCTAA-5 5-GTGATGCTTGTATGGAGGAATACTGCGATT-Cy3-3 17  4 3-TGAACATACCTCCTTATTGACGCTAA-5 30424
 4 LBE-I2  3-GAACATACCTCCTTATGACGCTAA-5 5-GTGATGCTTGTATGGAGGAATACTGCGATT-Cy3-3 18  1 3-TGAACATACCTCCTTATGAACGCTAA-5 32964
 4 LBE-I2  3-GAACATACCTCCTTATGACGCTAA-5 5-GTGATGCTTGTATGGAGGAATACTGCGATT-Cy3-3 18  2 3-TGAACATACCTCCTTATGCACGCTAA-5 31560
 4 LBE-I2  3-GAACATACCTCCTTATGACGCTAA-5 5-GTGATGCTTGTATGGAGGAATACTGCGATT-Cy3-3 18  3 3-TGAACATACCTCCTTATGGACGCTAA-5 33724
 4 LBE-I2  3-GAACATACCTCCTTATGACGCTAA-5 5-GTGATGCTTGTATGGAGGAATACTGCGATT-Cy3-3 18  4 3-TGAACATACCTCCTTATGTACGCTAA-5 32476
 4 LBE-I2  3-GAACATACCTCCTTATGACGCTAA-5 5-GTGATGCTTGTATGGAGGAATACTGCGATT-Cy3-3 19  1 3-TGAACATACCTCCTTATGAACGCTAA-5 32176
 4 LBE-I2  3-GAACATACCTCCTTATGACGCTAA-5 5-GTGATGCTTGTATGGAGGAATACTGCGATT-Cy3-3 19  2 3-TGAACATACCTCCTTATGACCGCTAA-5 32492
 4 LBE-I2  3-GAACATACCTCCTTATGACGCTAA-5 5-GTGATGCTTGTATGGAGGAATACTGCGATT-Cy3-3 19  3 3-TGAACATACCTCCTTATGAGCGCTAA-5 28984
 4 LBE-I2  3-GAACATACCTCCTTATGACGCTAA-5 5-GTGATGCTTGTATGGAGGAATACTGCGATT-Cy3-3 19  4 3-TGAACATACCTCCTTATGATCGCTAA-5 29532
 4 LBE-I2  3-GAACATACCTCCTTATGACGCTAA-5 5-GTGATGCTTGTATGGAGGAATACTGCGATT-Cy3-3 20  1 3-TGAACATACCTCCTTATGACAGCTAA-5 29648
 4 LBE-I2  3-GAACATACCTCCTTATGACGCTAA-5 5-GTGATGCTTGTATGGAGGAATACTGCGATT-Cy3-3 20  2 3-TGAACATACCTCCTTATGACCGCTAA-5 33020
 4 LBE-I2  3-GAACATACCTCCTTATGACGCTAA-5 5-GTGATGCTTGTATGGAGGAATACTGCGATT-Cy3-3 20  3 3-TGAACATACCTCCTTATGACGGCTAA-5 33104
 4 LBE-I2  3-GAACATACCTCCTTATGACGCTAA-5 5-GTGATGCTTGTATGGAGGAATACTGCGATT-Cy3-3 20  4 3-TGAACATACCTCCTTATGACTGCTAA-5 29756
 4 LBE-I2  3-GAACATACCTCCTTATGACGCTAA-5 5-GTGATGCTTGTATGGAGGAATACTGCGATT-Cy3-3 21  1 3-TGAACATACCTCCTTATGACGACTAA-5 33784
 4 LBE-I2  3-GAACATACCTCCTTATGACGCTAA-5 5-GTGATGCTTGTATGGAGGAATACTGCGATT-Cy3-3 21  2 3-TGAACATACCTCCTTATGACGCCTAA-5 35072
 4 LBE-I2  3-GAACATACCTCCTTATGACGCTAA-5 5-GTGATGCTTGTATGGAGGAATACTGCGATT-Cy3-3 21  3 3-TGAACATACCTCCTTATGACGGCTAA-5 34432
 4 LBE-I2  3-GAACATACCTCCTTATGACGCTAA-5 5-GTGATGCTTGTATGGAGGAATACTGCGATT-Cy3-3 21  4 3-TGAACATACCTCCTTATGACGTCTAA-5 31276
 4 LBE-I2  3-GAACATACCTCCTTATGACGCTAA-5 5-GTGATGCTTGTATGGAGGAATACTGCGATT-Cy3-3 22  1 3-TGAACATACCTCCTTATGACGCATAA-5 32948
 4 LBE-I2  3-GAACATACCTCCTTATGACGCTAA-5 5-GTGATGCTTGTATGGAGGAATACTGCGATT-Cy3-3 22  2 3-TGAACATACCTCCTTATGACGCCTAA-5 34292
 4 LBE-I2  3-GAACATACCTCCTTATGACGCTAA-5 5-GTGATGCTTGTATGGAGGAATACTGCGATT-Cy3-3 22  3 3-TGAACATACCTCCTTATGACGCGTAA-5 31396
 4 LBE-I2  3-GAACATACCTCCTTATGACGCTAA-5 5-GTGATGCTTGTATGGAGGAATACTGCGATT-Cy3-3 22  4 3-TGAACATACCTCCTTATGACGCTTAA-5 35108
 4 LBE-I2  3-GAACATACCTCCTTATGACGCTAA-5 5-GTGATGCTTGTATGGAGGAATACTGCGATT-Cy3-3 23  1 3-TGAACATACCTCCTTATGACGCTAAA-5 36352
 4 LBE-I2  3-GAACATACCTCCTTATGACGCTAA-5 5-GTGATGCTTGTATGGAGGAATACTGCGATT-Cy3-3 23  2 3-TGAACATACCTCCTTATGACGCTCAA-5 34644
 4 LBE-I2  3-GAACATACCTCCTTATGACGCTAA-5 5-GTGATGCTTGTATGGAGGAATACTGCGATT-Cy3-3 23  3 3-TGAACATACCTCCTTATGACGCTGAA-5 35600
 4 LBE-I2  3-GAACATACCTCCTTATGACGCTAA-5 5-GTGATGCTTGTATGGAGGAATACTGCGATT-Cy3-3 23  4 3-TGAACATACCTCCTTATGACGCTTAA-5 35836
 4 LBE-I2  3-GAACATACCTCCTTATGACGCTAA-5 5-GTGATGCTTGTATGGAGGAATACTGCGATT-Cy3-3 24  1 3-TGAACATACCTCCTTATGACGCTAA-5 36992
 4 LBE-I2  3-GAACATACCTCCTTATGACGCTAA-5 5-GTGATGCTTGTATGGAGGAATACTGCGATT-Cy3-3 24  2 3-TGAACATACCTCCTTATGACGCTAC-5 36796
 4 LBE-I2  3-GAACATACCTCCTTATGACGCTAA-5 5-GTGATGCTTGTATGGAGGAATACTGCGATT-Cy3-3 24  3 3-TGAACATACCTCCTTATGACGCTAG-5 37236
 4 LBE-I2  3-GAACATACCTCCTTATGACGCTAA-5 5-GTGATGCTTGTATGGAGGAATACTGCGATT-Cy3-3 24  4 3-TGAACATACCTCCTTATGACGCTAT-5 38300
 4 LBE-I2  3-GAACATACCTCCTTATGACGCTAA-5 5-GTGATGCTTGTATGGAGGAATACTGCGATT-Cy3-3 25  1 3-TGAACATACCTCCTTATGACGCTAAA-5 35872
 4 LBE-I2  3-GAACATACCTCCTTATGACGCTAA-5 5-GTGATGCTTGTATGGAGGAATACTGCGATT-Cy3-3 25  2 3-TGAACATACCTCCTTATGACGCTAAC-5 35588
 4 LBE-I2  3-GAACATACCTCCTTATGACGCTAA-5 5-GTGATGCTTGTATGGAGGAATACTGCGATT-Cy3-3 25  3 3-TGAACATACCTCCTTATGACGCTAAG-5 36640
 4 LBE-I2  3-GAACATACCTCCTTATGACGCTAA-5 5-GTGATGCTTGTATGGAGGAATACTGCGATT-Cy3-3 25  4 3-TGAACATACCTCCTTATGACGCTAAT-5 36352


 5 LBE-I3  3-TACCTCCTTATGACGCTAAGCTAA-5 5-GTGATGCTTGTATGGAGGAATACTGCGATT-Cy3-3  1  1 3-TATACCTCCTTATGACGCTAAGCTAA-5 24272
 5 LBE-I3  3-TACCTCCTTATGACGCTAAGCTAA-5 5-GTGATGCTTGTATGGAGGAATACTGCGATT-Cy3-3  1  2 3-TCTACCTCCTTATGACGCTAAGCTAA-5 36020
 5 LBE-I3  3-TACCTCCTTATGACGCTAAGCTAA-5 5-GTGATGCTTGTATGGAGGAATACTGCGATT-Cy3-3  1  3 3-TGTACCTCCTTATGACGCTAAGCTAA-5 34360
 5 LBE-I3  3-TACCTCCTTATGACGCTAAGCTAA-5 5-GTGATGCTTGTATGGAGGAATACTGCGATT-Cy3-3  1  4 3-TTTACCTCCTTATGACGCTAAGCTAA-5 36320
 5 LBE-I3  3-TACCTCCTTATGACGCTAAGCTAA-5 5-GTGATGCTTGTATGGAGGAATACTGCGATT-Cy3-3  2  1 3-TTAACCTCCTTATGACGCTAAGCTAA-5 36660
 5 LBE-I3  3-TACCTCCTTATGACGCTAAGCTAA-5 5-GTGATGCTTGTATGGAGGAATACTGCGATT-Cy3-3  2  2 3-TTCACCTCCTTATGACGCTAAGCTAA-5 36928
 5 LBE-I3  3-TACCTCCTTATGACGCTAAGCTAA-5 5-GTGATGCTTGTATGGAGGAATACTGCGATT-Cy3-3  2  3 3-TTGACCTCCTTATGACGCTAAGCTAA-5 36096
 5 LBE-I3  3-TACCTCCTTATGACGCTAAGCTAA-5 5-GTGATGCTTGTATGGAGGAATACTGCGATT-Cy3-3  2  4 3-TTTACCTCCTTATGACGCTAAGCTAA-5 37212
 5 LBE-I3  3-TACCTCCTTATGACGCTAAGCTAA-5 5-GTGATGCTTGTATGGAGGAATACTGCGATT-Cy3-3  3  1 3-TTAACCTCCTTATGACGCTAAGCTAA-5 37324
 5 LBE-I3  3-TACCTCCTTATGACGCTAAGCTAA-5 5-GTGATGCTTGTATGGAGGAATACTGCGATT-Cy3-3  3  2 3-TTACCCTCCTTATGACGCTAAGCTAA-5 37968
 5 LBE-I3  3-TACCTCCTTATGACGCTAAGCTAA-5 5-GTGATGCTTGTATGGAGGAATACTGCGATT-Cy3-3  3  3 3-TTAGCCTCCTTATGACGCTAAGCTAA-5 36948
 5 LBE-I3  3-TACCTCCTTATGACGCTAAGCTAA-5 5-GTGATGCTTGTATGGAGGAATACTGCGATT-Cy3-3  3  4 3-TTATCCTCCTTATGACGCTAAGCTAA-5 38368
 5 LBE-I3  3-TACCTCCTTATGACGCTAAGCTAA-5 5-GTGATGCTTGTATGGAGGAATACTGCGATT-Cy3-3  4  1 3-TTACACTCCTTATGACGCTAAGCTAA-5 27256
 5 LBE-I3  3-TACCTCCTTATGACGCTAAGCTAA-5 5-GTGATGCTTGTATGGAGGAATACTGCGATT-Cy3-3  4  2 3-TTACCCTCCTTATGACGCTAAGCTAA-5 37068
 5 LBE-I3  3-TACCTCCTTATGACGCTAAGCTAA-5 5-GTGATGCTTGTATGGAGGAATACTGCGATT-Cy3-3  4  3 3-TTACGCTCCTTATGACGCTAAGCTAA-5 29824
 5 LBE-I3  3-TACCTCCTTATGACGCTAAGCTAA-5 5-GTGATGCTTGTATGGAGGAATACTGCGATT-Cy3-3  4  4 3-TTACTCTCCTTATGACGCTAAGCTAA-5 30248
 5 LBE-I3  3-TACCTCCTTATGACGCTAAGCTAA-5 5-GTGATGCTTGTATGGAGGAATACTGCGATT-Cy3-3  5  1 3-TTACCATCCTTATGACGCTAAGCTAA-5 32004
 5 LBE-I3  3-TACCTCCTTATGACGCTAAGCTAA-5 5-GTGATGCTTGTATGGAGGAATACTGCGATT-Cy3-3  5  2 3-TTACCCTCCTTATGACGCTAAGCTAA-5 36668
 5 LBE-I3  3-TACCTCCTTATGACGCTAAGCTAA-5 5-GTGATGCTTGTATGGAGGAATACTGCGATT-Cy3-3  5  3 3-TTACCGTCCTTATGACGCTAAGCTAA-5 29904
 5 LBE-I3  3-TACCTCCTTATGACGCTAAGCTAA-5 5-GTGATGCTTGTATGGAGGAATACTGCGATT-Cy3-3  5  4 3-TTACCTTCCTTATGACGCTAAGCTAA-5 32876
 5 LBE-I3  3-TACCTCCTTATGACGCTAAGCTAA-5 5-GTGATGCTTGTATGGAGGAATACTGCGATT-Cy3-3  6  1 3-TTACCTACCTTATGACGCTAAGCTAA-5 29872
 5 LBE-I3  3-TACCTCCTTATGACGCTAAGCTAA-5 5-GTGATGCTTGTATGGAGGAATACTGCGATT-Cy3-3  6  2 3-TTACCTCCCTTATGACGCTAAGCTAA-5 35032
 5 LBE-I3  3-TACCTCCTTATGACGCTAAGCTAA-5 5-GTGATGCTTGTATGGAGGAATACTGCGATT-Cy3-3  6  3 3-TTACCTGCCTTATGACGCTAAGCTAA-5 33188
 5 LBE-I3  3-TACCTCCTTATGACGCTAAGCTAA-5 5-GTGATGCTTGTATGGAGGAATACTGCGATT-Cy3-3  6  4 3-TTACCTTCCTTATGACGCTAAGCTAA-5 33396
 5 LBE-I3  3-TACCTCCTTATGACGCTAAGCTAA-5 5-GTGATGCTTGTATGGAGGAATACTGCGATT-Cy3-3  7  1 3-TTACCTCACTTATGACGCTAAGCTAA-5 29680
 5 LBE-I3  3-TACCTCCTTATGACGCTAAGCTAA-5 5-GTGATGCTTGTATGGAGGAATACTGCGATT-Cy3-3  7  2 3-TTACCTCCCTTATGACGCTAAGCTAA-5 34812
 5 LBE-I3  3-TACCTCCTTATGACGCTAAGCTAA-5 5-GTGATGCTTGTATGGAGGAATACTGCGATT-Cy3-3  7  3 3-TTACCTCGCTTATGACGCTAAGCTAA-5 26852
 5 LBE-I3  3-TACCTCCTTATGACGCTAAGCTAA-5 5-GTGATGCTTGTATGGAGGAATACTGCGATT-Cy3-3  7  4 3-TTACCTCTCTTATGACGCTAAGCTAA-5 28428
 5 LBE-I3  3-TACCTCCTTATGACGCTAAGCTAA-5 5-GTGATGCTTGTATGGAGGAATACTGCGATT-Cy3-3  8  1 3-TTACCTCCATTATGACGCTAAGCTAA-5 31516
 5 LBE-I3  3-TACCTCCTTATGACGCTAAGCTAA-5 5-GTGATGCTTGTATGGAGGAATACTGCGATT-Cy3-3  8  2 3-TTACCTCCCTTATGACGCTAAGCTAA-5 34092
 5 LBE-I3  3-TACCTCCTTATGACGCTAAGCTAA-5 5-GTGATGCTTGTATGGAGGAATACTGCGATT-Cy3-3  8  3 3-TTACCTCCGTTATGACGCTAAGCTAA-5 28692
 5 LBE-I3  3-TACCTCCTTATGACGCTAAGCTAA-5 5-GTGATGCTTGTATGGAGGAATACTGCGATT-Cy3-3  8  4 3-TTACCTCCTTTATGACGCTAAGCTAA-5 34736
 5 LBE-I3  3-TACCTCCTTATGACGCTAAGCTAA-5 5-GTGATGCTTGTATGGAGGAATACTGCGATT-Cy3-3  9  1 3-TTACCTCCTATATGACGCTAAGCTAA-5 28368
 5 LBE-I3  3-TACCTCCTTATGACGCTAAGCTAA-5 5-GTGATGCTTGTATGGAGGAATACTGCGATT-Cy3-3  9  2 3-TTACCTCCTCTATGACGCTAAGCTAA-5 29620
 5 LBE-I3  3-TACCTCCTTATGACGCTAAGCTAA-5 5-GTGATGCTTGTATGGAGGAATACTGCGATT-Cy3-3  9  3 3-TTACCTCCTGTATGACGCTAAGCTAA-5 30064
 5 LBE-I3  3-TACCTCCTTATGACGCTAAGCTAA-5 5-GTGATGCTTGTATGGAGGAATACTGCGATT-Cy3-3  9  4 3-TTACCTCCTTTATGACGCTAAGCTAA-5 36360
 5 LBE-I3  3-TACCTCCTTATGACGCTAAGCTAA-5 5-GTGATGCTTGTATGGAGGAATACTGCGATT-Cy3-3 10  1 3-TTACCTCCTTAATGACGCTAAGCTAA-5 34676
 5 LBE-I3  3-TACCTCCTTATGACGCTAAGCTAA-5 5-GTGATGCTTGTATGGAGGAATACTGCGATT-Cy3-3 10  2 3-TTACCTCCTTCATGACGCTAAGCTAA-5 31544
 5 LBE-I3  3-TACCTCCTTATGACGCTAAGCTAA-5 5-GTGATGCTTGTATGGAGGAATACTGCGATT-Cy3-3 10  3 3-TTACCTCCTTGATGACGCTAAGCTAA-5 32512
 5 LBE-I3  3-TACCTCCTTATGACGCTAAGCTAA-5 5-GTGATGCTTGTATGGAGGAATACTGCGATT-Cy3-3 10  4 3-TTACCTCCTTTATGACGCTAAGCTAA-5 34760
 5 LBE-I3  3-TACCTCCTTATGACGCTAAGCTAA-5 5-GTGATGCTTGTATGGAGGAATACTGCGATT-Cy3-3 11  1 3-TTACCTCCTTAATGACGCTAAGCTAA-5 34196
 5 LBE-I3  3-TACCTCCTTATGACGCTAAGCTAA-5 5-GTGATGCTTGTATGGAGGAATACTGCGATT-Cy3-3 11  2 3-TTACCTCCTTACTGACGCTAAGCTAA-5 29368
 5 LBE-I3  3-TACCTCCTTATGACGCTAAGCTAA-5 5-GTGATGCTTGTATGGAGGAATACTGCGATT-Cy3-3 11  3 3-TTACCTCCTTAGTGACGCTAAGCTAA-5 30288
 5 LBE-I3  3-TACCTCCTTATGACGCTAAGCTAA-5 5-GTGATGCTTGTATGGAGGAATACTGCGATT-Cy3-3 11  4 3-TTACCTCCTTATTGACGCTAAGCTAA-5 35524
 5 LBE-I3  3-TACCTCCTTATGACGCTAAGCTAA-5 5-GTGATGCTTGTATGGAGGAATACTGCGATT-Cy3-3 12  1 3-TTACCTCCTTATAGACGCTAAGCTAA-5 30484
 5 LBE-I3  3-TACCTCCTTATGACGCTAAGCTAA-5 5-GTGATGCTTGTATGGAGGAATACTGCGATT-Cy3-3 12  2 3-TTACCTCCTTATCGACGCTAAGCTAA-5 32504
 5 LBE-I3  3-TACCTCCTTATGACGCTAAGCTAA-5 5-GTGATGCTTGTATGGAGGAATACTGCGATT-Cy3-3 12  3 3-TTACCTCCTTATGGACGCTAAGCTAA-5 37200
 5 LBE-I3  3-TACCTCCTTATGACGCTAAGCTAA-5 5-GTGATGCTTGTATGGAGGAATACTGCGATT-Cy3-3 12  4 3-TTACCTCCTTATTGACGCTAAGCTAA-5 37252
 5 LBE-I3  3-TACCTCCTTATGACGCTAAGCTAA-5 5-GTGATGCTTGTATGGAGGAATACTGCGATT-Cy3-3 13  1 3-TTACCTCCTTATGAACGCTAAGCTAA-5 34132
 5 LBE-I3  3-TACCTCCTTATGACGCTAAGCTAA-5 5-GTGATGCTTGTATGGAGGAATACTGCGATT-Cy3-3 13  2 3-TTACCTCCTTATGCACGCTAAGCTAA-5 32248
 5 LBE-I3  3-TACCTCCTTATGACGCTAAGCTAA-5 5-GTGATGCTTGTATGGAGGAATACTGCGATT-Cy3-3 13  3 3-TTACCTCCTTATGGACGCTAAGCTAA-5 36132
 5 LBE-I3  3-TACCTCCTTATGACGCTAAGCTAA-5 5-GTGATGCTTGTATGGAGGAATACTGCGATT-Cy3-3 13  4 3-TTACCTCCTTATGTACGCTAAGCTAA-5 32252
 5 LBE-I3  3-TACCTCCTTATGACGCTAAGCTAA-5 5-GTGATGCTTGTATGGAGGAATACTGCGATT-Cy3-3 14  1 3-TTACCTCCTTATGAACGCTAAGCTAA-5 33688
 5 LBE-I3  3-TACCTCCTTATGACGCTAAGCTAA-5 5-GTGATGCTTGTATGGAGGAATACTGCGATT-Cy3-3 14  2 3-TTACCTCCTTATGACCGCTAAGCTAA-5 31196
 5 LBE-I3  3-TACCTCCTTATGACGCTAAGCTAA-5 5-GTGATGCTTGTATGGAGGAATACTGCGATT-Cy3-3 14  3 3-TTACCTCCTTATGAGCGCTAAGCTAA-5 26804
 5 LBE-I3  3-TACCTCCTTATGACGCTAAGCTAA-5 5-GTGATGCTTGTATGGAGGAATACTGCGATT-Cy3-3 14  4 3-TTACCTCCTTATGATCGCTAAGCTAA-5 29312
 5 LBE-I3  3-TACCTCCTTATGACGCTAAGCTAA-5 5-GTGATGCTTGTATGGAGGAATACTGCGATT-Cy3-3 15  1 3-TTACCTCCTTATGACAGCTAAGCTAA-5 28024
 5 LBE-I3  3-TACCTCCTTATGACGCTAAGCTAA-5 5-GTGATGCTTGTATGGAGGAATACTGCGATT-Cy3-3 15  2 3-TTACCTCCTTATGACCGCTAAGCTAA-5 31624
 5 LBE-I3  3-TACCTCCTTATGACGCTAAGCTAA-5 5-GTGATGCTTGTATGGAGGAATACTGCGATT-Cy3-3 15  3 3-TTACCTCCTTATGACGGCTAAGCTAA-5 30220
 5 LBE-I3  3-TACCTCCTTATGACGCTAAGCTAA-5 5-GTGATGCTTGTATGGAGGAATACTGCGATT-Cy3-3 15  4 3-TTACCTCCTTATGACTGCTAAGCTAA-5 28720
 5 LBE-I3  3-TACCTCCTTATGACGCTAAGCTAA-5 5-GTGATGCTTGTATGGAGGAATACTGCGATT-Cy3-3 16  1 3-TTACCTCCTTATGACGACTAAGCTAA-5 31536
 5 LBE-I3  3-TACCTCCTTATGACGCTAAGCTAA-5 5-GTGATGCTTGTATGGAGGAATACTGCGATT-Cy3-3 16  2 3-TTACCTCCTTATGACGCCTAAGCTAA-5 29864
 5 LBE-I3  3-TACCTCCTTATGACGCTAAGCTAA-5 5-GTGATGCTTGTATGGAGGAATACTGCGATT-Cy3-3 16  3 3-TTACCTCCTTATGACGGCTAAGCTAA-5 28540
 5 LBE-I3  3-TACCTCCTTATGACGCTAAGCTAA-5 5-GTGATGCTTGTATGGAGGAATACTGCGATT-Cy3-3 16  4 3-TTACCTCCTTATGACGTCTAAGCTAA-5 26668
 5 LBE-I3  3-TACCTCCTTATGACGCTAAGCTAA-5 5-GTGATGCTTGTATGGAGGAATACTGCGATT-Cy3-3 17  1 3-TTACCTCCTTATGACGCATAAGCTAA-5 26572
 5 LBE-I3  3-TACCTCCTTATGACGCTAAGCTAA-5 5-GTGATGCTTGTATGGAGGAATACTGCGATT-Cy3-3 17  2 3-TTACCTCCTTATGACGCCTAAGCTAA-5 30776
 5 LBE-I3  3-TACCTCCTTATGACGCTAAGCTAA-5 5-GTGATGCTTGTATGGAGGAATACTGCGATT-Cy3-3 17  3 3-TTACCTCCTTATGACGCGTAAGCTAA-5 27044
 5 LBE-I3  3-TACCTCCTTATGACGCTAAGCTAA-5 5-GTGATGCTTGTATGGAGGAATACTGCGATT-Cy3-3 17  4 3-TTACCTCCTTATGACGCTTAAGCTAA-5 29532
 5 LBE-I3  3-TACCTCCTTATGACGCTAAGCTAA-5 5-GTGATGCTTGTATGGAGGAATACTGCGATT-Cy3-3 18  1 3-TTACCTCCTTATGACGCTAAAGCTAA-5 33892
 5 LBE-I3  3-TACCTCCTTATGACGCTAAGCTAA-5 5-GTGATGCTTGTATGGAGGAATACTGCGATT-Cy3-3 18  2 3-TTACCTCCTTATGACGCTCAAGCTAA-5 29772
 5 LBE-I3  3-TACCTCCTTATGACGCTAAGCTAA-5 5-GTGATGCTTGTATGGAGGAATACTGCGATT-Cy3-3 18  3 3-TTACCTCCTTATGACGCTGAAGCTAA-5 30308
 5 LBE-I3  3-TACCTCCTTATGACGCTAAGCTAA-5 5-GTGATGCTTGTATGGAGGAATACTGCGATT-Cy3-3 18  4 3-TTACCTCCTTATGACGCTTAAGCTAA-5 30388
 5 LBE-I3  3-TACCTCCTTATGACGCTAAGCTAA-5 5-GTGATGCTTGTATGGAGGAATACTGCGATT-Cy3-3 19  1 3-TTACCTCCTTATGACGCTAAAGCTAA-5 34384
 5 LBE-I3  3-TACCTCCTTATGACGCTAAGCTAA-5 5-GTGATGCTTGTATGGAGGAATACTGCGATT-Cy3-3 19  2 3-TTACCTCCTTATGACGCTACAGCTAA-5 30980
 5 LBE-I3  3-TACCTCCTTATGACGCTAAGCTAA-5 5-GTGATGCTTGTATGGAGGAATACTGCGATT-Cy3-3 19  3 3-TTACCTCCTTATGACGCTAGAGCTAA-5 28532
 5 LBE-I3  3-TACCTCCTTATGACGCTAAGCTAA-5 5-GTGATGCTTGTATGGAGGAATACTGCGATT-Cy3-3 19  4 3-TTACCTCCTTATGACGCTATAGCTAA-5 29004
 5 LBE-I3  3-TACCTCCTTATGACGCTAAGCTAA-5 5-GTGATGCTTGTATGGAGGAATACTGCGATT-Cy3-3 20  1 3-TTACCTCCTTATGACGCTAAAGCTAA-5 33472
 5 LBE-I3  3-TACCTCCTTATGACGCTAAGCTAA-5 5-GTGATGCTTGTATGGAGGAATACTGCGATT-Cy3-3 20  2 3-TTACCTCCTTATGACGCTAACGCTAA-5 30948
 5 LBE-I3  3-TACCTCCTTATGACGCTAAGCTAA-5 5-GTGATGCTTGTATGGAGGAATACTGCGATT-Cy3-3 20  3 3-TTACCTCCTTATGACGCTAAGGCTAA-5 32112
 5 LBE-I3  3-TACCTCCTTATGACGCTAAGCTAA-5 5-GTGATGCTTGTATGGAGGAATACTGCGATT-Cy3-3 20  4 3-TTACCTCCTTATGACGCTAATGCTAA-5 31164
 5 LBE-I3  3-TACCTCCTTATGACGCTAAGCTAA-5 5-GTGATGCTTGTATGGAGGAATACTGCGATT-Cy3-3 21  1 3-TTACCTCCTTATGACGCTAAGACTAA-5 32544
 5 LBE-I3  3-TACCTCCTTATGACGCTAAGCTAA-5 5-GTGATGCTTGTATGGAGGAATACTGCGATT-Cy3-3 21  2 3-TTACCTCCTTATGACGCTAAGCCTAA-5 34792
 5 LBE-I3  3-TACCTCCTTATGACGCTAAGCTAA-5 5-GTGATGCTTGTATGGAGGAATACTGCGATT-Cy3-3 21  3 3-TTACCTCCTTATGACGCTAAGGCTAA-5 32616
 5 LBE-I3  3-TACCTCCTTATGACGCTAAGCTAA-5 5-GTGATGCTTGTATGGAGGAATACTGCGATT-Cy3-3 21  4 3-TTACCTCCTTATGACGCTAAGTCTAA-5 31908
 5 LBE-I3  3-TACCTCCTTATGACGCTAAGCTAA-5 5-GTGATGCTTGTATGGAGGAATACTGCGATT-Cy3-3 22  1 3-TTACCTCCTTATGACGCTAAGCATAA-5 34204
 5 LBE-I3  3-TACCTCCTTATGACGCTAAGCTAA-5 5-GTGATGCTTGTATGGAGGAATACTGCGATT-Cy3-3 22  2 3-TTACCTCCTTATGACGCTAAGCCTAA-5 34264
 5 LBE-I3  3-TACCTCCTTATGACGCTAAGCTAA-5 5-GTGATGCTTGTATGGAGGAATACTGCGATT-Cy3-3 22  3 3-TTACCTCCTTATGACGCTAAGCGTAA-5 31570
 5 LBE-I3  3-TACCTCCTTATGACGCTAAGCTAA-5 5-GTGATGCTTGTATGGAGGAATACTGCGATT-Cy3-3 22  4 3-TTACCTCCTTATGACGCTAAGCTTAA-5 31570
 5 LBE-I3  3-TACCTCCTTATGACGCTAAGCTAA-5 5-GTGATGCTTGTATGGAGGAATACTGCGATT-Cy3-3 23  1 3-TTACCTCCTTATGACGCTAAGCTAAA-5 31570
 5 LBE-I3  3-TACCTCCTTATGACGCTAAGCTAA-5 5-GTGATGCTTGTATGGAGGAATACTGCGATT-Cy3-3 23  2 3-TTACCTCCTTATGACGCTAAGCTCAA-5 35120
 5 LBE-I3  3-TACCTCCTTATGACGCTAAGCTAA-5 5-GTGATGCTTGTATGGAGGAATACTGCGATT-Cy3-3 23  3 3-TTACCTCCTTATGACGCTAAGCTGAA-5 34996
 5 LBE-I3  3-TACCTCCTTATGACGCTAAGCTAA-5 5-GTGATGCTTGTATGGAGGAATACTGCGATT-Cy3-3 23  4 3-TTACCTCCTTATGACGCTAAGCTTAA-5 35812
 5 LBE-I3  3-TACCTCCTTATGACGCTAAGCTAA-5 5-GTGATGCTTGTATGGAGGAATACTGCGATT-Cy3-3 24  1 3-TTACCTCCTTATGACGCTAAGCTAA-5 38252
 5 LBE-I3  3-TACCTCCTTATGACGCTAAGCTAA-5 5-GTGATGCTTGTATGGAGGAATACTGCGATT-Cy3-3 24  2 3-TTACCTCCTTATGACGCTAAGCTAC-5 38180
 5 LBE-I3  3-TACCTCCTTATGACGCTAAGCTAA-5 5-GTGATGCTTGTATGGAGGAATACTGCGATT-Cy3-3 24  3 3-TTACCTCCTTATGACGCTAAGCTAG-5 37808
 5 LBE-I3  3-TACCTCCTTATGACGCTAAGCTAA-5 5-GTGATGCTTGTATGGAGGAATACTGCGATT-Cy3-3 24  4 3-TTACCTCCTTATGACGCTAAGCTAT-5 39292
 5 LBE-I3  3-TACCTCCTTATGACGCTAAGCTAA-5 5-GTGATGCTTGTATGGAGGAATACTGCGATT-Cy3-3 25  1 3-TTACCTCCTTATGACGCTAAGCTAAA-5 38136
 5 LBE-I3  3-TACCTCCTTATGACGCTAAGCTAA-5 5-GTGATGCTTGTATGGAGGAATACTGCGATT-Cy3-3 25  2 3-TTACCTCCTTATGACGCTAAGCTAAC-5 31570
 5 LBE-I3  3-TACCTCCTTATGACGCTAAGCTAA-5 5-GTGATGCTTGTATGGAGGAATACTGCGATT-Cy3-3 25  3 3-TTACCTCCTTATGACGCTAAGCTAAG-5 31570
 5 LBE-I3  3-TACCTCCTTATGACGCTAAGCTAA-5 5-GTGATGCTTGTATGGAGGAATACTGCGATT-Cy3-3 25  4 3-TTACCTCCTTATGACGCTAAGCTAAT-5 31570


 6 NCO-Ia  3-ATCACCCTCAACAATCACTACACT-5 5-TAGTGGGAGTTGTTAGTGATGTGA-Cy3-3  1  1 3-TAATCACCCTCAACAATCACTACACT-5 46648
 6 NCO-Ia  3-ATCACCCTCAACAATCACTACACT-5 5-TAGTGGGAGTTGTTAGTGATGTGA-Cy3-3  1  2 3-TCATCACCCTCAACAATCACTACACT-5 45348
 6 NCO-Ia  3-ATCACCCTCAACAATCACTACACT-5 5-TAGTGGGAGTTGTTAGTGATGTGA-Cy3-3  1  3 3-TGATCACCCTCAACAATCACTACACT-5 44652
 6 NCO-Ia  3-ATCACCCTCAACAATCACTACACT-5 5-TAGTGGGAGTTGTTAGTGATGTGA-Cy3-3  1  4 3-TTATCACCCTCAACAATCACTACACT-5 44580
 6 NCO-Ia  3-ATCACCCTCAACAATCACTACACT-5 5-TAGTGGGAGTTGTTAGTGATGTGA-Cy3-3  2  1 3-TAATCACCCTCAACAATCACTACACT-5 44300
 6 NCO-Ia  3-ATCACCCTCAACAATCACTACACT-5 5-TAGTGGGAGTTGTTAGTGATGTGA-Cy3-3  2  2 3-TACTCACCCTCAACAATCACTACACT-5 48080
 6 NCO-Ia  3-ATCACCCTCAACAATCACTACACT-5 5-TAGTGGGAGTTGTTAGTGATGTGA-Cy3-3  2  3 3-TAGTCACCCTCAACAATCACTACACT-5 48468
 6 NCO-Ia  3-ATCACCCTCAACAATCACTACACT-5 5-TAGTGGGAGTTGTTAGTGATGTGA-Cy3-3  2  4 3-TATTCACCCTCAACAATCACTACACT-5 44920
 6 NCO-Ia  3-ATCACCCTCAACAATCACTACACT-5 5-TAGTGGGAGTTGTTAGTGATGTGA-Cy3-3  3  1 3-TATACACCCTCAACAATCACTACACT-5 49616
 6 NCO-Ia  3-ATCACCCTCAACAATCACTACACT-5 5-TAGTGGGAGTTGTTAGTGATGTGA-Cy3-3  3  2 3-TATCCACCCTCAACAATCACTACACT-5 45968
 6 NCO-Ia  3-ATCACCCTCAACAATCACTACACT-5 5-TAGTGGGAGTTGTTAGTGATGTGA-Cy3-3  3  3 3-TATGCACCCTCAACAATCACTACACT-5 47628
 6 NCO-Ia  3-ATCACCCTCAACAATCACTACACT-5 5-TAGTGGGAGTTGTTAGTGATGTGA-Cy3-3  3  4 3-TATTCACCCTCAACAATCACTACACT-5 49532
 6 NCO-Ia  3-ATCACCCTCAACAATCACTACACT-5 5-TAGTGGGAGTTGTTAGTGATGTGA-Cy3-3  4  1 3-TATCAACCCTCAACAATCACTACACT-5 43200
 6 NCO-Ia  3-ATCACCCTCAACAATCACTACACT-5 5-TAGTGGGAGTTGTTAGTGATGTGA-Cy3-3  4  2 3-TATCCACCCTCAACAATCACTACACT-5 44348
 6 NCO-Ia  3-ATCACCCTCAACAATCACTACACT-5 5-TAGTGGGAGTTGTTAGTGATGTGA-Cy3-3  4  3 3-TATCGACCCTCAACAATCACTACACT-5 44140
 6 NCO-Ia  3-ATCACCCTCAACAATCACTACACT-5 5-TAGTGGGAGTTGTTAGTGATGTGA-Cy3-3  4  4 3-TATCTACCCTCAACAATCACTACACT-5 44084
 6 NCO-Ia  3-ATCACCCTCAACAATCACTACACT-5 5-TAGTGGGAGTTGTTAGTGATGTGA-Cy3-3  5  1 3-TATCAACCCTCAACAATCACTACACT-5 41216
 6 NCO-Ia  3-ATCACCCTCAACAATCACTACACT-5 5-TAGTGGGAGTTGTTAGTGATGTGA-Cy3-3  5  2 3-TATCACCCCTCAACAATCACTACACT-5 40936
 6 NCO-Ia  3-ATCACCCTCAACAATCACTACACT-5 5-TAGTGGGAGTTGTTAGTGATGTGA-Cy3-3  5  3 3-TATCAGCCCTCAACAATCACTACACT-5 38856
 6 NCO-Ia  3-ATCACCCTCAACAATCACTACACT-5 5-TAGTGGGAGTTGTTAGTGATGTGA-Cy3-3  5  4 3-TATCATCCCTCAACAATCACTACACT-5 39504
 6 NCO-Ia  3-ATCACCCTCAACAATCACTACACT-5 5-TAGTGGGAGTTGTTAGTGATGTGA-Cy3-3  6  1 3-TATCACACCTCAACAATCACTACACT-5 45572
 6 NCO-Ia  3-ATCACCCTCAACAATCACTACACT-5 5-TAGTGGGAGTTGTTAGTGATGTGA-Cy3-3  6  2 3-TATCACCCCTCAACAATCACTACACT-5 43376
 6 NCO-Ia  3-ATCACCCTCAACAATCACTACACT-5 5-TAGTGGGAGTTGTTAGTGATGTGA-Cy3-3  6  3 3-TATCACGCCTCAACAATCACTACACT-5 45616
 6 NCO-Ia  3-ATCACCCTCAACAATCACTACACT-5 5-TAGTGGGAGTTGTTAGTGATGTGA-Cy3-3  6  4 3-TATCACTCCTCAACAATCACTACACT-5 47116
 6 NCO-Ia  3-ATCACCCTCAACAATCACTACACT-5 5-TAGTGGGAGTTGTTAGTGATGTGA-Cy3-3  7  1 3-TATCACCACTCAACAATCACTACACT-5 46012
 6 NCO-Ia  3-ATCACCCTCAACAATCACTACACT-5 5-TAGTGGGAGTTGTTAGTGATGTGA-Cy3-3  7  2 3-TATCACCCCTCAACAATCACTACACT-5 41792
 6 NCO-Ia  3-ATCACCCTCAACAATCACTACACT-5 5-TAGTGGGAGTTGTTAGTGATGTGA-Cy3-3  7  3 3-TATCACCGCTCAACAATCACTACACT-5 42132
 6 NCO-Ia  3-ATCACCCTCAACAATCACTACACT-5 5-TAGTGGGAGTTGTTAGTGATGTGA-Cy3-3  7  4 3-TATCACCTCTCAACAATCACTACACT-5 42448
 6 NCO-Ia  3-ATCACCCTCAACAATCACTACACT-5 5-TAGTGGGAGTTGTTAGTGATGTGA-Cy3-3  8  1 3-TATCACCCATCAACAATCACTACACT-5 36460
 6 NCO-Ia  3-ATCACCCTCAACAATCACTACACT-5 5-TAGTGGGAGTTGTTAGTGATGTGA-Cy3-3  8  2 3-TATCACCCCTCAACAATCACTACACT-5 41000
 6 NCO-Ia  3-ATCACCCTCAACAATCACTACACT-5 5-TAGTGGGAGTTGTTAGTGATGTGA-Cy3-3  8  3 3-TATCACCCGTCAACAATCACTACACT-5 42332
 6 NCO-Ia  3-ATCACCCTCAACAATCACTACACT-5 5-TAGTGGGAGTTGTTAGTGATGTGA-Cy3-3  8  4 3-TATCACCCTTCAACAATCACTACACT-5 37608
 6 NCO-Ia  3-ATCACCCTCAACAATCACTACACT-5 5-TAGTGGGAGTTGTTAGTGATGTGA-Cy3-3  9  1 3-TATCACCCTACAACAATCACTACACT-5 41888
 6 NCO-Ia  3-ATCACCCTCAACAATCACTACACT-5 5-TAGTGGGAGTTGTTAGTGATGTGA-Cy3-3  9  2 3-TATCACCCTCCAACAATCACTACACT-5 39440
 6 NCO-Ia  3-ATCACCCTCAACAATCACTACACT-5 5-TAGTGGGAGTTGTTAGTGATGTGA-Cy3-3  9  3 3-TATCACCCTGCAACAATCACTACACT-5 36788
 6 NCO-Ia  3-ATCACCCTCAACAATCACTACACT-5 5-TAGTGGGAGTTGTTAGTGATGTGA-Cy3-3  9  4 3-TATCACCCTTCAACAATCACTACACT-5 40236
 6 NCO-Ia  3-ATCACCCTCAACAATCACTACACT-5 5-TAGTGGGAGTTGTTAGTGATGTGA-Cy3-3 10  1 3-TATCACCCTCAAACAATCACTACACT-5 43756
 6 NCO-Ia  3-ATCACCCTCAACAATCACTACACT-5 5-TAGTGGGAGTTGTTAGTGATGTGA-Cy3-3 10  2 3-TATCACCCTCCAACAATCACTACACT-5 38568
 6 NCO-Ia  3-ATCACCCTCAACAATCACTACACT-5 5-TAGTGGGAGTTGTTAGTGATGTGA-Cy3-3 10  3 3-TATCACCCTCGAACAATCACTACACT-5 42560
 6 NCO-Ia  3-ATCACCCTCAACAATCACTACACT-5 5-TAGTGGGAGTTGTTAGTGATGTGA-Cy3-3 10  4 3-TATCACCCTCTAACAATCACTACACT-5 42752
 6 NCO-Ia  3-ATCACCCTCAACAATCACTACACT-5 5-TAGTGGGAGTTGTTAGTGATGTGA-Cy3-3 11  1 3-TATCACCCTCAAACAATCACTACACT-5 41828
 6 NCO-Ia  3-ATCACCCTCAACAATCACTACACT-5 5-TAGTGGGAGTTGTTAGTGATGTGA-Cy3-3 11  2 3-TATCACCCTCACACAATCACTACACT-5 42708
 6 NCO-Ia  3-ATCACCCTCAACAATCACTACACT-5 5-TAGTGGGAGTTGTTAGTGATGTGA-Cy3-3 11  3 3-TATCACCCTCAGACAATCACTACACT-5 42348
 6 NCO-Ia  3-ATCACCCTCAACAATCACTACACT-5 5-TAGTGGGAGTTGTTAGTGATGTGA-Cy3-3 11  4 3-TATCACCCTCATACAATCACTACACT-5 42976
 6 NCO-Ia  3-ATCACCCTCAACAATCACTACACT-5 5-TAGTGGGAGTTGTTAGTGATGTGA-Cy3-3 12  1 3-TATCACCCTCAAACAATCACTACACT-5 42992
 6 NCO-Ia  3-ATCACCCTCAACAATCACTACACT-5 5-TAGTGGGAGTTGTTAGTGATGTGA-Cy3-3 12  2 3-TATCACCCTCAACCAATCACTACACT-5 41780
 6 NCO-Ia  3-ATCACCCTCAACAATCACTACACT-5 5-TAGTGGGAGTTGTTAGTGATGTGA-Cy3-3 12  3 3-TATCACCCTCAAGCAATCACTACACT-5 39292
 6 NCO-Ia  3-ATCACCCTCAACAATCACTACACT-5 5-TAGTGGGAGTTGTTAGTGATGTGA-Cy3-3 12  4 3-TATCACCCTCAATCAATCACTACACT-5 40312
 6 NCO-Ia  3-ATCACCCTCAACAATCACTACACT-5 5-TAGTGGGAGTTGTTAGTGATGTGA-Cy3-3 13  1 3-TATCACCCTCAACAAATCACTACACT-5 42968
 6 NCO-Ia  3-ATCACCCTCAACAATCACTACACT-5 5-TAGTGGGAGTTGTTAGTGATGTGA-Cy3-3 13  2 3-TATCACCCTCAACCAATCACTACACT-5 41400
 6 NCO-Ia  3-ATCACCCTCAACAATCACTACACT-5 5-TAGTGGGAGTTGTTAGTGATGTGA-Cy3-3 13  3 3-TATCACCCTCAACGAATCACTACACT-5 42028
 6 NCO-Ia  3-ATCACCCTCAACAATCACTACACT-5 5-TAGTGGGAGTTGTTAGTGATGTGA-Cy3-3 13  4 3-TATCACCCTCAACTAATCACTACACT-5 42340
 6 NCO-Ia  3-ATCACCCTCAACAATCACTACACT-5 5-TAGTGGGAGTTGTTAGTGATGTGA-Cy3-3 14  1 3-TATCACCCTCAACAAATCACTACACT-5 40804
 6 NCO-Ia  3-ATCACCCTCAACAATCACTACACT-5 5-TAGTGGGAGTTGTTAGTGATGTGA-Cy3-3 14  2 3-TATCACCCTCAACACATCACTACACT-5 43688
 6 NCO-Ia  3-ATCACCCTCAACAATCACTACACT-5 5-TAGTGGGAGTTGTTAGTGATGTGA-Cy3-3 14  3 3-TATCACCCTCAACAGATCACTACACT-5 42580
 6 NCO-Ia  3-ATCACCCTCAACAATCACTACACT-5 5-TAGTGGGAGTTGTTAGTGATGTGA-Cy3-3 14  4 3-TATCACCCTCAACATATCACTACACT-5 43640
 6 NCO-Ia  3-ATCACCCTCAACAATCACTACACT-5 5-TAGTGGGAGTTGTTAGTGATGTGA-Cy3-3 15  1 3-TATCACCCTCAACAAATCACTACACT-5 42276
 6 NCO-Ia  3-ATCACCCTCAACAATCACTACACT-5 5-TAGTGGGAGTTGTTAGTGATGTGA-Cy3-3 15  2 3-TATCACCCTCAACAACTCACTACACT-5 45468
 6 NCO-Ia  3-ATCACCCTCAACAATCACTACACT-5 5-TAGTGGGAGTTGTTAGTGATGTGA-Cy3-3 15  3 3-TATCACCCTCAACAAGTCACTACACT-5 46856
 6 NCO-Ia  3-ATCACCCTCAACAATCACTACACT-5 5-TAGTGGGAGTTGTTAGTGATGTGA-Cy3-3 15  4 3-TATCACCCTCAACAATTCACTACACT-5 43500
 6 NCO-Ia  3-ATCACCCTCAACAATCACTACACT-5 5-TAGTGGGAGTTGTTAGTGATGTGA-Cy3-3 16  1 3-TATCACCCTCAACAATACACTACACT-5 45364
 6 NCO-Ia  3-ATCACCCTCAACAATCACTACACT-5 5-TAGTGGGAGTTGTTAGTGATGTGA-Cy3-3 16  2 3-TATCACCCTCAACAATCCACTACACT-5 41384
 6 NCO-Ia  3-ATCACCCTCAACAATCACTACACT-5 5-TAGTGGGAGTTGTTAGTGATGTGA-Cy3-3 16  3 3-TATCACCCTCAACAATGCACTACACT-5 39512
 6 NCO-Ia  3-ATCACCCTCAACAATCACTACACT-5 5-TAGTGGGAGTTGTTAGTGATGTGA-Cy3-3 16  4 3-TATCACCCTCAACAATTCACTACACT-5 39708
 6 NCO-Ia  3-ATCACCCTCAACAATCACTACACT-5 5-TAGTGGGAGTTGTTAGTGATGTGA-Cy3-3 17  1 3-TATCACCCTCAACAATCAACTACACT-5 40836
 6 NCO-Ia  3-ATCACCCTCAACAATCACTACACT-5 5-TAGTGGGAGTTGTTAGTGATGTGA-Cy3-3 17  2 3-TATCACCCTCAACAATCCACTACACT-5 37024
 6 NCO-Ia  3-ATCACCCTCAACAATCACTACACT-5 5-TAGTGGGAGTTGTTAGTGATGTGA-Cy3-3 17  3 3-TATCACCCTCAACAATCGACTACACT-5 43740
 6 NCO-Ia  3-ATCACCCTCAACAATCACTACACT-5 5-TAGTGGGAGTTGTTAGTGATGTGA-Cy3-3 17  4 3-TATCACCCTCAACAATCTACTACACT-5 44284
 6 NCO-Ia  3-ATCACCCTCAACAATCACTACACT-5 5-TAGTGGGAGTTGTTAGTGATGTGA-Cy3-3 18  1 3-TATCACCCTCAACAATCAACTACACT-5 42400
 6 NCO-Ia  3-ATCACCCTCAACAATCACTACACT-5 5-TAGTGGGAGTTGTTAGTGATGTGA-Cy3-3 18  2 3-TATCACCCTCAACAATCACCTACACT-5 43772
 6 NCO-Ia  3-ATCACCCTCAACAATCACTACACT-5 5-TAGTGGGAGTTGTTAGTGATGTGA-Cy3-3 18  3 3-TATCACCCTCAACAATCAGCTACACT-5 41056
 6 NCO-Ia  3-ATCACCCTCAACAATCACTACACT-5 5-TAGTGGGAGTTGTTAGTGATGTGA-Cy3-3 18  4 3-TATCACCCTCAACAATCATCTACACT-5 42004
 6 NCO-Ia  3-ATCACCCTCAACAATCACTACACT-5 5-TAGTGGGAGTTGTTAGTGATGTGA-Cy3-3 19  1 3-TATCACCCTCAACAATCACATACACT-5 43140
 6 NCO-Ia  3-ATCACCCTCAACAATCACTACACT-5 5-TAGTGGGAGTTGTTAGTGATGTGA-Cy3-3 19  2 3-TATCACCCTCAACAATCACCTACACT-5 42824
 6 NCO-Ia  3-ATCACCCTCAACAATCACTACACT-5 5-TAGTGGGAGTTGTTAGTGATGTGA-Cy3-3 19  3 3-TATCACCCTCAACAATCACGTACACT-5 44836
 6 NCO-Ia  3-ATCACCCTCAACAATCACTACACT-5 5-TAGTGGGAGTTGTTAGTGATGTGA-Cy3-3 19  4 3-TATCACCCTCAACAATCACTTACACT-5 43680
 6 NCO-Ia  3-ATCACCCTCAACAATCACTACACT-5 5-TAGTGGGAGTTGTTAGTGATGTGA-Cy3-3 20  1 3-TATCACCCTCAACAATCACTAACACT-5 47960
 6 NCO-Ia  3-ATCACCCTCAACAATCACTACACT-5 5-TAGTGGGAGTTGTTAGTGATGTGA-Cy3-3 20  2 3-TATCACCCTCAACAATCACTCACACT-5 43884
 6 NCO-Ia  3-ATCACCCTCAACAATCACTACACT-5 5-TAGTGGGAGTTGTTAGTGATGTGA-Cy3-3 20  3 3-TATCACCCTCAACAATCACTGACACT-5 43408
 6 NCO-Ia  3-ATCACCCTCAACAATCACTACACT-5 5-TAGTGGGAGTTGTTAGTGATGTGA-Cy3-3 20  4 3-TATCACCCTCAACAATCACTTACACT-5 44848
 6 NCO-Ia  3-ATCACCCTCAACAATCACTACACT-5 5-TAGTGGGAGTTGTTAGTGATGTGA-Cy3-3 21  1 3-TATCACCCTCAACAATCACTAACACT-5 49648
 6 NCO-Ia  3-ATCACCCTCAACAATCACTACACT-5 5-TAGTGGGAGTTGTTAGTGATGTGA-Cy3-3 21  2 3-TATCACCCTCAACAATCACTACCACT-5 50880
 6 NCO-Ia  3-ATCACCCTCAACAATCACTACACT-5 5-TAGTGGGAGTTGTTAGTGATGTGA-Cy3-3 21  3 3-TATCACCCTCAACAATCACTAGCACT-5 49120
 6 NCO-Ia  3-ATCACCCTCAACAATCACTACACT-5 5-TAGTGGGAGTTGTTAGTGATGTGA-Cy3-3 21  4 3-TATCACCCTCAACAATCACTATCACT-5 50896
 6 NCO-Ia  3-ATCACCCTCAACAATCACTACACT-5 5-TAGTGGGAGTTGTTAGTGATGTGA-Cy3-3 22  1 3-TATCACCCTCAACAATCACTACAACT-5 53064
 6 NCO-Ia  3-ATCACCCTCAACAATCACTACACT-5 5-TAGTGGGAGTTGTTAGTGATGTGA-Cy3-3 22  2 3-TATCACCCTCAACAATCACTACCACT-5 50260
 6 NCO-Ia  3-ATCACCCTCAACAATCACTACACT-5 5-TAGTGGGAGTTGTTAGTGATGTGA-Cy3-3 22  3 3-TATCACCCTCAACAATCACTACGACT-5 49852
 6 NCO-Ia  3-ATCACCCTCAACAATCACTACACT-5 5-TAGTGGGAGTTGTTAGTGATGTGA-Cy3-3 22  4 3-TATCACCCTCAACAATCACTACTACT-5 48952
 6 NCO-Ia  3-ATCACCCTCAACAATCACTACACT-5 5-TAGTGGGAGTTGTTAGTGATGTGA-Cy3-3 23  1 3-TATCACCCTCAACAATCACTACAACT-5 50148
 6 NCO-Ia  3-ATCACCCTCAACAATCACTACACT-5 5-TAGTGGGAGTTGTTAGTGATGTGA-Cy3-3 23  2 3-TATCACCCTCAACAATCACTACACCT-5 50796
 6 NCO-Ia  3-ATCACCCTCAACAATCACTACACT-5 5-TAGTGGGAGTTGTTAGTGATGTGA-Cy3-3 23  3 3-TATCACCCTCAACAATCACTACAGCT-5 51060
 6 NCO-Ia  3-ATCACCCTCAACAATCACTACACT-5 5-TAGTGGGAGTTGTTAGTGATGTGA-Cy3-3 23  4 3-TATCACCCTCAACAATCACTACATCT-5 51016
 6 NCO-Ia  3-ATCACCCTCAACAATCACTACACT-5 5-TAGTGGGAGTTGTTAGTGATGTGA-Cy3-3 24  1 3-TATCACCCTCAACAATCACTACACA-5 53068
 6 NCO-Ia  3-ATCACCCTCAACAATCACTACACT-5 5-TAGTGGGAGTTGTTAGTGATGTGA-Cy3-3 24  2 3-TATCACCCTCAACAATCACTACACC-5 53196
 6 NCO-Ia  3-ATCACCCTCAACAATCACTACACT-5 5-TAGTGGGAGTTGTTAGTGATGTGA-Cy3-3 24  3 3-TATCACCCTCAACAATCACTACACG-5 53816
 6 NCO-Ia  3-ATCACCCTCAACAATCACTACACT-5 5-TAGTGGGAGTTGTTAGTGATGTGA-Cy3-3 24  4 3-TATCACCCTCAACAATCACTACACT-5 55996
 6 NCO-Ia  3-ATCACCCTCAACAATCACTACACT-5 5-TAGTGGGAGTTGTTAGTGATGTGA-Cy3-3 25  1 3-TATCACCCTCAACAATCACTACACTA-5 54768
 6 NCO-Ia  3-ATCACCCTCAACAATCACTACACT-5 5-TAGTGGGAGTTGTTAGTGATGTGA-Cy3-3 25  2 3-TATCACCCTCAACAATCACTACACTC-5 50312
 6 NCO-Ia  3-ATCACCCTCAACAATCACTACACT-5 5-TAGTGGGAGTTGTTAGTGATGTGA-Cy3-3 25  3 3-TATCACCCTCAACAATCACTACACTG-5 52680
 6 NCO-Ia  3-ATCACCCTCAACAATCACTACACT-5 5-TAGTGGGAGTTGTTAGTGATGTGA-Cy3-3 25  4 3-TATCACCCTCAACAATCACTACACTT-5 52136


 7 NCO-Ib  3-ATCACCCTCAACAATCACTACACT-5 5-TAGTGGGAGTTGTTAGTGATGTGA-Cy3-3  1  1 3-TAATCACCCTCAACAATCACTACACT-5 55408
 7 NCO-Ib  3-ATCACCCTCAACAATCACTACACT-5 5-TAGTGGGAGTTGTTAGTGATGTGA-Cy3-3  1  2 3-TCATCACCCTCAACAATCACTACACT-5 54472
 7 NCO-Ib  3-ATCACCCTCAACAATCACTACACT-5 5-TAGTGGGAGTTGTTAGTGATGTGA-Cy3-3  1  3 3-TGATCACCCTCAACAATCACTACACT-5 53480
 7 NCO-Ib  3-ATCACCCTCAACAATCACTACACT-5 5-TAGTGGGAGTTGTTAGTGATGTGA-Cy3-3  1  4 3-TTATCACCCTCAACAATCACTACACT-5 53588
 7 NCO-Ib  3-ATCACCCTCAACAATCACTACACT-5 5-TAGTGGGAGTTGTTAGTGATGTGA-Cy3-3  2  1 3-TAATCACCCTCAACAATCACTACACT-5 52996
 7 NCO-Ib  3-ATCACCCTCAACAATCACTACACT-5 5-TAGTGGGAGTTGTTAGTGATGTGA-Cy3-3  2  2 3-TACTCACCCTCAACAATCACTACACT-5 55240
 7 NCO-Ib  3-ATCACCCTCAACAATCACTACACT-5 5-TAGTGGGAGTTGTTAGTGATGTGA-Cy3-3  2  3 3-TAGTCACCCTCAACAATCACTACACT-5 55292
 7 NCO-Ib  3-ATCACCCTCAACAATCACTACACT-5 5-TAGTGGGAGTTGTTAGTGATGTGA-Cy3-3  2  4 3-TATTCACCCTCAACAATCACTACACT-5 52208
 7 NCO-Ib  3-ATCACCCTCAACAATCACTACACT-5 5-TAGTGGGAGTTGTTAGTGATGTGA-Cy3-3  3  1 3-TATACACCCTCAACAATCACTACACT-5 55256
 7 NCO-Ib  3-ATCACCCTCAACAATCACTACACT-5 5-TAGTGGGAGTTGTTAGTGATGTGA-Cy3-3  3  2 3-TATCCACCCTCAACAATCACTACACT-5 52088
 7 NCO-Ib  3-ATCACCCTCAACAATCACTACACT-5 5-TAGTGGGAGTTGTTAGTGATGTGA-Cy3-3  3  3 3-TATGCACCCTCAACAATCACTACACT-5 52996
 7 NCO-Ib  3-ATCACCCTCAACAATCACTACACT-5 5-TAGTGGGAGTTGTTAGTGATGTGA-Cy3-3  3  4 3-TATTCACCCTCAACAATCACTACACT-5 53556
 7 NCO-Ib  3-ATCACCCTCAACAATCACTACACT-5 5-TAGTGGGAGTTGTTAGTGATGTGA-Cy3-3  4  1 3-TATCAACCCTCAACAATCACTACACT-5 51876
 7 NCO-Ib  3-ATCACCCTCAACAATCACTACACT-5 5-TAGTGGGAGTTGTTAGTGATGTGA-Cy3-3  4  2 3-TATCCACCCTCAACAATCACTACACT-5 52812
 7 NCO-Ib  3-ATCACCCTCAACAATCACTACACT-5 5-TAGTGGGAGTTGTTAGTGATGTGA-Cy3-3  4  3 3-TATCGACCCTCAACAATCACTACACT-5 52600
 7 NCO-Ib  3-ATCACCCTCAACAATCACTACACT-5 5-TAGTGGGAGTTGTTAGTGATGTGA-Cy3-3  4  4 3-TATCTACCCTCAACAATCACTACACT-5 52108
 7 NCO-Ib  3-ATCACCCTCAACAATCACTACACT-5 5-TAGTGGGAGTTGTTAGTGATGTGA-Cy3-3  5  1 3-TATCAACCCTCAACAATCACTACACT-5 49924
 7 NCO-Ib  3-ATCACCCTCAACAATCACTACACT-5 5-TAGTGGGAGTTGTTAGTGATGTGA-Cy3-3  5  2 3-TATCACCCCTCAACAATCACTACACT-5 49348
 7 NCO-Ib  3-ATCACCCTCAACAATCACTACACT-5 5-TAGTGGGAGTTGTTAGTGATGTGA-Cy3-3  5  3 3-TATCAGCCCTCAACAATCACTACACT-5 46808
 7 NCO-Ib  3-ATCACCCTCAACAATCACTACACT-5 5-TAGTGGGAGTTGTTAGTGATGTGA-Cy3-3  5  4 3-TATCATCCCTCAACAATCACTACACT-5 46500
 7 NCO-Ib  3-ATCACCCTCAACAATCACTACACT-5 5-TAGTGGGAGTTGTTAGTGATGTGA-Cy3-3  6  1 3-TATCACACCTCAACAATCACTACACT-5 51104
 7 NCO-Ib  3-ATCACCCTCAACAATCACTACACT-5 5-TAGTGGGAGTTGTTAGTGATGTGA-Cy3-3  6  2 3-TATCACCCCTCAACAATCACTACACT-5 49660
 7 NCO-Ib  3-ATCACCCTCAACAATCACTACACT-5 5-TAGTGGGAGTTGTTAGTGATGTGA-Cy3-3  6  3 3-TATCACGCCTCAACAATCACTACACT-5 50108
 7 NCO-Ib  3-ATCACCCTCAACAATCACTACACT-5 5-TAGTGGGAGTTGTTAGTGATGTGA-Cy3-3  6  4 3-TATCACTCCTCAACAATCACTACACT-5 50980
 7 NCO-Ib  3-ATCACCCTCAACAATCACTACACT-5 5-TAGTGGGAGTTGTTAGTGATGTGA-Cy3-3  7  1 3-TATCACCACTCAACAATCACTACACT-5 53540
 7 NCO-Ib  3-ATCACCCTCAACAATCACTACACT-5 5-TAGTGGGAGTTGTTAGTGATGTGA-Cy3-3  7  2 3-TATCACCCCTCAACAATCACTACACT-5 50628
 7 NCO-Ib  3-ATCACCCTCAACAATCACTACACT-5 5-TAGTGGGAGTTGTTAGTGATGTGA-Cy3-3  7  3 3-TATCACCGCTCAACAATCACTACACT-5 50192
 7 NCO-Ib  3-ATCACCCTCAACAATCACTACACT-5 5-TAGTGGGAGTTGTTAGTGATGTGA-Cy3-3  7  4 3-TATCACCTCTCAACAATCACTACACT-5 49612
 7 NCO-Ib  3-ATCACCCTCAACAATCACTACACT-5 5-TAGTGGGAGTTGTTAGTGATGTGA-Cy3-3  8  1 3-TATCACCCATCAACAATCACTACACT-5 45548
 7 NCO-Ib  3-ATCACCCTCAACAATCACTACACT-5 5-TAGTGGGAGTTGTTAGTGATGTGA-Cy3-3  8  2 3-TATCACCCCTCAACAATCACTACACT-5 48856
 7 NCO-Ib  3-ATCACCCTCAACAATCACTACACT-5 5-TAGTGGGAGTTGTTAGTGATGTGA-Cy3-3  8  3 3-TATCACCCGTCAACAATCACTACACT-5 48844
 7 NCO-Ib  3-ATCACCCTCAACAATCACTACACT-5 5-TAGTGGGAGTTGTTAGTGATGTGA-Cy3-3  8  4 3-TATCACCCTTCAACAATCACTACACT-5 44724
 7 NCO-Ib  3-ATCACCCTCAACAATCACTACACT-5 5-TAGTGGGAGTTGTTAGTGATGTGA-Cy3-3  9  1 3-TATCACCCTACAACAATCACTACACT-5 47788
 7 NCO-Ib  3-ATCACCCTCAACAATCACTACACT-5 5-TAGTGGGAGTTGTTAGTGATGTGA-Cy3-3  9  2 3-TATCACCCTCCAACAATCACTACACT-5 46072
 7 NCO-Ib  3-ATCACCCTCAACAATCACTACACT-5 5-TAGTGGGAGTTGTTAGTGATGTGA-Cy3-3  9  3 3-TATCACCCTGCAACAATCACTACACT-5 43640
 7 NCO-Ib  3-ATCACCCTCAACAATCACTACACT-5 5-TAGTGGGAGTTGTTAGTGATGTGA-Cy3-3  9  4 3-TATCACCCTTCAACAATCACTACACT-5 45740
 7 NCO-Ib  3-ATCACCCTCAACAATCACTACACT-5 5-TAGTGGGAGTTGTTAGTGATGTGA-Cy3-3 10  1 3-TATCACCCTCAAACAATCACTACACT-5 51544
 7 NCO-Ib  3-ATCACCCTCAACAATCACTACACT-5 5-TAGTGGGAGTTGTTAGTGATGTGA-Cy3-3 10  2 3-TATCACCCTCCAACAATCACTACACT-5 47348
 7 NCO-Ib  3-ATCACCCTCAACAATCACTACACT-5 5-TAGTGGGAGTTGTTAGTGATGTGA-Cy3-3 10  3 3-TATCACCCTCGAACAATCACTACACT-5 50016
 7 NCO-Ib  3-ATCACCCTCAACAATCACTACACT-5 5-TAGTGGGAGTTGTTAGTGATGTGA-Cy3-3 10  4 3-TATCACCCTCTAACAATCACTACACT-5 49196
 7 NCO-Ib  3-ATCACCCTCAACAATCACTACACT-5 5-TAGTGGGAGTTGTTAGTGATGTGA-Cy3-3 11  1 3-TATCACCCTCAAACAATCACTACACT-5 49012
 7 NCO-Ib  3-ATCACCCTCAACAATCACTACACT-5 5-TAGTGGGAGTTGTTAGTGATGTGA-Cy3-3 11  2 3-TATCACCCTCACACAATCACTACACT-5 49084
 7 NCO-Ib  3-ATCACCCTCAACAATCACTACACT-5 5-TAGTGGGAGTTGTTAGTGATGTGA-Cy3-3 11  3 3-TATCACCCTCAGACAATCACTACACT-5 48300
 7 NCO-Ib  3-ATCACCCTCAACAATCACTACACT-5 5-TAGTGGGAGTTGTTAGTGATGTGA-Cy3-3 11  4 3-TATCACCCTCATACAATCACTACACT-5 48320
 7 NCO-Ib  3-ATCACCCTCAACAATCACTACACT-5 5-TAGTGGGAGTTGTTAGTGATGTGA-Cy3-3 12  1 3-TATCACCCTCAAACAATCACTACACT-5 48644
 7 NCO-Ib  3-ATCACCCTCAACAATCACTACACT-5 5-TAGTGGGAGTTGTTAGTGATGTGA-Cy3-3 12  2 3-TATCACCCTCAACCAATCACTACACT-5 47584
 7 NCO-Ib  3-ATCACCCTCAACAATCACTACACT-5 5-TAGTGGGAGTTGTTAGTGATGTGA-Cy3-3 12  3 3-TATCACCCTCAAGCAATCACTACACT-5 45060
 7 NCO-Ib  3-ATCACCCTCAACAATCACTACACT-5 5-TAGTGGGAGTTGTTAGTGATGTGA-Cy3-3 12  4 3-TATCACCCTCAATCAATCACTACACT-5 45340
 7 NCO-Ib  3-ATCACCCTCAACAATCACTACACT-5 5-TAGTGGGAGTTGTTAGTGATGTGA-Cy3-3 13  1 3-TATCACCCTCAACAAATCACTACACT-5 51232
 7 NCO-Ib  3-ATCACCCTCAACAATCACTACACT-5 5-TAGTGGGAGTTGTTAGTGATGTGA-Cy3-3 13  2 3-TATCACCCTCAACCAATCACTACACT-5 49120
 7 NCO-Ib  3-ATCACCCTCAACAATCACTACACT-5 5-TAGTGGGAGTTGTTAGTGATGTGA-Cy3-3 13  3 3-TATCACCCTCAACGAATCACTACACT-5 49136
 7 NCO-Ib  3-ATCACCCTCAACAATCACTACACT-5 5-TAGTGGGAGTTGTTAGTGATGTGA-Cy3-3 13  4 3-TATCACCCTCAACTAATCACTACACT-5 49048
 7 NCO-Ib  3-ATCACCCTCAACAATCACTACACT-5 5-TAGTGGGAGTTGTTAGTGATGTGA-Cy3-3 14  1 3-TATCACCCTCAACAAATCACTACACT-5 48452
 7 NCO-Ib  3-ATCACCCTCAACAATCACTACACT-5 5-TAGTGGGAGTTGTTAGTGATGTGA-Cy3-3 14  2 3-TATCACCCTCAACACATCACTACACT-5 49076
 7 NCO-Ib  3-ATCACCCTCAACAATCACTACACT-5 5-TAGTGGGAGTTGTTAGTGATGTGA-Cy3-3 14  3 3-TATCACCCTCAACAGATCACTACACT-5 48120
 7 NCO-Ib  3-ATCACCCTCAACAATCACTACACT-5 5-TAGTGGGAGTTGTTAGTGATGTGA-Cy3-3 14  4 3-TATCACCCTCAACATATCACTACACT-5 48328
 7 NCO-Ib  3-ATCACCCTCAACAATCACTACACT-5 5-TAGTGGGAGTTGTTAGTGATGTGA-Cy3-3 15  1 3-TATCACCCTCAACAAATCACTACACT-5 48232
 7 NCO-Ib  3-ATCACCCTCAACAATCACTACACT-5 5-TAGTGGGAGTTGTTAGTGATGTGA-Cy3-3 15  2 3-TATCACCCTCAACAACTCACTACACT-5 49912
 7 NCO-Ib  3-ATCACCCTCAACAATCACTACACT-5 5-TAGTGGGAGTTGTTAGTGATGTGA-Cy3-3 15  3 3-TATCACCCTCAACAAGTCACTACACT-5 50536
 7 NCO-Ib  3-ATCACCCTCAACAATCACTACACT-5 5-TAGTGGGAGTTGTTAGTGATGTGA-Cy3-3 15  4 3-TATCACCCTCAACAATTCACTACACT-5 47804
 7 NCO-Ib  3-ATCACCCTCAACAATCACTACACT-5 5-TAGTGGGAGTTGTTAGTGATGTGA-Cy3-3 16  1 3-TATCACCCTCAACAATACACTACACT-5 52392
 7 NCO-Ib  3-ATCACCCTCAACAATCACTACACT-5 5-TAGTGGGAGTTGTTAGTGATGTGA-Cy3-3 16  2 3-TATCACCCTCAACAATCCACTACACT-5 49648
 7 NCO-Ib  3-ATCACCCTCAACAATCACTACACT-5 5-TAGTGGGAGTTGTTAGTGATGTGA-Cy3-3 16  3 3-TATCACCCTCAACAATGCACTACACT-5 48088
 7 NCO-Ib  3-ATCACCCTCAACAATCACTACACT-5 5-TAGTGGGAGTTGTTAGTGATGTGA-Cy3-3 16  4 3-TATCACCCTCAACAATTCACTACACT-5 47372
 7 NCO-Ib  3-ATCACCCTCAACAATCACTACACT-5 5-TAGTGGGAGTTGTTAGTGATGTGA-Cy3-3 17  1 3-TATCACCCTCAACAATCAACTACACT-5 48016
 7 NCO-Ib  3-ATCACCCTCAACAATCACTACACT-5 5-TAGTGGGAGTTGTTAGTGATGTGA-Cy3-3 17  2 3-TATCACCCTCAACAATCCACTACACT-5 47456
 7 NCO-Ib  3-ATCACCCTCAACAATCACTACACT-5 5-TAGTGGGAGTTGTTAGTGATGTGA-Cy3-3 17  3 3-TATCACCCTCAACAATCGACTACACT-5 48444
 7 NCO-Ib  3-ATCACCCTCAACAATCACTACACT-5 5-TAGTGGGAGTTGTTAGTGATGTGA-Cy3-3 17  4 3-TATCACCCTCAACAATCTACTACACT-5 48468
 7 NCO-Ib  3-ATCACCCTCAACAATCACTACACT-5 5-TAGTGGGAGTTGTTAGTGATGTGA-Cy3-3 18  1 3-TATCACCCTCAACAATCAACTACACT-5 47396
 7 NCO-Ib  3-ATCACCCTCAACAATCACTACACT-5 5-TAGTGGGAGTTGTTAGTGATGTGA-Cy3-3 18  2 3-TATCACCCTCAACAATCACCTACACT-5 48128
 7 NCO-Ib  3-ATCACCCTCAACAATCACTACACT-5 5-TAGTGGGAGTTGTTAGTGATGTGA-Cy3-3 18  3 3-TATCACCCTCAACAATCAGCTACACT-5 45684
 7 NCO-Ib  3-ATCACCCTCAACAATCACTACACT-5 5-TAGTGGGAGTTGTTAGTGATGTGA-Cy3-3 18  4 3-TATCACCCTCAACAATCATCTACACT-5 46152
 7 NCO-Ib  3-ATCACCCTCAACAATCACTACACT-5 5-TAGTGGGAGTTGTTAGTGATGTGA-Cy3-3 19  1 3-TATCACCCTCAACAATCACATACACT-5 50528
 7 NCO-Ib  3-ATCACCCTCAACAATCACTACACT-5 5-TAGTGGGAGTTGTTAGTGATGTGA-Cy3-3 19  2 3-TATCACCCTCAACAATCACCTACACT-5 50176
 7 NCO-Ib  3-ATCACCCTCAACAATCACTACACT-5 5-TAGTGGGAGTTGTTAGTGATGTGA-Cy3-3 19  3 3-TATCACCCTCAACAATCACGTACACT-5 51088
 7 NCO-Ib  3-ATCACCCTCAACAATCACTACACT-5 5-TAGTGGGAGTTGTTAGTGATGTGA-Cy3-3 19  4 3-TATCACCCTCAACAATCACTTACACT-5 49900
 7 NCO-Ib  3-ATCACCCTCAACAATCACTACACT-5 5-TAGTGGGAGTTGTTAGTGATGTGA-Cy3-3 20  1 3-TATCACCCTCAACAATCACTAACACT-5 52936
 7 NCO-Ib  3-ATCACCCTCAACAATCACTACACT-5 5-TAGTGGGAGTTGTTAGTGATGTGA-Cy3-3 20  2 3-TATCACCCTCAACAATCACTCACACT-5 49576
 7 NCO-Ib  3-ATCACCCTCAACAATCACTACACT-5 5-TAGTGGGAGTTGTTAGTGATGTGA-Cy3-3 20  3 3-TATCACCCTCAACAATCACTGACACT-5 49008
 7 NCO-Ib  3-ATCACCCTCAACAATCACTACACT-5 5-TAGTGGGAGTTGTTAGTGATGTGA-Cy3-3 20  4 3-TATCACCCTCAACAATCACTTACACT-5 49244
 7 NCO-Ib  3-ATCACCCTCAACAATCACTACACT-5 5-TAGTGGGAGTTGTTAGTGATGTGA-Cy3-3 21  1 3-TATCACCCTCAACAATCACTAACACT-5 53036
 7 NCO-Ib  3-ATCACCCTCAACAATCACTACACT-5 5-TAGTGGGAGTTGTTAGTGATGTGA-Cy3-3 21  2 3-TATCACCCTCAACAATCACTACCACT-5 53956
 7 NCO-Ib  3-ATCACCCTCAACAATCACTACACT-5 5-TAGTGGGAGTTGTTAGTGATGTGA-Cy3-3 21  3 3-TATCACCCTCAACAATCACTAGCACT-5 52132
 7 NCO-Ib  3-ATCACCCTCAACAATCACTACACT-5 5-TAGTGGGAGTTGTTAGTGATGTGA-Cy3-3 21  4 3-TATCACCCTCAACAATCACTATCACT-5 52836
 7 NCO-Ib  3-ATCACCCTCAACAATCACTACACT-5 5-TAGTGGGAGTTGTTAGTGATGTGA-Cy3-3 22  1 3-TATCACCCTCAACAATCACTACAACT-5 57736
 7 NCO-Ib  3-ATCACCCTCAACAATCACTACACT-5 5-TAGTGGGAGTTGTTAGTGATGTGA-Cy3-3 22  2 3-TATCACCCTCAACAATCACTACCACT-5 55608
 7 NCO-Ib  3-ATCACCCTCAACAATCACTACACT-5 5-TAGTGGGAGTTGTTAGTGATGTGA-Cy3-3 22  3 3-TATCACCCTCAACAATCACTACGACT-5 54788
 7 NCO-Ib  3-ATCACCCTCAACAATCACTACACT-5 5-TAGTGGGAGTTGTTAGTGATGTGA-Cy3-3 22  4 3-TATCACCCTCAACAATCACTACTACT-5 53256
 7 NCO-Ib  3-ATCACCCTCAACAATCACTACACT-5 5-TAGTGGGAGTTGTTAGTGATGTGA-Cy3-3 23  1 3-TATCACCCTCAACAATCACTACAACT-5 54072
 7 NCO-Ib  3-ATCACCCTCAACAATCACTACACT-5 5-TAGTGGGAGTTGTTAGTGATGTGA-Cy3-3 23  2 3-TATCACCCTCAACAATCACTACACCT-5 54364
 7 NCO-Ib  3-ATCACCCTCAACAATCACTACACT-5 5-TAGTGGGAGTTGTTAGTGATGTGA-Cy3-3 23  3 3-TATCACCCTCAACAATCACTACAGCT-5 54224
 7 NCO-Ib  3-ATCACCCTCAACAATCACTACACT-5 5-TAGTGGGAGTTGTTAGTGATGTGA-Cy3-3 23  4 3-TATCACCCTCAACAATCACTACATCT-5 53852
 7 NCO-Ib  3-ATCACCCTCAACAATCACTACACT-5 5-TAGTGGGAGTTGTTAGTGATGTGA-Cy3-3 24  1 3-TATCACCCTCAACAATCACTACACA-5 55148
 7 NCO-Ib  3-ATCACCCTCAACAATCACTACACT-5 5-TAGTGGGAGTTGTTAGTGATGTGA-Cy3-3 24  2 3-TATCACCCTCAACAATCACTACACC-5 55748
 7 NCO-Ib  3-ATCACCCTCAACAATCACTACACT-5 5-TAGTGGGAGTTGTTAGTGATGTGA-Cy3-3 24  3 3-TATCACCCTCAACAATCACTACACG-5 56948
 7 NCO-Ib  3-ATCACCCTCAACAATCACTACACT-5 5-TAGTGGGAGTTGTTAGTGATGTGA-Cy3-3 24  4 3-TATCACCCTCAACAATCACTACACT-5 56956
 7 NCO-Ib  3-ATCACCCTCAACAATCACTACACT-5 5-TAGTGGGAGTTGTTAGTGATGTGA-Cy3-3 25  1 3-TATCACCCTCAACAATCACTACACTA-5 58156
 7 NCO-Ib  3-ATCACCCTCAACAATCACTACACT-5 5-TAGTGGGAGTTGTTAGTGATGTGA-Cy3-3 25  2 3-TATCACCCTCAACAATCACTACACTC-5 56896
 7 NCO-Ib  3-ATCACCCTCAACAATCACTACACT-5 5-TAGTGGGAGTTGTTAGTGATGTGA-Cy3-3 25  3 3-TATCACCCTCAACAATCACTACACTG-5 56404
 7 NCO-Ib  3-ATCACCCTCAACAATCACTACACT-5 5-TAGTGGGAGTTGTTAGTGATGTGA-Cy3-3 25  4 3-TATCACCCTCAACAATCACTACACTT-5 56336


 8 PET-I1  3-TGTAGTCACGGACACATGATCCTG-5 5-ACATCAGTGCCTGTGTACTAGGAC-Cy3-3  1  1 3-TATGTAGTCACGGACACATGATCCTG-5 49776
 8 PET-I1  3-TGTAGTCACGGACACATGATCCTG-5 5-ACATCAGTGCCTGTGTACTAGGAC-Cy3-3  1  2 3-TCTGTAGTCACGGACACATGATCCTG-5 49476
 8 PET-I1  3-TGTAGTCACGGACACATGATCCTG-5 5-ACATCAGTGCCTGTGTACTAGGAC-Cy3-3  1  3 3-TGTGTAGTCACGGACACATGATCCTG-5 49052
 8 PET-I1  3-TGTAGTCACGGACACATGATCCTG-5 5-ACATCAGTGCCTGTGTACTAGGAC-Cy3-3  1  4 3-TTTGTAGTCACGGACACATGATCCTG-5 52668
 8 PET-I1  3-TGTAGTCACGGACACATGATCCTG-5 5-ACATCAGTGCCTGTGTACTAGGAC-Cy3-3  2  1 3-TTAGTAGTCACGGACACATGATCCTG-5 49452
 8 PET-I1  3-TGTAGTCACGGACACATGATCCTG-5 5-ACATCAGTGCCTGTGTACTAGGAC-Cy3-3  2  2 3-TTCGTAGTCACGGACACATGATCCTG-5 50196
 8 PET-I1  3-TGTAGTCACGGACACATGATCCTG-5 5-ACATCAGTGCCTGTGTACTAGGAC-Cy3-3  2  3 3-TTGGTAGTCACGGACACATGATCCTG-5 55068
 8 PET-I1  3-TGTAGTCACGGACACATGATCCTG-5 5-ACATCAGTGCCTGTGTACTAGGAC-Cy3-3  2  4 3-TTTGTAGTCACGGACACATGATCCTG-5 54536
 8 PET-I1  3-TGTAGTCACGGACACATGATCCTG-5 5-ACATCAGTGCCTGTGTACTAGGAC-Cy3-3  3  1 3-TTGATAGTCACGGACACATGATCCTG-5 52348
 8 PET-I1  3-TGTAGTCACGGACACATGATCCTG-5 5-ACATCAGTGCCTGTGTACTAGGAC-Cy3-3  3  2 3-TTGCTAGTCACGGACACATGATCCTG-5 53872
 8 PET-I1  3-TGTAGTCACGGACACATGATCCTG-5 5-ACATCAGTGCCTGTGTACTAGGAC-Cy3-3  3  3 3-TTGGTAGTCACGGACACATGATCCTG-5 58288
 8 PET-I1  3-TGTAGTCACGGACACATGATCCTG-5 5-ACATCAGTGCCTGTGTACTAGGAC-Cy3-3  3  4 3-TTGTTAGTCACGGACACATGATCCTG-5 56180
 8 PET-I1  3-TGTAGTCACGGACACATGATCCTG-5 5-ACATCAGTGCCTGTGTACTAGGAC-Cy3-3  4  1 3-TTGTAAGTCACGGACACATGATCCTG-5 48040
 8 PET-I1  3-TGTAGTCACGGACACATGATCCTG-5 5-ACATCAGTGCCTGTGTACTAGGAC-Cy3-3  4  2 3-TTGTCAGTCACGGACACATGATCCTG-5 46532
 8 PET-I1  3-TGTAGTCACGGACACATGATCCTG-5 5-ACATCAGTGCCTGTGTACTAGGAC-Cy3-3  4  3 3-TTGTGAGTCACGGACACATGATCCTG-5 48468
 8 PET-I1  3-TGTAGTCACGGACACATGATCCTG-5 5-ACATCAGTGCCTGTGTACTAGGAC-Cy3-3  4  4 3-TTGTTAGTCACGGACACATGATCCTG-5 50304
 8 PET-I1  3-TGTAGTCACGGACACATGATCCTG-5 5-ACATCAGTGCCTGTGTACTAGGAC-Cy3-3  5  1 3-TTGTAAGTCACGGACACATGATCCTG-5 48400
 8 PET-I1  3-TGTAGTCACGGACACATGATCCTG-5 5-ACATCAGTGCCTGTGTACTAGGAC-Cy3-3  5  2 3-TTGTACGTCACGGACACATGATCCTG-5 46436
 8 PET-I1  3-TGTAGTCACGGACACATGATCCTG-5 5-ACATCAGTGCCTGTGTACTAGGAC-Cy3-3  5  3 3-TTGTAGGTCACGGACACATGATCCTG-5 46632
 8 PET-I1  3-TGTAGTCACGGACACATGATCCTG-5 5-ACATCAGTGCCTGTGTACTAGGAC-Cy3-3  5  4 3-TTGTATGTCACGGACACATGATCCTG-5 47076
 8 PET-I1  3-TGTAGTCACGGACACATGATCCTG-5 5-ACATCAGTGCCTGTGTACTAGGAC-Cy3-3  6  1 3-TTGTAGATCACGGACACATGATCCTG-5 45024
 8 PET-I1  3-TGTAGTCACGGACACATGATCCTG-5 5-ACATCAGTGCCTGTGTACTAGGAC-Cy3-3  6  2 3-TTGTAGCTCACGGACACATGATCCTG-5 46312
 8 PET-I1  3-TGTAGTCACGGACACATGATCCTG-5 5-ACATCAGTGCCTGTGTACTAGGAC-Cy3-3  6  3 3-TTGTAGGTCACGGACACATGATCCTG-5 49440
 8 PET-I1  3-TGTAGTCACGGACACATGATCCTG-5 5-ACATCAGTGCCTGTGTACTAGGAC-Cy3-3  6  4 3-TTGTAGTTCACGGACACATGATCCTG-5 48964
 8 PET-I1  3-TGTAGTCACGGACACATGATCCTG-5 5-ACATCAGTGCCTGTGTACTAGGAC-Cy3-3  7  1 3-TTGTAGTACACGGACACATGATCCTG-5 44628
 8 PET-I1  3-TGTAGTCACGGACACATGATCCTG-5 5-ACATCAGTGCCTGTGTACTAGGAC-Cy3-3  7  2 3-TTGTAGTCCACGGACACATGATCCTG-5 42992
 8 PET-I1  3-TGTAGTCACGGACACATGATCCTG-5 5-ACATCAGTGCCTGTGTACTAGGAC-Cy3-3  7  3 3-TTGTAGTGCACGGACACATGATCCTG-5 40976
 8 PET-I1  3-TGTAGTCACGGACACATGATCCTG-5 5-ACATCAGTGCCTGTGTACTAGGAC-Cy3-3  7  4 3-TTGTAGTTCACGGACACATGATCCTG-5 42304
 8 PET-I1  3-TGTAGTCACGGACACATGATCCTG-5 5-ACATCAGTGCCTGTGTACTAGGAC-Cy3-3  8  1 3-TTGTAGTCAACGGACACATGATCCTG-5 42744
 8 PET-I1  3-TGTAGTCACGGACACATGATCCTG-5 5-ACATCAGTGCCTGTGTACTAGGAC-Cy3-3  8  2 3-TTGTAGTCCACGGACACATGATCCTG-5 43432
 8 PET-I1  3-TGTAGTCACGGACACATGATCCTG-5 5-ACATCAGTGCCTGTGTACTAGGAC-Cy3-3  8  3 3-TTGTAGTCGACGGACACATGATCCTG-5 43632
 8 PET-I1  3-TGTAGTCACGGACACATGATCCTG-5 5-ACATCAGTGCCTGTGTACTAGGAC-Cy3-3  8  4 3-TTGTAGTCTACGGACACATGATCCTG-5 45384
 8 PET-I1  3-TGTAGTCACGGACACATGATCCTG-5 5-ACATCAGTGCCTGTGTACTAGGAC-Cy3-3  9  1 3-TTGTAGTCAACGGACACATGATCCTG-5 43608
 8 PET-I1  3-TGTAGTCACGGACACATGATCCTG-5 5-ACATCAGTGCCTGTGTACTAGGAC-Cy3-3  9  2 3-TTGTAGTCACCGGACACATGATCCTG-5 42964
 8 PET-I1  3-TGTAGTCACGGACACATGATCCTG-5 5-ACATCAGTGCCTGTGTACTAGGAC-Cy3-3  9  3 3-TTGTAGTCAGCGGACACATGATCCTG-5 41468
 8 PET-I1  3-TGTAGTCACGGACACATGATCCTG-5 5-ACATCAGTGCCTGTGTACTAGGAC-Cy3-3  9  4 3-TTGTAGTCATCGGACACATGATCCTG-5 42888
 8 PET-I1  3-TGTAGTCACGGACACATGATCCTG-5 5-ACATCAGTGCCTGTGTACTAGGAC-Cy3-3 10  1 3-TTGTAGTCACAGGACACATGATCCTG-5 39132
 8 PET-I1  3-TGTAGTCACGGACACATGATCCTG-5 5-ACATCAGTGCCTGTGTACTAGGAC-Cy3-3 10  2 3-TTGTAGTCACCGGACACATGATCCTG-5 40816
 8 PET-I1  3-TGTAGTCACGGACACATGATCCTG-5 5-ACATCAGTGCCTGTGTACTAGGAC-Cy3-3 10  3 3-TTGTAGTCACGGGACACATGATCCTG-5 44124
 8 PET-I1  3-TGTAGTCACGGACACATGATCCTG-5 5-ACATCAGTGCCTGTGTACTAGGAC-Cy3-3 10  4 3-TTGTAGTCACTGGACACATGATCCTG-5 39024
 8 PET-I1  3-TGTAGTCACGGACACATGATCCTG-5 5-ACATCAGTGCCTGTGTACTAGGAC-Cy3-3 11  1 3-TTGTAGTCACGAGACACATGATCCTG-5 43160
 8 PET-I1  3-TGTAGTCACGGACACATGATCCTG-5 5-ACATCAGTGCCTGTGTACTAGGAC-Cy3-3 11  2 3-TTGTAGTCACGCGACACATGATCCTG-5 43416
 8 PET-I1  3-TGTAGTCACGGACACATGATCCTG-5 5-ACATCAGTGCCTGTGTACTAGGAC-Cy3-3 11  3 3-TTGTAGTCACGGGACACATGATCCTG-5 44104
 8 PET-I1  3-TGTAGTCACGGACACATGATCCTG-5 5-ACATCAGTGCCTGTGTACTAGGAC-Cy3-3 11  4 3-TTGTAGTCACGTGACACATGATCCTG-5 41000
 8 PET-I1  3-TGTAGTCACGGACACATGATCCTG-5 5-ACATCAGTGCCTGTGTACTAGGAC-Cy3-3 12  1 3-TTGTAGTCACGGAACACATGATCCTG-5 47508
 8 PET-I1  3-TGTAGTCACGGACACATGATCCTG-5 5-ACATCAGTGCCTGTGTACTAGGAC-Cy3-3 12  2 3-TTGTAGTCACGGCACACATGATCCTG-5 45432
 8 PET-I1  3-TGTAGTCACGGACACATGATCCTG-5 5-ACATCAGTGCCTGTGTACTAGGAC-Cy3-3 12  3 3-TTGTAGTCACGGGACACATGATCCTG-5 46904
 8 PET-I1  3-TGTAGTCACGGACACATGATCCTG-5 5-ACATCAGTGCCTGTGTACTAGGAC-Cy3-3 12  4 3-TTGTAGTCACGGTACACATGATCCTG-5 48260
 8 PET-I1  3-TGTAGTCACGGACACATGATCCTG-5 5-ACATCAGTGCCTGTGTACTAGGAC-Cy3-3 13  1 3-TTGTAGTCACGGAACACATGATCCTG-5 47580
 8 PET-I1  3-TGTAGTCACGGACACATGATCCTG-5 5-ACATCAGTGCCTGTGTACTAGGAC-Cy3-3 13  2 3-TTGTAGTCACGGACCACATGATCCTG-5 45480
 8 PET-I1  3-TGTAGTCACGGACACATGATCCTG-5 5-ACATCAGTGCCTGTGTACTAGGAC-Cy3-3 13  3 3-TTGTAGTCACGGAGCACATGATCCTG-5 41544
 8 PET-I1  3-TGTAGTCACGGACACATGATCCTG-5 5-ACATCAGTGCCTGTGTACTAGGAC-Cy3-3 13  4 3-TTGTAGTCACGGATCACATGATCCTG-5 40700
 8 PET-I1  3-TGTAGTCACGGACACATGATCCTG-5 5-ACATCAGTGCCTGTGTACTAGGAC-Cy3-3 14  1 3-TTGTAGTCACGGACAACATGATCCTG-5 46140
 8 PET-I1  3-TGTAGTCACGGACACATGATCCTG-5 5-ACATCAGTGCCTGTGTACTAGGAC-Cy3-3 14  2 3-TTGTAGTCACGGACCACATGATCCTG-5 44928
 8 PET-I1  3-TGTAGTCACGGACACATGATCCTG-5 5-ACATCAGTGCCTGTGTACTAGGAC-Cy3-3 14  3 3-TTGTAGTCACGGACGACATGATCCTG-5 41916
 8 PET-I1  3-TGTAGTCACGGACACATGATCCTG-5 5-ACATCAGTGCCTGTGTACTAGGAC-Cy3-3 14  4 3-TTGTAGTCACGGACTACATGATCCTG-5 41540
 8 PET-I1  3-TGTAGTCACGGACACATGATCCTG-5 5-ACATCAGTGCCTGTGTACTAGGAC-Cy3-3 15  1 3-TTGTAGTCACGGACAACATGATCCTG-5 46632
 8 PET-I1  3-TGTAGTCACGGACACATGATCCTG-5 5-ACATCAGTGCCTGTGTACTAGGAC-Cy3-3 15  2 3-TTGTAGTCACGGACACCATGATCCTG-5 45708
 8 PET-I1  3-TGTAGTCACGGACACATGATCCTG-5 5-ACATCAGTGCCTGTGTACTAGGAC-Cy3-3 15  3 3-TTGTAGTCACGGACAGCATGATCCTG-5 43292
 8 PET-I1  3-TGTAGTCACGGACACATGATCCTG-5 5-ACATCAGTGCCTGTGTACTAGGAC-Cy3-3 15  4 3-TTGTAGTCACGGACATCATGATCCTG-5 44812
 8 PET-I1  3-TGTAGTCACGGACACATGATCCTG-5 5-ACATCAGTGCCTGTGTACTAGGAC-Cy3-3 16  1 3-TTGTAGTCACGGACACAATGATCCTG-5 44124
 8 PET-I1  3-TGTAGTCACGGACACATGATCCTG-5 5-ACATCAGTGCCTGTGTACTAGGAC-Cy3-3 16  2 3-TTGTAGTCACGGACACCATGATCCTG-5 43564
 8 PET-I1  3-TGTAGTCACGGACACATGATCCTG-5 5-ACATCAGTGCCTGTGTACTAGGAC-Cy3-3 16  3 3-TTGTAGTCACGGACACGATGATCCTG-5 41440
 8 PET-I1  3-TGTAGTCACGGACACATGATCCTG-5 5-ACATCAGTGCCTGTGTACTAGGAC-Cy3-3 16  4 3-TTGTAGTCACGGACACTATGATCCTG-5 42384
 8 PET-I1  3-TGTAGTCACGGACACATGATCCTG-5 5-ACATCAGTGCCTGTGTACTAGGAC-Cy3-3 17  1 3-TTGTAGTCACGGACACAATGATCCTG-5 43772
 8 PET-I1  3-TGTAGTCACGGACACATGATCCTG-5 5-ACATCAGTGCCTGTGTACTAGGAC-Cy3-3 17  2 3-TTGTAGTCACGGACACACTGATCCTG-5 43308
 8 PET-I1  3-TGTAGTCACGGACACATGATCCTG-5 5-ACATCAGTGCCTGTGTACTAGGAC-Cy3-3 17  3 3-TTGTAGTCACGGACACAGTGATCCTG-5 40932
 8 PET-I1  3-TGTAGTCACGGACACATGATCCTG-5 5-ACATCAGTGCCTGTGTACTAGGAC-Cy3-3 17  4 3-TTGTAGTCACGGACACATTGATCCTG-5 43972
 8 PET-I1  3-TGTAGTCACGGACACATGATCCTG-5 5-ACATCAGTGCCTGTGTACTAGGAC-Cy3-3 18  1 3-TTGTAGTCACGGACACATAGATCCTG-5 43856
 8 PET-I1  3-TGTAGTCACGGACACATGATCCTG-5 5-ACATCAGTGCCTGTGTACTAGGAC-Cy3-3 18  2 3-TTGTAGTCACGGACACATCGATCCTG-5 44016
 8 PET-I1  3-TGTAGTCACGGACACATGATCCTG-5 5-ACATCAGTGCCTGTGTACTAGGAC-Cy3-3 18  3 3-TTGTAGTCACGGACACATGGATCCTG-5 47252
 8 PET-I1  3-TGTAGTCACGGACACATGATCCTG-5 5-ACATCAGTGCCTGTGTACTAGGAC-Cy3-3 18  4 3-TTGTAGTCACGGACACATTGATCCTG-5 47216
 8 PET-I1  3-TGTAGTCACGGACACATGATCCTG-5 5-ACATCAGTGCCTGTGTACTAGGAC-Cy3-3 19  1 3-TTGTAGTCACGGACACATGAATCCTG-5 44160
 8 PET-I1  3-TGTAGTCACGGACACATGATCCTG-5 5-ACATCAGTGCCTGTGTACTAGGAC-Cy3-3 19  2 3-TTGTAGTCACGGACACATGCATCCTG-5 42456
 8 PET-I1  3-TGTAGTCACGGACACATGATCCTG-5 5-ACATCAGTGCCTGTGTACTAGGAC-Cy3-3 19  3 3-TTGTAGTCACGGACACATGGATCCTG-5 43408
 8 PET-I1  3-TGTAGTCACGGACACATGATCCTG-5 5-ACATCAGTGCCTGTGTACTAGGAC-Cy3-3 19  4 3-TTGTAGTCACGGACACATGTATCCTG-5 43912
 8 PET-I1  3-TGTAGTCACGGACACATGATCCTG-5 5-ACATCAGTGCCTGTGTACTAGGAC-Cy3-3 20  1 3-TTGTAGTCACGGACACATGAATCCTG-5 44716
 8 PET-I1  3-TGTAGTCACGGACACATGATCCTG-5 5-ACATCAGTGCCTGTGTACTAGGAC-Cy3-3 20  2 3-TTGTAGTCACGGACACATGACTCCTG-5 43864
 8 PET-I1  3-TGTAGTCACGGACACATGATCCTG-5 5-ACATCAGTGCCTGTGTACTAGGAC-Cy3-3 20  3 3-TTGTAGTCACGGACACATGAGTCCTG-5 44260
 8 PET-I1  3-TGTAGTCACGGACACATGATCCTG-5 5-ACATCAGTGCCTGTGTACTAGGAC-Cy3-3 20  4 3-TTGTAGTCACGGACACATGATTCCTG-5 46040
 8 PET-I1  3-TGTAGTCACGGACACATGATCCTG-5 5-ACATCAGTGCCTGTGTACTAGGAC-Cy3-3 21  1 3-TTGTAGTCACGGACACATGATACCTG-5 47036
 8 PET-I1  3-TGTAGTCACGGACACATGATCCTG-5 5-ACATCAGTGCCTGTGTACTAGGAC-Cy3-3 21  2 3-TTGTAGTCACGGACACATGATCCCTG-5 50252
 8 PET-I1  3-TGTAGTCACGGACACATGATCCTG-5 5-ACATCAGTGCCTGTGTACTAGGAC-Cy3-3 21  3 3-TTGTAGTCACGGACACATGATGCCTG-5 47580
 8 PET-I1  3-TGTAGTCACGGACACATGATCCTG-5 5-ACATCAGTGCCTGTGTACTAGGAC-Cy3-3 21  4 3-TTGTAGTCACGGACACATGATTCCTG-5 48912
 8 PET-I1  3-TGTAGTCACGGACACATGATCCTG-5 5-ACATCAGTGCCTGTGTACTAGGAC-Cy3-3 22  1 3-TTGTAGTCACGGACACATGATCACTG-5 44652
 8 PET-I1  3-TGTAGTCACGGACACATGATCCTG-5 5-ACATCAGTGCCTGTGTACTAGGAC-Cy3-3 22  2 3-TTGTAGTCACGGACACATGATCCCTG-5 46920
 8 PET-I1  3-TGTAGTCACGGACACATGATCCTG-5 5-ACATCAGTGCCTGTGTACTAGGAC-Cy3-3 22  3 3-TTGTAGTCACGGACACATGATCGCTG-5 43084
 8 PET-I1  3-TGTAGTCACGGACACATGATCCTG-5 5-ACATCAGTGCCTGTGTACTAGGAC-Cy3-3 22  4 3-TTGTAGTCACGGACACATGATCTCTG-5 43464
 8 PET-I1  3-TGTAGTCACGGACACATGATCCTG-5 5-ACATCAGTGCCTGTGTACTAGGAC-Cy3-3 23  1 3-TTGTAGTCACGGACACATGATCCATG-5 46440
 8 PET-I1  3-TGTAGTCACGGACACATGATCCTG-5 5-ACATCAGTGCCTGTGTACTAGGAC-Cy3-3 23  2 3-TTGTAGTCACGGACACATGATCCCTG-5 48540
 8 PET-I1  3-TGTAGTCACGGACACATGATCCTG-5 5-ACATCAGTGCCTGTGTACTAGGAC-Cy3-3 23  3 3-TTGTAGTCACGGACACATGATCCGTG-5 44052
 8 PET-I1  3-TGTAGTCACGGACACATGATCCTG-5 5-ACATCAGTGCCTGTGTACTAGGAC-Cy3-3 23  4 3-TTGTAGTCACGGACACATGATCCTTG-5 50596
 8 PET-I1  3-TGTAGTCACGGACACATGATCCTG-5 5-ACATCAGTGCCTGTGTACTAGGAC-Cy3-3 24  1 3-TTGTAGTCACGGACACATGATCCTA-5 49088
 8 PET-I1  3-TGTAGTCACGGACACATGATCCTG-5 5-ACATCAGTGCCTGTGTACTAGGAC-Cy3-3 24  2 3-TTGTAGTCACGGACACATGATCCTC-5 48896
 8 PET-I1  3-TGTAGTCACGGACACATGATCCTG-5 5-ACATCAGTGCCTGTGTACTAGGAC-Cy3-3 24  3 3-TTGTAGTCACGGACACATGATCCTG-5 54552
 8 PET-I1  3-TGTAGTCACGGACACATGATCCTG-5 5-ACATCAGTGCCTGTGTACTAGGAC-Cy3-3 24  4 3-TTGTAGTCACGGACACATGATCCTT-5 51152
 8 PET-I1  3-TGTAGTCACGGACACATGATCCTG-5 5-ACATCAGTGCCTGTGTACTAGGAC-Cy3-3 25  1 3-TTGTAGTCACGGACACATGATCCTGA-5 52280
 8 PET-I1  3-TGTAGTCACGGACACATGATCCTG-5 5-ACATCAGTGCCTGTGTACTAGGAC-Cy3-3 25  2 3-TTGTAGTCACGGACACATGATCCTGC-5 51132
 8 PET-I1  3-TGTAGTCACGGACACATGATCCTG-5 5-ACATCAGTGCCTGTGTACTAGGAC-Cy3-3 25  3 3-TTGTAGTCACGGACACATGATCCTGG-5 50844
 8 PET-I1  3-TGTAGTCACGGACACATGATCCTG-5 5-ACATCAGTGCCTGTGTACTAGGAC-Cy3-3 25  4 3-TTGTAGTCACGGACACATGATCCTGT-5 52216


 9 URA-I2  3-GTTTGAATCTCACGTCGTCTCCCC-5 5-Cy3-ACTACAAACTTAGAGTGCAGCAGAGGGGAGTGGAATTC-3  1  1 3-TAGTTTGAATCTCACGTCGTCTCCCC-5 31864
 9 URA-I2  3-GTTTGAATCTCACGTCGTCTCCCC-5 5-Cy3-ACTACAAACTTAGAGTGCAGCAGAGGGGAGTGGAATTC-3  1  2 3-TCGTTTGAATCTCACGTCGTCTCCCC-5 32408
 9 URA-I2  3-GTTTGAATCTCACGTCGTCTCCCC-5 5-Cy3-ACTACAAACTTAGAGTGCAGCAGAGGGGAGTGGAATTC-3  1  3 3-TGGTTTGAATCTCACGTCGTCTCCCC-5 34484
 9 URA-I2  3-GTTTGAATCTCACGTCGTCTCCCC-5 5-Cy3-ACTACAAACTTAGAGTGCAGCAGAGGGGAGTGGAATTC-3  1  4 3-TTGTTTGAATCTCACGTCGTCTCCCC-5 34680
 9 URA-I2  3-GTTTGAATCTCACGTCGTCTCCCC-5 5-Cy3-ACTACAAACTTAGAGTGCAGCAGAGGGGAGTGGAATTC-3  2  1 3-TGATTTGAATCTCACGTCGTCTCCCC-5 31608
 9 URA-I2  3-GTTTGAATCTCACGTCGTCTCCCC-5 5-Cy3-ACTACAAACTTAGAGTGCAGCAGAGGGGAGTGGAATTC-3  2  2 3-TGCTTTGAATCTCACGTCGTCTCCCC-5 30616
 9 URA-I2  3-GTTTGAATCTCACGTCGTCTCCCC-5 5-Cy3-ACTACAAACTTAGAGTGCAGCAGAGGGGAGTGGAATTC-3  2  3 3-TGGTTTGAATCTCACGTCGTCTCCCC-5 35156
 9 URA-I2  3-GTTTGAATCTCACGTCGTCTCCCC-5 5-Cy3-ACTACAAACTTAGAGTGCAGCAGAGGGGAGTGGAATTC-3  2  4 3-TGTTTTGAATCTCACGTCGTCTCCCC-5 33196
 9 URA-I2  3-GTTTGAATCTCACGTCGTCTCCCC-5 5-Cy3-ACTACAAACTTAGAGTGCAGCAGAGGGGAGTGGAATTC-3  3  1 3-TGTATTGAATCTCACGTCGTCTCCCC-5 29916
 9 URA-I2  3-GTTTGAATCTCACGTCGTCTCCCC-5 5-Cy3-ACTACAAACTTAGAGTGCAGCAGAGGGGAGTGGAATTC-3  3  2 3-TGTCTTGAATCTCACGTCGTCTCCCC-5 30212
 9 URA-I2  3-GTTTGAATCTCACGTCGTCTCCCC-5 5-Cy3-ACTACAAACTTAGAGTGCAGCAGAGGGGAGTGGAATTC-3  3  3 3-TGTGTTGAATCTCACGTCGTCTCCCC-5 33336
 9 URA-I2  3-GTTTGAATCTCACGTCGTCTCCCC-5 5-Cy3-ACTACAAACTTAGAGTGCAGCAGAGGGGAGTGGAATTC-3  3  4 3-TGTTTTGAATCTCACGTCGTCTCCCC-5 33304
 9 URA-I2  3-GTTTGAATCTCACGTCGTCTCCCC-5 5-Cy3-ACTACAAACTTAGAGTGCAGCAGAGGGGAGTGGAATTC-3  4  1 3-TGTTATGAATCTCACGTCGTCTCCCC-5 29196
 9 URA-I2  3-GTTTGAATCTCACGTCGTCTCCCC-5 5-Cy3-ACTACAAACTTAGAGTGCAGCAGAGGGGAGTGGAATTC-3  4  2 3-TGTTCTGAATCTCACGTCGTCTCCCC-5 29492
 9 URA-I2  3-GTTTGAATCTCACGTCGTCTCCCC-5 5-Cy3-ACTACAAACTTAGAGTGCAGCAGAGGGGAGTGGAATTC-3  4  3 3-TGTTGTGAATCTCACGTCGTCTCCCC-5 32404
 9 URA-I2  3-GTTTGAATCTCACGTCGTCTCCCC-5 5-Cy3-ACTACAAACTTAGAGTGCAGCAGAGGGGAGTGGAATTC-3  4  4 3-TGTTTTGAATCTCACGTCGTCTCCCC-5 32000
 9 URA-I2  3-GTTTGAATCTCACGTCGTCTCCCC-5 5-Cy3-ACTACAAACTTAGAGTGCAGCAGAGGGGAGTGGAATTC-3  5  1 3-TGTTTAGAATCTCACGTCGTCTCCCC-5 28088
 9 URA-I2  3-GTTTGAATCTCACGTCGTCTCCCC-5 5-Cy3-ACTACAAACTTAGAGTGCAGCAGAGGGGAGTGGAATTC-3  5  2 3-TGTTTCGAATCTCACGTCGTCTCCCC-5 28620
 9 URA-I2  3-GTTTGAATCTCACGTCGTCTCCCC-5 5-Cy3-ACTACAAACTTAGAGTGCAGCAGAGGGGAGTGGAATTC-3  5  3 3-TGTTTGGAATCTCACGTCGTCTCCCC-5 30192
 9 URA-I2  3-GTTTGAATCTCACGTCGTCTCCCC-5 5-Cy3-ACTACAAACTTAGAGTGCAGCAGAGGGGAGTGGAATTC-3  5  4 3-TGTTTTGAATCTCACGTCGTCTCCCC-5 32428
 9 URA-I2  3-GTTTGAATCTCACGTCGTCTCCCC-5 5-Cy3-ACTACAAACTTAGAGTGCAGCAGAGGGGAGTGGAATTC-3  6  1 3-TGTTTGAAATCTCACGTCGTCTCCCC-5 28928
 9 URA-I2  3-GTTTGAATCTCACGTCGTCTCCCC-5 5-Cy3-ACTACAAACTTAGAGTGCAGCAGAGGGGAGTGGAATTC-3  6  2 3-TGTTTGCAATCTCACGTCGTCTCCCC-5 27560
 9 URA-I2  3-GTTTGAATCTCACGTCGTCTCCCC-5 5-Cy3-ACTACAAACTTAGAGTGCAGCAGAGGGGAGTGGAATTC-3  6  3 3-TGTTTGGAATCTCACGTCGTCTCCCC-5 31080
 9 URA-I2  3-GTTTGAATCTCACGTCGTCTCCCC-5 5-Cy3-ACTACAAACTTAGAGTGCAGCAGAGGGGAGTGGAATTC-3  6  4 3-TGTTTGTAATCTCACGTCGTCTCCCC-5 29116
 9 URA-I2  3-GTTTGAATCTCACGTCGTCTCCCC-5 5-Cy3-ACTACAAACTTAGAGTGCAGCAGAGGGGAGTGGAATTC-3  7  1 3-TGTTTGAAATCTCACGTCGTCTCCCC-5 28928
 9 URA-I2  3-GTTTGAATCTCACGTCGTCTCCCC-5 5-Cy3-ACTACAAACTTAGAGTGCAGCAGAGGGGAGTGGAATTC-3  7  2 3-TGTTTGACATCTCACGTCGTCTCCCC-5 28508
 9 URA-I2  3-GTTTGAATCTCACGTCGTCTCCCC-5 5-Cy3-ACTACAAACTTAGAGTGCAGCAGAGGGGAGTGGAATTC-3  7  3 3-TGTTTGAGATCTCACGTCGTCTCCCC-5 27744
 9 URA-I2  3-GTTTGAATCTCACGTCGTCTCCCC-5 5-Cy3-ACTACAAACTTAGAGTGCAGCAGAGGGGAGTGGAATTC-3  7  4 3-TGTTTGATATCTCACGTCGTCTCCCC-5 28344
 9 URA-I2  3-GTTTGAATCTCACGTCGTCTCCCC-5 5-Cy3-ACTACAAACTTAGAGTGCAGCAGAGGGGAGTGGAATTC-3  8  1 3-TGTTTGAAATCTCACGTCGTCTCCCC-5 28068
 9 URA-I2  3-GTTTGAATCTCACGTCGTCTCCCC-5 5-Cy3-ACTACAAACTTAGAGTGCAGCAGAGGGGAGTGGAATTC-3  8  2 3-TGTTTGAACTCTCACGTCGTCTCCCC-5 27996
 9 URA-I2  3-GTTTGAATCTCACGTCGTCTCCCC-5 5-Cy3-ACTACAAACTTAGAGTGCAGCAGAGGGGAGTGGAATTC-3  8  3 3-TGTTTGAAGTCTCACGTCGTCTCCCC-5 27768
 9 URA-I2  3-GTTTGAATCTCACGTCGTCTCCCC-5 5-Cy3-ACTACAAACTTAGAGTGCAGCAGAGGGGAGTGGAATTC-3  8  4 3-TGTTTGAATTCTCACGTCGTCTCCCC-5 27428
 9 URA-I2  3-GTTTGAATCTCACGTCGTCTCCCC-5 5-Cy3-ACTACAAACTTAGAGTGCAGCAGAGGGGAGTGGAATTC-3  9  1 3-TGTTTGAATACTCACGTCGTCTCCCC-5 26756
 9 URA-I2  3-GTTTGAATCTCACGTCGTCTCCCC-5 5-Cy3-ACTACAAACTTAGAGTGCAGCAGAGGGGAGTGGAATTC-3  9  2 3-TGTTTGAATCCTCACGTCGTCTCCCC-5 26512
 9 URA-I2  3-GTTTGAATCTCACGTCGTCTCCCC-5 5-Cy3-ACTACAAACTTAGAGTGCAGCAGAGGGGAGTGGAATTC-3  9  3 3-TGTTTGAATGCTCACGTCGTCTCCCC-5 26628
 9 URA-I2  3-GTTTGAATCTCACGTCGTCTCCCC-5 5-Cy3-ACTACAAACTTAGAGTGCAGCAGAGGGGAGTGGAATTC-3  9  4 3-TGTTTGAATTCTCACGTCGTCTCCCC-5 27708
 9 URA-I2  3-GTTTGAATCTCACGTCGTCTCCCC-5 5-Cy3-ACTACAAACTTAGAGTGCAGCAGAGGGGAGTGGAATTC-3 10  1 3-TGTTTGAATCATCACGTCGTCTCCCC-5 24432
 9 URA-I2  3-GTTTGAATCTCACGTCGTCTCCCC-5 5-Cy3-ACTACAAACTTAGAGTGCAGCAGAGGGGAGTGGAATTC-3 10  2 3-TGTTTGAATCCTCACGTCGTCTCCCC-5 26736
 9 URA-I2  3-GTTTGAATCTCACGTCGTCTCCCC-5 5-Cy3-ACTACAAACTTAGAGTGCAGCAGAGGGGAGTGGAATTC-3 10  3 3-TGTTTGAATCGTCACGTCGTCTCCCC-5 27220
 9 URA-I2  3-GTTTGAATCTCACGTCGTCTCCCC-5 5-Cy3-ACTACAAACTTAGAGTGCAGCAGAGGGGAGTGGAATTC-3 10  4 3-TGTTTGAATCTTCACGTCGTCTCCCC-5 24472
 9 URA-I2  3-GTTTGAATCTCACGTCGTCTCCCC-5 5-Cy3-ACTACAAACTTAGAGTGCAGCAGAGGGGAGTGGAATTC-3 11  1 3-TGTTTGAATCTACACGTCGTCTCCCC-5 27340
 9 URA-I2  3-GTTTGAATCTCACGTCGTCTCCCC-5 5-Cy3-ACTACAAACTTAGAGTGCAGCAGAGGGGAGTGGAATTC-3 11  2 3-TGTTTGAATCTCCACGTCGTCTCCCC-5 25180
 9 URA-I2  3-GTTTGAATCTCACGTCGTCTCCCC-5 5-Cy3-ACTACAAACTTAGAGTGCAGCAGAGGGGAGTGGAATTC-3 11  3 3-TGTTTGAATCTGCACGTCGTCTCCCC-5 23752
 9 URA-I2  3-GTTTGAATCTCACGTCGTCTCCCC-5 5-Cy3-ACTACAAACTTAGAGTGCAGCAGAGGGGAGTGGAATTC-3 11  4 3-TGTTTGAATCTTCACGTCGTCTCCCC-5 24412
 9 URA-I2  3-GTTTGAATCTCACGTCGTCTCCCC-5 5-Cy3-ACTACAAACTTAGAGTGCAGCAGAGGGGAGTGGAATTC-3 12  1 3-TGTTTGAATCTCAACGTCGTCTCCCC-5 25612
 9 URA-I2  3-GTTTGAATCTCACGTCGTCTCCCC-5 5-Cy3-ACTACAAACTTAGAGTGCAGCAGAGGGGAGTGGAATTC-3 12  2 3-TGTTTGAATCTCCACGTCGTCTCCCC-5 25120
 9 URA-I2  3-GTTTGAATCTCACGTCGTCTCCCC-5 5-Cy3-ACTACAAACTTAGAGTGCAGCAGAGGGGAGTGGAATTC-3 12  3 3-TGTTTGAATCTCGACGTCGTCTCCCC-5 24352
 9 URA-I2  3-GTTTGAATCTCACGTCGTCTCCCC-5 5-Cy3-ACTACAAACTTAGAGTGCAGCAGAGGGGAGTGGAATTC-3 12  4 3-TGTTTGAATCTCTACGTCGTCTCCCC-5 25796
 9 URA-I2  3-GTTTGAATCTCACGTCGTCTCCCC-5 5-Cy3-ACTACAAACTTAGAGTGCAGCAGAGGGGAGTGGAATTC-3 13  1 3-TGTTTGAATCTCAACGTCGTCTCCCC-5 26228
 9 URA-I2  3-GTTTGAATCTCACGTCGTCTCCCC-5 5-Cy3-ACTACAAACTTAGAGTGCAGCAGAGGGGAGTGGAATTC-3 13  2 3-TGTTTGAATCTCACCGTCGTCTCCCC-5 24664
 9 URA-I2  3-GTTTGAATCTCACGTCGTCTCCCC-5 5-Cy3-ACTACAAACTTAGAGTGCAGCAGAGGGGAGTGGAATTC-3 13  3 3-TGTTTGAATCTCAGCGTCGTCTCCCC-5 22180
 9 URA-I2  3-GTTTGAATCTCACGTCGTCTCCCC-5 5-Cy3-ACTACAAACTTAGAGTGCAGCAGAGGGGAGTGGAATTC-3 13  4 3-TGTTTGAATCTCATCGTCGTCTCCCC-5 21708
 9 URA-I2  3-GTTTGAATCTCACGTCGTCTCCCC-5 5-Cy3-ACTACAAACTTAGAGTGCAGCAGAGGGGAGTGGAATTC-3 14  1 3-TGTTTGAATCTCACAGTCGTCTCCCC-5 21768
 9 URA-I2  3-GTTTGAATCTCACGTCGTCTCCCC-5 5-Cy3-ACTACAAACTTAGAGTGCAGCAGAGGGGAGTGGAATTC-3 14  2 3-TGTTTGAATCTCACCGTCGTCTCCCC-5 24164
 9 URA-I2  3-GTTTGAATCTCACGTCGTCTCCCC-5 5-Cy3-ACTACAAACTTAGAGTGCAGCAGAGGGGAGTGGAATTC-3 14  3 3-TGTTTGAATCTCACGGTCGTCTCCCC-5 25384
 9 URA-I2  3-GTTTGAATCTCACGTCGTCTCCCC-5 5-Cy3-ACTACAAACTTAGAGTGCAGCAGAGGGGAGTGGAATTC-3 14  4 3-TGTTTGAATCTCACTGTCGTCTCCCC-5 21360
 9 URA-I2  3-GTTTGAATCTCACGTCGTCTCCCC-5 5-Cy3-ACTACAAACTTAGAGTGCAGCAGAGGGGAGTGGAATTC-3 15  1 3-TGTTTGAATCTCACGATCGTCTCCCC-5 21912
 9 URA-I2  3-GTTTGAATCTCACGTCGTCTCCCC-5 5-Cy3-ACTACAAACTTAGAGTGCAGCAGAGGGGAGTGGAATTC-3 15  2 3-TGTTTGAATCTCACGCTCGTCTCCCC-5 22316
 9 URA-I2  3-GTTTGAATCTCACGTCGTCTCCCC-5 5-Cy3-ACTACAAACTTAGAGTGCAGCAGAGGGGAGTGGAATTC-3 15  3 3-TGTTTGAATCTCACGGTCGTCTCCCC-5 25544
 9 URA-I2  3-GTTTGAATCTCACGTCGTCTCCCC-5 5-Cy3-ACTACAAACTTAGAGTGCAGCAGAGGGGAGTGGAATTC-3 15  4 3-TGTTTGAATCTCACGTTCGTCTCCCC-5 23036
 9 URA-I2  3-GTTTGAATCTCACGTCGTCTCCCC-5 5-Cy3-ACTACAAACTTAGAGTGCAGCAGAGGGGAGTGGAATTC-3 16  1 3-TGTTTGAATCTCACGTACGTCTCCCC-5 25388
 9 URA-I2  3-GTTTGAATCTCACGTCGTCTCCCC-5 5-Cy3-ACTACAAACTTAGAGTGCAGCAGAGGGGAGTGGAATTC-3 16  2 3-TGTTTGAATCTCACGTCCGTCTCCCC-5 25084
 9 URA-I2  3-GTTTGAATCTCACGTCGTCTCCCC-5 5-Cy3-ACTACAAACTTAGAGTGCAGCAGAGGGGAGTGGAATTC-3 16  3 3-TGTTTGAATCTCACGTGCGTCTCCCC-5 23124
 9 URA-I2  3-GTTTGAATCTCACGTCGTCTCCCC-5 5-Cy3-ACTACAAACTTAGAGTGCAGCAGAGGGGAGTGGAATTC-3 16  4 3-TGTTTGAATCTCACGTTCGTCTCCCC-5 23252
 9 URA-I2  3-GTTTGAATCTCACGTCGTCTCCCC-5 5-Cy3-ACTACAAACTTAGAGTGCAGCAGAGGGGAGTGGAATTC-3 17  1 3-TGTTTGAATCTCACGTCAGTCTCCCC-5 22416
 9 URA-I2  3-GTTTGAATCTCACGTCGTCTCCCC-5 5-Cy3-ACTACAAACTTAGAGTGCAGCAGAGGGGAGTGGAATTC-3 17  2 3-TGTTTGAATCTCACGTCCGTCTCCCC-5 24668
 9 URA-I2  3-GTTTGAATCTCACGTCGTCTCCCC-5 5-Cy3-ACTACAAACTTAGAGTGCAGCAGAGGGGAGTGGAATTC-3 17  3 3-TGTTTGAATCTCACGTCGGTCTCCCC-5 27272
 9 URA-I2  3-GTTTGAATCTCACGTCGTCTCCCC-5 5-Cy3-ACTACAAACTTAGAGTGCAGCAGAGGGGAGTGGAATTC-3 17  4 3-TGTTTGAATCTCACGTCTGTCTCCCC-5 22788
 9 URA-I2  3-GTTTGAATCTCACGTCGTCTCCCC-5 5-Cy3-ACTACAAACTTAGAGTGCAGCAGAGGGGAGTGGAATTC-3 18  1 3-TGTTTGAATCTCACGTCGATCTCCCC-5 23212
 9 URA-I2  3-GTTTGAATCTCACGTCGTCTCCCC-5 5-Cy3-ACTACAAACTTAGAGTGCAGCAGAGGGGAGTGGAATTC-3 18  2 3-TGTTTGAATCTCACGTCGCTCTCCCC-5 24964
 9 URA-I2  3-GTTTGAATCTCACGTCGTCTCCCC-5 5-Cy3-ACTACAAACTTAGAGTGCAGCAGAGGGGAGTGGAATTC-3 18  3 3-TGTTTGAATCTCACGTCGGTCTCCCC-5 27580
 9 URA-I2  3-GTTTGAATCTCACGTCGTCTCCCC-5 5-Cy3-ACTACAAACTTAGAGTGCAGCAGAGGGGAGTGGAATTC-3 18  4 3-TGTTTGAATCTCACGTCGTTCTCCCC-5 25924
 9 URA-I2  3-GTTTGAATCTCACGTCGTCTCCCC-5 5-Cy3-ACTACAAACTTAGAGTGCAGCAGAGGGGAGTGGAATTC-3 19  1 3-TGTTTGAATCTCACGTCGTACTCCCC-5 26236
 9 URA-I2  3-GTTTGAATCTCACGTCGTCTCCCC-5 5-Cy3-ACTACAAACTTAGAGTGCAGCAGAGGGGAGTGGAATTC-3 19  2 3-TGTTTGAATCTCACGTCGTCCTCCCC-5 28120
 9 URA-I2  3-GTTTGAATCTCACGTCGTCTCCCC-5 5-Cy3-ACTACAAACTTAGAGTGCAGCAGAGGGGAGTGGAATTC-3 19  3 3-TGTTTGAATCTCACGTCGTGCTCCCC-5 25148
 9 URA-I2  3-GTTTGAATCTCACGTCGTCTCCCC-5 5-Cy3-ACTACAAACTTAGAGTGCAGCAGAGGGGAGTGGAATTC-3 19  4 3-TGTTTGAATCTCACGTCGTTCTCCCC-5 26376
 9 URA-I2  3-GTTTGAATCTCACGTCGTCTCCCC-5 5-Cy3-ACTACAAACTTAGAGTGCAGCAGAGGGGAGTGGAATTC-3 20  1 3-TGTTTGAATCTCACGTCGTCATCCCC-5 26276
 9 URA-I2  3-GTTTGAATCTCACGTCGTCTCCCC-5 5-Cy3-ACTACAAACTTAGAGTGCAGCAGAGGGGAGTGGAATTC-3 20  2 3-TGTTTGAATCTCACGTCGTCCTCCCC-5 28288
 9 URA-I2  3-GTTTGAATCTCACGTCGTCTCCCC-5 5-Cy3-ACTACAAACTTAGAGTGCAGCAGAGGGGAGTGGAATTC-3 20  3 3-TGTTTGAATCTCACGTCGTCGTCCCC-5 27908
 9 URA-I2  3-GTTTGAATCTCACGTCGTCTCCCC-5 5-Cy3-ACTACAAACTTAGAGTGCAGCAGAGGGGAGTGGAATTC-3 20  4 3-TGTTTGAATCTCACGTCGTCTTCCCC-5 27820
 9 URA-I2  3-GTTTGAATCTCACGTCGTCTCCCC-5 5-Cy3-ACTACAAACTTAGAGTGCAGCAGAGGGGAGTGGAATTC-3 21  1 3-TGTTTGAATCTCACGTCGTCTACCCC-5 30028
 9 URA-I2  3-GTTTGAATCTCACGTCGTCTCCCC-5 5-Cy3-ACTACAAACTTAGAGTGCAGCAGAGGGGAGTGGAATTC-3 21  2 3-TGTTTGAATCTCACGTCGTCTCCCCC-5 35152
 9 URA-I2  3-GTTTGAATCTCACGTCGTCTCCCC-5 5-Cy3-ACTACAAACTTAGAGTGCAGCAGAGGGGAGTGGAATTC-3 21  3 3-TGTTTGAATCTCACGTCGTCTGCCCC-5 27680
 9 URA-I2  3-GTTTGAATCTCACGTCGTCTCCCC-5 5-Cy3-ACTACAAACTTAGAGTGCAGCAGAGGGGAGTGGAATTC-3 21  4 3-TGTTTGAATCTCACGTCGTCTTCCCC-5 27940
 9 URA-I2  3-GTTTGAATCTCACGTCGTCTCCCC-5 5-Cy3-ACTACAAACTTAGAGTGCAGCAGAGGGGAGTGGAATTC-3 22  1 3-TGTTTGAATCTCACGTCGTCTCACCC-5 31296
 9 URA-I2  3-GTTTGAATCTCACGTCGTCTCCCC-5 5-Cy3-ACTACAAACTTAGAGTGCAGCAGAGGGGAGTGGAATTC-3 22  2 3-TGTTTGAATCTCACGTCGTCTCCCCC-5 36332
 9 URA-I2  3-GTTTGAATCTCACGTCGTCTCCCC-5 5-Cy3-ACTACAAACTTAGAGTGCAGCAGAGGGGAGTGGAATTC-3 22  3 3-TGTTTGAATCTCACGTCGTCTCGCCC-5 30564
 9 URA-I2  3-GTTTGAATCTCACGTCGTCTCCCC-5 5-Cy3-ACTACAAACTTAGAGTGCAGCAGAGGGGAGTGGAATTC-3 22  4 3-TGTTTGAATCTCACGTCGTCTCTCCC-5 30244
 9 URA-I2  3-GTTTGAATCTCACGTCGTCTCCCC-5 5-Cy3-ACTACAAACTTAGAGTGCAGCAGAGGGGAGTGGAATTC-3 23  1 3-TGTTTGAATCTCACGTCGTCTCCACC-5 33836
 9 URA-I2  3-GTTTGAATCTCACGTCGTCTCCCC-5 5-Cy3-ACTACAAACTTAGAGTGCAGCAGAGGGGAGTGGAATTC-3 23  2 3-TGTTTGAATCTCACGTCGTCTCCCCC-5 35628
 9 URA-I2  3-GTTTGAATCTCACGTCGTCTCCCC-5 5-Cy3-ACTACAAACTTAGAGTGCAGCAGAGGGGAGTGGAATTC-3 23  3 3-TGTTTGAATCTCACGTCGTCTCCGCC-5 31224
 9 URA-I2  3-GTTTGAATCTCACGTCGTCTCCCC-5 5-Cy3-ACTACAAACTTAGAGTGCAGCAGAGGGGAGTGGAATTC-3 23  4 3-TGTTTGAATCTCACGTCGTCTCCTCC-5 30656
 9 URA-I2  3-GTTTGAATCTCACGTCGTCTCCCC-5 5-Cy3-ACTACAAACTTAGAGTGCAGCAGAGGGGAGTGGAATTC-3 24  1 3-TGTTTGAATCTCACGTCGTCTCCCA-5 33972
 9 URA-I2  3-GTTTGAATCTCACGTCGTCTCCCC-5 5-Cy3-ACTACAAACTTAGAGTGCAGCAGAGGGGAGTGGAATTC-3 24  2 3-TGTTTGAATCTCACGTCGTCTCCCC-5 34624
 9 URA-I2  3-GTTTGAATCTCACGTCGTCTCCCC-5 5-Cy3-ACTACAAACTTAGAGTGCAGCAGAGGGGAGTGGAATTC-3 24  3 3-TGTTTGAATCTCACGTCGTCTCCCG-5 32928
 9 URA-I2  3-GTTTGAATCTCACGTCGTCTCCCC-5 5-Cy3-ACTACAAACTTAGAGTGCAGCAGAGGGGAGTGGAATTC-3 24  4 3-TGTTTGAATCTCACGTCGTCTCCCT-5 32976
 9 URA-I2  3-GTTTGAATCTCACGTCGTCTCCCC-5 5-Cy3-ACTACAAACTTAGAGTGCAGCAGAGGGGAGTGGAATTC-3 25  1 3-TGTTTGAATCTCACGTCGTCTCCCCA-5 36020
 9 URA-I2  3-GTTTGAATCTCACGTCGTCTCCCC-5 5-Cy3-ACTACAAACTTAGAGTGCAGCAGAGGGGAGTGGAATTC-3 25  2 3-TGTTTGAATCTCACGTCGTCTCCCCC-5 36692
 9 URA-I2  3-GTTTGAATCTCACGTCGTCTCCCC-5 5-Cy3-ACTACAAACTTAGAGTGCAGCAGAGGGGAGTGGAATTC-3 25  3 3-TGTTTGAATCTCACGTCGTCTCCCCG-5 35708
 9 URA-I2  3-GTTTGAATCTCACGTCGTCTCCCC-5 5-Cy3-ACTACAAACTTAGAGTGCAGCAGAGGGGAGTGGAATTC-3 25  4 3-TGTTTGAATCTCACGTCGTCTCCCCT-5 35956


10 URA-I3  3-AATCTCACGTCGTCTCCCCTCACC-5 5-Cy3-ACTACAAACTTAGAGTGCAGCAGAGGGGAGTGGAATTC-3  1  1 3-TAAATCTCACGTCGTCTCCCCTCACC-5 32660
10 URA-I3  3-AATCTCACGTCGTCTCCCCTCACC-5 5-Cy3-ACTACAAACTTAGAGTGCAGCAGAGGGGAGTGGAATTC-3  1  2 3-TCAATCTCACGTCGTCTCCCCTCACC-5 33676
10 URA-I3  3-AATCTCACGTCGTCTCCCCTCACC-5 5-Cy3-ACTACAAACTTAGAGTGCAGCAGAGGGGAGTGGAATTC-3  1  3 3-TGAATCTCACGTCGTCTCCCCTCACC-5 34388
10 URA-I3  3-AATCTCACGTCGTCTCCCCTCACC-5 5-Cy3-ACTACAAACTTAGAGTGCAGCAGAGGGGAGTGGAATTC-3  1  4 3-TTAATCTCACGTCGTCTCCCCTCACC-5 32768
10 URA-I3  3-AATCTCACGTCGTCTCCCCTCACC-5 5-Cy3-ACTACAAACTTAGAGTGCAGCAGAGGGGAGTGGAATTC-3  2  1 3-TAAATCTCACGTCGTCTCCCCTCACC-5 32580
10 URA-I3  3-AATCTCACGTCGTCTCCCCTCACC-5 5-Cy3-ACTACAAACTTAGAGTGCAGCAGAGGGGAGTGGAATTC-3  2  2 3-TACATCTCACGTCGTCTCCCCTCACC-5 37816
10 URA-I3  3-AATCTCACGTCGTCTCCCCTCACC-5 5-Cy3-ACTACAAACTTAGAGTGCAGCAGAGGGGAGTGGAATTC-3  2  3 3-TAGATCTCACGTCGTCTCCCCTCACC-5 37584
10 URA-I3  3-AATCTCACGTCGTCTCCCCTCACC-5 5-Cy3-ACTACAAACTTAGAGTGCAGCAGAGGGGAGTGGAATTC-3  2  4 3-TATATCTCACGTCGTCTCCCCTCACC-5 37212
10 URA-I3  3-AATCTCACGTCGTCTCCCCTCACC-5 5-Cy3-ACTACAAACTTAGAGTGCAGCAGAGGGGAGTGGAATTC-3  3  1 3-TAAATCTCACGTCGTCTCCCCTCACC-5 32612
10 URA-I3  3-AATCTCACGTCGTCTCCCCTCACC-5 5-Cy3-ACTACAAACTTAGAGTGCAGCAGAGGGGAGTGGAATTC-3  3  2 3-TAACTCTCACGTCGTCTCCCCTCACC-5 37112
10 URA-I3  3-AATCTCACGTCGTCTCCCCTCACC-5 5-Cy3-ACTACAAACTTAGAGTGCAGCAGAGGGGAGTGGAATTC-3  3  3 3-TAAGTCTCACGTCGTCTCCCCTCACC-5 37432
10 URA-I3  3-AATCTCACGTCGTCTCCCCTCACC-5 5-Cy3-ACTACAAACTTAGAGTGCAGCAGAGGGGAGTGGAATTC-3  3  4 3-TAATTCTCACGTCGTCTCCCCTCACC-5 32224
10 URA-I3  3-AATCTCACGTCGTCTCCCCTCACC-5 5-Cy3-ACTACAAACTTAGAGTGCAGCAGAGGGGAGTGGAATTC-3  4  1 3-TAATACTCACGTCGTCTCCCCTCACC-5 35300
10 URA-I3  3-AATCTCACGTCGTCTCCCCTCACC-5 5-Cy3-ACTACAAACTTAGAGTGCAGCAGAGGGGAGTGGAATTC-3  4  2 3-TAATCCTCACGTCGTCTCCCCTCACC-5 31396
10 URA-I3  3-AATCTCACGTCGTCTCCCCTCACC-5 5-Cy3-ACTACAAACTTAGAGTGCAGCAGAGGGGAGTGGAATTC-3  4  3 3-TAATGCTCACGTCGTCTCCCCTCACC-5 32228
10 URA-I3  3-AATCTCACGTCGTCTCCCCTCACC-5 5-Cy3-ACTACAAACTTAGAGTGCAGCAGAGGGGAGTGGAATTC-3  4  4 3-TAATTCTCACGTCGTCTCCCCTCACC-5 32316
10 URA-I3  3-AATCTCACGTCGTCTCCCCTCACC-5 5-Cy3-ACTACAAACTTAGAGTGCAGCAGAGGGGAGTGGAATTC-3  5  1 3-TAATCATCACGTCGTCTCCCCTCACC-5 28228
10 URA-I3  3-AATCTCACGTCGTCTCCCCTCACC-5 5-Cy3-ACTACAAACTTAGAGTGCAGCAGAGGGGAGTGGAATTC-3  5  2 3-TAATCCTCACGTCGTCTCCCCTCACC-5 31064
10 URA-I3  3-AATCTCACGTCGTCTCCCCTCACC-5 5-Cy3-ACTACAAACTTAGAGTGCAGCAGAGGGGAGTGGAATTC-3  5  3 3-TAATCGTCACGTCGTCTCCCCTCACC-5 34236
10 URA-I3  3-AATCTCACGTCGTCTCCCCTCACC-5 5-Cy3-ACTACAAACTTAGAGTGCAGCAGAGGGGAGTGGAATTC-3  5  4 3-TAATCTTCACGTCGTCTCCCCTCACC-5 27896
10 URA-I3  3-AATCTCACGTCGTCTCCCCTCACC-5 5-Cy3-ACTACAAACTTAGAGTGCAGCAGAGGGGAGTGGAATTC-3  6  1 3-TAATCTACACGTCGTCTCCCCTCACC-5 31732
10 URA-I3  3-AATCTCACGTCGTCTCCCCTCACC-5 5-Cy3-ACTACAAACTTAGAGTGCAGCAGAGGGGAGTGGAATTC-3  6  2 3-TAATCTCCACGTCGTCTCCCCTCACC-5 28240
10 URA-I3  3-AATCTCACGTCGTCTCCCCTCACC-5 5-Cy3-ACTACAAACTTAGAGTGCAGCAGAGGGGAGTGGAATTC-3  6  3 3-TAATCTGCACGTCGTCTCCCCTCACC-5 27896
10 URA-I3  3-AATCTCACGTCGTCTCCCCTCACC-5 5-Cy3-ACTACAAACTTAGAGTGCAGCAGAGGGGAGTGGAATTC-3  6  4 3-TAATCTTCACGTCGTCTCCCCTCACC-5 28000
10 URA-I3  3-AATCTCACGTCGTCTCCCCTCACC-5 5-Cy3-ACTACAAACTTAGAGTGCAGCAGAGGGGAGTGGAATTC-3  7  1 3-TAATCTCAACGTCGTCTCCCCTCACC-5 27668
10 URA-I3  3-AATCTCACGTCGTCTCCCCTCACC-5 5-Cy3-ACTACAAACTTAGAGTGCAGCAGAGGGGAGTGGAATTC-3  7  2 3-TAATCTCCACGTCGTCTCCCCTCACC-5 28292
10 URA-I3  3-AATCTCACGTCGTCTCCCCTCACC-5 5-Cy3-ACTACAAACTTAGAGTGCAGCAGAGGGGAGTGGAATTC-3  7  3 3-TAATCTCGACGTCGTCTCCCCTCACC-5 31484
10 URA-I3  3-AATCTCACGTCGTCTCCCCTCACC-5 5-Cy3-ACTACAAACTTAGAGTGCAGCAGAGGGGAGTGGAATTC-3  7  4 3-TAATCTCTACGTCGTCTCCCCTCACC-5 31904
10 URA-I3  3-AATCTCACGTCGTCTCCCCTCACC-5 5-Cy3-ACTACAAACTTAGAGTGCAGCAGAGGGGAGTGGAATTC-3  8  1 3-TAATCTCAACGTCGTCTCCCCTCACC-5 27700
10 URA-I3  3-AATCTCACGTCGTCTCCCCTCACC-5 5-Cy3-ACTACAAACTTAGAGTGCAGCAGAGGGGAGTGGAATTC-3  8  2 3-TAATCTCACCGTCGTCTCCCCTCACC-5 25796
10 URA-I3  3-AATCTCACGTCGTCTCCCCTCACC-5 5-Cy3-ACTACAAACTTAGAGTGCAGCAGAGGGGAGTGGAATTC-3  8  3 3-TAATCTCAGCGTCGTCTCCCCTCACC-5 23880
10 URA-I3  3-AATCTCACGTCGTCTCCCCTCACC-5 5-Cy3-ACTACAAACTTAGAGTGCAGCAGAGGGGAGTGGAATTC-3  8  4 3-TAATCTCATCGTCGTCTCCCCTCACC-5 23712
10 URA-I3  3-AATCTCACGTCGTCTCCCCTCACC-5 5-Cy3-ACTACAAACTTAGAGTGCAGCAGAGGGGAGTGGAATTC-3  9  1 3-TAATCTCACAGTCGTCTCCCCTCACC-5 22212
10 URA-I3  3-AATCTCACGTCGTCTCCCCTCACC-5 5-Cy3-ACTACAAACTTAGAGTGCAGCAGAGGGGAGTGGAATTC-3  9  2 3-TAATCTCACCGTCGTCTCCCCTCACC-5 25572
10 URA-I3  3-AATCTCACGTCGTCTCCCCTCACC-5 5-Cy3-ACTACAAACTTAGAGTGCAGCAGAGGGGAGTGGAATTC-3  9  3 3-TAATCTCACGGTCGTCTCCCCTCACC-5 25084
10 URA-I3  3-AATCTCACGTCGTCTCCCCTCACC-5 5-Cy3-ACTACAAACTTAGAGTGCAGCAGAGGGGAGTGGAATTC-3  9  4 3-TAATCTCACTGTCGTCTCCCCTCACC-5 22080
10 URA-I3  3-AATCTCACGTCGTCTCCCCTCACC-5 5-Cy3-ACTACAAACTTAGAGTGCAGCAGAGGGGAGTGGAATTC-3 10  1 3-TAATCTCACGATCGTCTCCCCTCACC-5 22064
10 URA-I3  3-AATCTCACGTCGTCTCCCCTCACC-5 5-Cy3-ACTACAAACTTAGAGTGCAGCAGAGGGGAGTGGAATTC-3 10  2 3-TAATCTCACGCTCGTCTCCCCTCACC-5 22672
10 URA-I3  3-AATCTCACGTCGTCTCCCCTCACC-5 5-Cy3-ACTACAAACTTAGAGTGCAGCAGAGGGGAGTGGAATTC-3 10  3 3-TAATCTCACGGTCGTCTCCCCTCACC-5 25420
10 URA-I3  3-AATCTCACGTCGTCTCCCCTCACC-5 5-Cy3-ACTACAAACTTAGAGTGCAGCAGAGGGGAGTGGAATTC-3 10  4 3-TAATCTCACGTTCGTCTCCCCTCACC-5 22916
10 URA-I3  3-AATCTCACGTCGTCTCCCCTCACC-5 5-Cy3-ACTACAAACTTAGAGTGCAGCAGAGGGGAGTGGAATTC-3 11  1 3-TAATCTCACGTACGTCTCCCCTCACC-5 28856
10 URA-I3  3-AATCTCACGTCGTCTCCCCTCACC-5 5-Cy3-ACTACAAACTTAGAGTGCAGCAGAGGGGAGTGGAATTC-3 11  2 3-TAATCTCACGTCCGTCTCCCCTCACC-5 24364
10 URA-I3  3-AATCTCACGTCGTCTCCCCTCACC-5 5-Cy3-ACTACAAACTTAGAGTGCAGCAGAGGGGAGTGGAATTC-3 11  3 3-TAATCTCACGTGCGTCTCCCCTCACC-5 22904
10 URA-I3  3-AATCTCACGTCGTCTCCCCTCACC-5 5-Cy3-ACTACAAACTTAGAGTGCAGCAGAGGGGAGTGGAATTC-3 11  4 3-TAATCTCACGTTCGTCTCCCCTCACC-5 23008
10 URA-I3  3-AATCTCACGTCGTCTCCCCTCACC-5 5-Cy3-ACTACAAACTTAGAGTGCAGCAGAGGGGAGTGGAATTC-3 12  1 3-TAATCTCACGTCAGTCTCCCCTCACC-5 21788
10 URA-I3  3-AATCTCACGTCGTCTCCCCTCACC-5 5-Cy3-ACTACAAACTTAGAGTGCAGCAGAGGGGAGTGGAATTC-3 12  2 3-TAATCTCACGTCCGTCTCCCCTCACC-5 24304
10 URA-I3  3-AATCTCACGTCGTCTCCCCTCACC-5 5-Cy3-ACTACAAACTTAGAGTGCAGCAGAGGGGAGTGGAATTC-3 12  3 3-TAATCTCACGTCGGTCTCCCCTCACC-5 30236
10 URA-I3  3-AATCTCACGTCGTCTCCCCTCACC-5 5-Cy3-ACTACAAACTTAGAGTGCAGCAGAGGGGAGTGGAATTC-3 12  4 3-TAATCTCACGTCTGTCTCCCCTCACC-5 22352
10 URA-I3  3-AATCTCACGTCGTCTCCCCTCACC-5 5-Cy3-ACTACAAACTTAGAGTGCAGCAGAGGGGAGTGGAATTC-3 13  1 3-TAATCTCACGTCGATCTCCCCTCACC-5 24388
10 URA-I3  3-AATCTCACGTCGTCTCCCCTCACC-5 5-Cy3-ACTACAAACTTAGAGTGCAGCAGAGGGGAGTGGAATTC-3 13  2 3-TAATCTCACGTCGCTCTCCCCTCACC-5 25664
10 URA-I3  3-AATCTCACGTCGTCTCCCCTCACC-5 5-Cy3-ACTACAAACTTAGAGTGCAGCAGAGGGGAGTGGAATTC-3 13  3 3-TAATCTCACGTCGGTCTCCCCTCACC-5 30912
10 URA-I3  3-AATCTCACGTCGTCTCCCCTCACC-5 5-Cy3-ACTACAAACTTAGAGTGCAGCAGAGGGGAGTGGAATTC-3 13  4 3-TAATCTCACGTCGTTCTCCCCTCACC-5 26996
10 URA-I3  3-AATCTCACGTCGTCTCCCCTCACC-5 5-Cy3-ACTACAAACTTAGAGTGCAGCAGAGGGGAGTGGAATTC-3 14  1 3-TAATCTCACGTCGTACTCCCCTCACC-5 28828
10 URA-I3  3-AATCTCACGTCGTCTCCCCTCACC-5 5-Cy3-ACTACAAACTTAGAGTGCAGCAGAGGGGAGTGGAATTC-3 14  2 3-TAATCTCACGTCGTCCTCCCCTCACC-5 28544
10 URA-I3  3-AATCTCACGTCGTCTCCCCTCACC-5 5-Cy3-ACTACAAACTTAGAGTGCAGCAGAGGGGAGTGGAATTC-3 14  3 3-TAATCTCACGTCGTGCTCCCCTCACC-5 26512
10 URA-I3  3-AATCTCACGTCGTCTCCCCTCACC-5 5-Cy3-ACTACAAACTTAGAGTGCAGCAGAGGGGAGTGGAATTC-3 14  4 3-TAATCTCACGTCGTTCTCCCCTCACC-5 26928
10 URA-I3  3-AATCTCACGTCGTCTCCCCTCACC-5 5-Cy3-ACTACAAACTTAGAGTGCAGCAGAGGGGAGTGGAATTC-3 15  1 3-TAATCTCACGTCGTCATCCCCTCACC-5 24588
10 URA-I3  3-AATCTCACGTCGTCTCCCCTCACC-5 5-Cy3-ACTACAAACTTAGAGTGCAGCAGAGGGGAGTGGAATTC-3 15  2 3-TAATCTCACGTCGTCCTCCCCTCACC-5 28420
10 URA-I3  3-AATCTCACGTCGTCTCCCCTCACC-5 5-Cy3-ACTACAAACTTAGAGTGCAGCAGAGGGGAGTGGAATTC-3 15  3 3-TAATCTCACGTCGTCGTCCCCTCACC-5 33620
10 URA-I3  3-AATCTCACGTCGTCTCCCCTCACC-5 5-Cy3-ACTACAAACTTAGAGTGCAGCAGAGGGGAGTGGAATTC-3 15  4 3-TAATCTCACGTCGTCTTCCCCTCACC-5 27912
10 URA-I3  3-AATCTCACGTCGTCTCCCCTCACC-5 5-Cy3-ACTACAAACTTAGAGTGCAGCAGAGGGGAGTGGAATTC-3 16  1 3-TAATCTCACGTCGTCTACCCCTCACC-5 34028
10 URA-I3  3-AATCTCACGTCGTCTCCCCTCACC-5 5-Cy3-ACTACAAACTTAGAGTGCAGCAGAGGGGAGTGGAATTC-3 16  2 3-TAATCTCACGTCGTCTCCCCCTCACC-5 34468
10 URA-I3  3-AATCTCACGTCGTCTCCCCTCACC-5 5-Cy3-ACTACAAACTTAGAGTGCAGCAGAGGGGAGTGGAATTC-3 16  3 3-TAATCTCACGTCGTCTGCCCCTCACC-5 28400
10 URA-I3  3-AATCTCACGTCGTCTCCCCTCACC-5 5-Cy3-ACTACAAACTTAGAGTGCAGCAGAGGGGAGTGGAATTC-3 16  4 3-TAATCTCACGTCGTCTTCCCCTCACC-5 28916
10 URA-I3  3-AATCTCACGTCGTCTCCCCTCACC-5 5-Cy3-ACTACAAACTTAGAGTGCAGCAGAGGGGAGTGGAATTC-3 17  1 3-TAATCTCACGTCGTCTCACCCTCACC-5 33320
10 URA-I3  3-AATCTCACGTCGTCTCCCCTCACC-5 5-Cy3-ACTACAAACTTAGAGTGCAGCAGAGGGGAGTGGAATTC-3 17  2 3-TAATCTCACGTCGTCTCCCCCTCACC-5 34268
10 URA-I3  3-AATCTCACGTCGTCTCCCCTCACC-5 5-Cy3-ACTACAAACTTAGAGTGCAGCAGAGGGGAGTGGAATTC-3 17  3 3-TAATCTCACGTCGTCTCGCCCTCACC-5 28900
10 URA-I3  3-AATCTCACGTCGTCTCCCCTCACC-5 5-Cy3-ACTACAAACTTAGAGTGCAGCAGAGGGGAGTGGAATTC-3 17  4 3-TAATCTCACGTCGTCTCTCCCTCACC-5 27044
10 URA-I3  3-AATCTCACGTCGTCTCCCCTCACC-5 5-Cy3-ACTACAAACTTAGAGTGCAGCAGAGGGGAGTGGAATTC-3 18  1 3-TAATCTCACGTCGTCTCCACCTCACC-5 29680
10 URA-I3  3-AATCTCACGTCGTCTCCCCTCACC-5 5-Cy3-ACTACAAACTTAGAGTGCAGCAGAGGGGAGTGGAATTC-3 18  2 3-TAATCTCACGTCGTCTCCCCCTCACC-5 33576
10 URA-I3  3-AATCTCACGTCGTCTCCCCTCACC-5 5-Cy3-ACTACAAACTTAGAGTGCAGCAGAGGGGAGTGGAATTC-3 18  3 3-TAATCTCACGTCGTCTCCGCCTCACC-5 30160
10 URA-I3  3-AATCTCACGTCGTCTCCCCTCACC-5 5-Cy3-ACTACAAACTTAGAGTGCAGCAGAGGGGAGTGGAATTC-3 18  4 3-TAATCTCACGTCGTCTCCTCCTCACC-5 30140
10 URA-I3  3-AATCTCACGTCGTCTCCCCTCACC-5 5-Cy3-ACTACAAACTTAGAGTGCAGCAGAGGGGAGTGGAATTC-3 19  1 3-TAATCTCACGTCGTCTCCCACTCACC-5 33056
10 URA-I3  3-AATCTCACGTCGTCTCCCCTCACC-5 5-Cy3-ACTACAAACTTAGAGTGCAGCAGAGGGGAGTGGAATTC-3 19  2 3-TAATCTCACGTCGTCTCCCCCTCACC-5 34964
10 URA-I3  3-AATCTCACGTCGTCTCCCCTCACC-5 5-Cy3-ACTACAAACTTAGAGTGCAGCAGAGGGGAGTGGAATTC-3 19  3 3-TAATCTCACGTCGTCTCCCGCTCACC-5 31920
10 URA-I3  3-AATCTCACGTCGTCTCCCCTCACC-5 5-Cy3-ACTACAAACTTAGAGTGCAGCAGAGGGGAGTGGAATTC-3 19  4 3-TAATCTCACGTCGTCTCCCTCTCACC-5 32416
10 URA-I3  3-AATCTCACGTCGTCTCCCCTCACC-5 5-Cy3-ACTACAAACTTAGAGTGCAGCAGAGGGGAGTGGAATTC-3 20  1 3-TAATCTCACGTCGTCTCCCCATCACC-5 30780
10 URA-I3  3-AATCTCACGTCGTCTCCCCTCACC-5 5-Cy3-ACTACAAACTTAGAGTGCAGCAGAGGGGAGTGGAATTC-3 20  2 3-TAATCTCACGTCGTCTCCCCCTCACC-5 33716
10 URA-I3  3-AATCTCACGTCGTCTCCCCTCACC-5 5-Cy3-ACTACAAACTTAGAGTGCAGCAGAGGGGAGTGGAATTC-3 20  3 3-TAATCTCACGTCGTCTCCCCGTCACC-5 32844
10 URA-I3  3-AATCTCACGTCGTCTCCCCTCACC-5 5-Cy3-ACTACAAACTTAGAGTGCAGCAGAGGGGAGTGGAATTC-3 20  4 3-TAATCTCACGTCGTCTCCCCTTCACC-5 31220
10 URA-I3  3-AATCTCACGTCGTCTCCCCTCACC-5 5-Cy3-ACTACAAACTTAGAGTGCAGCAGAGGGGAGTGGAATTC-3 21  1 3-TAATCTCACGTCGTCTCCCCTACACC-5 32952
10 URA-I3  3-AATCTCACGTCGTCTCCCCTCACC-5 5-Cy3-ACTACAAACTTAGAGTGCAGCAGAGGGGAGTGGAATTC-3 21  2 3-TAATCTCACGTCGTCTCCCCTCCACC-5 33984
10 URA-I3  3-AATCTCACGTCGTCTCCCCTCACC-5 5-Cy3-ACTACAAACTTAGAGTGCAGCAGAGGGGAGTGGAATTC-3 21  3 3-TAATCTCACGTCGTCTCCCCTGCACC-5 30960
10 URA-I3  3-AATCTCACGTCGTCTCCCCTCACC-5 5-Cy3-ACTACAAACTTAGAGTGCAGCAGAGGGGAGTGGAATTC-3 21  4 3-TAATCTCACGTCGTCTCCCCTTCACC-5 31128
10 URA-I3  3-AATCTCACGTCGTCTCCCCTCACC-5 5-Cy3-ACTACAAACTTAGAGTGCAGCAGAGGGGAGTGGAATTC-3 22  1 3-TAATCTCACGTCGTCTCCCCTCAACC-5 37668
10 URA-I3  3-AATCTCACGTCGTCTCCCCTCACC-5 5-Cy3-ACTACAAACTTAGAGTGCAGCAGAGGGGAGTGGAATTC-3 22  2 3-TAATCTCACGTCGTCTCCCCTCCACC-5 34856
10 URA-I3  3-AATCTCACGTCGTCTCCCCTCACC-5 5-Cy3-ACTACAAACTTAGAGTGCAGCAGAGGGGAGTGGAATTC-3 22  3 3-TAATCTCACGTCGTCTCCCCTCGACC-5 35720
10 URA-I3  3-AATCTCACGTCGTCTCCCCTCACC-5 5-Cy3-ACTACAAACTTAGAGTGCAGCAGAGGGGAGTGGAATTC-3 22  4 3-TAATCTCACGTCGTCTCCCCTCTACC-5 35876
10 URA-I3  3-AATCTCACGTCGTCTCCCCTCACC-5 5-Cy3-ACTACAAACTTAGAGTGCAGCAGAGGGGAGTGGAATTC-3 23  1 3-TAATCTCACGTCGTCTCCCCTCAACC-5 38236
10 URA-I3  3-AATCTCACGTCGTCTCCCCTCACC-5 5-Cy3-ACTACAAACTTAGAGTGCAGCAGAGGGGAGTGGAATTC-3 23  2 3-TAATCTCACGTCGTCTCCCCTCACCC-5 40644
10 URA-I3  3-AATCTCACGTCGTCTCCCCTCACC-5 5-Cy3-ACTACAAACTTAGAGTGCAGCAGAGGGGAGTGGAATTC-3 23  3 3-TAATCTCACGTCGTCTCCCCTCAGCC-5 35388
10 URA-I3  3-AATCTCACGTCGTCTCCCCTCACC-5 5-Cy3-ACTACAAACTTAGAGTGCAGCAGAGGGGAGTGGAATTC-3 23  4 3-TAATCTCACGTCGTCTCCCCTCATCC-5 35684
10 URA-I3  3-AATCTCACGTCGTCTCCCCTCACC-5 5-Cy3-ACTACAAACTTAGAGTGCAGCAGAGGGGAGTGGAATTC-3 24  1 3-TAATCTCACGTCGTCTCCCCTCACA-5 39076
10 URA-I3  3-AATCTCACGTCGTCTCCCCTCACC-5 5-Cy3-ACTACAAACTTAGAGTGCAGCAGAGGGGAGTGGAATTC-3 24  2 3-TAATCTCACGTCGTCTCCCCTCACC-5 39692
10 URA-I3  3-AATCTCACGTCGTCTCCCCTCACC-5 5-Cy3-ACTACAAACTTAGAGTGCAGCAGAGGGGAGTGGAATTC-3 24  3 3-TAATCTCACGTCGTCTCCCCTCACG-5 37432
10 URA-I3  3-AATCTCACGTCGTCTCCCCTCACC-5 5-Cy3-ACTACAAACTTAGAGTGCAGCAGAGGGGAGTGGAATTC-3 24  4 3-TAATCTCACGTCGTCTCCCCTCACT-5 37296
10 URA-I3  3-AATCTCACGTCGTCTCCCCTCACC-5 5-Cy3-ACTACAAACTTAGAGTGCAGCAGAGGGGAGTGGAATTC-3 25  1 3-TAATCTCACGTCGTCTCCCCTCACCA-5 40980
10 URA-I3  3-AATCTCACGTCGTCTCCCCTCACC-5 5-Cy3-ACTACAAACTTAGAGTGCAGCAGAGGGGAGTGGAATTC-3 25  2 3-TAATCTCACGTCGTCTCCCCTCACCC-5 41532
10 URA-I3  3-AATCTCACGTCGTCTCCCCTCACC-5 5-Cy3-ACTACAAACTTAGAGTGCAGCAGAGGGGAGTGGAATTC-3 25  3 3-TAATCTCACGTCGTCTCCCCTCACCG-5 41628
10 URA-I3  3-AATCTCACGTCGTCTCCCCTCACC-5 5-Cy3-ACTACAAACTTAGAGTGCAGCAGAGGGGAGTGGAATTC-3 25  4 3-TAATCTCACGTCGTCTCCCCTCACCT-5 37760


11 URA-I4  3-CACGTCGTCTCCCCTCACCTTAAG-5 5-Cy3-ACTACAAACTTAGAGTGCAGCAGAGGGGAGTGGAATTC-3  1  1 3-TACACGTCGTCTCCCCTCACCTTAAG-5 32576
11 URA-I4  3-CACGTCGTCTCCCCTCACCTTAAG-5 5-Cy3-ACTACAAACTTAGAGTGCAGCAGAGGGGAGTGGAATTC-3  1  2 3-TCCACGTCGTCTCCCCTCACCTTAAG-5 36716
11 URA-I4  3-CACGTCGTCTCCCCTCACCTTAAG-5 5-Cy3-ACTACAAACTTAGAGTGCAGCAGAGGGGAGTGGAATTC-3  1  3 3-TGCACGTCGTCTCCCCTCACCTTAAG-5 36808
11 URA-I4  3-CACGTCGTCTCCCCTCACCTTAAG-5 5-Cy3-ACTACAAACTTAGAGTGCAGCAGAGGGGAGTGGAATTC-3  1  4 3-TTCACGTCGTCTCCCCTCACCTTAAG-5 36192
11 URA-I4  3-CACGTCGTCTCCCCTCACCTTAAG-5 5-Cy3-ACTACAAACTTAGAGTGCAGCAGAGGGGAGTGGAATTC-3  2  1 3-TCAACGTCGTCTCCCCTCACCTTAAG-5 34352
11 URA-I4  3-CACGTCGTCTCCCCTCACCTTAAG-5 5-Cy3-ACTACAAACTTAGAGTGCAGCAGAGGGGAGTGGAATTC-3  2  2 3-TCCACGTCGTCTCCCCTCACCTTAAG-5 37004
11 URA-I4  3-CACGTCGTCTCCCCTCACCTTAAG-5 5-Cy3-ACTACAAACTTAGAGTGCAGCAGAGGGGAGTGGAATTC-3  2  3 3-TCGACGTCGTCTCCCCTCACCTTAAG-5 30740
11 URA-I4  3-CACGTCGTCTCCCCTCACCTTAAG-5 5-Cy3-ACTACAAACTTAGAGTGCAGCAGAGGGGAGTGGAATTC-3  2  4 3-TCTACGTCGTCTCCCCTCACCTTAAG-5 30736
11 URA-I4  3-CACGTCGTCTCCCCTCACCTTAAG-5 5-Cy3-ACTACAAACTTAGAGTGCAGCAGAGGGGAGTGGAATTC-3  3  1 3-TCAACGTCGTCTCCCCTCACCTTAAG-5 34504
11 URA-I4  3-CACGTCGTCTCCCCTCACCTTAAG-5 5-Cy3-ACTACAAACTTAGAGTGCAGCAGAGGGGAGTGGAATTC-3  3  2 3-TCACCGTCGTCTCCCCTCACCTTAAG-5 34404
11 URA-I4  3-CACGTCGTCTCCCCTCACCTTAAG-5 5-Cy3-ACTACAAACTTAGAGTGCAGCAGAGGGGAGTGGAATTC-3  3  3 3-TCAGCGTCGTCTCCCCTCACCTTAAG-5 33192
11 URA-I4  3-CACGTCGTCTCCCCTCACCTTAAG-5 5-Cy3-ACTACAAACTTAGAGTGCAGCAGAGGGGAGTGGAATTC-3  3  4 3-TCATCGTCGTCTCCCCTCACCTTAAG-5 32796
11 URA-I4  3-CACGTCGTCTCCCCTCACCTTAAG-5 5-Cy3-ACTACAAACTTAGAGTGCAGCAGAGGGGAGTGGAATTC-3  4  1 3-TCACAGTCGTCTCCCCTCACCTTAAG-5 30312
11 URA-I4  3-CACGTCGTCTCCCCTCACCTTAAG-5 5-Cy3-ACTACAAACTTAGAGTGCAGCAGAGGGGAGTGGAATTC-3  4  2 3-TCACCGTCGTCTCCCCTCACCTTAAG-5 34012
11 URA-I4  3-CACGTCGTCTCCCCTCACCTTAAG-5 5-Cy3-ACTACAAACTTAGAGTGCAGCAGAGGGGAGTGGAATTC-3  4  3 3-TCACGGTCGTCTCCCCTCACCTTAAG-5 34380
11 URA-I4  3-CACGTCGTCTCCCCTCACCTTAAG-5 5-Cy3-ACTACAAACTTAGAGTGCAGCAGAGGGGAGTGGAATTC-3  4  4 3-TCACTGTCGTCTCCCCTCACCTTAAG-5 29368
11 URA-I4  3-CACGTCGTCTCCCCTCACCTTAAG-5 5-Cy3-ACTACAAACTTAGAGTGCAGCAGAGGGGAGTGGAATTC-3  5  1 3-TCACGATCGTCTCCCCTCACCTTAAG-5 29124
11 URA-I4  3-CACGTCGTCTCCCCTCACCTTAAG-5 5-Cy3-ACTACAAACTTAGAGTGCAGCAGAGGGGAGTGGAATTC-3  5  2 3-TCACGCTCGTCTCCCCTCACCTTAAG-5 30548
11 URA-I4  3-CACGTCGTCTCCCCTCACCTTAAG-5 5-Cy3-ACTACAAACTTAGAGTGCAGCAGAGGGGAGTGGAATTC-3  5  3 3-TCACGGTCGTCTCCCCTCACCTTAAG-5 34828
11 URA-I4  3-CACGTCGTCTCCCCTCACCTTAAG-5 5-Cy3-ACTACAAACTTAGAGTGCAGCAGAGGGGAGTGGAATTC-3  5  4 3-TCACGTTCGTCTCCCCTCACCTTAAG-5 29688
11 URA-I4  3-CACGTCGTCTCCCCTCACCTTAAG-5 5-Cy3-ACTACAAACTTAGAGTGCAGCAGAGGGGAGTGGAATTC-3  6  1 3-TCACGTACGTCTCCCCTCACCTTAAG-5 27540
11 URA-I4  3-CACGTCGTCTCCCCTCACCTTAAG-5 5-Cy3-ACTACAAACTTAGAGTGCAGCAGAGGGGAGTGGAATTC-3  6  2 3-TCACGTCCGTCTCCCCTCACCTTAAG-5 32492
11 URA-I4  3-CACGTCGTCTCCCCTCACCTTAAG-5 5-Cy3-ACTACAAACTTAGAGTGCAGCAGAGGGGAGTGGAATTC-3  6  3 3-TCACGTGCGTCTCCCCTCACCTTAAG-5 30412
11 URA-I4  3-CACGTCGTCTCCCCTCACCTTAAG-5 5-Cy3-ACTACAAACTTAGAGTGCAGCAGAGGGGAGTGGAATTC-3  6  4 3-TCACGTTCGTCTCCCCTCACCTTAAG-5 29624
11 URA-I4  3-CACGTCGTCTCCCCTCACCTTAAG-5 5-Cy3-ACTACAAACTTAGAGTGCAGCAGAGGGGAGTGGAATTC-3  7  1 3-TCACGTCAGTCTCCCCTCACCTTAAG-5 27696
11 URA-I4  3-CACGTCGTCTCCCCTCACCTTAAG-5 5-Cy3-ACTACAAACTTAGAGTGCAGCAGAGGGGAGTGGAATTC-3  7  2 3-TCACGTCCGTCTCCCCTCACCTTAAG-5 32416
11 URA-I4  3-CACGTCGTCTCCCCTCACCTTAAG-5 5-Cy3-ACTACAAACTTAGAGTGCAGCAGAGGGGAGTGGAATTC-3  7  3 3-TCACGTCGGTCTCCCCTCACCTTAAG-5 31188
11 URA-I4  3-CACGTCGTCTCCCCTCACCTTAAG-5 5-Cy3-ACTACAAACTTAGAGTGCAGCAGAGGGGAGTGGAATTC-3  7  4 3-TCACGTCTGTCTCCCCTCACCTTAAG-5 27880
11 URA-I4  3-CACGTCGTCTCCCCTCACCTTAAG-5 5-Cy3-ACTACAAACTTAGAGTGCAGCAGAGGGGAGTGGAATTC-3  8  1 3-TCACGTCGATCTCCCCTCACCTTAAG-5 25120
11 URA-I4  3-CACGTCGTCTCCCCTCACCTTAAG-5 5-Cy3-ACTACAAACTTAGAGTGCAGCAGAGGGGAGTGGAATTC-3  8  2 3-TCACGTCGCTCTCCCCTCACCTTAAG-5 26524
11 URA-I4  3-CACGTCGTCTCCCCTCACCTTAAG-5 5-Cy3-ACTACAAACTTAGAGTGCAGCAGAGGGGAGTGGAATTC-3  8  3 3-TCACGTCGGTCTCCCCTCACCTTAAG-5 31192
11 URA-I4  3-CACGTCGTCTCCCCTCACCTTAAG-5 5-Cy3-ACTACAAACTTAGAGTGCAGCAGAGGGGAGTGGAATTC-3  8  4 3-TCACGTCGTTCTCCCCTCACCTTAAG-5 27300
11 URA-I4  3-CACGTCGTCTCCCCTCACCTTAAG-5 5-Cy3-ACTACAAACTTAGAGTGCAGCAGAGGGGAGTGGAATTC-3  9  1 3-TCACGTCGTACTCCCCTCACCTTAAG-5 25764
11 URA-I4  3-CACGTCGTCTCCCCTCACCTTAAG-5 5-Cy3-ACTACAAACTTAGAGTGCAGCAGAGGGGAGTGGAATTC-3  9  2 3-TCACGTCGTCCTCCCCTCACCTTAAG-5 28484
11 URA-I4  3-CACGTCGTCTCCCCTCACCTTAAG-5 5-Cy3-ACTACAAACTTAGAGTGCAGCAGAGGGGAGTGGAATTC-3  9  3 3-TCACGTCGTGCTCCCCTCACCTTAAG-5 25824
11 URA-I4  3-CACGTCGTCTCCCCTCACCTTAAG-5 5-Cy3-ACTACAAACTTAGAGTGCAGCAGAGGGGAGTGGAATTC-3  9  4 3-TCACGTCGTTCTCCCCTCACCTTAAG-5 27196
11 URA-I4  3-CACGTCGTCTCCCCTCACCTTAAG-5 5-Cy3-ACTACAAACTTAGAGTGCAGCAGAGGGGAGTGGAATTC-3 10  1 3-TCACGTCGTCATCCCCTCACCTTAAG-5 25832
11 URA-I4  3-CACGTCGTCTCCCCTCACCTTAAG-5 5-Cy3-ACTACAAACTTAGAGTGCAGCAGAGGGGAGTGGAATTC-3 10  2 3-TCACGTCGTCCTCCCCTCACCTTAAG-5 28288
11 URA-I4  3-CACGTCGTCTCCCCTCACCTTAAG-5 5-Cy3-ACTACAAACTTAGAGTGCAGCAGAGGGGAGTGGAATTC-3 10  3 3-TCACGTCGTCGTCCCCTCACCTTAAG-5 26272
11 URA-I4  3-CACGTCGTCTCCCCTCACCTTAAG-5 5-Cy3-ACTACAAACTTAGAGTGCAGCAGAGGGGAGTGGAATTC-3 10  4 3-TCACGTCGTCTTCCCCTCACCTTAAG-5 27020
11 URA-I4  3-CACGTCGTCTCCCCTCACCTTAAG-5 5-Cy3-ACTACAAACTTAGAGTGCAGCAGAGGGGAGTGGAATTC-3 11  1 3-TCACGTCGTCTACCCCTCACCTTAAG-5 26644
11 URA-I4  3-CACGTCGTCTCCCCTCACCTTAAG-5 5-Cy3-ACTACAAACTTAGAGTGCAGCAGAGGGGAGTGGAATTC-3 11  2 3-TCACGTCGTCTCCCCCTCACCTTAAG-5 31640
11 URA-I4  3-CACGTCGTCTCCCCTCACCTTAAG-5 5-Cy3-ACTACAAACTTAGAGTGCAGCAGAGGGGAGTGGAATTC-3 11  3 3-TCACGTCGTCTGCCCCTCACCTTAAG-5 25804
11 URA-I4  3-CACGTCGTCTCCCCTCACCTTAAG-5 5-Cy3-ACTACAAACTTAGAGTGCAGCAGAGGGGAGTGGAATTC-3 11  4 3-TCACGTCGTCTTCCCCTCACCTTAAG-5 27308
11 URA-I4  3-CACGTCGTCTCCCCTCACCTTAAG-5 5-Cy3-ACTACAAACTTAGAGTGCAGCAGAGGGGAGTGGAATTC-3 12  1 3-TCACGTCGTCTCACCCTCACCTTAAG-5 27516
11 URA-I4  3-CACGTCGTCTCCCCTCACCTTAAG-5 5-Cy3-ACTACAAACTTAGAGTGCAGCAGAGGGGAGTGGAATTC-3 12  2 3-TCACGTCGTCTCCCCCTCACCTTAAG-5 31880
11 URA-I4  3-CACGTCGTCTCCCCTCACCTTAAG-5 5-Cy3-ACTACAAACTTAGAGTGCAGCAGAGGGGAGTGGAATTC-3 12  3 3-TCACGTCGTCTCGCCCTCACCTTAAG-5 25532
11 URA-I4  3-CACGTCGTCTCCCCTCACCTTAAG-5 5-Cy3-ACTACAAACTTAGAGTGCAGCAGAGGGGAGTGGAATTC-3 12  4 3-TCACGTCGTCTCTCCCTCACCTTAAG-5 26292
11 URA-I4  3-CACGTCGTCTCCCCTCACCTTAAG-5 5-Cy3-ACTACAAACTTAGAGTGCAGCAGAGGGGAGTGGAATTC-3 13  1 3-TCACGTCGTCTCCACCTCACCTTAAG-5 26172
11 URA-I4  3-CACGTCGTCTCCCCTCACCTTAAG-5 5-Cy3-ACTACAAACTTAGAGTGCAGCAGAGGGGAGTGGAATTC-3 13  2 3-TCACGTCGTCTCCCCCTCACCTTAAG-5 31008
11 URA-I4  3-CACGTCGTCTCCCCTCACCTTAAG-5 5-Cy3-ACTACAAACTTAGAGTGCAGCAGAGGGGAGTGGAATTC-3 13  3 3-TCACGTCGTCTCCGCCTCACCTTAAG-5 25156
11 URA-I4  3-CACGTCGTCTCCCCTCACCTTAAG-5 5-Cy3-ACTACAAACTTAGAGTGCAGCAGAGGGGAGTGGAATTC-3 13  4 3-TCACGTCGTCTCCTCCTCACCTTAAG-5 25180
11 URA-I4  3-CACGTCGTCTCCCCTCACCTTAAG-5 5-Cy3-ACTACAAACTTAGAGTGCAGCAGAGGGGAGTGGAATTC-3 14  1 3-TCACGTCGTCTCCCACTCACCTTAAG-5 29080
11 URA-I4  3-CACGTCGTCTCCCCTCACCTTAAG-5 5-Cy3-ACTACAAACTTAGAGTGCAGCAGAGGGGAGTGGAATTC-3 14  2 3-TCACGTCGTCTCCCCCTCACCTTAAG-5 31936
11 URA-I4  3-CACGTCGTCTCCCCTCACCTTAAG-5 5-Cy3-ACTACAAACTTAGAGTGCAGCAGAGGGGAGTGGAATTC-3 14  3 3-TCACGTCGTCTCCCGCTCACCTTAAG-5 25428
11 URA-I4  3-CACGTCGTCTCCCCTCACCTTAAG-5 5-Cy3-ACTACAAACTTAGAGTGCAGCAGAGGGGAGTGGAATTC-3 14  4 3-TCACGTCGTCTCCCTCTCACCTTAAG-5 25896
11 URA-I4  3-CACGTCGTCTCCCCTCACCTTAAG-5 5-Cy3-ACTACAAACTTAGAGTGCAGCAGAGGGGAGTGGAATTC-3 15  1 3-TCACGTCGTCTCCCCATCACCTTAAG-5 26576
11 URA-I4  3-CACGTCGTCTCCCCTCACCTTAAG-5 5-Cy3-ACTACAAACTTAGAGTGCAGCAGAGGGGAGTGGAATTC-3 15  2 3-TCACGTCGTCTCCCCCTCACCTTAAG-5 32160
11 URA-I4  3-CACGTCGTCTCCCCTCACCTTAAG-5 5-Cy3-ACTACAAACTTAGAGTGCAGCAGAGGGGAGTGGAATTC-3 15  3 3-TCACGTCGTCTCCCCGTCACCTTAAG-5 29208
11 URA-I4  3-CACGTCGTCTCCCCTCACCTTAAG-5 5-Cy3-ACTACAAACTTAGAGTGCAGCAGAGGGGAGTGGAATTC-3 15  4 3-TCACGTCGTCTCCCCTTCACCTTAAG-5 26836
11 URA-I4  3-CACGTCGTCTCCCCTCACCTTAAG-5 5-Cy3-ACTACAAACTTAGAGTGCAGCAGAGGGGAGTGGAATTC-3 16  1 3-TCACGTCGTCTCCCCTACACCTTAAG-5 26672
11 URA-I4  3-CACGTCGTCTCCCCTCACCTTAAG-5 5-Cy3-ACTACAAACTTAGAGTGCAGCAGAGGGGAGTGGAATTC-3 16  2 3-TCACGTCGTCTCCCCTCCACCTTAAG-5 27664
11 URA-I4  3-CACGTCGTCTCCCCTCACCTTAAG-5 5-Cy3-ACTACAAACTTAGAGTGCAGCAGAGGGGAGTGGAATTC-3 16  3 3-TCACGTCGTCTCCCCTGCACCTTAAG-5 24952
11 URA-I4  3-CACGTCGTCTCCCCTCACCTTAAG-5 5-Cy3-ACTACAAACTTAGAGTGCAGCAGAGGGGAGTGGAATTC-3 16  4 3-TCACGTCGTCTCCCCTTCACCTTAAG-5 26796
11 URA-I4  3-CACGTCGTCTCCCCTCACCTTAAG-5 5-Cy3-ACTACAAACTTAGAGTGCAGCAGAGGGGAGTGGAATTC-3 17  1 3-TCACGTCGTCTCCCCTCAACCTTAAG-5 28404
11 URA-I4  3-CACGTCGTCTCCCCTCACCTTAAG-5 5-Cy3-ACTACAAACTTAGAGTGCAGCAGAGGGGAGTGGAATTC-3 17  2 3-TCACGTCGTCTCCCCTCCACCTTAAG-5 28008
11 URA-I4  3-CACGTCGTCTCCCCTCACCTTAAG-5 5-Cy3-ACTACAAACTTAGAGTGCAGCAGAGGGGAGTGGAATTC-3 17  3 3-TCACGTCGTCTCCCCTCGACCTTAAG-5 27484
11 URA-I4  3-CACGTCGTCTCCCCTCACCTTAAG-5 5-Cy3-ACTACAAACTTAGAGTGCAGCAGAGGGGAGTGGAATTC-3 17  4 3-TCACGTCGTCTCCCCTCTACCTTAAG-5 27884
11 URA-I4  3-CACGTCGTCTCCCCTCACCTTAAG-5 5-Cy3-ACTACAAACTTAGAGTGCAGCAGAGGGGAGTGGAATTC-3 18  1 3-TCACGTCGTCTCCCCTCAACCTTAAG-5 28472
11 URA-I4  3-CACGTCGTCTCCCCTCACCTTAAG-5 5-Cy3-ACTACAAACTTAGAGTGCAGCAGAGGGGAGTGGAATTC-3 18  2 3-TCACGTCGTCTCCCCTCACCCTTAAG-5 30704
11 URA-I4  3-CACGTCGTCTCCCCTCACCTTAAG-5 5-Cy3-ACTACAAACTTAGAGTGCAGCAGAGGGGAGTGGAATTC-3 18  3 3-TCACGTCGTCTCCCCTCAGCCTTAAG-5 25604
11 URA-I4  3-CACGTCGTCTCCCCTCACCTTAAG-5 5-Cy3-ACTACAAACTTAGAGTGCAGCAGAGGGGAGTGGAATTC-3 18  4 3-TCACGTCGTCTCCCCTCATCCTTAAG-5 25228
11 URA-I4  3-CACGTCGTCTCCCCTCACCTTAAG-5 5-Cy3-ACTACAAACTTAGAGTGCAGCAGAGGGGAGTGGAATTC-3 19  1 3-TCACGTCGTCTCCCCTCACACTTAAG-5 28180
11 URA-I4  3-CACGTCGTCTCCCCTCACCTTAAG-5 5-Cy3-ACTACAAACTTAGAGTGCAGCAGAGGGGAGTGGAATTC-3 19  2 3-TCACGTCGTCTCCCCTCACCCTTAAG-5 30312
11 URA-I4  3-CACGTCGTCTCCCCTCACCTTAAG-5 5-Cy3-ACTACAAACTTAGAGTGCAGCAGAGGGGAGTGGAATTC-3 19  3 3-TCACGTCGTCTCCCCTCACGCTTAAG-5 26824
11 URA-I4  3-CACGTCGTCTCCCCTCACCTTAAG-5 5-Cy3-ACTACAAACTTAGAGTGCAGCAGAGGGGAGTGGAATTC-3 19  4 3-TCACGTCGTCTCCCCTCACTCTTAAG-5 27100
11 URA-I4  3-CACGTCGTCTCCCCTCACCTTAAG-5 5-Cy3-ACTACAAACTTAGAGTGCAGCAGAGGGGAGTGGAATTC-3 20  1 3-TCACGTCGTCTCCCCTCACCATTAAG-5 29956
11 URA-I4  3-CACGTCGTCTCCCCTCACCTTAAG-5 5-Cy3-ACTACAAACTTAGAGTGCAGCAGAGGGGAGTGGAATTC-3 20  2 3-TCACGTCGTCTCCCCTCACCCTTAAG-5 31140
11 URA-I4  3-CACGTCGTCTCCCCTCACCTTAAG-5 5-Cy3-ACTACAAACTTAGAGTGCAGCAGAGGGGAGTGGAATTC-3 20  3 3-TCACGTCGTCTCCCCTCACCGTTAAG-5 30852
11 URA-I4  3-CACGTCGTCTCCCCTCACCTTAAG-5 5-Cy3-ACTACAAACTTAGAGTGCAGCAGAGGGGAGTGGAATTC-3 20  4 3-TCACGTCGTCTCCCCTCACCTTTAAG-5 33328
11 URA-I4  3-CACGTCGTCTCCCCTCACCTTAAG-5 5-Cy3-ACTACAAACTTAGAGTGCAGCAGAGGGGAGTGGAATTC-3 21  1 3-TCACGTCGTCTCCCCTCACCTATAAG-5 31384
11 URA-I4  3-CACGTCGTCTCCCCTCACCTTAAG-5 5-Cy3-ACTACAAACTTAGAGTGCAGCAGAGGGGAGTGGAATTC-3 21  2 3-TCACGTCGTCTCCCCTCACCTCTAAG-5 30744
11 URA-I4  3-CACGTCGTCTCCCCTCACCTTAAG-5 5-Cy3-ACTACAAACTTAGAGTGCAGCAGAGGGGAGTGGAATTC-3 21  3 3-TCACGTCGTCTCCCCTCACCTGTAAG-5 32744
11 URA-I4  3-CACGTCGTCTCCCCTCACCTTAAG-5 5-Cy3-ACTACAAACTTAGAGTGCAGCAGAGGGGAGTGGAATTC-3 21  4 3-TCACGTCGTCTCCCCTCACCTTTAAG-5 33132
11 URA-I4  3-CACGTCGTCTCCCCTCACCTTAAG-5 5-Cy3-ACTACAAACTTAGAGTGCAGCAGAGGGGAGTGGAATTC-3 22  1 3-TCACGTCGTCTCCCCTCACCTTAAAG-5 34840
11 URA-I4  3-CACGTCGTCTCCCCTCACCTTAAG-5 5-Cy3-ACTACAAACTTAGAGTGCAGCAGAGGGGAGTGGAATTC-3 22  2 3-TCACGTCGTCTCCCCTCACCTTCAAG-5 32292
11 URA-I4  3-CACGTCGTCTCCCCTCACCTTAAG-5 5-Cy3-ACTACAAACTTAGAGTGCAGCAGAGGGGAGTGGAATTC-3 22  3 3-TCACGTCGTCTCCCCTCACCTTGAAG-5 32440
11 URA-I4  3-CACGTCGTCTCCCCTCACCTTAAG-5 5-Cy3-ACTACAAACTTAGAGTGCAGCAGAGGGGAGTGGAATTC-3 22  4 3-TCACGTCGTCTCCCCTCACCTTTAAG-5 33644
11 URA-I4  3-CACGTCGTCTCCCCTCACCTTAAG-5 5-Cy3-ACTACAAACTTAGAGTGCAGCAGAGGGGAGTGGAATTC-3 23  1 3-TCACGTCGTCTCCCCTCACCTTAAAG-5 35736
11 URA-I4  3-CACGTCGTCTCCCCTCACCTTAAG-5 5-Cy3-ACTACAAACTTAGAGTGCAGCAGAGGGGAGTGGAATTC-3 23  2 3-TCACGTCGTCTCCCCTCACCTTACAG-5 34872
11 URA-I4  3-CACGTCGTCTCCCCTCACCTTAAG-5 5-Cy3-ACTACAAACTTAGAGTGCAGCAGAGGGGAGTGGAATTC-3 23  3 3-TCACGTCGTCTCCCCTCACCTTAGAG-5 35332
11 URA-I4  3-CACGTCGTCTCCCCTCACCTTAAG-5 5-Cy3-ACTACAAACTTAGAGTGCAGCAGAGGGGAGTGGAATTC-3 23  4 3-TCACGTCGTCTCCCCTCACCTTATAG-5 35360
11 URA-I4  3-CACGTCGTCTCCCCTCACCTTAAG-5 5-Cy3-ACTACAAACTTAGAGTGCAGCAGAGGGGAGTGGAATTC-3 24  1 3-TCACGTCGTCTCCCCTCACCTTAAA-5 35812
11 URA-I4  3-CACGTCGTCTCCCCTCACCTTAAG-5 5-Cy3-ACTACAAACTTAGAGTGCAGCAGAGGGGAGTGGAATTC-3 24  2 3-TCACGTCGTCTCCCCTCACCTTAAC-5 34140
11 URA-I4  3-CACGTCGTCTCCCCTCACCTTAAG-5 5-Cy3-ACTACAAACTTAGAGTGCAGCAGAGGGGAGTGGAATTC-3 24  3 3-TCACGTCGTCTCCCCTCACCTTAAG-5 34956
11 URA-I4  3-CACGTCGTCTCCCCTCACCTTAAG-5 5-Cy3-ACTACAAACTTAGAGTGCAGCAGAGGGGAGTGGAATTC-3 24  4 3-TCACGTCGTCTCCCCTCACCTTAAT-5 35556
11 URA-I4  3-CACGTCGTCTCCCCTCACCTTAAG-5 5-Cy3-ACTACAAACTTAGAGTGCAGCAGAGGGGAGTGGAATTC-3 25  1 3-TCACGTCGTCTCCCCTCACCTTAAGA-5 35264
11 URA-I4  3-CACGTCGTCTCCCCTCACCTTAAG-5 5-Cy3-ACTACAAACTTAGAGTGCAGCAGAGGGGAGTGGAATTC-3 25  2 3-TCACGTCGTCTCCCCTCACCTTAAGC-5 35592
11 URA-I4  3-CACGTCGTCTCCCCTCACCTTAAG-5 5-Cy3-ACTACAAACTTAGAGTGCAGCAGAGGGGAGTGGAATTC-3 25  3 3-TCACGTCGTCTCCCCTCACCTTAAGG-5 33288
11 URA-I4  3-CACGTCGTCTCCCCTCACCTTAAG-5 5-Cy3-ACTACAAACTTAGAGTGCAGCAGAGGGGAGTGGAATTC-3 25  4 3-TCACGTCGTCTCCCCTCACCTTAAGT-5 35784


12 NIE-Ia  3-TGAGCGTTCGTGGTGGGATAGT-5 5-ACTCGCAAGCACCACCCTATCA-Cy3-3  1  1 3-TATGAGCGTTCGTGGTGGGATAGT-5 30928
12 NIE-Ia  3-TGAGCGTTCGTGGTGGGATAGT-5 5-ACTCGCAAGCACCACCCTATCA-Cy3-3  1  2 3-TCTGAGCGTTCGTGGTGGGATAGT-5 31424
12 NIE-Ia  3-TGAGCGTTCGTGGTGGGATAGT-5 5-ACTCGCAAGCACCACCCTATCA-Cy3-3  1  3 3-TGTGAGCGTTCGTGGTGGGATAGT-5 31216
12 NIE-Ia  3-TGAGCGTTCGTGGTGGGATAGT-5 5-ACTCGCAAGCACCACCCTATCA-Cy3-3  1  4 3-TTTGAGCGTTCGTGGTGGGATAGT-5 30860
12 NIE-Ia  3-TGAGCGTTCGTGGTGGGATAGT-5 5-ACTCGCAAGCACCACCCTATCA-Cy3-3  2  1 3-TTAGAGCGTTCGTGGTGGGATAGT-5 30768
12 NIE-Ia  3-TGAGCGTTCGTGGTGGGATAGT-5 5-ACTCGCAAGCACCACCCTATCA-Cy3-3  2  2 3-TTCGAGCGTTCGTGGTGGGATAGT-5 29884
12 NIE-Ia  3-TGAGCGTTCGTGGTGGGATAGT-5 5-ACTCGCAAGCACCACCCTATCA-Cy3-3  2  3 3-TTGGAGCGTTCGTGGTGGGATAGT-5 33996
12 NIE-Ia  3-TGAGCGTTCGTGGTGGGATAGT-5 5-ACTCGCAAGCACCACCCTATCA-Cy3-3  2  4 3-TTTGAGCGTTCGTGGTGGGATAGT-5 33240
12 NIE-Ia  3-TGAGCGTTCGTGGTGGGATAGT-5 5-ACTCGCAAGCACCACCCTATCA-Cy3-3  3  1 3-TTGAAGCGTTCGTGGTGGGATAGT-5 31612
12 NIE-Ia  3-TGAGCGTTCGTGGTGGGATAGT-5 5-ACTCGCAAGCACCACCCTATCA-Cy3-3  3  2 3-TTGCAGCGTTCGTGGTGGGATAGT-5 31576
12 NIE-Ia  3-TGAGCGTTCGTGGTGGGATAGT-5 5-ACTCGCAAGCACCACCCTATCA-Cy3-3  3  3 3-TTGGAGCGTTCGTGGTGGGATAGT-5 34228
12 NIE-Ia  3-TGAGCGTTCGTGGTGGGATAGT-5 5-ACTCGCAAGCACCACCCTATCA-Cy3-3  3  4 3-TTGTAGCGTTCGTGGTGGGATAGT-5 27436
12 NIE-Ia  3-TGAGCGTTCGTGGTGGGATAGT-5 5-ACTCGCAAGCACCACCCTATCA-Cy3-3  4  1 3-TTGAAGCGTTCGTGGTGGGATAGT-5 32848
12 NIE-Ia  3-TGAGCGTTCGTGGTGGGATAGT-5 5-ACTCGCAAGCACCACCCTATCA-Cy3-3  4  2 3-TTGACGCGTTCGTGGTGGGATAGT-5 29320
12 NIE-Ia  3-TGAGCGTTCGTGGTGGGATAGT-5 5-ACTCGCAAGCACCACCCTATCA-Cy3-3  4  3 3-TTGAGGCGTTCGTGGTGGGATAGT-5 26200
12 NIE-Ia  3-TGAGCGTTCGTGGTGGGATAGT-5 5-ACTCGCAAGCACCACCCTATCA-Cy3-3  4  4 3-TTGATGCGTTCGTGGTGGGATAGT-5 30328
12 NIE-Ia  3-TGAGCGTTCGTGGTGGGATAGT-5 5-ACTCGCAAGCACCACCCTATCA-Cy3-3  5  1 3-TTGAGACGTTCGTGGTGGGATAGT-5 28036
12 NIE-Ia  3-TGAGCGTTCGTGGTGGGATAGT-5 5-ACTCGCAAGCACCACCCTATCA-Cy3-3  5  2 3-TTGAGCCGTTCGTGGTGGGATAGT-5 27812
12 NIE-Ia  3-TGAGCGTTCGTGGTGGGATAGT-5 5-ACTCGCAAGCACCACCCTATCA-Cy3-3  5  3 3-TTGAGGCGTTCGTGGTGGGATAGT-5 29928
12 NIE-Ia  3-TGAGCGTTCGTGGTGGGATAGT-5 5-ACTCGCAAGCACCACCCTATCA-Cy3-3  5  4 3-TTGAGTCGTTCGTGGTGGGATAGT-5 27260
12 NIE-Ia  3-TGAGCGTTCGTGGTGGGATAGT-5 5-ACTCGCAAGCACCACCCTATCA-Cy3-3  6  1 3-TTGAGCAGTTCGTGGTGGGATAGT-5 24848
12 NIE-Ia  3-TGAGCGTTCGTGGTGGGATAGT-5 5-ACTCGCAAGCACCACCCTATCA-Cy3-3  6  2 3-TTGAGCCGTTCGTGGTGGGATAGT-5 27444
12 NIE-Ia  3-TGAGCGTTCGTGGTGGGATAGT-5 5-ACTCGCAAGCACCACCCTATCA-Cy3-3  6  3 3-TTGAGCGGTTCGTGGTGGGATAGT-5 26000
12 NIE-Ia  3-TGAGCGTTCGTGGTGGGATAGT-5 5-ACTCGCAAGCACCACCCTATCA-Cy3-3  6  4 3-TTGAGCTGTTCGTGGTGGGATAGT-5 24852
12 NIE-Ia  3-TGAGCGTTCGTGGTGGGATAGT-5 5-ACTCGCAAGCACCACCCTATCA-Cy3-3  7  1 3-TTGAGCGATTCGTGGTGGGATAGT-5 24680
12 NIE-Ia  3-TGAGCGTTCGTGGTGGGATAGT-5 5-ACTCGCAAGCACCACCCTATCA-Cy3-3  7  2 3-TTGAGCGCTTCGTGGTGGGATAGT-5 25192
12 NIE-Ia  3-TGAGCGTTCGTGGTGGGATAGT-5 5-ACTCGCAAGCACCACCCTATCA-Cy3-3  7  3 3-TTGAGCGGTTCGTGGTGGGATAGT-5 26084
12 NIE-Ia  3-TGAGCGTTCGTGGTGGGATAGT-5 5-ACTCGCAAGCACCACCCTATCA-Cy3-3  7  4 3-TTGAGCGTTTCGTGGTGGGATAGT-5 25936
12 NIE-Ia  3-TGAGCGTTCGTGGTGGGATAGT-5 5-ACTCGCAAGCACCACCCTATCA-Cy3-3  8  1 3-TTGAGCGTATCGTGGTGGGATAGT-5 24552
12 NIE-Ia  3-TGAGCGTTCGTGGTGGGATAGT-5 5-ACTCGCAAGCACCACCCTATCA-Cy3-3  8  2 3-TTGAGCGTCTCGTGGTGGGATAGT-5 24364
12 NIE-Ia  3-TGAGCGTTCGTGGTGGGATAGT-5 5-ACTCGCAAGCACCACCCTATCA-Cy3-3  8  3 3-TTGAGCGTGTCGTGGTGGGATAGT-5 25224
12 NIE-Ia  3-TGAGCGTTCGTGGTGGGATAGT-5 5-ACTCGCAAGCACCACCCTATCA-Cy3-3  8  4 3-TTGAGCGTTTCGTGGTGGGATAGT-5 24980
12 NIE-Ia  3-TGAGCGTTCGTGGTGGGATAGT-5 5-ACTCGCAAGCACCACCCTATCA-Cy3-3  9  1 3-TTGAGCGTTACGTGGTGGGATAGT-5 24908
12 NIE-Ia  3-TGAGCGTTCGTGGTGGGATAGT-5 5-ACTCGCAAGCACCACCCTATCA-Cy3-3  9  2 3-TTGAGCGTTCCGTGGTGGGATAGT-5 24176
12 NIE-Ia  3-TGAGCGTTCGTGGTGGGATAGT-5 5-ACTCGCAAGCACCACCCTATCA-Cy3-3  9  3 3-TTGAGCGTTGCGTGGTGGGATAGT-5 24060
12 NIE-Ia  3-TGAGCGTTCGTGGTGGGATAGT-5 5-ACTCGCAAGCACCACCCTATCA-Cy3-3  9  4 3-TTGAGCGTTTCGTGGTGGGATAGT-5 25276
12 NIE-Ia  3-TGAGCGTTCGTGGTGGGATAGT-5 5-ACTCGCAAGCACCACCCTATCA-Cy3-3 10  1 3-TTGAGCGTTCAGTGGTGGGATAGT-5 24460
12 NIE-Ia  3-TGAGCGTTCGTGGTGGGATAGT-5 5-ACTCGCAAGCACCACCCTATCA-Cy3-3 10  2 3-TTGAGCGTTCCGTGGTGGGATAGT-5 25564
12 NIE-Ia  3-TGAGCGTTCGTGGTGGGATAGT-5 5-ACTCGCAAGCACCACCCTATCA-Cy3-3 10  3 3-TTGAGCGTTCGGTGGTGGGATAGT-5 29176
12 NIE-Ia  3-TGAGCGTTCGTGGTGGGATAGT-5 5-ACTCGCAAGCACCACCCTATCA-Cy3-3 10  4 3-TTGAGCGTTCTGTGGTGGGATAGT-5 24648
12 NIE-Ia  3-TGAGCGTTCGTGGTGGGATAGT-5 5-ACTCGCAAGCACCACCCTATCA-Cy3-3 11  1 3-TTGAGCGTTCGATGGTGGGATAGT-5 23500
12 NIE-Ia  3-TGAGCGTTCGTGGTGGGATAGT-5 5-ACTCGCAAGCACCACCCTATCA-Cy3-3 11  2 3-TTGAGCGTTCGCTGGTGGGATAGT-5 23388
12 NIE-Ia  3-TGAGCGTTCGTGGTGGGATAGT-5 5-ACTCGCAAGCACCACCCTATCA-Cy3-3 11  3 3-TTGAGCGTTCGGTGGTGGGATAGT-5 26840
12 NIE-Ia  3-TGAGCGTTCGTGGTGGGATAGT-5 5-ACTCGCAAGCACCACCCTATCA-Cy3-3 11  4 3-TTGAGCGTTCGTTGGTGGGATAGT-5 24808
12 NIE-Ia  3-TGAGCGTTCGTGGTGGGATAGT-5 5-ACTCGCAAGCACCACCCTATCA-Cy3-3 12  1 3-TTGAGCGTTCGTAGGTGGGATAGT-5 25796
12 NIE-Ia  3-TGAGCGTTCGTGGTGGGATAGT-5 5-ACTCGCAAGCACCACCCTATCA-Cy3-3 12  2 3-TTGAGCGTTCGTCGGTGGGATAGT-5 25520
12 NIE-Ia  3-TGAGCGTTCGTGGTGGGATAGT-5 5-ACTCGCAAGCACCACCCTATCA-Cy3-3 12  3 3-TTGAGCGTTCGTGGGTGGGATAGT-5 28592
12 NIE-Ia  3-TGAGCGTTCGTGGTGGGATAGT-5 5-ACTCGCAAGCACCACCCTATCA-Cy3-3 12  4 3-TTGAGCGTTCGTTGGTGGGATAGT-5 25576
12 NIE-Ia  3-TGAGCGTTCGTGGTGGGATAGT-5 5-ACTCGCAAGCACCACCCTATCA-Cy3-3 13  1 3-TTGAGCGTTCGTGAGTGGGATAGT-5 27472
12 NIE-Ia  3-TGAGCGTTCGTGGTGGGATAGT-5 5-ACTCGCAAGCACCACCCTATCA-Cy3-3 13  2 3-TTGAGCGTTCGTGCGTGGGATAGT-5 27600
12 NIE-Ia  3-TGAGCGTTCGTGGTGGGATAGT-5 5-ACTCGCAAGCACCACCCTATCA-Cy3-3 13  3 3-TTGAGCGTTCGTGGGTGGGATAGT-5 29964
12 NIE-Ia  3-TGAGCGTTCGTGGTGGGATAGT-5 5-ACTCGCAAGCACCACCCTATCA-Cy3-3 13  4 3-TTGAGCGTTCGTGTGTGGGATAGT-5 28368
12 NIE-Ia  3-TGAGCGTTCGTGGTGGGATAGT-5 5-ACTCGCAAGCACCACCCTATCA-Cy3-3 14  1 3-TTGAGCGTTCGTGGATGGGATAGT-5 23980
12 NIE-Ia  3-TGAGCGTTCGTGGTGGGATAGT-5 5-ACTCGCAAGCACCACCCTATCA-Cy3-3 14  2 3-TTGAGCGTTCGTGGCTGGGATAGT-5 23972
12 NIE-Ia  3-TGAGCGTTCGTGGTGGGATAGT-5 5-ACTCGCAAGCACCACCCTATCA-Cy3-3 14  3 3-TTGAGCGTTCGTGGGTGGGATAGT-5 29060
12 NIE-Ia  3-TGAGCGTTCGTGGTGGGATAGT-5 5-ACTCGCAAGCACCACCCTATCA-Cy3-3 14  4 3-TTGAGCGTTCGTGGTTGGGATAGT-5 24776
12 NIE-Ia  3-TGAGCGTTCGTGGTGGGATAGT-5 5-ACTCGCAAGCACCACCCTATCA-Cy3-3 15  1 3-TTGAGCGTTCGTGGTAGGGATAGT-5 25092
12 NIE-Ia  3-TGAGCGTTCGTGGTGGGATAGT-5 5-ACTCGCAAGCACCACCCTATCA-Cy3-3 15  2 3-TTGAGCGTTCGTGGTCGGGATAGT-5 24704
12 NIE-Ia  3-TGAGCGTTCGTGGTGGGATAGT-5 5-ACTCGCAAGCACCACCCTATCA-Cy3-3 15  3 3-TTGAGCGTTCGTGGTGGGGATAGT-5 28052
12 NIE-Ia  3-TGAGCGTTCGTGGTGGGATAGT-5 5-ACTCGCAAGCACCACCCTATCA-Cy3-3 15  4 3-TTGAGCGTTCGTGGTTGGGATAGT-5 25180
12 NIE-Ia  3-TGAGCGTTCGTGGTGGGATAGT-5 5-ACTCGCAAGCACCACCCTATCA-Cy3-3 16  1 3-TTGAGCGTTCGTGGTGAGGATAGT-5 26656
12 NIE-Ia  3-TGAGCGTTCGTGGTGGGATAGT-5 5-ACTCGCAAGCACCACCCTATCA-Cy3-3 16  2 3-TTGAGCGTTCGTGGTGCGGATAGT-5 26044
12 NIE-Ia  3-TGAGCGTTCGTGGTGGGATAGT-5 5-ACTCGCAAGCACCACCCTATCA-Cy3-3 16  3 3-TTGAGCGTTCGTGGTGGGGATAGT-5 29012
12 NIE-Ia  3-TGAGCGTTCGTGGTGGGATAGT-5 5-ACTCGCAAGCACCACCCTATCA-Cy3-3 16  4 3-TTGAGCGTTCGTGGTGTGGATAGT-5 28012
12 NIE-Ia  3-TGAGCGTTCGTGGTGGGATAGT-5 5-ACTCGCAAGCACCACCCTATCA-Cy3-3 17  1 3-TTGAGCGTTCGTGGTGGAGATAGT-5 26528
12 NIE-Ia  3-TGAGCGTTCGTGGTGGGATAGT-5 5-ACTCGCAAGCACCACCCTATCA-Cy3-3 17  2 3-TTGAGCGTTCGTGGTGGCGATAGT-5 25992
12 NIE-Ia  3-TGAGCGTTCGTGGTGGGATAGT-5 5-ACTCGCAAGCACCACCCTATCA-Cy3-3 17  3 3-TTGAGCGTTCGTGGTGGGGATAGT-5 28492
12 NIE-Ia  3-TGAGCGTTCGTGGTGGGATAGT-5 5-ACTCGCAAGCACCACCCTATCA-Cy3-3 17  4 3-TTGAGCGTTCGTGGTGGTGATAGT-5 26736
12 NIE-Ia  3-TGAGCGTTCGTGGTGGGATAGT-5 5-ACTCGCAAGCACCACCCTATCA-Cy3-3 18  1 3-TTGAGCGTTCGTGGTGGGAATAGT-5 26840
12 NIE-Ia  3-TGAGCGTTCGTGGTGGGATAGT-5 5-ACTCGCAAGCACCACCCTATCA-Cy3-3 18  2 3-TTGAGCGTTCGTGGTGGGCATAGT-5 25836
12 NIE-Ia  3-TGAGCGTTCGTGGTGGGATAGT-5 5-ACTCGCAAGCACCACCCTATCA-Cy3-3 18  3 3-TTGAGCGTTCGTGGTGGGGATAGT-5 28200
12 NIE-Ia  3-TGAGCGTTCGTGGTGGGATAGT-5 5-ACTCGCAAGCACCACCCTATCA-Cy3-3 18  4 3-TTGAGCGTTCGTGGTGGGTATAGT-5 28292
12 NIE-Ia  3-TGAGCGTTCGTGGTGGGATAGT-5 5-ACTCGCAAGCACCACCCTATCA-Cy3-3 19  1 3-TTGAGCGTTCGTGGTGGGAATAGT-5 28616
12 NIE-Ia  3-TGAGCGTTCGTGGTGGGATAGT-5 5-ACTCGCAAGCACCACCCTATCA-Cy3-3 19  2 3-TTGAGCGTTCGTGGTGGGACTAGT-5 28120
12 NIE-Ia  3-TGAGCGTTCGTGGTGGGATAGT-5 5-ACTCGCAAGCACCACCCTATCA-Cy3-3 19  3 3-TTGAGCGTTCGTGGTGGGAGTAGT-5 30412
12 NIE-Ia  3-TGAGCGTTCGTGGTGGGATAGT-5 5-ACTCGCAAGCACCACCCTATCA-Cy3-3 19  4 3-TTGAGCGTTCGTGGTGGGATTAGT-5 28528
12 NIE-Ia  3-TGAGCGTTCGTGGTGGGATAGT-5 5-ACTCGCAAGCACCACCCTATCA-Cy3-3 20  1 3-TTGAGCGTTCGTGGTGGGATAAGT-5 29036
12 NIE-Ia  3-TGAGCGTTCGTGGTGGGATAGT-5 5-ACTCGCAAGCACCACCCTATCA-Cy3-3 20  2 3-TTGAGCGTTCGTGGTGGGATCAGT-5 26656
12 NIE-Ia  3-TGAGCGTTCGTGGTGGGATAGT-5 5-ACTCGCAAGCACCACCCTATCA-Cy3-3 20  3 3-TTGAGCGTTCGTGGTGGGATGAGT-5 27480
12 NIE-Ia  3-TGAGCGTTCGTGGTGGGATAGT-5 5-ACTCGCAAGCACCACCCTATCA-Cy3-3 20  4 3-TTGAGCGTTCGTGGTGGGATTAGT-5 27672
12 NIE-Ia  3-TGAGCGTTCGTGGTGGGATAGT-5 5-ACTCGCAAGCACCACCCTATCA-Cy3-3 21  1 3-TTGAGCGTTCGTGGTGGGATAAGT-5 28676
12 NIE-Ia  3-TGAGCGTTCGTGGTGGGATAGT-5 5-ACTCGCAAGCACCACCCTATCA-Cy3-3 21  2 3-TTGAGCGTTCGTGGTGGGATACGT-5 27916
12 NIE-Ia  3-TGAGCGTTCGTGGTGGGATAGT-5 5-ACTCGCAAGCACCACCCTATCA-Cy3-3 21  3 3-TTGAGCGTTCGTGGTGGGATAGGT-5 31228
12 NIE-Ia  3-TGAGCGTTCGTGGTGGGATAGT-5 5-ACTCGCAAGCACCACCCTATCA-Cy3-3 21  4 3-TTGAGCGTTCGTGGTGGGATATGT-5 28760
12 NIE-Ia  3-TGAGCGTTCGTGGTGGGATAGT-5 5-ACTCGCAAGCACCACCCTATCA-Cy3-3 22  1 3-TTGAGCGTTCGTGGTGGGATAGA-5 32892
12 NIE-Ia  3-TGAGCGTTCGTGGTGGGATAGT-5 5-ACTCGCAAGCACCACCCTATCA-Cy3-3 22  2 3-TTGAGCGTTCGTGGTGGGATAGC-5 31916
12 NIE-Ia  3-TGAGCGTTCGTGGTGGGATAGT-5 5-ACTCGCAAGCACCACCCTATCA-Cy3-3 22  3 3-TTGAGCGTTCGTGGTGGGATAGG-5 32368
12 NIE-Ia  3-TGAGCGTTCGTGGTGGGATAGT-5 5-ACTCGCAAGCACCACCCTATCA-Cy3-3 22  4 3-TTGAGCGTTCGTGGTGGGATAGT-5 32288
12 NIE-Ia  3-TGAGCGTTCGTGGTGGGATAGT-5 5-ACTCGCAAGCACCACCCTATCA-Cy3-3 23  1 3-TTGAGCGTTCGTGGTGGGATAGTA-5 32236
12 NIE-Ia  3-TGAGCGTTCGTGGTGGGATAGT-5 5-ACTCGCAAGCACCACCCTATCA-Cy3-3 23  2 3-TTGAGCGTTCGTGGTGGGATAGTC-5 31640
12 NIE-Ia  3-TGAGCGTTCGTGGTGGGATAGT-5 5-ACTCGCAAGCACCACCCTATCA-Cy3-3 23  3 3-TTGAGCGTTCGTGGTGGGATAGTG-5 31628
12 NIE-Ia  3-TGAGCGTTCGTGGTGGGATAGT-5 5-ACTCGCAAGCACCACCCTATCA-Cy3-3 23  4 3-TTGAGCGTTCGTGGTGGGATAGTT-5 31604


13 NIE-Ib  3-TGAGCGTTCGTGGTGGGATAGT-5 5-ACTCGCAAGCACCACCCTATCA-Cy3-3  1  1 3-TATGAGCGTTCGTGGTGGGATAGT-5 35592
13 NIE-Ib  3-TGAGCGTTCGTGGTGGGATAGT-5 5-ACTCGCAAGCACCACCCTATCA-Cy3-3  1  2 3-TCTGAGCGTTCGTGGTGGGATAGT-5 35368
13 NIE-Ib  3-TGAGCGTTCGTGGTGGGATAGT-5 5-ACTCGCAAGCACCACCCTATCA-Cy3-3  1  3 3-TGTGAGCGTTCGTGGTGGGATAGT-5 34972
13 NIE-Ib  3-TGAGCGTTCGTGGTGGGATAGT-5 5-ACTCGCAAGCACCACCCTATCA-Cy3-3  1  4 3-TTTGAGCGTTCGTGGTGGGATAGT-5 34744
13 NIE-Ib  3-TGAGCGTTCGTGGTGGGATAGT-5 5-ACTCGCAAGCACCACCCTATCA-Cy3-3  2  1 3-TTAGAGCGTTCGTGGTGGGATAGT-5 32996
13 NIE-Ib  3-TGAGCGTTCGTGGTGGGATAGT-5 5-ACTCGCAAGCACCACCCTATCA-Cy3-3  2  2 3-TTCGAGCGTTCGTGGTGGGATAGT-5 32364
13 NIE-Ib  3-TGAGCGTTCGTGGTGGGATAGT-5 5-ACTCGCAAGCACCACCCTATCA-Cy3-3  2  3 3-TTGGAGCGTTCGTGGTGGGATAGT-5 34908
13 NIE-Ib  3-TGAGCGTTCGTGGTGGGATAGT-5 5-ACTCGCAAGCACCACCCTATCA-Cy3-3  2  4 3-TTTGAGCGTTCGTGGTGGGATAGT-5 34588
13 NIE-Ib  3-TGAGCGTTCGTGGTGGGATAGT-5 5-ACTCGCAAGCACCACCCTATCA-Cy3-3  3  1 3-TTGAAGCGTTCGTGGTGGGATAGT-5 33672
13 NIE-Ib  3-TGAGCGTTCGTGGTGGGATAGT-5 5-ACTCGCAAGCACCACCCTATCA-Cy3-3  3  2 3-TTGCAGCGTTCGTGGTGGGATAGT-5 33872
13 NIE-Ib  3-TGAGCGTTCGTGGTGGGATAGT-5 5-ACTCGCAAGCACCACCCTATCA-Cy3-3  3  3 3-TTGGAGCGTTCGTGGTGGGATAGT-5 37736
13 NIE-Ib  3-TGAGCGTTCGTGGTGGGATAGT-5 5-ACTCGCAAGCACCACCCTATCA-Cy3-3  3  4 3-TTGTAGCGTTCGTGGTGGGATAGT-5 35856
13 NIE-Ib  3-TGAGCGTTCGTGGTGGGATAGT-5 5-ACTCGCAAGCACCACCCTATCA-Cy3-3  4  1 3-TTGAAGCGTTCGTGGTGGGATAGT-5 34708
13 NIE-Ib  3-TGAGCGTTCGTGGTGGGATAGT-5 5-ACTCGCAAGCACCACCCTATCA-Cy3-3  4  2 3-TTGACGCGTTCGTGGTGGGATAGT-5 31680
13 NIE-Ib  3-TGAGCGTTCGTGGTGGGATAGT-5 5-ACTCGCAAGCACCACCCTATCA-Cy3-3  4  3 3-TTGAGGCGTTCGTGGTGGGATAGT-5 32256
13 NIE-Ib  3-TGAGCGTTCGTGGTGGGATAGT-5 5-ACTCGCAAGCACCACCCTATCA-Cy3-3  4  4 3-TTGATGCGTTCGTGGTGGGATAGT-5 31580
13 NIE-Ib  3-TGAGCGTTCGTGGTGGGATAGT-5 5-ACTCGCAAGCACCACCCTATCA-Cy3-3  5  1 3-TTGAGACGTTCGTGGTGGGATAGT-5 29976
13 NIE-Ib  3-TGAGCGTTCGTGGTGGGATAGT-5 5-ACTCGCAAGCACCACCCTATCA-Cy3-3  5  2 3-TTGAGCCGTTCGTGGTGGGATAGT-5 29020
13 NIE-Ib  3-TGAGCGTTCGTGGTGGGATAGT-5 5-ACTCGCAAGCACCACCCTATCA-Cy3-3  5  3 3-TTGAGGCGTTCGTGGTGGGATAGT-5 31676
13 NIE-Ib  3-TGAGCGTTCGTGGTGGGATAGT-5 5-ACTCGCAAGCACCACCCTATCA-Cy3-3  5  4 3-TTGAGTCGTTCGTGGTGGGATAGT-5 30252
13 NIE-Ib  3-TGAGCGTTCGTGGTGGGATAGT-5 5-ACTCGCAAGCACCACCCTATCA-Cy3-3  6  1 3-TTGAGCAGTTCGTGGTGGGATAGT-5 26504
13 NIE-Ib  3-TGAGCGTTCGTGGTGGGATAGT-5 5-ACTCGCAAGCACCACCCTATCA-Cy3-3  6  2 3-TTGAGCCGTTCGTGGTGGGATAGT-5 30068
13 NIE-Ib  3-TGAGCGTTCGTGGTGGGATAGT-5 5-ACTCGCAAGCACCACCCTATCA-Cy3-3  6  3 3-TTGAGCGGTTCGTGGTGGGATAGT-5 28368
13 NIE-Ib  3-TGAGCGTTCGTGGTGGGATAGT-5 5-ACTCGCAAGCACCACCCTATCA-Cy3-3  6  4 3-TTGAGCTGTTCGTGGTGGGATAGT-5 28124
13 NIE-Ib  3-TGAGCGTTCGTGGTGGGATAGT-5 5-ACTCGCAAGCACCACCCTATCA-Cy3-3  7  1 3-TTGAGCGATTCGTGGTGGGATAGT-5 25336
13 NIE-Ib  3-TGAGCGTTCGTGGTGGGATAGT-5 5-ACTCGCAAGCACCACCCTATCA-Cy3-3  7  2 3-TTGAGCGCTTCGTGGTGGGATAGT-5 25656
13 NIE-Ib  3-TGAGCGTTCGTGGTGGGATAGT-5 5-ACTCGCAAGCACCACCCTATCA-Cy3-3  7  3 3-TTGAGCGGTTCGTGGTGGGATAGT-5 27500
13 NIE-Ib  3-TGAGCGTTCGTGGTGGGATAGT-5 5-ACTCGCAAGCACCACCCTATCA-Cy3-3  7  4 3-TTGAGCGTTTCGTGGTGGGATAGT-5 26780
13 NIE-Ib  3-TGAGCGTTCGTGGTGGGATAGT-5 5-ACTCGCAAGCACCACCCTATCA-Cy3-3  8  1 3-TTGAGCGTATCGTGGTGGGATAGT-5 26100
13 NIE-Ib  3-TGAGCGTTCGTGGTGGGATAGT-5 5-ACTCGCAAGCACCACCCTATCA-Cy3-3  8  2 3-TTGAGCGTCTCGTGGTGGGATAGT-5 26440
13 NIE-Ib  3-TGAGCGTTCGTGGTGGGATAGT-5 5-ACTCGCAAGCACCACCCTATCA-Cy3-3  8  3 3-TTGAGCGTGTCGTGGTGGGATAGT-5 27632
13 NIE-Ib  3-TGAGCGTTCGTGGTGGGATAGT-5 5-ACTCGCAAGCACCACCCTATCA-Cy3-3  8  4 3-TTGAGCGTTTCGTGGTGGGATAGT-5 26636
13 NIE-Ib  3-TGAGCGTTCGTGGTGGGATAGT-5 5-ACTCGCAAGCACCACCCTATCA-Cy3-3  9  1 3-TTGAGCGTTACGTGGTGGGATAGT-5 27668
13 NIE-Ib  3-TGAGCGTTCGTGGTGGGATAGT-5 5-ACTCGCAAGCACCACCCTATCA-Cy3-3  9  2 3-TTGAGCGTTCCGTGGTGGGATAGT-5 26656
13 NIE-Ib  3-TGAGCGTTCGTGGTGGGATAGT-5 5-ACTCGCAAGCACCACCCTATCA-Cy3-3  9  3 3-TTGAGCGTTGCGTGGTGGGATAGT-5 26640
13 NIE-Ib  3-TGAGCGTTCGTGGTGGGATAGT-5 5-ACTCGCAAGCACCACCCTATCA-Cy3-3  9  4 3-TTGAGCGTTTCGTGGTGGGATAGT-5 28764
13 NIE-Ib  3-TGAGCGTTCGTGGTGGGATAGT-5 5-ACTCGCAAGCACCACCCTATCA-Cy3-3 10  1 3-TTGAGCGTTCAGTGGTGGGATAGT-5 25320
13 NIE-Ib  3-TGAGCGTTCGTGGTGGGATAGT-5 5-ACTCGCAAGCACCACCCTATCA-Cy3-3 10  2 3-TTGAGCGTTCCGTGGTGGGATAGT-5 26532
13 NIE-Ib  3-TGAGCGTTCGTGGTGGGATAGT-5 5-ACTCGCAAGCACCACCCTATCA-Cy3-3 10  3 3-TTGAGCGTTCGGTGGTGGGATAGT-5 30772
13 NIE-Ib  3-TGAGCGTTCGTGGTGGGATAGT-5 5-ACTCGCAAGCACCACCCTATCA-Cy3-3 10  4 3-TTGAGCGTTCTGTGGTGGGATAGT-5 25744
13 NIE-Ib  3-TGAGCGTTCGTGGTGGGATAGT-5 5-ACTCGCAAGCACCACCCTATCA-Cy3-3 11  1 3-TTGAGCGTTCGATGGTGGGATAGT-5 24688
13 NIE-Ib  3-TGAGCGTTCGTGGTGGGATAGT-5 5-ACTCGCAAGCACCACCCTATCA-Cy3-3 11  2 3-TTGAGCGTTCGCTGGTGGGATAGT-5 25384
13 NIE-Ib  3-TGAGCGTTCGTGGTGGGATAGT-5 5-ACTCGCAAGCACCACCCTATCA-Cy3-3 11  3 3-TTGAGCGTTCGGTGGTGGGATAGT-5 30588
13 NIE-Ib  3-TGAGCGTTCGTGGTGGGATAGT-5 5-ACTCGCAAGCACCACCCTATCA-Cy3-3 11  4 3-TTGAGCGTTCGTTGGTGGGATAGT-5 27544
13 NIE-Ib  3-TGAGCGTTCGTGGTGGGATAGT-5 5-ACTCGCAAGCACCACCCTATCA-Cy3-3 12  1 3-TTGAGCGTTCGTAGGTGGGATAGT-5 29076
13 NIE-Ib  3-TGAGCGTTCGTGGTGGGATAGT-5 5-ACTCGCAAGCACCACCCTATCA-Cy3-3 12  2 3-TTGAGCGTTCGTCGGTGGGATAGT-5 28888
13 NIE-Ib  3-TGAGCGTTCGTGGTGGGATAGT-5 5-ACTCGCAAGCACCACCCTATCA-Cy3-3 12  3 3-TTGAGCGTTCGTGGGTGGGATAGT-5 32592
13 NIE-Ib  3-TGAGCGTTCGTGGTGGGATAGT-5 5-ACTCGCAAGCACCACCCTATCA-Cy3-3 12  4 3-TTGAGCGTTCGTTGGTGGGATAGT-5 29580
13 NIE-Ib  3-TGAGCGTTCGTGGTGGGATAGT-5 5-ACTCGCAAGCACCACCCTATCA-Cy3-3 13  1 3-TTGAGCGTTCGTGAGTGGGATAGT-5 30096
13 NIE-Ib  3-TGAGCGTTCGTGGTGGGATAGT-5 5-ACTCGCAAGCACCACCCTATCA-Cy3-3 13  2 3-TTGAGCGTTCGTGCGTGGGATAGT-5 30536
13 NIE-Ib  3-TGAGCGTTCGTGGTGGGATAGT-5 5-ACTCGCAAGCACCACCCTATCA-Cy3-3 13  3 3-TTGAGCGTTCGTGGGTGGGATAGT-5 31716
13 NIE-Ib  3-TGAGCGTTCGTGGTGGGATAGT-5 5-ACTCGCAAGCACCACCCTATCA-Cy3-3 13  4 3-TTGAGCGTTCGTGTGTGGGATAGT-5 31316
13 NIE-Ib  3-TGAGCGTTCGTGGTGGGATAGT-5 5-ACTCGCAAGCACCACCCTATCA-Cy3-3 14  1 3-TTGAGCGTTCGTGGATGGGATAGT-5 25528
13 NIE-Ib  3-TGAGCGTTCGTGGTGGGATAGT-5 5-ACTCGCAAGCACCACCCTATCA-Cy3-3 14  2 3-TTGAGCGTTCGTGGCTGGGATAGT-5 25352
13 NIE-Ib  3-TGAGCGTTCGTGGTGGGATAGT-5 5-ACTCGCAAGCACCACCCTATCA-Cy3-3 14  3 3-TTGAGCGTTCGTGGGTGGGATAGT-5 31420
13 NIE-Ib  3-TGAGCGTTCGTGGTGGGATAGT-5 5-ACTCGCAAGCACCACCCTATCA-Cy3-3 14  4 3-TTGAGCGTTCGTGGTTGGGATAGT-5 27048
13 NIE-Ib  3-TGAGCGTTCGTGGTGGGATAGT-5 5-ACTCGCAAGCACCACCCTATCA-Cy3-3 15  1 3-TTGAGCGTTCGTGGTAGGGATAGT-5 28032
13 NIE-Ib  3-TGAGCGTTCGTGGTGGGATAGT-5 5-ACTCGCAAGCACCACCCTATCA-Cy3-3 15  2 3-TTGAGCGTTCGTGGTCGGGATAGT-5 27312
13 NIE-Ib  3-TGAGCGTTCGTGGTGGGATAGT-5 5-ACTCGCAAGCACCACCCTATCA-Cy3-3 15  3 3-TTGAGCGTTCGTGGTGGGGATAGT-5 33012
13 NIE-Ib  3-TGAGCGTTCGTGGTGGGATAGT-5 5-ACTCGCAAGCACCACCCTATCA-Cy3-3 15  4 3-TTGAGCGTTCGTGGTTGGGATAGT-5 28664
13 NIE-Ib  3-TGAGCGTTCGTGGTGGGATAGT-5 5-ACTCGCAAGCACCACCCTATCA-Cy3-3 16  1 3-TTGAGCGTTCGTGGTGAGGATAGT-5 29192
13 NIE-Ib  3-TGAGCGTTCGTGGTGGGATAGT-5 5-ACTCGCAAGCACCACCCTATCA-Cy3-3 16  2 3-TTGAGCGTTCGTGGTGCGGATAGT-5 28876
13 NIE-Ib  3-TGAGCGTTCGTGGTGGGATAGT-5 5-ACTCGCAAGCACCACCCTATCA-Cy3-3 16  3 3-TTGAGCGTTCGTGGTGGGGATAGT-5 31968
13 NIE-Ib  3-TGAGCGTTCGTGGTGGGATAGT-5 5-ACTCGCAAGCACCACCCTATCA-Cy3-3 16  4 3-TTGAGCGTTCGTGGTGTGGATAGT-5 30440
13 NIE-Ib  3-TGAGCGTTCGTGGTGGGATAGT-5 5-ACTCGCAAGCACCACCCTATCA-Cy3-3 17  1 3-TTGAGCGTTCGTGGTGGAGATAGT-5 29476
13 NIE-Ib  3-TGAGCGTTCGTGGTGGGATAGT-5 5-ACTCGCAAGCACCACCCTATCA-Cy3-3 17  2 3-TTGAGCGTTCGTGGTGGCGATAGT-5 28320
13 NIE-Ib  3-TGAGCGTTCGTGGTGGGATAGT-5 5-ACTCGCAAGCACCACCCTATCA-Cy3-3 17  3 3-TTGAGCGTTCGTGGTGGGGATAGT-5 31564
13 NIE-Ib  3-TGAGCGTTCGTGGTGGGATAGT-5 5-ACTCGCAAGCACCACCCTATCA-Cy3-3 17  4 3-TTGAGCGTTCGTGGTGGTGATAGT-5 30636
13 NIE-Ib  3-TGAGCGTTCGTGGTGGGATAGT-5 5-ACTCGCAAGCACCACCCTATCA-Cy3-3 18  1 3-TTGAGCGTTCGTGGTGGGAATAGT-5 31076
13 NIE-Ib  3-TGAGCGTTCGTGGTGGGATAGT-5 5-ACTCGCAAGCACCACCCTATCA-Cy3-3 18  2 3-TTGAGCGTTCGTGGTGGGCATAGT-5 29516
13 NIE-Ib  3-TGAGCGTTCGTGGTGGGATAGT-5 5-ACTCGCAAGCACCACCCTATCA-Cy3-3 18  3 3-TTGAGCGTTCGTGGTGGGGATAGT-5 33256
13 NIE-Ib  3-TGAGCGTTCGTGGTGGGATAGT-5 5-ACTCGCAAGCACCACCCTATCA-Cy3-3 18  4 3-TTGAGCGTTCGTGGTGGGTATAGT-5 35324
13 NIE-Ib  3-TGAGCGTTCGTGGTGGGATAGT-5 5-ACTCGCAAGCACCACCCTATCA-Cy3-3 19  1 3-TTGAGCGTTCGTGGTGGGAATAGT-5 31844
13 NIE-Ib  3-TGAGCGTTCGTGGTGGGATAGT-5 5-ACTCGCAAGCACCACCCTATCA-Cy3-3 19  2 3-TTGAGCGTTCGTGGTGGGACTAGT-5 31484
13 NIE-Ib  3-TGAGCGTTCGTGGTGGGATAGT-5 5-ACTCGCAAGCACCACCCTATCA-Cy3-3 19  3 3-TTGAGCGTTCGTGGTGGGAGTAGT-5 33748
13 NIE-Ib  3-TGAGCGTTCGTGGTGGGATAGT-5 5-ACTCGCAAGCACCACCCTATCA-Cy3-3 19  4 3-TTGAGCGTTCGTGGTGGGATTAGT-5 31928
13 NIE-Ib  3-TGAGCGTTCGTGGTGGGATAGT-5 5-ACTCGCAAGCACCACCCTATCA-Cy3-3 20  1 3-TTGAGCGTTCGTGGTGGGATAAGT-5 33048
13 NIE-Ib  3-TGAGCGTTCGTGGTGGGATAGT-5 5-ACTCGCAAGCACCACCCTATCA-Cy3-3 20  2 3-TTGAGCGTTCGTGGTGGGATCAGT-5 29912
13 NIE-Ib  3-TGAGCGTTCGTGGTGGGATAGT-5 5-ACTCGCAAGCACCACCCTATCA-Cy3-3 20  3 3-TTGAGCGTTCGTGGTGGGATGAGT-5 31976
13 NIE-Ib  3-TGAGCGTTCGTGGTGGGATAGT-5 5-ACTCGCAAGCACCACCCTATCA-Cy3-3 20  4 3-TTGAGCGTTCGTGGTGGGATTAGT-5 31768
13 NIE-Ib  3-TGAGCGTTCGTGGTGGGATAGT-5 5-ACTCGCAAGCACCACCCTATCA-Cy3-3 21  1 3-TTGAGCGTTCGTGGTGGGATAAGT-5 33972
13 NIE-Ib  3-TGAGCGTTCGTGGTGGGATAGT-5 5-ACTCGCAAGCACCACCCTATCA-Cy3-3 21  2 3-TTGAGCGTTCGTGGTGGGATACGT-5 34220
13 NIE-Ib  3-TGAGCGTTCGTGGTGGGATAGT-5 5-ACTCGCAAGCACCACCCTATCA-Cy3-3 21  3 3-TTGAGCGTTCGTGGTGGGATAGGT-5 38472
13 NIE-Ib  3-TGAGCGTTCGTGGTGGGATAGT-5 5-ACTCGCAAGCACCACCCTATCA-Cy3-3 21  4 3-TTGAGCGTTCGTGGTGGGATATGT-5 36556
13 NIE-Ib  3-TGAGCGTTCGTGGTGGGATAGT-5 5-ACTCGCAAGCACCACCCTATCA-Cy3-3 22  1 3-TTGAGCGTTCGTGGTGGGATAGA-5 37916
13 NIE-Ib  3-TGAGCGTTCGTGGTGGGATAGT-5 5-ACTCGCAAGCACCACCCTATCA-Cy3-3 22  2 3-TTGAGCGTTCGTGGTGGGATAGC-5 37152
13 NIE-Ib  3-TGAGCGTTCGTGGTGGGATAGT-5 5-ACTCGCAAGCACCACCCTATCA-Cy3-3 22  3 3-TTGAGCGTTCGTGGTGGGATAGG-5 37292
13 NIE-Ib  3-TGAGCGTTCGTGGTGGGATAGT-5 5-ACTCGCAAGCACCACCCTATCA-Cy3-3 22  4 3-TTGAGCGTTCGTGGTGGGATAGT-5 37760
13 NIE-Ib  3-TGAGCGTTCGTGGTGGGATAGT-5 5-ACTCGCAAGCACCACCCTATCA-Cy3-3 23  1 3-TTGAGCGTTCGTGGTGGGATAGTA-5 36720
13 NIE-Ib  3-TGAGCGTTCGTGGTGGGATAGT-5 5-ACTCGCAAGCACCACCCTATCA-Cy3-3 23  2 3-TTGAGCGTTCGTGGTGGGATAGTC-5 36228
13 NIE-Ib  3-TGAGCGTTCGTGGTGGGATAGT-5 5-ACTCGCAAGCACCACCCTATCA-Cy3-3 23  3 3-TTGAGCGTTCGTGGTGGGATAGTG-5 36584
13 NIE-Ib  3-TGAGCGTTCGTGGTGGGATAGT-5 5-ACTCGCAAGCACCACCCTATCA-Cy3-3 23  4 3-TTGAGCGTTCGTGGTGGGATAGTT-5 37684


14 URA-I1  3-TGATGTTTGAATCTCACGTCGTCT-5 5-Cy3-ACTACAAACTTAGAGTGCAGCAGAGGGGAGTGGAATTC-3  1  1 3-TATGATGTTTGAATCTCACGTCGTCT-5 21253
14 URA-I1  3-TGATGTTTGAATCTCACGTCGTCT-5 5-Cy3-ACTACAAACTTAGAGTGCAGCAGAGGGGAGTGGAATTC-3  1  2 3-TCTGATGTTTGAATCTCACGTCGTCT-5 20982
14 URA-I1  3-TGATGTTTGAATCTCACGTCGTCT-5 5-Cy3-ACTACAAACTTAGAGTGCAGCAGAGGGGAGTGGAATTC-3  1  3 3-TGTGATGTTTGAATCTCACGTCGTCT-5 21844
14 URA-I1  3-TGATGTTTGAATCTCACGTCGTCT-5 5-Cy3-ACTACAAACTTAGAGTGCAGCAGAGGGGAGTGGAATTC-3  1  4 3-TTTGATGTTTGAATCTCACGTCGTCT-5 19884
14 URA-I1  3-TGATGTTTGAATCTCACGTCGTCT-5 5-Cy3-ACTACAAACTTAGAGTGCAGCAGAGGGGAGTGGAATTC-3  2  1 3-TTAGATGTTTGAATCTCACGTCGTCT-5 20433
14 URA-I1  3-TGATGTTTGAATCTCACGTCGTCT-5 5-Cy3-ACTACAAACTTAGAGTGCAGCAGAGGGGAGTGGAATTC-3  2  2 3-TTCGATGTTTGAATCTCACGTCGTCT-5 20140
14 URA-I1  3-TGATGTTTGAATCTCACGTCGTCT-5 5-Cy3-ACTACAAACTTAGAGTGCAGCAGAGGGGAGTGGAATTC-3  2  3 3-TTGGATGTTTGAATCTCACGTCGTCT-5 20757
14 URA-I1  3-TGATGTTTGAATCTCACGTCGTCT-5 5-Cy3-ACTACAAACTTAGAGTGCAGCAGAGGGGAGTGGAATTC-3  2  4 3-TTTGATGTTTGAATCTCACGTCGTCT-5 20396
14 URA-I1  3-TGATGTTTGAATCTCACGTCGTCT-5 5-Cy3-ACTACAAACTTAGAGTGCAGCAGAGGGGAGTGGAATTC-3  3  1 3-TTGAATGTTTGAATCTCACGTCGTCT-5 20391
14 URA-I1  3-TGATGTTTGAATCTCACGTCGTCT-5 5-Cy3-ACTACAAACTTAGAGTGCAGCAGAGGGGAGTGGAATTC-3  3  2 3-TTGCATGTTTGAATCTCACGTCGTCT-5 19937
14 URA-I1  3-TGATGTTTGAATCTCACGTCGTCT-5 5-Cy3-ACTACAAACTTAGAGTGCAGCAGAGGGGAGTGGAATTC-3  3  3 3-TTGGATGTTTGAATCTCACGTCGTCT-5 21191
14 URA-I1  3-TGATGTTTGAATCTCACGTCGTCT-5 5-Cy3-ACTACAAACTTAGAGTGCAGCAGAGGGGAGTGGAATTC-3  3  4 3-TTGTATGTTTGAATCTCACGTCGTCT-5 20976
14 URA-I1  3-TGATGTTTGAATCTCACGTCGTCT-5 5-Cy3-ACTACAAACTTAGAGTGCAGCAGAGGGGAGTGGAATTC-3  4  1 3-TTGAATGTTTGAATCTCACGTCGTCT-5 19331
14 URA-I1  3-TGATGTTTGAATCTCACGTCGTCT-5 5-Cy3-ACTACAAACTTAGAGTGCAGCAGAGGGGAGTGGAATTC-3  4  2 3-TTGACTGTTTGAATCTCACGTCGTCT-5 19999
14 URA-I1  3-TGATGTTTGAATCTCACGTCGTCT-5 5-Cy3-ACTACAAACTTAGAGTGCAGCAGAGGGGAGTGGAATTC-3  4  3 3-TTGAGTGTTTGAATCTCACGTCGTCT-5 21285
14 URA-I1  3-TGATGTTTGAATCTCACGTCGTCT-5 5-Cy3-ACTACAAACTTAGAGTGCAGCAGAGGGGAGTGGAATTC-3  4  4 3-TTGATTGTTTGAATCTCACGTCGTCT-5 19352
14 URA-I1  3-TGATGTTTGAATCTCACGTCGTCT-5 5-Cy3-ACTACAAACTTAGAGTGCAGCAGAGGGGAGTGGAATTC-3  5  1 3-TTGATAGTTTGAATCTCACGTCGTCT-5 19022
14 URA-I1  3-TGATGTTTGAATCTCACGTCGTCT-5 5-Cy3-ACTACAAACTTAGAGTGCAGCAGAGGGGAGTGGAATTC-3  5  2 3-TTGATCGTTTGAATCTCACGTCGTCT-5 19430
14 URA-I1  3-TGATGTTTGAATCTCACGTCGTCT-5 5-Cy3-ACTACAAACTTAGAGTGCAGCAGAGGGGAGTGGAATTC-3  5  3 3-TTGATGGTTTGAATCTCACGTCGTCT-5 19832
14 URA-I1  3-TGATGTTTGAATCTCACGTCGTCT-5 5-Cy3-ACTACAAACTTAGAGTGCAGCAGAGGGGAGTGGAATTC-3  5  4 3-TTGATTGTTTGAATCTCACGTCGTCT-5 19738
14 URA-I1  3-TGATGTTTGAATCTCACGTCGTCT-5 5-Cy3-ACTACAAACTTAGAGTGCAGCAGAGGGGAGTGGAATTC-3  6  1 3-TTGATGATTTGAATCTCACGTCGTCT-5 18051
14 URA-I1  3-TGATGTTTGAATCTCACGTCGTCT-5 5-Cy3-ACTACAAACTTAGAGTGCAGCAGAGGGGAGTGGAATTC-3  6  2 3-TTGATGCTTTGAATCTCACGTCGTCT-5 18489
14 URA-I1  3-TGATGTTTGAATCTCACGTCGTCT-5 5-Cy3-ACTACAAACTTAGAGTGCAGCAGAGGGGAGTGGAATTC-3  6  3 3-TTGATGGTTTGAATCTCACGTCGTCT-5 19827
14 URA-I1  3-TGATGTTTGAATCTCACGTCGTCT-5 5-Cy3-ACTACAAACTTAGAGTGCAGCAGAGGGGAGTGGAATTC-3  6  4 3-TTGATGTTTTGAATCTCACGTCGTCT-5 20067
14 URA-I1  3-TGATGTTTGAATCTCACGTCGTCT-5 5-Cy3-ACTACAAACTTAGAGTGCAGCAGAGGGGAGTGGAATTC-3  7  1 3-TTGATGTATTGAATCTCACGTCGTCT-5 18040
14 URA-I1  3-TGATGTTTGAATCTCACGTCGTCT-5 5-Cy3-ACTACAAACTTAGAGTGCAGCAGAGGGGAGTGGAATTC-3  7  2 3-TTGATGTCTTGAATCTCACGTCGTCT-5 18359
14 URA-I1  3-TGATGTTTGAATCTCACGTCGTCT-5 5-Cy3-ACTACAAACTTAGAGTGCAGCAGAGGGGAGTGGAATTC-3  7  3 3-TTGATGTGTTGAATCTCACGTCGTCT-5 18667
14 URA-I1  3-TGATGTTTGAATCTCACGTCGTCT-5 5-Cy3-ACTACAAACTTAGAGTGCAGCAGAGGGGAGTGGAATTC-3  7  4 3-TTGATGTTTTGAATCTCACGTCGTCT-5 18923
14 URA-I1  3-TGATGTTTGAATCTCACGTCGTCT-5 5-Cy3-ACTACAAACTTAGAGTGCAGCAGAGGGGAGTGGAATTC-3  8  1 3-TTGATGTTATGAATCTCACGTCGTCT-5 17533
14 URA-I1  3-TGATGTTTGAATCTCACGTCGTCT-5 5-Cy3-ACTACAAACTTAGAGTGCAGCAGAGGGGAGTGGAATTC-3  8  2 3-TTGATGTTCTGAATCTCACGTCGTCT-5 17967
14 URA-I1  3-TGATGTTTGAATCTCACGTCGTCT-5 5-Cy3-ACTACAAACTTAGAGTGCAGCAGAGGGGAGTGGAATTC-3  8  3 3-TTGATGTTGTGAATCTCACGTCGTCT-5 18871
14 URA-I1  3-TGATGTTTGAATCTCACGTCGTCT-5 5-Cy3-ACTACAAACTTAGAGTGCAGCAGAGGGGAGTGGAATTC-3  8  4 3-TTGATGTTTTGAATCTCACGTCGTCT-5 19346
14 URA-I1  3-TGATGTTTGAATCTCACGTCGTCT-5 5-Cy3-ACTACAAACTTAGAGTGCAGCAGAGGGGAGTGGAATTC-3  9  1 3-TTGATGTTTAGAATCTCACGTCGTCT-5 18563
14 URA-I1  3-TGATGTTTGAATCTCACGTCGTCT-5 5-Cy3-ACTACAAACTTAGAGTGCAGCAGAGGGGAGTGGAATTC-3  9  2 3-TTGATGTTTCGAATCTCACGTCGTCT-5 18265
14 URA-I1  3-TGATGTTTGAATCTCACGTCGTCT-5 5-Cy3-ACTACAAACTTAGAGTGCAGCAGAGGGGAGTGGAATTC-3  9  3 3-TTGATGTTTGGAATCTCACGTCGTCT-5 20391
14 URA-I1  3-TGATGTTTGAATCTCACGTCGTCT-5 5-Cy3-ACTACAAACTTAGAGTGCAGCAGAGGGGAGTGGAATTC-3  9  4 3-TTGATGTTTTGAATCTCACGTCGTCT-5 19999
14 URA-I1  3-TGATGTTTGAATCTCACGTCGTCT-5 5-Cy3-ACTACAAACTTAGAGTGCAGCAGAGGGGAGTGGAATTC-3 10  1 3-TTGATGTTTGAAATCTCACGTCGTCT-5 19048
14 URA-I1  3-TGATGTTTGAATCTCACGTCGTCT-5 5-Cy3-ACTACAAACTTAGAGTGCAGCAGAGGGGAGTGGAATTC-3 10  2 3-TTGATGTTTGCAATCTCACGTCGTCT-5 17983
14 URA-I1  3-TGATGTTTGAATCTCACGTCGTCT-5 5-Cy3-ACTACAAACTTAGAGTGCAGCAGAGGGGAGTGGAATTC-3 10  3 3-TTGATGTTTGGAATCTCACGTCGTCT-5 19968
14 URA-I1  3-TGATGTTTGAATCTCACGTCGTCT-5 5-Cy3-ACTACAAACTTAGAGTGCAGCAGAGGGGAGTGGAATTC-3 10  4 3-TTGATGTTTGTAATCTCACGTCGTCT-5 19540
14 URA-I1  3-TGATGTTTGAATCTCACGTCGTCT-5 5-Cy3-ACTACAAACTTAGAGTGCAGCAGAGGGGAGTGGAATTC-3 11  1 3-TTGATGTTTGAAATCTCACGTCGTCT-5 19143
14 URA-I1  3-TGATGTTTGAATCTCACGTCGTCT-5 5-Cy3-ACTACAAACTTAGAGTGCAGCAGAGGGGAGTGGAATTC-3 11  2 3-TTGATGTTTGACATCTCACGTCGTCT-5 19216
14 URA-I1  3-TGATGTTTGAATCTCACGTCGTCT-5 5-Cy3-ACTACAAACTTAGAGTGCAGCAGAGGGGAGTGGAATTC-3 11  3 3-TTGATGTTTGAGATCTCACGTCGTCT-5 19289
14 URA-I1  3-TGATGTTTGAATCTCACGTCGTCT-5 5-Cy3-ACTACAAACTTAGAGTGCAGCAGAGGGGAGTGGAATTC-3 11  4 3-TTGATGTTTGATATCTCACGTCGTCT-5 19378
14 URA-I1  3-TGATGTTTGAATCTCACGTCGTCT-5 5-Cy3-ACTACAAACTTAGAGTGCAGCAGAGGGGAGTGGAATTC-3 12  1 3-TTGATGTTTGAAATCTCACGTCGTCT-5 19252
14 URA-I1  3-TGATGTTTGAATCTCACGTCGTCT-5 5-Cy3-ACTACAAACTTAGAGTGCAGCAGAGGGGAGTGGAATTC-3 12  2 3-TTGATGTTTGAACTCTCACGTCGTCT-5 19461
14 URA-I1  3-TGATGTTTGAATCTCACGTCGTCT-5 5-Cy3-ACTACAAACTTAGAGTGCAGCAGAGGGGAGTGGAATTC-3 12  3 3-TTGATGTTTGAAGTCTCACGTCGTCT-5 19252
14 URA-I1  3-TGATGTTTGAATCTCACGTCGTCT-5 5-Cy3-ACTACAAACTTAGAGTGCAGCAGAGGGGAGTGGAATTC-3 12  4 3-TTGATGTTTGAATTCTCACGTCGTCT-5 18887
14 URA-I1  3-TGATGTTTGAATCTCACGTCGTCT-5 5-Cy3-ACTACAAACTTAGAGTGCAGCAGAGGGGAGTGGAATTC-3 13  1 3-TTGATGTTTGAATACTCACGTCGTCT-5 18813
14 URA-I1  3-TGATGTTTGAATCTCACGTCGTCT-5 5-Cy3-ACTACAAACTTAGAGTGCAGCAGAGGGGAGTGGAATTC-3 13  2 3-TTGATGTTTGAATCCTCACGTCGTCT-5 18186
14 URA-I1  3-TGATGTTTGAATCTCACGTCGTCT-5 5-Cy3-ACTACAAACTTAGAGTGCAGCAGAGGGGAGTGGAATTC-3 13  3 3-TTGATGTTTGAATGCTCACGTCGTCT-5 17450
14 URA-I1  3-TGATGTTTGAATCTCACGTCGTCT-5 5-Cy3-ACTACAAACTTAGAGTGCAGCAGAGGGGAGTGGAATTC-3 13  4 3-TTGATGTTTGAATTCTCACGTCGTCT-5 18014
14 URA-I1  3-TGATGTTTGAATCTCACGTCGTCT-5 5-Cy3-ACTACAAACTTAGAGTGCAGCAGAGGGGAGTGGAATTC-3 14  1 3-TTGATGTTTGAATCATCACGTCGTCT-5 16744
14 URA-I1  3-TGATGTTTGAATCTCACGTCGTCT-5 5-Cy3-ACTACAAACTTAGAGTGCAGCAGAGGGGAGTGGAATTC-3 14  2 3-TTGATGTTTGAATCCTCACGTCGTCT-5 18223
14 URA-I1  3-TGATGTTTGAATCTCACGTCGTCT-5 5-Cy3-ACTACAAACTTAGAGTGCAGCAGAGGGGAGTGGAATTC-3 14  3 3-TTGATGTTTGAATCGTCACGTCGTCT-5 18077
14 URA-I1  3-TGATGTTTGAATCTCACGTCGTCT-5 5-Cy3-ACTACAAACTTAGAGTGCAGCAGAGGGGAGTGGAATTC-3 14  4 3-TTGATGTTTGAATCTTCACGTCGTCT-5 17586
14 URA-I1  3-TGATGTTTGAATCTCACGTCGTCT-5 5-Cy3-ACTACAAACTTAGAGTGCAGCAGAGGGGAGTGGAATTC-3 15  1 3-TTGATGTTTGAATCTACACGTCGTCT-5 18077
14 URA-I1  3-TGATGTTTGAATCTCACGTCGTCT-5 5-Cy3-ACTACAAACTTAGAGTGCAGCAGAGGGGAGTGGAATTC-3 15  2 3-TTGATGTTTGAATCTCCACGTCGTCT-5 18066
14 URA-I1  3-TGATGTTTGAATCTCACGTCGTCT-5 5-Cy3-ACTACAAACTTAGAGTGCAGCAGAGGGGAGTGGAATTC-3 15  3 3-TTGATGTTTGAATCTGCACGTCGTCT-5 17100
14 URA-I1  3-TGATGTTTGAATCTCACGTCGTCT-5 5-Cy3-ACTACAAACTTAGAGTGCAGCAGAGGGGAGTGGAATTC-3 15  4 3-TTGATGTTTGAATCTTCACGTCGTCT-5 17690
14 URA-I1  3-TGATGTTTGAATCTCACGTCGTCT-5 5-Cy3-ACTACAAACTTAGAGTGCAGCAGAGGGGAGTGGAATTC-3 16  1 3-TTGATGTTTGAATCTCAACGTCGTCT-5 18098
14 URA-I1  3-TGATGTTTGAATCTCACGTCGTCT-5 5-Cy3-ACTACAAACTTAGAGTGCAGCAGAGGGGAGTGGAATTC-3 16  2 3-TTGATGTTTGAATCTCCACGTCGTCT-5 17967
14 URA-I1  3-TGATGTTTGAATCTCACGTCGTCT-5 5-Cy3-ACTACAAACTTAGAGTGCAGCAGAGGGGAGTGGAATTC-3 16  3 3-TTGATGTTTGAATCTCGACGTCGTCT-5 17523
14 URA-I1  3-TGATGTTTGAATCTCACGTCGTCT-5 5-Cy3-ACTACAAACTTAGAGTGCAGCAGAGGGGAGTGGAATTC-3 16  4 3-TTGATGTTTGAATCTCTACGTCGTCT-5 18202
14 URA-I1  3-TGATGTTTGAATCTCACGTCGTCT-5 5-Cy3-ACTACAAACTTAGAGTGCAGCAGAGGGGAGTGGAATTC-3 17  1 3-TTGATGTTTGAATCTCAACGTCGTCT-5 17418
14 URA-I1  3-TGATGTTTGAATCTCACGTCGTCT-5 5-Cy3-ACTACAAACTTAGAGTGCAGCAGAGGGGAGTGGAATTC-3 17  2 3-TTGATGTTTGAATCTCACCGTCGTCT-5 18019
14 URA-I1  3-TGATGTTTGAATCTCACGTCGTCT-5 5-Cy3-ACTACAAACTTAGAGTGCAGCAGAGGGGAGTGGAATTC-3 17  3 3-TTGATGTTTGAATCTCAGCGTCGTCT-5 17173
14 URA-I1  3-TGATGTTTGAATCTCACGTCGTCT-5 5-Cy3-ACTACAAACTTAGAGTGCAGCAGAGGGGAGTGGAATTC-3 17  4 3-TTGATGTTTGAATCTCATCGTCGTCT-5 17016
14 URA-I1  3-TGATGTTTGAATCTCACGTCGTCT-5 5-Cy3-ACTACAAACTTAGAGTGCAGCAGAGGGGAGTGGAATTC-3 18  1 3-TTGATGTTTGAATCTCACAGTCGTCT-5 17027
14 URA-I1  3-TGATGTTTGAATCTCACGTCGTCT-5 5-Cy3-ACTACAAACTTAGAGTGCAGCAGAGGGGAGTGGAATTC-3 18  2 3-TTGATGTTTGAATCTCACCGTCGTCT-5 18348
14 URA-I1  3-TGATGTTTGAATCTCACGTCGTCT-5 5-Cy3-ACTACAAACTTAGAGTGCAGCAGAGGGGAGTGGAATTC-3 18  3 3-TTGATGTTTGAATCTCACGGTCGTCT-5 18573
14 URA-I1  3-TGATGTTTGAATCTCACGTCGTCT-5 5-Cy3-ACTACAAACTTAGAGTGCAGCAGAGGGGAGTGGAATTC-3 18  4 3-TTGATGTTTGAATCTCACTGTCGTCT-5 17680
14 URA-I1  3-TGATGTTTGAATCTCACGTCGTCT-5 5-Cy3-ACTACAAACTTAGAGTGCAGCAGAGGGGAGTGGAATTC-3 19  1 3-TTGATGTTTGAATCTCACGATCGTCT-5 17356
14 URA-I1  3-TGATGTTTGAATCTCACGTCGTCT-5 5-Cy3-ACTACAAACTTAGAGTGCAGCAGAGGGGAGTGGAATTC-3 19  2 3-TTGATGTTTGAATCTCACGCTCGTCT-5 17779
14 URA-I1  3-TGATGTTTGAATCTCACGTCGTCT-5 5-Cy3-ACTACAAACTTAGAGTGCAGCAGAGGGGAGTGGAATTC-3 19  3 3-TTGATGTTTGAATCTCACGGTCGTCT-5 18317
14 URA-I1  3-TGATGTTTGAATCTCACGTCGTCT-5 5-Cy3-ACTACAAACTTAGAGTGCAGCAGAGGGGAGTGGAATTC-3 19  4 3-TTGATGTTTGAATCTCACGTTCGTCT-5 18380
14 URA-I1  3-TGATGTTTGAATCTCACGTCGTCT-5 5-Cy3-ACTACAAACTTAGAGTGCAGCAGAGGGGAGTGGAATTC-3 20  1 3-TTGATGTTTGAATCTCACGTACGTCT-5 18145
14 URA-I1  3-TGATGTTTGAATCTCACGTCGTCT-5 5-Cy3-ACTACAAACTTAGAGTGCAGCAGAGGGGAGTGGAATTC-3 20  2 3-TTGATGTTTGAATCTCACGTCCGTCT-5 19017
14 URA-I1  3-TGATGTTTGAATCTCACGTCGTCT-5 5-Cy3-ACTACAAACTTAGAGTGCAGCAGAGGGGAGTGGAATTC-3 20  3 3-TTGATGTTTGAATCTCACGTGCGTCT-5 18019
14 URA-I1  3-TGATGTTTGAATCTCACGTCGTCT-5 5-Cy3-ACTACAAACTTAGAGTGCAGCAGAGGGGAGTGGAATTC-3 20  4 3-TTGATGTTTGAATCTCACGTTCGTCT-5 17993
14 URA-I1  3-TGATGTTTGAATCTCACGTCGTCT-5 5-Cy3-ACTACAAACTTAGAGTGCAGCAGAGGGGAGTGGAATTC-3 21  1 3-TTGATGTTTGAATCTCACGTCAGTCT-5 19022
14 URA-I1  3-TGATGTTTGAATCTCACGTCGTCT-5 5-Cy3-ACTACAAACTTAGAGTGCAGCAGAGGGGAGTGGAATTC-3 21  2 3-TTGATGTTTGAATCTCACGTCCGTCT-5 19466
14 URA-I1  3-TGATGTTTGAATCTCACGTCGTCT-5 5-Cy3-ACTACAAACTTAGAGTGCAGCAGAGGGGAGTGGAATTC-3 21  3 3-TTGATGTTTGAATCTCACGTCGGTCT-5 21049
14 URA-I1  3-TGATGTTTGAATCTCACGTCGTCT-5 5-Cy3-ACTACAAACTTAGAGTGCAGCAGAGGGGAGTGGAATTC-3 21  4 3-TTGATGTTTGAATCTCACGTCTGTCT-5 19007
14 URA-I1  3-TGATGTTTGAATCTCACGTCGTCT-5 5-Cy3-ACTACAAACTTAGAGTGCAGCAGAGGGGAGTGGAATTC-3 22  1 3-TTGATGTTTGAATCTCACGTCGATCT-5 20135
14 URA-I1  3-TGATGTTTGAATCTCACGTCGTCT-5 5-Cy3-ACTACAAACTTAGAGTGCAGCAGAGGGGAGTGGAATTC-3 22  2 3-TTGATGTTTGAATCTCACGTCGCTCT-5 20381
14 URA-I1  3-TGATGTTTGAATCTCACGTCGTCT-5 5-Cy3-ACTACAAACTTAGAGTGCAGCAGAGGGGAGTGGAATTC-3 22  3 3-TTGATGTTTGAATCTCACGTCGGTCT-5 20433
14 URA-I1  3-TGATGTTTGAATCTCACGTCGTCT-5 5-Cy3-ACTACAAACTTAGAGTGCAGCAGAGGGGAGTGGAATTC-3 22  4 3-TTGATGTTTGAATCTCACGTCGTTCT-5 20846
14 URA-I1  3-TGATGTTTGAATCTCACGTCGTCT-5 5-Cy3-ACTACAAACTTAGAGTGCAGCAGAGGGGAGTGGAATTC-3 23  1 3-TTGATGTTTGAATCTCACGTCGTACT-5 21337
14 URA-I1  3-TGATGTTTGAATCTCACGTCGTCT-5 5-Cy3-ACTACAAACTTAGAGTGCAGCAGAGGGGAGTGGAATTC-3 23  2 3-TTGATGTTTGAATCTCACGTCGTCCT-5 21922
14 URA-I1  3-TGATGTTTGAATCTCACGTCGTCT-5 5-Cy3-ACTACAAACTTAGAGTGCAGCAGAGGGGAGTGGAATTC-3 23  3 3-TTGATGTTTGAATCTCACGTCGTGCT-5 20255
14 URA-I1  3-TGATGTTTGAATCTCACGTCGTCT-5 5-Cy3-ACTACAAACTTAGAGTGCAGCAGAGGGGAGTGGAATTC-3 23  4 3-TTGATGTTTGAATCTCACGTCGTTCT-5 20715
14 URA-I1  3-TGATGTTTGAATCTCACGTCGTCT-5 5-Cy3-ACTACAAACTTAGAGTGCAGCAGAGGGGAGTGGAATTC-3 24  1 3-TTGATGTTTGAATCTCACGTCGTCA-5 21990
14 URA-I1  3-TGATGTTTGAATCTCACGTCGTCT-5 5-Cy3-ACTACAAACTTAGAGTGCAGCAGAGGGGAGTGGAATTC-3 24  2 3-TTGATGTTTGAATCTCACGTCGTCC-5 22105
14 URA-I1  3-TGATGTTTGAATCTCACGTCGTCT-5 5-Cy3-ACTACAAACTTAGAGTGCAGCAGAGGGGAGTGGAATTC-3 24  3 3-TTGATGTTTGAATCTCACGTCGTCG-5 21912
14 URA-I1  3-TGATGTTTGAATCTCACGTCGTCT-5 5-Cy3-ACTACAAACTTAGAGTGCAGCAGAGGGGAGTGGAATTC-3 24  4 3-TTGATGTTTGAATCTCACGTCGTCT-5 22805
14 URA-I1  3-TGATGTTTGAATCTCACGTCGTCT-5 5-Cy3-ACTACAAACTTAGAGTGCAGCAGAGGGGAGTGGAATTC-3 25  1 3-TTGATGTTTGAATCTCACGTCGTCTA-5 22392
14 URA-I1  3-TGATGTTTGAATCTCACGTCGTCT-5 5-Cy3-ACTACAAACTTAGAGTGCAGCAGAGGGGAGTGGAATTC-3 25  2 3-TTGATGTTTGAATCTCACGTCGTCTC-5 23228
14 URA-I1  3-TGATGTTTGAATCTCACGTCGTCT-5 5-Cy3-ACTACAAACTTAGAGTGCAGCAGAGGGGAGTGGAATTC-3 25  3 3-TTGATGTTTGAATCTCACGTCGTCTG-5 22617
14 URA-I1  3-TGATGTTTGAATCTCACGTCGTCT-5 5-Cy3-ACTACAAACTTAGAGTGCAGCAGAGGGGAGTGGAATTC-3 25  4 3-TTGATGTTTGAATCTCACGTCGTCTT-5 22502
