# Supplementary material for: Impact of point-mutations on the hybridization affinity of surface-bound DNA/DNA and RNA/DNA oligonucleotide-duplexes: Comparison of single base mismatches and base bulges
Source: BMC Biotechnol. 2008 May 13;8:48. doi: 10.1186/1472-6750-8-48 (PMC2435543; doi:10.1186/1472-6750-8-48)
Supplement: Additional file 4 — The raw hybridization signal intensities of the 16 mer probes in a microarray hybridization experiment designed for a direct comparison between binding affinities of single base mismatches and single base bulges. The data was extracted from fluorescence micrographs (16-bit gray scale TIFF images) of the hybridized microarrays. The dataset comprises the hybridization signal raw data and probe/target sequences of 23 defect profiles. [file 1472-6750-8-48-S4.txt]

Direct comparision of the microaray binding affinities of mismatched and bulged duplexes

The data set contains 9 defect profiles from chip#46 and 14 defect profiles from chip#48 (separated by an empty line)

We discourage data analysis comparing the absolute intensities of different defect profiles (unless they were performed with the same target sequence, i.e. in the same hybridization run). 
The camera exposure was not always the same and sensitivity bias over microarray area makes comparision of separate feature 
blocks difficult. 


Experimental:
Chip #46 
28.08.2007
Target (DNA-oligos, Cy3-labeled) concentration 1nM in 5xSSPE hybridization buffer (0.01% Tween-20) 
Hybridization experiments were performed with only one target sequence to avoid competitive effects, crosshybridization etc.
The fluorescence intensity was measured while the hybridization solution was still over the chip - no washing
Duration of the hybridization: 20 minutes
Hybridization temperature: 30 degree Celsius

Chip #48 
27.09.2007
Target (DNA-oligos, Cy3-labeled) concentration 1nM in 5xSSPE hybridization buffer (0.01% Tween-20) 
Hybridization experiments were performed with only one target sequence to avoid competitive effects, crosshybridization etc.
The fluorescence intensity was measured while the hybridization solution was still over the chip - no washing
Duration of the hybridization: 20 minutes
Hybridization temperature: 30 degree Celsius
Exception: hybridization with target LBE (low binding affinity for most probe sequence motifs) was performed at room temperature (21 degree Celsius) for 48 hours


Data structure:
Profile-#, Profile-Name,Target-Sequence, Defect-position, Defect-type, Probe-Sequence,raw hyb.signal intensity at feature, fluorescence intensity of the background next to the feature,  hybridization signal intensity (normalized)

normalized hybridization signal intensity: (Ifeature-Iback)/Iback 

Defect-type: 1-4:substitution with either A,C,G or T results in 3 MMs and one PM probe
		 5-8:insertion of one additonal base A,C,G or T
               9:deletion of the base at the corresponding position


Data from chips #46 and #48

 1 BEI  5-ACGGAACTGAAAGCAAAGAC-Cy3-3  1  1 3-TATGACTTTCGTTTCTG-5 46801 41067 0.139646
 1 BEI  5-ACGGAACTGAAAGCAAAGAC-Cy3-3  1  2 3-TCTGACTTTCGTTTCTG-5 47618 41316 0.152547
 1 BEI  5-ACGGAACTGAAAGCAAAGAC-Cy3-3  1  3 3-TGTGACTTTCGTTTCTG-5 46476 41081 0.131320
 1 BEI  5-ACGGAACTGAAAGCAAAGAC-Cy3-3  1  4 3-TTTGACTTTCGTTTCTG-5 49560 41735 0.187497
 1 BEI  5-ACGGAACTGAAAGCAAAGAC-Cy3-3  1  5 3-TTATGACTTTCGTTTCTG-5 48868 41095 0.189156
 1 BEI  5-ACGGAACTGAAAGCAAAGAC-Cy3-3  1  6 3-TTCTGACTTTCGTTTCTG-5 50354 41209 0.221914
 1 BEI  5-ACGGAACTGAAAGCAAAGAC-Cy3-3  1  7 3-TTGTGACTTTCGTTTCTG-5 49309 40668 0.212453
 1 BEI  5-ACGGAACTGAAAGCAAAGAC-Cy3-3  1  8 3-TTTTGACTTTCGTTTCTG-5 45725 41365 0.105384
 1 BEI  5-ACGGAACTGAAAGCAAAGAC-Cy3-3  1  9 3-TTGACTTTCGTTTCTG-5 46347 40988 0.130723
 1 BEI  5-ACGGAACTGAAAGCAAAGAC-Cy3-3  2  1 3-TTAGACTTTCGTTTCTG-5 44885 40576 0.106187
 1 BEI  5-ACGGAACTGAAAGCAAAGAC-Cy3-3  2  2 3-TTCGACTTTCGTTTCTG-5 45388 40156 0.130283
 1 BEI  5-ACGGAACTGAAAGCAAAGAC-Cy3-3  2  3 3-TTGGACTTTCGTTTCTG-5 48771 40512 0.203870
 1 BEI  5-ACGGAACTGAAAGCAAAGAC-Cy3-3  2  4 3-TTTGACTTTCGTTTCTG-5 49359 41252 0.196545
 1 BEI  5-ACGGAACTGAAAGCAAAGAC-Cy3-3  2  5 3-TTTAGACTTTCGTTTCTG-5 47392 40974 0.156623
 1 BEI  5-ACGGAACTGAAAGCAAAGAC-Cy3-3  2  6 3-TTTCGACTTTCGTTTCTG-5 47057 40811 0.153068
 1 BEI  5-ACGGAACTGAAAGCAAAGAC-Cy3-3  2  7 3-TTTGGACTTTCGTTTCTG-5 44470 40839 0.088906
 1 BEI  5-ACGGAACTGAAAGCAAAGAC-Cy3-3  2  8 3-TTTTGACTTTCGTTTCTG-5 45067 40256 0.119500
 1 BEI  5-ACGGAACTGAAAGCAAAGAC-Cy3-3  2  9 3-TTGACTTTCGTTTCTG-5 46323 40818 0.134881
 1 BEI  5-ACGGAACTGAAAGCAAAGAC-Cy3-3  3  1 3-TTTAACTTTCGTTTCTG-5 44631 39410 0.132479
 1 BEI  5-ACGGAACTGAAAGCAAAGAC-Cy3-3  3  2 3-TTTCACTTTCGTTTCTG-5 45663 40213 0.135524
 1 BEI  5-ACGGAACTGAAAGCAAAGAC-Cy3-3  3  3 3-TTTGACTTTCGTTTCTG-5 49146 40277 0.220181
 1 BEI  5-ACGGAACTGAAAGCAAAGAC-Cy3-3  3  4 3-TTTTACTTTCGTTTCTG-5 44840 40192 0.115650
 1 BEI  5-ACGGAACTGAAAGCAAAGAC-Cy3-3  3  5 3-TTTGAACTTTCGTTTCTG-5 43004 39915 0.077393
 1 BEI  5-ACGGAACTGAAAGCAAAGAC-Cy3-3  3  6 3-TTTGCACTTTCGTTTCTG-5 43882 40377 0.086805
 1 BEI  5-ACGGAACTGAAAGCAAAGAC-Cy3-3  3  7 3-TTTGGACTTTCGTTTCTG-5 43641 39844 0.095299
 1 BEI  5-ACGGAACTGAAAGCAAAGAC-Cy3-3  3  8 3-TTTGTACTTTCGTTTCTG-5 45813 40654 0.126904
 1 BEI  5-ACGGAACTGAAAGCAAAGAC-Cy3-3  3  9 3-TTTACTTTCGTTTCTG-5 43230 39829 0.085385
 1 BEI  5-ACGGAACTGAAAGCAAAGAC-Cy3-3  4  1 3-TTTGACTTTCGTTTCTG-5 48706 40213 0.211180
 1 BEI  5-ACGGAACTGAAAGCAAAGAC-Cy3-3  4  2 3-TTTGCCTTTCGTTTCTG-5 43040 39872 0.079448
 1 BEI  5-ACGGAACTGAAAGCAAAGAC-Cy3-3  4  3 3-TTTGGCTTTCGTTTCTG-5 41897 40036 0.046501
 1 BEI  5-ACGGAACTGAAAGCAAAGAC-Cy3-3  4  4 3-TTTGTCTTTCGTTTCTG-5 44396 40192 0.104595
 1 BEI  5-ACGGAACTGAAAGCAAAGAC-Cy3-3  4  5 3-TTTGAACTTTCGTTTCTG-5 42462 39673 0.070306
 1 BEI  5-ACGGAACTGAAAGCAAAGAC-Cy3-3  4  6 3-TTTGACCTTTCGTTTCTG-5 42978 40228 0.068382
 1 BEI  5-ACGGAACTGAAAGCAAAGAC-Cy3-3  4  7 3-TTTGAGCTTTCGTTTCTG-5 41944 40263 0.041743
 1 BEI  5-ACGGAACTGAAAGCAAAGAC-Cy3-3  4  8 3-TTTGATCTTTCGTTTCTG-5 41593 39972 0.040555
 1 BEI  5-ACGGAACTGAAAGCAAAGAC-Cy3-3  4  9 3-TTTGCTTTCGTTTCTG-5 43636 39730 0.098329
 1 BEI  5-ACGGAACTGAAAGCAAAGAC-Cy3-3  5  1 3-TTTGAATTTCGTTTCTG-5 42809 41735 0.025734
 1 BEI  5-ACGGAACTGAAAGCAAAGAC-Cy3-3  5  2 3-TTTGACTTTCGTTTCTG-5 49567 41031 0.208027
 1 BEI  5-ACGGAACTGAAAGCAAAGAC-Cy3-3  5  3 3-TTTGAGTTTCGTTTCTG-5 43205 41707 0.035920
 1 BEI  5-ACGGAACTGAAAGCAAAGAC-Cy3-3  5  4 3-TTTGATTTTCGTTTCTG-5 42923 41600 0.031812
 1 BEI  5-ACGGAACTGAAAGCAAAGAC-Cy3-3  5  5 3-TTTGACATTTCGTTTCTG-5 42490 41067 0.034651
 1 BEI  5-ACGGAACTGAAAGCAAAGAC-Cy3-3  5  6 3-TTTGACCTTTCGTTTCTG-5 44906 41742 0.075788
 1 BEI  5-ACGGAACTGAAAGCAAAGAC-Cy3-3  5  7 3-TTTGACGTTTCGTTTCTG-5 44815 41195 0.087879
 1 BEI  5-ACGGAACTGAAAGCAAAGAC-Cy3-3  5  8 3-TTTGACTTTTCGTTTCTG-5 43721 41401 0.056040
 1 BEI  5-ACGGAACTGAAAGCAAAGAC-Cy3-3  5  9 3-TTTGATTTCGTTTCTG-5 43418 41586 0.044070
 1 BEI  5-ACGGAACTGAAAGCAAAGAC-Cy3-3  6  1 3-TTTGACATTCGTTTCTG-5 42737 41173 0.037982
 1 BEI  5-ACGGAACTGAAAGCAAAGAC-Cy3-3  6  2 3-TTTGACCTTCGTTTCTG-5 43696 41052 0.064385
 1 BEI  5-ACGGAACTGAAAGCAAAGAC-Cy3-3  6  3 3-TTTGACGTTCGTTTCTG-5 42221 40917 0.031860
 1 BEI  5-ACGGAACTGAAAGCAAAGAC-Cy3-3  6  4 3-TTTGACTTTCGTTTCTG-5 49592 40811 0.215174
 1 BEI  5-ACGGAACTGAAAGCAAAGAC-Cy3-3  6  5 3-TTTGACTATTCGTTTCTG-5 43323 41124 0.053490
 1 BEI  5-ACGGAACTGAAAGCAAAGAC-Cy3-3  6  6 3-TTTGACTCTTCGTTTCTG-5 45365 40789 0.112175
 1 BEI  5-ACGGAACTGAAAGCAAAGAC-Cy3-3  6  7 3-TTTGACTGTTCGTTTCTG-5 46793 40853 0.145390
 1 BEI  5-ACGGAACTGAAAGCAAAGAC-Cy3-3  6  8 3-TTTGACTTTTCGTTTCTG-5 43294 40612 0.066042
 1 BEI  5-ACGGAACTGAAAGCAAAGAC-Cy3-3  6  9 3-TTTGACTTCGTTTCTG-5 42786 40676 0.051881
 1 BEI  5-ACGGAACTGAAAGCAAAGAC-Cy3-3  7  1 3-TTTGACTATCGTTTCTG-5 41428 40434 0.024578
 1 BEI  5-ACGGAACTGAAAGCAAAGAC-Cy3-3  7  2 3-TTTGACTCTCGTTTCTG-5 41859 40796 0.026050
 1 BEI  5-ACGGAACTGAAAGCAAAGAC-Cy3-3  7  3 3-TTTGACTGTCGTTTCTG-5 41878 40320 0.038646
 1 BEI  5-ACGGAACTGAAAGCAAAGAC-Cy3-3  7  4 3-TTTGACTTTCGTTTCTG-5 49480 40164 0.231961
 1 BEI  5-ACGGAACTGAAAGCAAAGAC-Cy3-3  7  5 3-TTTGACTTATCGTTTCTG-5 42407 40171 0.055674
 1 BEI  5-ACGGAACTGAAAGCAAAGAC-Cy3-3  7  6 3-TTTGACTTCTCGTTTCTG-5 44442 40562 0.095673
 1 BEI  5-ACGGAACTGAAAGCAAAGAC-Cy3-3  7  7 3-TTTGACTTGTCGTTTCTG-5 46131 40690 0.133719
 1 BEI  5-ACGGAACTGAAAGCAAAGAC-Cy3-3  7  8 3-TTTGACTTTTCGTTTCTG-5 42509 40398 0.052242
 1 BEI  5-ACGGAACTGAAAGCAAAGAC-Cy3-3  7  9 3-TTTGACTTCGTTTCTG-5 42399 40505 0.046755
 1 BEI  5-ACGGAACTGAAAGCAAAGAC-Cy3-3  8  1 3-TTTGACTTACGTTTCTG-5 40789 40213 0.014306
 1 BEI  5-ACGGAACTGAAAGCAAAGAC-Cy3-3  8  2 3-TTTGACTTCCGTTTCTG-5 43497 40100 0.084718
 1 BEI  5-ACGGAACTGAAAGCAAAGAC-Cy3-3  8  3 3-TTTGACTTGCGTTTCTG-5 46370 40178 0.154117
 1 BEI  5-ACGGAACTGAAAGCAAAGAC-Cy3-3  8  4 3-TTTGACTTTCGTTTCTG-5 48877 40292 0.213082
 1 BEI  5-ACGGAACTGAAAGCAAAGAC-Cy3-3  8  5 3-TTTGACTTTACGTTTCTG-5 42206 40498 0.042184
 1 BEI  5-ACGGAACTGAAAGCAAAGAC-Cy3-3  8  6 3-TTTGACTTTCCGTTTCTG-5 43842 40562 0.080860
 1 BEI  5-ACGGAACTGAAAGCAAAGAC-Cy3-3  8  7 3-TTTGACTTTGCGTTTCTG-5 42488 40491 0.049317
 1 BEI  5-ACGGAACTGAAAGCAAAGAC-Cy3-3  8  8 3-TTTGACTTTTCGTTTCTG-5 42191 40014 0.054409
 1 BEI  5-ACGGAACTGAAAGCAAAGAC-Cy3-3  8  9 3-TTTGACTTCGTTTCTG-5 41849 40085 0.043988
 1 BEI  5-ACGGAACTGAAAGCAAAGAC-Cy3-3  9  1 3-TTTGACTTTAGTTTCTG-5 43256 41685 0.037668
 1 BEI  5-ACGGAACTGAAAGCAAAGAC-Cy3-3  9  2 3-TTTGACTTTCGTTTCTG-5 49742 41330 0.203546
 1 BEI  5-ACGGAACTGAAAGCAAAGAC-Cy3-3  9  3 3-TTTGACTTTGGTTTCTG-5 42894 41678 0.029165
 1 BEI  5-ACGGAACTGAAAGCAAAGAC-Cy3-3  9  4 3-TTTGACTTTTGTTTCTG-5 42373 40953 0.034684
 1 BEI  5-ACGGAACTGAAAGCAAAGAC-Cy3-3  9  5 3-TTTGACTTTCAGTTTCTG-5 43512 41465 0.049359
 1 BEI  5-ACGGAACTGAAAGCAAAGAC-Cy3-3  9  6 3-TTTGACTTTCCGTTTCTG-5 45107 41479 0.087458
 1 BEI  5-ACGGAACTGAAAGCAAAGAC-Cy3-3  9  7 3-TTTGACTTTCGGTTTCTG-5 47079 41579 0.132278
 1 BEI  5-ACGGAACTGAAAGCAAAGAC-Cy3-3  9  8 3-TTTGACTTTCTGTTTCTG-5 43076 41372 0.041169
 1 BEI  5-ACGGAACTGAAAGCAAAGAC-Cy3-3  9  9 3-TTTGACTTTGTTTCTG-5 42456 41614 0.020223
 1 BEI  5-ACGGAACTGAAAGCAAAGAC-Cy3-3 10  1 3-TTTGACTTTCATTTCTG-5 42054 40690 0.033523
 1 BEI  5-ACGGAACTGAAAGCAAAGAC-Cy3-3 10  2 3-TTTGACTTTCCTTTCTG-5 43389 41266 0.051448
 1 BEI  5-ACGGAACTGAAAGCAAAGAC-Cy3-3 10  3 3-TTTGACTTTCGTTTCTG-5 49266 40633 0.212472
 1 BEI  5-ACGGAACTGAAAGCAAAGAC-Cy3-3 10  4 3-TTTGACTTTCTTTTCTG-5 41878 40654 0.030107
 1 BEI  5-ACGGAACTGAAAGCAAAGAC-Cy3-3 10  5 3-TTTGACTTTCGATTTCTG-5 43110 40647 0.060581
 1 BEI  5-ACGGAACTGAAAGCAAAGAC-Cy3-3 10  6 3-TTTGACTTTCGCTTTCTG-5 44195 41259 0.071167
 1 BEI  5-ACGGAACTGAAAGCAAAGAC-Cy3-3 10  7 3-TTTGACTTTCGGTTTCTG-5 46349 41031 0.129599
 1 BEI  5-ACGGAACTGAAAGCAAAGAC-Cy3-3 10  8 3-TTTGACTTTCGTTTTCTG-5 46262 40875 0.131800
 1 BEI  5-ACGGAACTGAAAGCAAAGAC-Cy3-3 10  9 3-TTTGACTTTCTTTCTG-5 42026 41145 0.021422
 1 BEI  5-ACGGAACTGAAAGCAAAGAC-Cy3-3 11  1 3-TTTGACTTTCGATTCTG-5 41855 40718 0.027917
 1 BEI  5-ACGGAACTGAAAGCAAAGAC-Cy3-3 11  2 3-TTTGACTTTCGCTTCTG-5 42424 40313 0.052370
 1 BEI  5-ACGGAACTGAAAGCAAAGAC-Cy3-3 11  3 3-TTTGACTTTCGGTTCTG-5 43560 40533 0.074676
 1 BEI  5-ACGGAACTGAAAGCAAAGAC-Cy3-3 11  4 3-TTTGACTTTCGTTTCTG-5 49452 40775 0.212809
 1 BEI  5-ACGGAACTGAAAGCAAAGAC-Cy3-3 11  5 3-TTTGACTTTCGTATTCTG-5 43704 40548 0.077847
 1 BEI  5-ACGGAACTGAAAGCAAAGAC-Cy3-3 11  6 3-TTTGACTTTCGTCTTCTG-5 44825 40348 0.110957
 1 BEI  5-ACGGAACTGAAAGCAAAGAC-Cy3-3 11  7 3-TTTGACTTTCGTGTTCTG-5 47045 40676 0.156586
 1 BEI  5-ACGGAACTGAAAGCAAAGAC-Cy3-3 11  8 3-TTTGACTTTCGTTTTCTG-5 46230 40363 0.145371
 1 BEI  5-ACGGAACTGAAAGCAAAGAC-Cy3-3 11  9 3-TTTGACTTTCGTTCTG-5 43617 40676 0.072323
 1 BEI  5-ACGGAACTGAAAGCAAAGAC-Cy3-3 12  1 3-TTTGACTTTCGTATCTG-5 42105 40647 0.035857
 1 BEI  5-ACGGAACTGAAAGCAAAGAC-Cy3-3 12  2 3-TTTGACTTTCGTCTCTG-5 42686 40548 0.052749
 1 BEI  5-ACGGAACTGAAAGCAAAGAC-Cy3-3 12  3 3-TTTGACTTTCGTGTCTG-5 42947 40313 0.065333
 1 BEI  5-ACGGAACTGAAAGCAAAGAC-Cy3-3 12  4 3-TTTGACTTTCGTTTCTG-5 48691 40391 0.205482
 1 BEI  5-ACGGAACTGAAAGCAAAGAC-Cy3-3 12  5 3-TTTGACTTTCGTTATCTG-5 43057 40441 0.064681
 1 BEI  5-ACGGAACTGAAAGCAAAGAC-Cy3-3 12  6 3-TTTGACTTTCGTTCTCTG-5 45344 40341 0.124002
 1 BEI  5-ACGGAACTGAAAGCAAAGAC-Cy3-3 12  7 3-TTTGACTTTCGTTGTCTG-5 45701 40498 0.128489
 1 BEI  5-ACGGAACTGAAAGCAAAGAC-Cy3-3 12  8 3-TTTGACTTTCGTTTTCTG-5 45384 40313 0.125792
 1 BEI  5-ACGGAACTGAAAGCAAAGAC-Cy3-3 12  9 3-TTTGACTTTCGTTCTG-5 43446 40306 0.077909
 1 BEI  5-ACGGAACTGAAAGCAAAGAC-Cy3-3 13  1 3-TTTGACTTTCGTTACTG-5 43268 40953 0.056537
 1 BEI  5-ACGGAACTGAAAGCAAAGAC-Cy3-3 13  2 3-TTTGACTTTCGTTCCTG-5 47197 40889 0.154277
 1 BEI  5-ACGGAACTGAAAGCAAAGAC-Cy3-3 13  3 3-TTTGACTTTCGTTGCTG-5 46668 41785 0.116867
 1 BEI  5-ACGGAACTGAAAGCAAAGAC-Cy3-3 13  4 3-TTTGACTTTCGTTTCTG-5 49795 41586 0.197409
 1 BEI  5-ACGGAACTGAAAGCAAAGAC-Cy3-3 13  5 3-TTTGACTTTCGTTTACTG-5 46175 41337 0.117046
 1 BEI  5-ACGGAACTGAAAGCAAAGAC-Cy3-3 13  6 3-TTTGACTTTCGTTTCCTG-5 47948 41102 0.166559
 1 BEI  5-ACGGAACTGAAAGCAAAGAC-Cy3-3 13  7 3-TTTGACTTTCGTTTGCTG-5 45938 41280 0.112845
 1 BEI  5-ACGGAACTGAAAGCAAAGAC-Cy3-3 13  8 3-TTTGACTTTCGTTTTCTG-5 46795 41024 0.140676
 1 BEI  5-ACGGAACTGAAAGCAAAGAC-Cy3-3 13  9 3-TTTGACTTTCGTTCTG-5 44309 41152 0.076719
 1 BEI  5-ACGGAACTGAAAGCAAAGAC-Cy3-3 14  1 3-TTTGACTTTCGTTTATG-5 45447 40789 0.114198
 1 BEI  5-ACGGAACTGAAAGCAAAGAC-Cy3-3 14  2 3-TTTGACTTTCGTTTCTG-5 49410 40619 0.216439
 1 BEI  5-ACGGAACTGAAAGCAAAGAC-Cy3-3 14  3 3-TTTGACTTTCGTTTGTG-5 43956 40540 0.084246
 1 BEI  5-ACGGAACTGAAAGCAAAGAC-Cy3-3 14  4 3-TTTGACTTTCGTTTTTG-5 44034 40398 0.090001
 1 BEI  5-ACGGAACTGAAAGCAAAGAC-Cy3-3 14  5 3-TTTGACTTTCGTTTCATG-5 44978 40747 0.103838
 1 BEI  5-ACGGAACTGAAAGCAAAGAC-Cy3-3 14  6 3-TTTGACTTTCGTTTCCTG-5 47777 40804 0.170898
 1 BEI  5-ACGGAACTGAAAGCAAAGAC-Cy3-3 14  7 3-TTTGACTTTCGTTTCGTG-5 46679 40548 0.151210
 1 BEI  5-ACGGAACTGAAAGCAAAGAC-Cy3-3 14  8 3-TTTGACTTTCGTTTCTTG-5 46840 40548 0.155175
 1 BEI  5-ACGGAACTGAAAGCAAAGAC-Cy3-3 14  9 3-TTTGACTTTCGTTTTG-5 43408 40064 0.083463
 1 BEI  5-ACGGAACTGAAAGCAAAGAC-Cy3-3 15  1 3-TTTGACTTTCGTTTCAG-5 44284 40526 0.092719
 1 BEI  5-ACGGAACTGAAAGCAAAGAC-Cy3-3 15  2 3-TTTGACTTTCGTTTCCG-5 44741 40526 0.103995
 1 BEI  5-ACGGAACTGAAAGCAAAGAC-Cy3-3 15  3 3-TTTGACTTTCGTTTCGG-5 46285 40405 0.145523
 1 BEI  5-ACGGAACTGAAAGCAAAGAC-Cy3-3 15  4 3-TTTGACTTTCGTTTCTG-5 49471 40448 0.223088
 1 BEI  5-ACGGAACTGAAAGCAAAGAC-Cy3-3 15  5 3-TTTGACTTTCGTTTCTAG-5 45509 40299 0.129287
 1 BEI  5-ACGGAACTGAAAGCAAAGAC-Cy3-3 15  6 3-TTTGACTTTCGTTTCTCG-5 47373 40633 0.165871
 1 BEI  5-ACGGAACTGAAAGCAAAGAC-Cy3-3 15  7 3-TTTGACTTTCGTTTCTGG-5 49230 40476 0.216270
 1 BEI  5-ACGGAACTGAAAGCAAAGAC-Cy3-3 15  8 3-TTTGACTTTCGTTTCTTG-5 46457 40292 0.153011
 1 BEI  5-ACGGAACTGAAAGCAAAGAC-Cy3-3 15  9 3-TTTGACTTTCGTTTCG-5 44652 40590 0.100065
 1 BEI  5-ACGGAACTGAAAGCAAAGAC-Cy3-3 16  1 3-TTTGACTTTCGTTTCTA-5 45318 40199 0.127347
 1 BEI  5-ACGGAACTGAAAGCAAAGAC-Cy3-3 16  2 3-TTTGACTTTCGTTTCTC-5 46493 40270 0.154515
 1 BEI  5-ACGGAACTGAAAGCAAAGAC-Cy3-3 16  3 3-TTTGACTTTCGTTTCTG-5 48532 40427 0.200497
 1 BEI  5-ACGGAACTGAAAGCAAAGAC-Cy3-3 16  4 3-TTTGACTTTCGTTTCTT-5 45111 39929 0.129784
 1 BEI  5-ACGGAACTGAAAGCAAAGAC-Cy3-3 16  5 3-TTTGACTTTCGTTTCTGA-5 47521 40405 0.176102
 1 BEI  5-ACGGAACTGAAAGCAAAGAC-Cy3-3 16  6 3-TTTGACTTTCGTTTCTGC-5 48763 40398 0.207051
 1 BEI  5-ACGGAACTGAAAGCAAAGAC-Cy3-3 16  7 3-TTTGACTTTCGTTTCTGG-5 48945 40306 0.214334
 1 BEI  5-ACGGAACTGAAAGCAAAGAC-Cy3-3 16  8 3-TTTGACTTTCGTTTCTGT-5 48179 40270 0.196387
 1 BEI  5-ACGGAACTGAAAGCAAAGAC-Cy3-3 16  9 3-TTTGACTTTCGTTTCT-5 45191 40085 0.127380

 2 NC1  5-TAGTGGGAGTTGTTAGTGATGTGA-Cy3-3  1  1 3-TATCACCCTCAACAATC-5 52442 32320 0.622584
 2 NC1  5-TAGTGGGAGTTGTTAGTGATGTGA-Cy3-3  1  2 3-TCTCACCCTCAACAATC-5 54363 32420 0.676858
 2 NC1  5-TAGTGGGAGTTGTTAGTGATGTGA-Cy3-3  1  3 3-TGTCACCCTCAACAATC-5 53271 32135 0.657728
 2 NC1  5-TAGTGGGAGTTGTTAGTGATGTGA-Cy3-3  1  4 3-TTTCACCCTCAACAATC-5 54151 32320 0.675477
 2 NC1  5-TAGTGGGAGTTGTTAGTGATGTGA-Cy3-3  1  5 3-TAATCACCCTCAACAATC-5 53532 32164 0.664353
 2 NC1  5-TAGTGGGAGTTGTTAGTGATGTGA-Cy3-3  1  6 3-TACTCACCCTCAACAATC-5 55110 32142 0.714562
 2 NC1  5-TAGTGGGAGTTGTTAGTGATGTGA-Cy3-3  1  7 3-TAGTCACCCTCAACAATC-5 52482 32348 0.622400
 2 NC1  5-TAGTGGGAGTTGTTAGTGATGTGA-Cy3-3  1  8 3-TATTCACCCTCAACAATC-5 52852 32028 0.650170
 2 NC1  5-TAGTGGGAGTTGTTAGTGATGTGA-Cy3-3  1  9 3-TTCACCCTCAACAATC-5 53811 32540 0.653658
 2 NC1  5-TAGTGGGAGTTGTTAGTGATGTGA-Cy3-3  2  1 3-TAACACCCTCAACAATC-5 53895 32377 0.664626
 2 NC1  5-TAGTGGGAGTTGTTAGTGATGTGA-Cy3-3  2  2 3-TACCACCCTCAACAATC-5 55209 32142 0.717655
 2 NC1  5-TAGTGGGAGTTGTTAGTGATGTGA-Cy3-3  2  3 3-TAGCACCCTCAACAATC-5 55491 32448 0.710141
 2 NC1  5-TAGTGGGAGTTGTTAGTGATGTGA-Cy3-3  2  4 3-TATCACCCTCAACAATC-5 56119 32114 0.747506
 2 NC1  5-TAGTGGGAGTTGTTAGTGATGTGA-Cy3-3  2  5 3-TATACACCCTCAACAATC-5 53115 32505 0.634053
 2 NC1  5-TAGTGGGAGTTGTTAGTGATGTGA-Cy3-3  2  6 3-TATCCACCCTCAACAATC-5 54445 32235 0.689035
 2 NC1  5-TAGTGGGAGTTGTTAGTGATGTGA-Cy3-3  2  7 3-TATGCACCCTCAACAATC-5 53206 32334 0.645491
 2 NC1  5-TAGTGGGAGTTGTTAGTGATGTGA-Cy3-3  2  8 3-TATTCACCCTCAACAATC-5 53690 32804 0.636718
 2 NC1  5-TAGTGGGAGTTGTTAGTGATGTGA-Cy3-3  2  9 3-TACACCCTCAACAATC-5 57515 32263 0.782698
 2 NC1  5-TAGTGGGAGTTGTTAGTGATGTGA-Cy3-3  3  1 3-TATAACCCTCAACAATC-5 47072 31588 0.490215
 2 NC1  5-TAGTGGGAGTTGTTAGTGATGTGA-Cy3-3  3  2 3-TATCACCCTCAACAATC-5 55590 32256 0.723403
 2 NC1  5-TAGTGGGAGTTGTTAGTGATGTGA-Cy3-3  3  3 3-TATGACCCTCAACAATC-5 43055 31844 0.352065
 2 NC1  5-TAGTGGGAGTTGTTAGTGATGTGA-Cy3-3  3  4 3-TATTACCCTCAACAATC-5 45060 31858 0.414419
 2 NC1  5-TAGTGGGAGTTGTTAGTGATGTGA-Cy3-3  3  5 3-TATCAACCCTCAACAATC-5 52861 32199 0.641686
 2 NC1  5-TAGTGGGAGTTGTTAGTGATGTGA-Cy3-3  3  6 3-TATCCACCCTCAACAATC-5 55696 31950 0.743208
 2 NC1  5-TAGTGGGAGTTGTTAGTGATGTGA-Cy3-3  3  7 3-TATCGACCCTCAACAATC-5 46031 31915 0.442326
 2 NC1  5-TAGTGGGAGTTGTTAGTGATGTGA-Cy3-3  3  8 3-TATCTACCCTCAACAATC-5 47533 31993 0.485752
 2 NC1  5-TAGTGGGAGTTGTTAGTGATGTGA-Cy3-3  3  9 3-TATACCCTCAACAATC-5 53020 32263 0.643348
 2 NC1  5-TAGTGGGAGTTGTTAGTGATGTGA-Cy3-3  4  1 3-TATCACCCTCAACAATC-5 57534 32036 0.795955
 2 NC1  5-TAGTGGGAGTTGTTAGTGATGTGA-Cy3-3  4  2 3-TATCCCCCTCAACAATC-5 51187 32178 0.590766
 2 NC1  5-TAGTGGGAGTTGTTAGTGATGTGA-Cy3-3  4  3 3-TATCGCCCTCAACAATC-5 46831 31780 0.473623
 2 NC1  5-TAGTGGGAGTTGTTAGTGATGTGA-Cy3-3  4  4 3-TATCTCCCTCAACAATC-5 45564 31580 0.442784
 2 NC1  5-TAGTGGGAGTTGTTAGTGATGTGA-Cy3-3  4  5 3-TATCAACCCTCAACAATC-5 55076 31516 0.747531
 2 NC1  5-TAGTGGGAGTTGTTAGTGATGTGA-Cy3-3  4  6 3-TATCACCCCTCAACAATC-5 59989 32220 0.861819
 2 NC1  5-TAGTGGGAGTTGTTAGTGATGTGA-Cy3-3  4  7 3-TATCAGCCCTCAACAATC-5 45162 31637 0.427484
 2 NC1  5-TAGTGGGAGTTGTTAGTGATGTGA-Cy3-3  4  8 3-TATCATCCCTCAACAATC-5 47083 31979 0.472320
 2 NC1  5-TAGTGGGAGTTGTTAGTGATGTGA-Cy3-3  4  9 3-TATCCCCTCAACAATC-5 49334 31004 0.591190
 2 NC1  5-TAGTGGGAGTTGTTAGTGATGTGA-Cy3-3  5  1 3-TATCAACCTCAACAATC-5 42179 31879 0.323081
 2 NC1  5-TAGTGGGAGTTGTTAGTGATGTGA-Cy3-3  5  2 3-TATCACCCTCAACAATC-5 50847 32078 0.585084
 2 NC1  5-TAGTGGGAGTTGTTAGTGATGTGA-Cy3-3  5  3 3-TATCAGCCTCAACAATC-5 36822 31943 0.152727
 2 NC1  5-TAGTGGGAGTTGTTAGTGATGTGA-Cy3-3  5  4 3-TATCATCCTCAACAATC-5 44112 32220 0.369081
 2 NC1  5-TAGTGGGAGTTGTTAGTGATGTGA-Cy3-3  5  5 3-TATCACACCTCAACAATC-5 47591 31950 0.489524
 2 NC1  5-TAGTGGGAGTTGTTAGTGATGTGA-Cy3-3  5  6 3-TATCACCCCTCAACAATC-5 51689 31964 0.617069
 2 NC1  5-TAGTGGGAGTTGTTAGTGATGTGA-Cy3-3  5  7 3-TATCACGCCTCAACAATC-5 41690 31929 0.305711
 2 NC1  5-TAGTGGGAGTTGTTAGTGATGTGA-Cy3-3  5  8 3-TATCACTCCTCAACAATC-5 43382 32100 0.351498
 2 NC1  5-TAGTGGGAGTTGTTAGTGATGTGA-Cy3-3  5  9 3-TATCACCTCAACAATC-5 48096 32292 0.489438
 2 NC1  5-TAGTGGGAGTTGTTAGTGATGTGA-Cy3-3  6  1 3-TATCACACTCAACAATC-5 52848 31723 0.665942
 2 NC1  5-TAGTGGGAGTTGTTAGTGATGTGA-Cy3-3  6  2 3-TATCACCCTCAACAATC-5 55120 32270 0.708089
 2 NC1  5-TAGTGGGAGTTGTTAGTGATGTGA-Cy3-3  6  3 3-TATCACGCTCAACAATC-5 43894 32000 0.371702
 2 NC1  5-TAGTGGGAGTTGTTAGTGATGTGA-Cy3-3  6  4 3-TATCACTCTCAACAATC-5 45680 31922 0.431002
 2 NC1  5-TAGTGGGAGTTGTTAGTGATGTGA-Cy3-3  6  5 3-TATCACCACTCAACAATC-5 53026 31836 0.665571
 2 NC1  5-TAGTGGGAGTTGTTAGTGATGTGA-Cy3-3  6  6 3-TATCACCCCTCAACAATC-5 54625 31829 0.716194
 2 NC1  5-TAGTGGGAGTTGTTAGTGATGTGA-Cy3-3  6  7 3-TATCACCGCTCAACAATC-5 43808 31822 0.376640
 2 NC1  5-TAGTGGGAGTTGTTAGTGATGTGA-Cy3-3  6  8 3-TATCACCTCTCAACAATC-5 46440 31865 0.457393
 2 NC1  5-TAGTGGGAGTTGTTAGTGATGTGA-Cy3-3  6  9 3-TATCACCTCAACAATC-5 50544 32277 0.565933
 2 NC1  5-TAGTGGGAGTTGTTAGTGATGTGA-Cy3-3  7  1 3-TATCACCATCAACAATC-5 47112 31922 0.475872
 2 NC1  5-TAGTGGGAGTTGTTAGTGATGTGA-Cy3-3  7  2 3-TATCACCCTCAACAATC-5 54993 32128 0.711699
 2 NC1  5-TAGTGGGAGTTGTTAGTGATGTGA-Cy3-3  7  3 3-TATCACCGTCAACAATC-5 46454 31794 0.461119
 2 NC1  5-TAGTGGGAGTTGTTAGTGATGTGA-Cy3-3  7  4 3-TATCACCTTCAACAATC-5 43006 31666 0.358119
 2 NC1  5-TAGTGGGAGTTGTTAGTGATGTGA-Cy3-3  7  5 3-TATCACCCATCAACAATC-5 52950 32370 0.635775
 2 NC1  5-TAGTGGGAGTTGTTAGTGATGTGA-Cy3-3  7  6 3-TATCACCCCTCAACAATC-5 57041 32263 0.768008
 2 NC1  5-TAGTGGGAGTTGTTAGTGATGTGA-Cy3-3  7  7 3-TATCACCCGTCAACAATC-5 49139 32277 0.522409
 2 NC1  5-TAGTGGGAGTTGTTAGTGATGTGA-Cy3-3  7  8 3-TATCACCCTTCAACAATC-5 52381 31858 0.644200
 2 NC1  5-TAGTGGGAGTTGTTAGTGATGTGA-Cy3-3  7  9 3-TATCACCTCAACAATC-5 52469 31865 0.646622
 2 NC1  5-TAGTGGGAGTTGTTAGTGATGTGA-Cy3-3  8  1 3-TATCACCCACAACAATC-5 51340 32306 0.589178
 2 NC1  5-TAGTGGGAGTTGTTAGTGATGTGA-Cy3-3  8  2 3-TATCACCCCCAACAATC-5 52440 31737 0.652330
 2 NC1  5-TAGTGGGAGTTGTTAGTGATGTGA-Cy3-3  8  3 3-TATCACCCGCAACAATC-5 51117 31900 0.602407
 2 NC1  5-TAGTGGGAGTTGTTAGTGATGTGA-Cy3-3  8  4 3-TATCACCCTCAACAATC-5 59073 32341 0.826534
 2 NC1  5-TAGTGGGAGTTGTTAGTGATGTGA-Cy3-3  8  5 3-TATCACCCTACAACAATC-5 53690 32228 0.665971
 2 NC1  5-TAGTGGGAGTTGTTAGTGATGTGA-Cy3-3  8  6 3-TATCACCCTCCAACAATC-5 54433 32071 0.697253
 2 NC1  5-TAGTGGGAGTTGTTAGTGATGTGA-Cy3-3  8  7 3-TATCACCCTGCAACAATC-5 49378 31993 0.543417
 2 NC1  5-TAGTGGGAGTTGTTAGTGATGTGA-Cy3-3  8  8 3-TATCACCCTTCAACAATC-5 53055 31893 0.663529
 2 NC1  5-TAGTGGGAGTTGTTAGTGATGTGA-Cy3-3  8  9 3-TATCACCCCAACAATC-5 51448 31701 0.622882
 2 NC1  5-TAGTGGGAGTTGTTAGTGATGTGA-Cy3-3  9  1 3-TATCACCCTAAACAATC-5 43867 31332 0.400089
 2 NC1  5-TAGTGGGAGTTGTTAGTGATGTGA-Cy3-3  9  2 3-TATCACCCTCAACAATC-5 50407 31765 0.586843
 2 NC1  5-TAGTGGGAGTTGTTAGTGATGTGA-Cy3-3  9  3 3-TATCACCCTGAACAATC-5 36836 31168 0.181869
 2 NC1  5-TAGTGGGAGTTGTTAGTGATGTGA-Cy3-3  9  4 3-TATCACCCTTAACAATC-5 37894 31154 0.216364
 2 NC1  5-TAGTGGGAGTTGTTAGTGATGTGA-Cy3-3  9  5 3-TATCACCCTCAAACAATC-5 48661 31559 0.541905
 2 NC1  5-TAGTGGGAGTTGTTAGTGATGTGA-Cy3-3  9  6 3-TATCACCCTCCAACAATC-5 47491 31374 0.513700
 2 NC1  5-TAGTGGGAGTTGTTAGTGATGTGA-Cy3-3  9  7 3-TATCACCCTCGAACAATC-5 41542 30492 0.362364
 2 NC1  5-TAGTGGGAGTTGTTAGTGATGTGA-Cy3-3  9  8 3-TATCACCCTCTAACAATC-5 42843 30379 0.410298
 2 NC1  5-TAGTGGGAGTTGTTAGTGATGTGA-Cy3-3  9  9 3-TATCACCCTAACAATC-5 43220 31132 0.388249
 2 NC1  5-TAGTGGGAGTTGTTAGTGATGTGA-Cy3-3 10  1 3-TATCACCCTCAACAATC-5 48469 31097 0.558633
 2 NC1  5-TAGTGGGAGTTGTTAGTGATGTGA-Cy3-3 10  2 3-TATCACCCTCCACAATC-5 43211 31481 0.372614
 2 NC1  5-TAGTGGGAGTTGTTAGTGATGTGA-Cy3-3 10  3 3-TATCACCCTCGACAATC-5 43679 31339 0.393763
 2 NC1  5-TAGTGGGAGTTGTTAGTGATGTGA-Cy3-3 10  4 3-TATCACCCTCTACAATC-5 45189 31488 0.435127
 2 NC1  5-TAGTGGGAGTTGTTAGTGATGTGA-Cy3-3 10  5 3-TATCACCCTCAAACAATC-5 49791 31438 0.583771
 2 NC1  5-TAGTGGGAGTTGTTAGTGATGTGA-Cy3-3 10  6 3-TATCACCCTCACACAATC-5 50093 31061 0.612728
 2 NC1  5-TAGTGGGAGTTGTTAGTGATGTGA-Cy3-3 10  7 3-TATCACCCTCAGACAATC-5 40922 31111 0.315347
 2 NC1  5-TAGTGGGAGTTGTTAGTGATGTGA-Cy3-3 10  8 3-TATCACCCTCATACAATC-5 44982 31396 0.432749
 2 NC1  5-TAGTGGGAGTTGTTAGTGATGTGA-Cy3-3 10  9 3-TATCACCCTCACAATC-5 47586 31630 0.504459
 2 NC1  5-TAGTGGGAGTTGTTAGTGATGTGA-Cy3-3 11  1 3-TATCACCCTCAACAATC-5 52666 31474 0.673335
 2 NC1  5-TAGTGGGAGTTGTTAGTGATGTGA-Cy3-3 11  2 3-TATCACCCTCACCAATC-5 48962 31723 0.543426
 2 NC1  5-TAGTGGGAGTTGTTAGTGATGTGA-Cy3-3 11  3 3-TATCACCCTCAGCAATC-5 38884 30983 0.255022
 2 NC1  5-TAGTGGGAGTTGTTAGTGATGTGA-Cy3-3 11  4 3-TATCACCCTCATCAATC-5 40689 31125 0.307269
 2 NC1  5-TAGTGGGAGTTGTTAGTGATGTGA-Cy3-3 11  5 3-TATCACCCTCAAACAATC-5 50491 31808 0.587375
 2 NC1  5-TAGTGGGAGTTGTTAGTGATGTGA-Cy3-3 11  6 3-TATCACCCTCAACCAATC-5 47028 31004 0.516809
 2 NC1  5-TAGTGGGAGTTGTTAGTGATGTGA-Cy3-3 11  7 3-TATCACCCTCAAGCAATC-5 44383 31588 0.405085
 2 NC1  5-TAGTGGGAGTTGTTAGTGATGTGA-Cy3-3 11  8 3-TATCACCCTCAATCAATC-5 44595 31047 0.436358
 2 NC1  5-TAGTGGGAGTTGTTAGTGATGTGA-Cy3-3 11  9 3-TATCACCCTCACAATC-5 44404 31282 0.419496
 2 NC1  5-TAGTGGGAGTTGTTAGTGATGTGA-Cy3-3 12  1 3-TATCACCCTCAAAAATC-5 45282 31467 0.439059
 2 NC1  5-TAGTGGGAGTTGTTAGTGATGTGA-Cy3-3 12  2 3-TATCACCCTCAACAATC-5 49590 30905 0.604599
 2 NC1  5-TAGTGGGAGTTGTTAGTGATGTGA-Cy3-3 12  3 3-TATCACCCTCAAGAATC-5 44349 31374 0.413560
 2 NC1  5-TAGTGGGAGTTGTTAGTGATGTGA-Cy3-3 12  4 3-TATCACCCTCAATAATC-5 44819 31260 0.433730
 2 NC1  5-TAGTGGGAGTTGTTAGTGATGTGA-Cy3-3 12  5 3-TATCACCCTCAACAAATC-5 53972 31666 0.704413
 2 NC1  5-TAGTGGGAGTTGTTAGTGATGTGA-Cy3-3 12  6 3-TATCACCCTCAACCAATC-5 49131 30763 0.597093
 2 NC1  5-TAGTGGGAGTTGTTAGTGATGTGA-Cy3-3 12  7 3-TATCACCCTCAACGAATC-5 47986 30869 0.554496
 2 NC1  5-TAGTGGGAGTTGTTAGTGATGTGA-Cy3-3 12  8 3-TATCACCCTCAACTAATC-5 48813 30969 0.576210
 2 NC1  5-TAGTGGGAGTTGTTAGTGATGTGA-Cy3-3 12  9 3-TATCACCCTCAAAATC-5 45268 31623 0.431471
 2 NC1  5-TAGTGGGAGTTGTTAGTGATGTGA-Cy3-3 13  1 3-TATCACCCTCAACAATC-5 46620 30606 0.523203
 2 NC1  5-TAGTGGGAGTTGTTAGTGATGTGA-Cy3-3 13  2 3-TATCACCCTCAACCATC-5 43801 30272 0.446927
 2 NC1  5-TAGTGGGAGTTGTTAGTGATGTGA-Cy3-3 13  3 3-TATCACCCTCAACGATC-5 42274 30585 0.382181
 2 NC1  5-TAGTGGGAGTTGTTAGTGATGTGA-Cy3-3 13  4 3-TATCACCCTCAACTATC-5 43867 30201 0.452506
 2 NC1  5-TAGTGGGAGTTGTTAGTGATGTGA-Cy3-3 13  5 3-TATCACCCTCAACAAATC-5 47682 30500 0.563353
 2 NC1  5-TAGTGGGAGTTGTTAGTGATGTGA-Cy3-3 13  6 3-TATCACCCTCAACACATC-5 46837 30180 0.551959
 2 NC1  5-TAGTGGGAGTTGTTAGTGATGTGA-Cy3-3 13  7 3-TATCACCCTCAACAGATC-5 42526 30180 0.409087
 2 NC1  5-TAGTGGGAGTTGTTAGTGATGTGA-Cy3-3 13  8 3-TATCACCCTCAACATATC-5 43277 30578 0.415299
 2 NC1  5-TAGTGGGAGTTGTTAGTGATGTGA-Cy3-3 13  9 3-TATCACCCTCAACATC-5 44533 29916 0.488593
 2 NC1  5-TAGTGGGAGTTGTTAGTGATGTGA-Cy3-3 14  1 3-TATCACCCTCAACAATC-5 47751 30244 0.578895
 2 NC1  5-TAGTGGGAGTTGTTAGTGATGTGA-Cy3-3 14  2 3-TATCACCCTCAACACTC-5 49634 30165 0.645411
 2 NC1  5-TAGTGGGAGTTGTTAGTGATGTGA-Cy3-3 14  3 3-TATCACCCTCAACAGTC-5 42494 30905 0.374989
 2 NC1  5-TAGTGGGAGTTGTTAGTGATGTGA-Cy3-3 14  4 3-TATCACCCTCAACATTC-5 42449 30706 0.382458
 2 NC1  5-TAGTGGGAGTTGTTAGTGATGTGA-Cy3-3 14  5 3-TATCACCCTCAACAAATC-5 47565 30350 0.567212
 2 NC1  5-TAGTGGGAGTTGTTAGTGATGTGA-Cy3-3 14  6 3-TATCACCCTCAACAACTC-5 52711 30613 0.721819
 2 NC1  5-TAGTGGGAGTTGTTAGTGATGTGA-Cy3-3 14  7 3-TATCACCCTCAACAAGTC-5 46639 30030 0.553054
 2 NC1  5-TAGTGGGAGTTGTTAGTGATGTGA-Cy3-3 14  8 3-TATCACCCTCAACAATTC-5 48771 30123 0.619086
 2 NC1  5-TAGTGGGAGTTGTTAGTGATGTGA-Cy3-3 14  9 3-TATCACCCTCAACATC-5 42232 30428 0.387897
 2 NC1  5-TAGTGGGAGTTGTTAGTGATGTGA-Cy3-3 15  1 3-TATCACCCTCAACAAAC-5 50538 30208 0.672993
 2 NC1  5-TAGTGGGAGTTGTTAGTGATGTGA-Cy3-3 15  2 3-TATCACCCTCAACAACC-5 51069 30436 0.677933
 2 NC1  5-TAGTGGGAGTTGTTAGTGATGTGA-Cy3-3 15  3 3-TATCACCCTCAACAAGC-5 46935 30699 0.528885
 2 NC1  5-TAGTGGGAGTTGTTAGTGATGTGA-Cy3-3 15  4 3-TATCACCCTCAACAATC-5 48445 30187 0.604859
 2 NC1  5-TAGTGGGAGTTGTTAGTGATGTGA-Cy3-3 15  5 3-TATCACCCTCAACAATAC-5 49912 30414 0.641059
 2 NC1  5-TAGTGGGAGTTGTTAGTGATGTGA-Cy3-3 15  6 3-TATCACCCTCAACAATCC-5 49594 30578 0.621903
 2 NC1  5-TAGTGGGAGTTGTTAGTGATGTGA-Cy3-3 15  7 3-TATCACCCTCAACAATGC-5 46512 30116 0.544438
 2 NC1  5-TAGTGGGAGTTGTTAGTGATGTGA-Cy3-3 15  8 3-TATCACCCTCAACAATTC-5 48494 30364 0.597066
 2 NC1  5-TAGTGGGAGTTGTTAGTGATGTGA-Cy3-3 15  9 3-TATCACCCTCAACAAC-5 47180 30606 0.541522
 2 NC1  5-TAGTGGGAGTTGTTAGTGATGTGA-Cy3-3 16  1 3-TATCACCCTCAACAATA-5 50622 30400 0.665211
 2 NC1  5-TAGTGGGAGTTGTTAGTGATGTGA-Cy3-3 16  2 3-TATCACCCTCAACAATC-5 51168 30528 0.676109
 2 NC1  5-TAGTGGGAGTTGTTAGTGATGTGA-Cy3-3 16  3 3-TATCACCCTCAACAATG-5 46681 30450 0.533044
 2 NC1  5-TAGTGGGAGTTGTTAGTGATGTGA-Cy3-3 16  4 3-TATCACCCTCAACAATT-5 45678 29824 0.531586
 2 NC1  5-TAGTGGGAGTTGTTAGTGATGTGA-Cy3-3 16  5 3-TATCACCCTCAACAATCA-5 49892 30272 0.648140
 2 NC1  5-TAGTGGGAGTTGTTAGTGATGTGA-Cy3-3 16  6 3-TATCACCCTCAACAATCC-5 48346 30222 0.599681
 2 NC1  5-TAGTGGGAGTTGTTAGTGATGTGA-Cy3-3 16  7 3-TATCACCCTCAACAATCG-5 51811 30592 0.693627
 2 NC1  5-TAGTGGGAGTTGTTAGTGATGTGA-Cy3-3 16  8 3-TATCACCCTCAACAATCT-5 50184 30606 0.639682
 2 NC1  5-TAGTGGGAGTTGTTAGTGATGTGA-Cy3-3 16  9 3-TATCACCCTCAACAAT-5 48022 30620 0.568306

 3 NC2  5-TAGTGGGAGTTGTTAGTGATGTGA-Cy3-3  1  1 3-TAAACAATCACTACACT-5 58307 29995 0.943900
 3 NC2  5-TAGTGGGAGTTGTTAGTGATGTGA-Cy3-3  1  2 3-TCAACAATCACTACACT-5 60687 30300 1.002836
 3 NC2  5-TAGTGGGAGTTGTTAGTGATGTGA-Cy3-3  1  3 3-TGAACAATCACTACACT-5 57190 29916 0.911643
 3 NC2  5-TAGTGGGAGTTGTTAGTGATGTGA-Cy3-3  1  4 3-TTAACAATCACTACACT-5 58321 29490 0.977684
 3 NC2  5-TAGTGGGAGTTGTTAGTGATGTGA-Cy3-3  1  5 3-TCAAACAATCACTACACT-5 49971 29710 0.681939
 3 NC2  5-TAGTGGGAGTTGTTAGTGATGTGA-Cy3-3  1  6 3-TCCAACAATCACTACACT-5 56735 29760 0.906407
 3 NC2  5-TAGTGGGAGTTGTTAGTGATGTGA-Cy3-3  1  7 3-TCGAACAATCACTACACT-5 58307 29682 0.964392
 3 NC2  5-TAGTGGGAGTTGTTAGTGATGTGA-Cy3-3  1  8 3-TCTAACAATCACTACACT-5 58931 29276 1.012908
 3 NC2  5-TAGTGGGAGTTGTTAGTGATGTGA-Cy3-3  1  9 3-TAACAATCACTACACT-5 52290 29333 0.782600
 3 NC2  5-TAGTGGGAGTTGTTAGTGATGTGA-Cy3-3  2  1 3-TCAACAATCACTACACT-5 60018 29838 1.011455
 3 NC2  5-TAGTGGGAGTTGTTAGTGATGTGA-Cy3-3  2  2 3-TCCACAATCACTACACT-5 61641 29746 1.072260
 3 NC2  5-TAGTGGGAGTTGTTAGTGATGTGA-Cy3-3  2  3 3-TCGACAATCACTACACT-5 50237 29077 0.727715
 3 NC2  5-TAGTGGGAGTTGTTAGTGATGTGA-Cy3-3  2  4 3-TCTACAATCACTACACT-5 51065 29262 0.745069
 3 NC2  5-TAGTGGGAGTTGTTAGTGATGTGA-Cy3-3  2  5 3-TCAAACAATCACTACACT-5 50838 29241 0.738600
 3 NC2  5-TAGTGGGAGTTGTTAGTGATGTGA-Cy3-3  2  6 3-TCACACAATCACTACACT-5 61252 29767 1.057697
 3 NC2  5-TAGTGGGAGTTGTTAGTGATGTGA-Cy3-3  2  7 3-TCAGACAATCACTACACT-5 54067 29084 0.858959
 3 NC2  5-TAGTGGGAGTTGTTAGTGATGTGA-Cy3-3  2  8 3-TCATACAATCACTACACT-5 56072 29440 0.904635
 3 NC2  5-TAGTGGGAGTTGTTAGTGATGTGA-Cy3-3  2  9 3-TCACAATCACTACACT-5 53474 29703 0.800296
 3 NC2  5-TAGTGGGAGTTGTTAGTGATGTGA-Cy3-3  3  1 3-TCAACAATCACTACACT-5 59570 28466 1.092678
 3 NC2  5-TAGTGGGAGTTGTTAGTGATGTGA-Cy3-3  3  2 3-TCACCAATCACTACACT-5 61886 28772 1.150958
 3 NC2  5-TAGTGGGAGTTGTTAGTGATGTGA-Cy3-3  3  3 3-TCAGCAATCACTACACT-5 53409 29063 0.837683
 3 NC2  5-TAGTGGGAGTTGTTAGTGATGTGA-Cy3-3  3  4 3-TCATCAATCACTACACT-5 55508 29419 0.886815
 3 NC2  5-TAGTGGGAGTTGTTAGTGATGTGA-Cy3-3  3  5 3-TCAAACAATCACTACACT-5 49201 28921 0.701215
 3 NC2  5-TAGTGGGAGTTGTTAGTGATGTGA-Cy3-3  3  6 3-TCAACCAATCACTACACT-5 50369 29092 0.731380
 3 NC2  5-TAGTGGGAGTTGTTAGTGATGTGA-Cy3-3  3  7 3-TCAAGCAATCACTACACT-5 46605 28793 0.618618
 3 NC2  5-TAGTGGGAGTTGTTAGTGATGTGA-Cy3-3  3  8 3-TCAATCAATCACTACACT-5 48304 29348 0.645916
 3 NC2  5-TAGTGGGAGTTGTTAGTGATGTGA-Cy3-3  3  9 3-TCACAATCACTACACT-5 54272 28843 0.881657
 3 NC2  5-TAGTGGGAGTTGTTAGTGATGTGA-Cy3-3  4  1 3-TCAAAAATCACTACACT-5 40778 28068 0.452854
 3 NC2  5-TAGTGGGAGTTGTTAGTGATGTGA-Cy3-3  4  2 3-TCAACAATCACTACACT-5 57676 28494 1.024135
 3 NC2  5-TAGTGGGAGTTGTTAGTGATGTGA-Cy3-3  4  3 3-TCAAGAATCACTACACT-5 44772 28772 0.556137
 3 NC2  5-TAGTGGGAGTTGTTAGTGATGTGA-Cy3-3  4  4 3-TCAATAATCACTACACT-5 46624 28380 0.642812
 3 NC2  5-TAGTGGGAGTTGTTAGTGATGTGA-Cy3-3  4  5 3-TCAACAAATCACTACACT-5 45113 28416 0.587596
 3 NC2  5-TAGTGGGAGTTGTTAGTGATGTGA-Cy3-3  4  6 3-TCAACCAATCACTACACT-5 49296 28466 0.731759
 3 NC2  5-TAGTGGGAGTTGTTAGTGATGTGA-Cy3-3  4  7 3-TCAACGAATCACTACACT-5 47072 28260 0.665711
 3 NC2  5-TAGTGGGAGTTGTTAGTGATGTGA-Cy3-3  4  8 3-TCAACTAATCACTACACT-5 48993 28409 0.724577
 3 NC2  5-TAGTGGGAGTTGTTAGTGATGTGA-Cy3-3  4  9 3-TCAAAATCACTACACT-5 50248 28388 0.770069
 3 NC2  5-TAGTGGGAGTTGTTAGTGATGTGA-Cy3-3  5  1 3-TCAACAATCACTACACT-5 59502 30315 0.962813
 3 NC2  5-TAGTGGGAGTTGTTAGTGATGTGA-Cy3-3  5  2 3-TCAACCATCACTACACT-5 55878 29959 0.865136
 3 NC2  5-TAGTGGGAGTTGTTAGTGATGTGA-Cy3-3  5  3 3-TCAACGATCACTACACT-5 43886 29924 0.466604
 3 NC2  5-TAGTGGGAGTTGTTAGTGATGTGA-Cy3-3  5  4 3-TCAACTATCACTACACT-5 44385 30172 0.471055
 3 NC2  5-TAGTGGGAGTTGTTAGTGATGTGA-Cy3-3  5  5 3-TCAACAAATCACTACACT-5 46317 29938 0.547107
 3 NC2  5-TAGTGGGAGTTGTTAGTGATGTGA-Cy3-3  5  6 3-TCAACACATCACTACACT-5 56096 30414 0.844392
 3 NC2  5-TAGTGGGAGTTGTTAGTGATGTGA-Cy3-3  5  7 3-TCAACAGATCACTACACT-5 47548 30052 0.582224
 3 NC2  5-TAGTGGGAGTTGTTAGTGATGTGA-Cy3-3  5  8 3-TCAACATATCACTACACT-5 49711 30080 0.652611
 3 NC2  5-TAGTGGGAGTTGTTAGTGATGTGA-Cy3-3  5  9 3-TCAACATCACTACACT-5 48109 30123 0.597102
 3 NC2  5-TAGTGGGAGTTGTTAGTGATGTGA-Cy3-3  6  1 3-TCAACAATCACTACACT-5 60014 30023 0.998927
 3 NC2  5-TAGTGGGAGTTGTTAGTGATGTGA-Cy3-3  6  2 3-TCAACACTCACTACACT-5 52097 30116 0.729905
 3 NC2  5-TAGTGGGAGTTGTTAGTGATGTGA-Cy3-3  6  3 3-TCAACAGTCACTACACT-5 42945 29980 0.432418
 3 NC2  5-TAGTGGGAGTTGTTAGTGATGTGA-Cy3-3  6  4 3-TCAACATTCACTACACT-5 48037 29575 0.624238
 3 NC2  5-TAGTGGGAGTTGTTAGTGATGTGA-Cy3-3  6  5 3-TCAACAAATCACTACACT-5 46433 30180 0.538569
 3 NC2  5-TAGTGGGAGTTGTTAGTGATGTGA-Cy3-3  6  6 3-TCAACAACTCACTACACT-5 56625 29952 0.890514
 3 NC2  5-TAGTGGGAGTTGTTAGTGATGTGA-Cy3-3  6  7 3-TCAACAAGTCACTACACT-5 53487 30123 0.775642
 3 NC2  5-TAGTGGGAGTTGTTAGTGATGTGA-Cy3-3  6  8 3-TCAACAATTCACTACACT-5 42295 30030 0.408415
 3 NC2  5-TAGTGGGAGTTGTTAGTGATGTGA-Cy3-3  6  9 3-TCAACATCACTACACT-5 48445 29653 0.633724
 3 NC2  5-TAGTGGGAGTTGTTAGTGATGTGA-Cy3-3  7  1 3-TCAACAAACACTACACT-5 47212 29867 0.580756
 3 NC2  5-TAGTGGGAGTTGTTAGTGATGTGA-Cy3-3  7  2 3-TCAACAACCACTACACT-5 55146 29817 0.849482
 3 NC2  5-TAGTGGGAGTTGTTAGTGATGTGA-Cy3-3  7  3 3-TCAACAAGCACTACACT-5 54350 29312 0.854199
 3 NC2  5-TAGTGGGAGTTGTTAGTGATGTGA-Cy3-3  7  4 3-TCAACAATCACTACACT-5 59625 29020 1.054577
 3 NC2  5-TAGTGGGAGTTGTTAGTGATGTGA-Cy3-3  7  5 3-TCAACAATACACTACACT-5 51733 29369 0.761495
 3 NC2  5-TAGTGGGAGTTGTTAGTGATGTGA-Cy3-3  7  6 3-TCAACAATCCACTACACT-5 47364 29454 0.608063
 3 NC2  5-TAGTGGGAGTTGTTAGTGATGTGA-Cy3-3  7  7 3-TCAACAATGCACTACACT-5 39193 29234 0.340688
 3 NC2  5-TAGTGGGAGTTGTTAGTGATGTGA-Cy3-3  7  8 3-TCAACAATTCACTACACT-5 40808 29298 0.392859
 3 NC2  5-TAGTGGGAGTTGTTAGTGATGTGA-Cy3-3  7  9 3-TCAACAACACTACACT-5 45640 29419 0.551394
 3 NC2  5-TAGTGGGAGTTGTTAGTGATGTGA-Cy3-3  8  1 3-TCAACAATAACTACACT-5 44254 28892 0.531686
 3 NC2  5-TAGTGGGAGTTGTTAGTGATGTGA-Cy3-3  8  2 3-TCAACAATCACTACACT-5 58243 28651 1.032873
 3 NC2  5-TAGTGGGAGTTGTTAGTGATGTGA-Cy3-3  8  3 3-TCAACAATGACTACACT-5 37412 28850 0.296785
 3 NC2  5-TAGTGGGAGTTGTTAGTGATGTGA-Cy3-3  8  4 3-TCAACAATTACTACACT-5 38009 28843 0.317791
 3 NC2  5-TAGTGGGAGTTGTTAGTGATGTGA-Cy3-3  8  5 3-TCAACAATCAACTACACT-5 45424 29220 0.554580
 3 NC2  5-TAGTGGGAGTTGTTAGTGATGTGA-Cy3-3  8  6 3-TCAACAATCCACTACACT-5 44639 29049 0.536692
 3 NC2  5-TAGTGGGAGTTGTTAGTGATGTGA-Cy3-3  8  7 3-TCAACAATCGACTACACT-5 44419 28757 0.544621
 3 NC2  5-TAGTGGGAGTTGTTAGTGATGTGA-Cy3-3  8  8 3-TCAACAATCTACTACACT-5 45615 28900 0.578382
 3 NC2  5-TAGTGGGAGTTGTTAGTGATGTGA-Cy3-3  8  9 3-TCAACAATACTACACT-5 37384 28466 0.313313
 3 NC2  5-TAGTGGGAGTTGTTAGTGATGTGA-Cy3-3  9  1 3-TCAACAATCACTACACT-5 57177 29824 0.917143
 3 NC2  5-TAGTGGGAGTTGTTAGTGATGTGA-Cy3-3  9  2 3-TCAACAATCCCTACACT-5 38375 30101 0.274848
 3 NC2  5-TAGTGGGAGTTGTTAGTGATGTGA-Cy3-3  9  3 3-TCAACAATCGCTACACT-5 42433 29945 0.417021
 3 NC2  5-TAGTGGGAGTTGTTAGTGATGTGA-Cy3-3  9  4 3-TCAACAATCTCTACACT-5 41861 30165 0.387728
 3 NC2  5-TAGTGGGAGTTGTTAGTGATGTGA-Cy3-3  9  5 3-TCAACAATCAACTACACT-5 44536 29774 0.495775
 3 NC2  5-TAGTGGGAGTTGTTAGTGATGTGA-Cy3-3  9  6 3-TCAACAATCACCTACACT-5 48932 29874 0.637957
 3 NC2  5-TAGTGGGAGTTGTTAGTGATGTGA-Cy3-3  9  7 3-TCAACAATCAGCTACACT-5 35686 29852 0.195398
 3 NC2  5-TAGTGGGAGTTGTTAGTGATGTGA-Cy3-3  9  8 3-TCAACAATCATCTACACT-5 37285 29988 0.243350
 3 NC2  5-TAGTGGGAGTTGTTAGTGATGTGA-Cy3-3  9  9 3-TCAACAATCCTACACT-5 40641 30009 0.354283
 3 NC2  5-TAGTGGGAGTTGTTAGTGATGTGA-Cy3-3 10  1 3-TCAACAATCAATACACT-5 39341 29618 0.328307
 3 NC2  5-TAGTGGGAGTTGTTAGTGATGTGA-Cy3-3 10  2 3-TCAACAATCACTACACT-5 58749 30130 0.949859
 3 NC2  5-TAGTGGGAGTTGTTAGTGATGTGA-Cy3-3 10  3 3-TCAACAATCAGTACACT-5 33995 30116 0.128822
 3 NC2  5-TAGTGGGAGTTGTTAGTGATGTGA-Cy3-3 10  4 3-TCAACAATCATTACACT-5 35322 29817 0.184619
 3 NC2  5-TAGTGGGAGTTGTTAGTGATGTGA-Cy3-3 10  5 3-TCAACAATCACATACACT-5 44631 30016 0.486898
 3 NC2  5-TAGTGGGAGTTGTTAGTGATGTGA-Cy3-3 10  6 3-TCAACAATCACCTACACT-5 48968 29916 0.636823
 3 NC2  5-TAGTGGGAGTTGTTAGTGATGTGA-Cy3-3 10  7 3-TCAACAATCACGTACACT-5 43996 29639 0.484391
 3 NC2  5-TAGTGGGAGTTGTTAGTGATGTGA-Cy3-3 10  8 3-TCAACAATCACTTACACT-5 44396 29924 0.483644
 3 NC2  5-TAGTGGGAGTTGTTAGTGATGTGA-Cy3-3 10  9 3-TCAACAATCATACACT-5 36551 30023 0.217425
 3 NC2  5-TAGTGGGAGTTGTTAGTGATGTGA-Cy3-3 11  1 3-TCAACAATCACAACACT-5 45553 29589 0.539514
 3 NC2  5-TAGTGGGAGTTGTTAGTGATGTGA-Cy3-3 11  2 3-TCAACAATCACCACACT-5 50129 29362 0.707303
 3 NC2  5-TAGTGGGAGTTGTTAGTGATGTGA-Cy3-3 11  3 3-TCAACAATCACGACACT-5 46988 28971 0.621904
 3 NC2  5-TAGTGGGAGTTGTTAGTGATGTGA-Cy3-3 11  4 3-TCAACAATCACTACACT-5 57809 29198 0.979896
 3 NC2  5-TAGTGGGAGTTGTTAGTGATGTGA-Cy3-3 11  5 3-TCAACAATCACTAACACT-5 50223 29305 0.713794
 3 NC2  5-TAGTGGGAGTTGTTAGTGATGTGA-Cy3-3 11  6 3-TCAACAATCACTCACACT-5 49882 29689 0.680154
 3 NC2  5-TAGTGGGAGTTGTTAGTGATGTGA-Cy3-3 11  7 3-TCAACAATCACTGACACT-5 42153 29483 0.429764
 3 NC2  5-TAGTGGGAGTTGTTAGTGATGTGA-Cy3-3 11  8 3-TCAACAATCACTTACACT-5 43539 29262 0.487893
 3 NC2  5-TAGTGGGAGTTGTTAGTGATGTGA-Cy3-3 11  9 3-TCAACAATCACACACT-5 47950 29220 0.641034
 3 NC2  5-TAGTGGGAGTTGTTAGTGATGTGA-Cy3-3 12  1 3-TCAACAATCACTACACT-5 56726 28722 0.975025
 3 NC2  5-TAGTGGGAGTTGTTAGTGATGTGA-Cy3-3 12  2 3-TCAACAATCACTCCACT-5 42866 28942 0.481097
 3 NC2  5-TAGTGGGAGTTGTTAGTGATGTGA-Cy3-3 12  3 3-TCAACAATCACTGCACT-5 38772 29006 0.336691
 3 NC2  5-TAGTGGGAGTTGTTAGTGATGTGA-Cy3-3 12  4 3-TCAACAATCACTTCACT-5 40490 28857 0.403142
 3 NC2  5-TAGTGGGAGTTGTTAGTGATGTGA-Cy3-3 12  5 3-TCAACAATCACTAACACT-5 51369 29205 0.758900
 3 NC2  5-TAGTGGGAGTTGTTAGTGATGTGA-Cy3-3 12  6 3-TCAACAATCACTACCACT-5 50828 29070 0.748443
 3 NC2  5-TAGTGGGAGTTGTTAGTGATGTGA-Cy3-3 12  7 3-TCAACAATCACTAGCACT-5 43000 29134 0.475912
 3 NC2  5-TAGTGGGAGTTGTTAGTGATGTGA-Cy3-3 12  8 3-TCAACAATCACTATCACT-5 45119 28565 0.579518
 3 NC2  5-TAGTGGGAGTTGTTAGTGATGTGA-Cy3-3 12  9 3-TCAACAATCACTCACT-5 46023 28999 0.587044
 3 NC2  5-TAGTGGGAGTTGTTAGTGATGTGA-Cy3-3 13  1 3-TCAACAATCACTAAACT-5 47017 29788 0.578372
 3 NC2  5-TAGTGGGAGTTGTTAGTGATGTGA-Cy3-3 13  2 3-TCAACAATCACTACACT-5 57099 29952 0.906336
 3 NC2  5-TAGTGGGAGTTGTTAGTGATGTGA-Cy3-3 13  3 3-TCAACAATCACTAGACT-5 42511 29532 0.439461
 3 NC2  5-TAGTGGGAGTTGTTAGTGATGTGA-Cy3-3 13  4 3-TCAACAATCACTATACT-5 42388 29596 0.432202
 3 NC2  5-TAGTGGGAGTTGTTAGTGATGTGA-Cy3-3 13  5 3-TCAACAATCACTACAACT-5 53252 29966 0.777075
 3 NC2  5-TAGTGGGAGTTGTTAGTGATGTGA-Cy3-3 13  6 3-TCAACAATCACTACCACT-5 48318 29596 0.632575
 3 NC2  5-TAGTGGGAGTTGTTAGTGATGTGA-Cy3-3 13  7 3-TCAACAATCACTACGACT-5 47986 29675 0.617078
 3 NC2  5-TAGTGGGAGTTGTTAGTGATGTGA-Cy3-3 13  8 3-TCAACAATCACTACTACT-5 46869 29860 0.569654
 3 NC2  5-TAGTGGGAGTTGTTAGTGATGTGA-Cy3-3 13  9 3-TCAACAATCACTAACT-5 45845 29383 0.560255
 3 NC2  5-TAGTGGGAGTTGTTAGTGATGTGA-Cy3-3 14  1 3-TCAACAATCACTACACT-5 56917 29874 0.905237
 3 NC2  5-TAGTGGGAGTTGTTAGTGATGTGA-Cy3-3 14  2 3-TCAACAATCACTACCCT-5 48890 29845 0.638100
 3 NC2  5-TAGTGGGAGTTGTTAGTGATGTGA-Cy3-3 14  3 3-TCAACAATCACTACGCT-5 44487 29682 0.498794
 3 NC2  5-TAGTGGGAGTTGTTAGTGATGTGA-Cy3-3 14  4 3-TCAACAATCACTACTCT-5 45835 29284 0.565199
 3 NC2  5-TAGTGGGAGTTGTTAGTGATGTGA-Cy3-3 14  5 3-TCAACAATCACTACAACT-5 55254 29867 0.850012
 3 NC2  5-TAGTGGGAGTTGTTAGTGATGTGA-Cy3-3 14  6 3-TCAACAATCACTACACCT-5 55089 29440 0.871218
 3 NC2  5-TAGTGGGAGTTGTTAGTGATGTGA-Cy3-3 14  7 3-TCAACAATCACTACAGCT-5 47157 29490 0.599093
 3 NC2  5-TAGTGGGAGTTGTTAGTGATGTGA-Cy3-3 14  8 3-TCAACAATCACTACATCT-5 49364 29618 0.666687
 3 NC2  5-TAGTGGGAGTTGTTAGTGATGTGA-Cy3-3 14  9 3-TCAACAATCACTACCT-5 46622 29340 0.588988
 3 NC2  5-TAGTGGGAGTTGTTAGTGATGTGA-Cy3-3 15  1 3-TCAACAATCACTACAAT-5 52120 29141 0.788536
 3 NC2  5-TAGTGGGAGTTGTTAGTGATGTGA-Cy3-3 15  2 3-TCAACAATCACTACACT-5 53563 29127 0.838948
 3 NC2  5-TAGTGGGAGTTGTTAGTGATGTGA-Cy3-3 15  3 3-TCAACAATCACTACAGT-5 47830 29362 0.628978
 3 NC2  5-TAGTGGGAGTTGTTAGTGATGTGA-Cy3-3 15  4 3-TCAACAATCACTACATT-5 47214 29177 0.618199
 3 NC2  5-TAGTGGGAGTTGTTAGTGATGTGA-Cy3-3 15  5 3-TCAACAATCACTACACAT-5 55800 29440 0.895365
 3 NC2  5-TAGTGGGAGTTGTTAGTGATGTGA-Cy3-3 15  6 3-TCAACAATCACTACACCT-5 53578 29291 0.829185
 3 NC2  5-TAGTGGGAGTTGTTAGTGATGTGA-Cy3-3 15  7 3-TCAACAATCACTACACGT-5 54156 29596 0.829802
 3 NC2  5-TAGTGGGAGTTGTTAGTGATGTGA-Cy3-3 15  8 3-TCAACAATCACTACACTT-5 52374 29028 0.804293
 3 NC2  5-TAGTGGGAGTTGTTAGTGATGTGA-Cy3-3 15  9 3-TCAACAATCACTACAT-5 48947 29156 0.678815
 3 NC2  5-TAGTGGGAGTTGTTAGTGATGTGA-Cy3-3 16  1 3-TCAACAATCACTACACA-5 55514 28878 0.922345
 3 NC2  5-TAGTGGGAGTTGTTAGTGATGTGA-Cy3-3 16  2 3-TCAACAATCACTACACC-5 54843 29163 0.880598
 3 NC2  5-TAGTGGGAGTTGTTAGTGATGTGA-Cy3-3 16  3 3-TCAACAATCACTACACG-5 52780 28907 0.825891
 3 NC2  5-TAGTGGGAGTTGTTAGTGATGTGA-Cy3-3 16  4 3-TCAACAATCACTACACT-5 54198 28914 0.874468
 3 NC2  5-TAGTGGGAGTTGTTAGTGATGTGA-Cy3-3 16  5 3-TCAACAATCACTACACTA-5 53893 28978 0.859814
 3 NC2  5-TAGTGGGAGTTGTTAGTGATGTGA-Cy3-3 16  6 3-TCAACAATCACTACACTC-5 54039 29255 0.847174
 3 NC2  5-TAGTGGGAGTTGTTAGTGATGTGA-Cy3-3 16  7 3-TCAACAATCACTACACTG-5 49933 29028 0.720183
 3 NC2  5-TAGTGGGAGTTGTTAGTGATGTGA-Cy3-3 16  8 3-TCAACAATCACTACACTT-5 54008 29212 0.848785
 3 NC2  5-TAGTGGGAGTTGTTAGTGATGTGA-Cy3-3 16  9 3-TCAACAATCACTACAC-5 51196 28672 0.785567

 4 NIE1  5-ACTCGCAAGCACCACCCTATCA-Cy3-3  1  1 3-TAGAGCGTTCGTGGTGG-5 36710 30279 0.212372
 4 NIE1  5-ACTCGCAAGCACCACCCTATCA-Cy3-3  1  2 3-TCGAGCGTTCGTGGTGG-5 37486 30322 0.236274
 4 NIE1  5-ACTCGCAAGCACCACCCTATCA-Cy3-3  1  3 3-TGGAGCGTTCGTGGTGG-5 37571 29966 0.253766
 4 NIE1  5-ACTCGCAAGCACCACCCTATCA-Cy3-3  1  4 3-TTGAGCGTTCGTGGTGG-5 37704 30542 0.234486
 4 NIE1  5-ACTCGCAAGCACCACCCTATCA-Cy3-3  1  5 3-TTAGAGCGTTCGTGGTGG-5 36354 30215 0.203177
 4 NIE1  5-ACTCGCAAGCACCACCCTATCA-Cy3-3  1  6 3-TTCGAGCGTTCGTGGTGG-5 35332 29980 0.178509
 4 NIE1  5-ACTCGCAAGCACCACCCTATCA-Cy3-3  1  7 3-TTGGAGCGTTCGTGGTGG-5 36597 30393 0.204144
 4 NIE1  5-ACTCGCAAGCACCACCCTATCA-Cy3-3  1  8 3-TTTGAGCGTTCGTGGTGG-5 36682 30428 0.205518
 4 NIE1  5-ACTCGCAAGCACCACCCTATCA-Cy3-3  1  9 3-TGAGCGTTCGTGGTGG-5 37786 30286 0.247645
 4 NIE1  5-ACTCGCAAGCACCACCCTATCA-Cy3-3  2  1 3-TTAAGCGTTCGTGGTGG-5 34738 30016 0.157307
 4 NIE1  5-ACTCGCAAGCACCACCCTATCA-Cy3-3  2  2 3-TTCAGCGTTCGTGGTGG-5 35273 29931 0.178490
 4 NIE1  5-ACTCGCAAGCACCACCCTATCA-Cy3-3  2  3 3-TTGAGCGTTCGTGGTGG-5 37059 29732 0.246441
 4 NIE1  5-ACTCGCAAGCACCACCCTATCA-Cy3-3  2  4 3-TTTAGCGTTCGTGGTGG-5 35243 29781 0.183405
 4 NIE1  5-ACTCGCAAGCACCACCCTATCA-Cy3-3  2  5 3-TTGAAGCGTTCGTGGTGG-5 34577 29966 0.153863
 4 NIE1  5-ACTCGCAAGCACCACCCTATCA-Cy3-3  2  6 3-TTGCAGCGTTCGTGGTGG-5 34372 30229 0.137031
 4 NIE1  5-ACTCGCAAGCACCACCCTATCA-Cy3-3  2  7 3-TTGGAGCGTTCGTGGTGG-5 36229 30044 0.205857
 4 NIE1  5-ACTCGCAAGCACCACCCTATCA-Cy3-3  2  8 3-TTGTAGCGTTCGTGGTGG-5 35364 30286 0.167659
 4 NIE1  5-ACTCGCAAGCACCACCCTATCA-Cy3-3  2  9 3-TTAGCGTTCGTGGTGG-5 35895 30037 0.195013
 4 NIE1  5-ACTCGCAAGCACCACCCTATCA-Cy3-3  3  1 3-TTGAGCGTTCGTGGTGG-5 37660 30300 0.242870
 4 NIE1  5-ACTCGCAAGCACCACCCTATCA-Cy3-3  3  2 3-TTGCGCGTTCGTGGTGG-5 33906 29404 0.153099
 4 NIE1  5-ACTCGCAAGCACCACCCTATCA-Cy3-3  3  3 3-TTGGGCGTTCGTGGTGG-5 33898 29852 0.135511
 4 NIE1  5-ACTCGCAAGCACCACCCTATCA-Cy3-3  3  4 3-TTGTGCGTTCGTGGTGG-5 35322 29625 0.192297
 4 NIE1  5-ACTCGCAAGCACCACCCTATCA-Cy3-3  3  5 3-TTGAAGCGTTCGTGGTGG-5 34513 29959 0.152019
 4 NIE1  5-ACTCGCAAGCACCACCCTATCA-Cy3-3  3  6 3-TTGACGCGTTCGTGGTGG-5 33625 30172 0.114423
 4 NIE1  5-ACTCGCAAGCACCACCCTATCA-Cy3-3  3  7 3-TTGAGGCGTTCGTGGTGG-5 34346 29419 0.167501
 4 NIE1  5-ACTCGCAAGCACCACCCTATCA-Cy3-3  3  8 3-TTGATGCGTTCGTGGTGG-5 33635 31751 0.059347
 4 NIE1  5-ACTCGCAAGCACCACCCTATCA-Cy3-3  3  9 3-TTGGCGTTCGTGGTGG-5 35171 29852 0.178176
 4 NIE1  5-ACTCGCAAGCACCACCCTATCA-Cy3-3  4  1 3-TTGAACGTTCGTGGTGG-5 31685 29156 0.086749
 4 NIE1  5-ACTCGCAAGCACCACCCTATCA-Cy3-3  4  2 3-TTGACCGTTCGTGGTGG-5 33219 29177 0.138526
 4 NIE1  5-ACTCGCAAGCACCACCCTATCA-Cy3-3  4  3 3-TTGAGCGTTCGTGGTGG-5 36701 29212 0.256351
 4 NIE1  5-ACTCGCAAGCACCACCCTATCA-Cy3-3  4  4 3-TTGATCGTTCGTGGTGG-5 32002 28978 0.104367
 4 NIE1  5-ACTCGCAAGCACCACCCTATCA-Cy3-3  4  5 3-TTGAGACGTTCGTGGTGG-5 33005 29547 0.117045
 4 NIE1  5-ACTCGCAAGCACCACCCTATCA-Cy3-3  4  6 3-TTGAGCCGTTCGTGGTGG-5 34001 29639 0.147182
 4 NIE1  5-ACTCGCAAGCACCACCCTATCA-Cy3-3  4  7 3-TTGAGGCGTTCGTGGTGG-5 33904 29141 0.163438
 4 NIE1  5-ACTCGCAAGCACCACCCTATCA-Cy3-3  4  8 3-TTGAGTCGTTCGTGGTGG-5 32975 29362 0.123070
 4 NIE1  5-ACTCGCAAGCACCACCCTATCA-Cy3-3  4  9 3-TTGACGTTCGTGGTGG-5 32700 29312 0.115594
 4 NIE1  5-ACTCGCAAGCACCACCCTATCA-Cy3-3  5  1 3-TTGAGAGTTCGTGGTGG-5 33826 30727 0.100847
 4 NIE1  5-ACTCGCAAGCACCACCCTATCA-Cy3-3  5  2 3-TTGAGCGTTCGTGGTGG-5 38159 30343 0.257577
 4 NIE1  5-ACTCGCAAGCACCACCCTATCA-Cy3-3  5  3 3-TTGAGGGTTCGTGGTGG-5 33504 30507 0.098260
 4 NIE1  5-ACTCGCAAGCACCACCCTATCA-Cy3-3  5  4 3-TTGAGTGTTCGTGGTGG-5 33745 30500 0.106424
 4 NIE1  5-ACTCGCAAGCACCACCCTATCA-Cy3-3  5  5 3-TTGAGCAGTTCGTGGTGG-5 33301 31047 0.072601
 4 NIE1  5-ACTCGCAAGCACCACCCTATCA-Cy3-3  5  6 3-TTGAGCCGTTCGTGGTGG-5 37222 30080 0.237419
 4 NIE1  5-ACTCGCAAGCACCACCCTATCA-Cy3-3  5  7 3-TTGAGCGGTTCGTGGTGG-5 36422 30521 0.193341
 4 NIE1  5-ACTCGCAAGCACCACCCTATCA-Cy3-3  5  8 3-TTGAGCTGTTCGTGGTGG-5 33479 30564 0.095386
 4 NIE1  5-ACTCGCAAGCACCACCCTATCA-Cy3-3  5  9 3-TTGAGGTTCGTGGTGG-5 33494 30649 0.092819
 4 NIE1  5-ACTCGCAAGCACCACCCTATCA-Cy3-3  6  1 3-TTGAGCATTCGTGGTGG-5 31970 30151 0.060338
 4 NIE1  5-ACTCGCAAGCACCACCCTATCA-Cy3-3  6  2 3-TTGAGCCTTCGTGGTGG-5 32658 30158 0.082888
 4 NIE1  5-ACTCGCAAGCACCACCCTATCA-Cy3-3  6  3 3-TTGAGCGTTCGTGGTGG-5 37598 30265 0.242303
 4 NIE1  5-ACTCGCAAGCACCACCCTATCA-Cy3-3  6  4 3-TTGAGCTTTCGTGGTGG-5 32305 30322 0.065395
 4 NIE1  5-ACTCGCAAGCACCACCCTATCA-Cy3-3  6  5 3-TTGAGCGATTCGTGGTGG-5 32855 30350 0.082521
 4 NIE1  5-ACTCGCAAGCACCACCCTATCA-Cy3-3  6  6 3-TTGAGCGCTTCGTGGTGG-5 33997 30478 0.115460
 4 NIE1  5-ACTCGCAAGCACCACCCTATCA-Cy3-3  6  7 3-TTGAGCGGTTCGTGGTGG-5 36377 30208 0.204230
 4 NIE1  5-ACTCGCAAGCACCACCCTATCA-Cy3-3  6  8 3-TTGAGCGTTTCGTGGTGG-5 33784 30002 0.126051
 4 NIE1  5-ACTCGCAAGCACCACCCTATCA-Cy3-3  6  9 3-TTGAGCTTCGTGGTGG-5 32681 30414 0.074539
 4 NIE1  5-ACTCGCAAGCACCACCCTATCA-Cy3-3  7  1 3-TTGAGCGATCGTGGTGG-5 31202 29717 0.049972
 4 NIE1  5-ACTCGCAAGCACCACCCTATCA-Cy3-3  7  2 3-TTGAGCGCTCGTGGTGG-5 31664 30521 0.037440
 4 NIE1  5-ACTCGCAAGCACCACCCTATCA-Cy3-3  7  3 3-TTGAGCGGTCGTGGTGG-5 32664 30279 0.078774
 4 NIE1  5-ACTCGCAAGCACCACCCTATCA-Cy3-3  7  4 3-TTGAGCGTTCGTGGTGG-5 37886 30044 0.260995
 4 NIE1  5-ACTCGCAAGCACCACCCTATCA-Cy3-3  7  5 3-TTGAGCGTATCGTGGTGG-5 32489 30123 0.078548
 4 NIE1  5-ACTCGCAAGCACCACCCTATCA-Cy3-3  7  6 3-TTGAGCGTCTCGTGGTGG-5 33640 29824 0.127940
 4 NIE1  5-ACTCGCAAGCACCACCCTATCA-Cy3-3  7  7 3-TTGAGCGTGTCGTGGTGG-5 35599 30222 0.177902
 4 NIE1  5-ACTCGCAAGCACCACCCTATCA-Cy3-3  7  8 3-TTGAGCGTTTCGTGGTGG-5 33570 29831 0.125330
 4 NIE1  5-ACTCGCAAGCACCACCCTATCA-Cy3-3  7  9 3-TTGAGCGTCGTGGTGG-5 32032 29874 0.072236
 4 NIE1  5-ACTCGCAAGCACCACCCTATCA-Cy3-3  8  1 3-TTGAGCGTACGTGGTGG-5 30972 29625 0.045464
 4 NIE1  5-ACTCGCAAGCACCACCCTATCA-Cy3-3  8  2 3-TTGAGCGTCCGTGGTGG-5 33614 30812 0.090932
 4 NIE1  5-ACTCGCAAGCACCACCCTATCA-Cy3-3  8  3 3-TTGAGCGTGCGTGGTGG-5 35466 29504 0.202058
 4 NIE1  5-ACTCGCAAGCACCACCCTATCA-Cy3-3  8  4 3-TTGAGCGTTCGTGGTGG-5 36902 29333 0.258026
 4 NIE1  5-ACTCGCAAGCACCACCCTATCA-Cy3-3  8  5 3-TTGAGCGTTACGTGGTGG-5 33221 31630 0.050285
 4 NIE1  5-ACTCGCAAGCACCACCCTATCA-Cy3-3  8  6 3-TTGAGCGTTCCGTGGTGG-5 33291 29611 0.124277
 4 NIE1  5-ACTCGCAAGCACCACCCTATCA-Cy3-3  8  7 3-TTGAGCGTTGCGTGGTGG-5 32798 29639 0.106566
 4 NIE1  5-ACTCGCAAGCACCACCCTATCA-Cy3-3  8  8 3-TTGAGCGTTTCGTGGTGG-5 33386 29333 0.138152
 4 NIE1  5-ACTCGCAAGCACCACCCTATCA-Cy3-3  8  9 3-TTGAGCGTCGTGGTGG-5 32000 29490 0.085122
 4 NIE1  5-ACTCGCAAGCACCACCCTATCA-Cy3-3  9  1 3-TTGAGCGTTAGTGGTGG-5 34291 30286 0.132241
 4 NIE1  5-ACTCGCAAGCACCACCCTATCA-Cy3-3  9  2 3-TTGAGCGTTCGTGGTGG-5 38023 30436 0.249309
 4 NIE1  5-ACTCGCAAGCACCACCCTATCA-Cy3-3  9  3 3-TTGAGCGTTGGTGGTGG-5 33629 30628 0.098001
 4 NIE1  5-ACTCGCAAGCACCACCCTATCA-Cy3-3  9  4 3-TTGAGCGTTTGTGGTGG-5 32442 30258 0.072193
 4 NIE1  5-ACTCGCAAGCACCACCCTATCA-Cy3-3  9  5 3-TTGAGCGTTCAGTGGTGG-5 32169 30478 0.055483
 4 NIE1  5-ACTCGCAAGCACCACCCTATCA-Cy3-3  9  6 3-TTGAGCGTTCCGTGGTGG-5 34427 30407 0.132193
 4 NIE1  5-ACTCGCAAGCACCACCCTATCA-Cy3-3  9  7 3-TTGAGCGTTCGGTGGTGG-5 35455 30492 0.162745
 4 NIE1  5-ACTCGCAAGCACCACCCTATCA-Cy3-3  9  8 3-TTGAGCGTTCTGTGGTGG-5 33140 30123 0.100180
 4 NIE1  5-ACTCGCAAGCACCACCCTATCA-Cy3-3  9  9 3-TTGAGCGTTGTGGTGG-5 32540 30165 0.078705
 4 NIE1  5-ACTCGCAAGCACCACCCTATCA-Cy3-3 10  1 3-TTGAGCGTTCATGGTGG-5 30661 30030 0.020997
 4 NIE1  5-ACTCGCAAGCACCACCCTATCA-Cy3-3 10  2 3-TTGAGCGTTCCTGGTGG-5 31869 30222 0.054483
 4 NIE1  5-ACTCGCAAGCACCACCCTATCA-Cy3-3 10  3 3-TTGAGCGTTCGTGGTGG-5 38396 30052 0.277663
 4 NIE1  5-ACTCGCAAGCACCACCCTATCA-Cy3-3 10  4 3-TTGAGCGTTCTTGGTGG-5 31344 30272 0.035417
 4 NIE1  5-ACTCGCAAGCACCACCCTATCA-Cy3-3 10  5 3-TTGAGCGTTCGATGGTGG-5 31253 29980 0.042451
 4 NIE1  5-ACTCGCAAGCACCACCCTATCA-Cy3-3 10  6 3-TTGAGCGTTCGCTGGTGG-5 31875 30180 0.056184
 4 NIE1  5-ACTCGCAAGCACCACCCTATCA-Cy3-3 10  7 3-TTGAGCGTTCGGTGGTGG-5 35241 29781 0.183334
 4 NIE1  5-ACTCGCAAGCACCACCCTATCA-Cy3-3 10  8 3-TTGAGCGTTCGTTGGTGG-5 33303 29774 0.118527
 4 NIE1  5-ACTCGCAAGCACCACCCTATCA-Cy3-3 10  9 3-TTGAGCGTTCTGGTGG-5 32736 30165 0.085228
 4 NIE1  5-ACTCGCAAGCACCACCCTATCA-Cy3-3 11  1 3-TTGAGCGTTCGAGGTGG-5 31336 29831 0.050436
 4 NIE1  5-ACTCGCAAGCACCACCCTATCA-Cy3-3 11  2 3-TTGAGCGTTCGCGGTGG-5 31740 29831 0.063982
 4 NIE1  5-ACTCGCAAGCACCACCCTATCA-Cy3-3 11  3 3-TTGAGCGTTCGGGGTGG-5 34772 29696 0.170918
 4 NIE1  5-ACTCGCAAGCACCACCCTATCA-Cy3-3 11  4 3-TTGAGCGTTCGTGGTGG-5 37746 29860 0.264126
 4 NIE1  5-ACTCGCAAGCACCACCCTATCA-Cy3-3 11  5 3-TTGAGCGTTCGTAGGTGG-5 32935 29980 0.098554
 4 NIE1  5-ACTCGCAAGCACCACCCTATCA-Cy3-3 11  6 3-TTGAGCGTTCGTCGGTGG-5 33250 29852 0.113824
 4 NIE1  5-ACTCGCAAGCACCACCCTATCA-Cy3-3 11  7 3-TTGAGCGTTCGTGGGTGG-5 37638 29788 0.263522
 4 NIE1  5-ACTCGCAAGCACCACCCTATCA-Cy3-3 11  8 3-TTGAGCGTTCGTTGGTGG-5 33164 29604 0.120259
 4 NIE1  5-ACTCGCAAGCACCACCCTATCA-Cy3-3 11  9 3-TTGAGCGTTCGGGTGG-5 33877 30052 0.127284
 4 NIE1  5-ACTCGCAAGCACCACCCTATCA-Cy3-3 12  1 3-TTGAGCGTTCGTAGTGG-5 31651 29554 0.070960
 4 NIE1  5-ACTCGCAAGCACCACCCTATCA-Cy3-3 12  2 3-TTGAGCGTTCGTCGTGG-5 31894 29703 0.073767
 4 NIE1  5-ACTCGCAAGCACCACCCTATCA-Cy3-3 12  3 3-TTGAGCGTTCGTGGTGG-5 37300 29511 0.263925
 4 NIE1  5-ACTCGCAAGCACCACCCTATCA-Cy3-3 12  4 3-TTGAGCGTTCGTTGTGG-5 31803 29788 0.067637
 4 NIE1  5-ACTCGCAAGCACCACCCTATCA-Cy3-3 12  5 3-TTGAGCGTTCGTGAGTGG-5 33686 29675 0.135184
 4 NIE1  5-ACTCGCAAGCACCACCCTATCA-Cy3-3 12  6 3-TTGAGCGTTCGTGCGTGG-5 34291 29589 0.158908
 4 NIE1  5-ACTCGCAAGCACCACCCTATCA-Cy3-3 12  7 3-TTGAGCGTTCGTGGGTGG-5 37382 29682 0.259438
 4 NIE1  5-ACTCGCAAGCACCACCCTATCA-Cy3-3 12  8 3-TTGAGCGTTCGTGTGTGG-5 34733 29902 0.161569
 4 NIE1  5-ACTCGCAAGCACCACCCTATCA-Cy3-3 12  9 3-TTGAGCGTTCGTGTGG-5 34147 29980 0.138990
 4 NIE1  5-ACTCGCAAGCACCACCCTATCA-Cy3-3 13  1 3-TTGAGCGTTCGTGATGG-5 33741 30208 0.116963
 4 NIE1  5-ACTCGCAAGCACCACCCTATCA-Cy3-3 13  2 3-TTGAGCGTTCGTGCTGG-5 34539 30080 0.148233
 4 NIE1  5-ACTCGCAAGCACCACCCTATCA-Cy3-3 13  3 3-TTGAGCGTTCGTGGTGG-5 38081 30293 0.257060
 4 NIE1  5-ACTCGCAAGCACCACCCTATCA-Cy3-3 13  4 3-TTGAGCGTTCGTGTTGG-5 33972 30059 0.130184
 4 NIE1  5-ACTCGCAAGCACCACCCTATCA-Cy3-3 13  5 3-TTGAGCGTTCGTGGATGG-5 35085 30002 0.169421
 4 NIE1  5-ACTCGCAAGCACCACCCTATCA-Cy3-3 13  6 3-TTGAGCGTTCGTGGCTGG-5 36124 30208 0.195826
 4 NIE1  5-ACTCGCAAGCACCACCCTATCA-Cy3-3 13  7 3-TTGAGCGTTCGTGGGTGG-5 37530 30265 0.240066
 4 NIE1  5-ACTCGCAAGCACCACCCTATCA-Cy3-3 13  8 3-TTGAGCGTTCGTGGTTGG-5 35692 29980 0.190506
 4 NIE1  5-ACTCGCAAGCACCACCCTATCA-Cy3-3 13  9 3-TTGAGCGTTCGTGTGG-5 34915 30350 0.150418
 4 NIE1  5-ACTCGCAAGCACCACCCTATCA-Cy3-3 14  1 3-TTGAGCGTTCGTGGAGG-5 35023 29867 0.172656
 4 NIE1  5-ACTCGCAAGCACCACCCTATCA-Cy3-3 14  2 3-TTGAGCGTTCGTGGCGG-5 35364 29966 0.180128
 4 NIE1  5-ACTCGCAAGCACCACCCTATCA-Cy3-3 14  3 3-TTGAGCGTTCGTGGGGG-5 38417 30172 0.273245
 4 NIE1  5-ACTCGCAAGCACCACCCTATCA-Cy3-3 14  4 3-TTGAGCGTTCGTGGTGG-5 38172 29867 0.278064
 4 NIE1  5-ACTCGCAAGCACCACCCTATCA-Cy3-3 14  5 3-TTGAGCGTTCGTGGTAGG-5 36030 29995 0.201227
 4 NIE1  5-ACTCGCAAGCACCACCCTATCA-Cy3-3 14  6 3-TTGAGCGTTCGTGGTCGG-5 36272 30009 0.208695
 4 NIE1  5-ACTCGCAAGCACCACCCTATCA-Cy3-3 14  7 3-TTGAGCGTTCGTGGTGGG-5 38779 29966 0.294081
 4 NIE1  5-ACTCGCAAGCACCACCCTATCA-Cy3-3 14  8 3-TTGAGCGTTCGTGGTTGG-5 36005 30123 0.195280
 4 NIE1  5-ACTCGCAAGCACCACCCTATCA-Cy3-3 14  9 3-TTGAGCGTTCGTGGGG-5 36739 29710 0.236584
 4 NIE1  5-ACTCGCAAGCACCACCCTATCA-Cy3-3 15  1 3-TTGAGCGTTCGTGGTAG-5 34674 29618 0.170724
 4 NIE1  5-ACTCGCAAGCACCACCCTATCA-Cy3-3 15  2 3-TTGAGCGTTCGTGGTCG-5 35070 29796 0.177017
 4 NIE1  5-ACTCGCAAGCACCACCCTATCA-Cy3-3 15  3 3-TTGAGCGTTCGTGGTGG-5 37704 29682 0.270272
 4 NIE1  5-ACTCGCAAGCACCACCCTATCA-Cy3-3 15  4 3-TTGAGCGTTCGTGGTTG-5 34958 29156 0.199008
 4 NIE1  5-ACTCGCAAGCACCACCCTATCA-Cy3-3 15  5 3-TTGAGCGTTCGTGGTGAG-5 36013 38222 -0.057787
 4 NIE1  5-ACTCGCAAGCACCACCCTATCA-Cy3-3 15  6 3-TTGAGCGTTCGTGGTGCG-5 36166 29511 0.225498
 4 NIE1  5-ACTCGCAAGCACCACCCTATCA-Cy3-3 15  7 3-TTGAGCGTTCGTGGTGGG-5 38430 29390 0.307565
 4 NIE1  5-ACTCGCAAGCACCACCCTATCA-Cy3-3 15  8 3-TTGAGCGTTCGTGGTGTG-5 37088 29575 0.254036
 4 NIE1  5-ACTCGCAAGCACCACCCTATCA-Cy3-3 15  9 3-TTGAGCGTTCGTGGTG-5 36111 29568 0.221280
 4 NIE1  5-ACTCGCAAGCACCACCCTATCA-Cy3-3 16  1 3-TTGAGCGTTCGTGGTGA-5 35686 29362 0.215374
 4 NIE1  5-ACTCGCAAGCACCACCCTATCA-Cy3-3 16  2 3-TTGAGCGTTCGTGGTGC-5 36145 29099 0.242141
 4 NIE1  5-ACTCGCAAGCACCACCCTATCA-Cy3-3 16  3 3-TTGAGCGTTCGTGGTGG-5 37313 29746 0.254381
 4 NIE1  5-ACTCGCAAGCACCACCCTATCA-Cy3-3 16  4 3-TTGAGCGTTCGTGGTGT-5 35590 29532 0.205127
 4 NIE1  5-ACTCGCAAGCACCACCCTATCA-Cy3-3 16  5 3-TTGAGCGTTCGTGGTGGA-5 36691 29205 0.256295
 4 NIE1  5-ACTCGCAAGCACCACCCTATCA-Cy3-3 16  6 3-TTGAGCGTTCGTGGTGGC-5 37037 29177 0.269412
 4 NIE1  5-ACTCGCAAGCACCACCCTATCA-Cy3-3 16  7 3-TTGAGCGTTCGTGGTGGG-5 37973 29376 0.292641
 4 NIE1  5-ACTCGCAAGCACCACCCTATCA-Cy3-3 16  8 3-TTGAGCGTTCGTGGTGGT-5 36773 29148 0.261578
 4 NIE1  5-ACTCGCAAGCACCACCCTATCA-Cy3-3 16  9 3-TTGAGCGTTCGTGGTG-5 37937 29476 0.287055

 5 NIE2  5-ACTCGCAAGCACCACCCTATCA-Cy3-3  1  1 3-TATCGTGGTGGGATAGT-5 31881 29575 0.077963
 5 NIE2  5-ACTCGCAAGCACCACCCTATCA-Cy3-3  1  2 3-TCTCGTGGTGGGATAGT-5 31877 29568 0.078102
 5 NIE2  5-ACTCGCAAGCACCACCCTATCA-Cy3-3  1  3 3-TGTCGTGGTGGGATAGT-5 32071 29440 0.089372
 5 NIE2  5-ACTCGCAAGCACCACCCTATCA-Cy3-3  1  4 3-TTTCGTGGTGGGATAGT-5 32151 29803 0.078800
 5 NIE2  5-ACTCGCAAGCACCACCCTATCA-Cy3-3  1  5 3-TTATCGTGGTGGGATAGT-5 32021 29874 0.071888
 5 NIE2  5-ACTCGCAAGCACCACCCTATCA-Cy3-3  1  6 3-TTCTCGTGGTGGGATAGT-5 32462 29931 0.084581
 5 NIE2  5-ACTCGCAAGCACCACCCTATCA-Cy3-3  1  7 3-TTGTCGTGGTGGGATAGT-5 32635 29952 0.089566
 5 NIE2  5-ACTCGCAAGCACCACCCTATCA-Cy3-3  1  8 3-TTTTCGTGGTGGGATAGT-5 31284 29732 0.052200
 5 NIE2  5-ACTCGCAAGCACCACCCTATCA-Cy3-3  1  9 3-TTCGTGGTGGGATAGT-5 32060 30009 0.068365
 5 NIE2  5-ACTCGCAAGCACCACCCTATCA-Cy3-3  2  1 3-TTACGTGGTGGGATAGT-5 31344 29554 0.060575
 5 NIE2  5-ACTCGCAAGCACCACCCTATCA-Cy3-3  2  2 3-TTCCGTGGTGGGATAGT-5 31884 30066 0.060490
 5 NIE2  5-ACTCGCAAGCACCACCCTATCA-Cy3-3  2  3 3-TTGCGTGGTGGGATAGT-5 32167 29547 0.088688
 5 NIE2  5-ACTCGCAAGCACCACCCTATCA-Cy3-3  2  4 3-TTTCGTGGTGGGATAGT-5 31993 29326 0.090931
 5 NIE2  5-ACTCGCAAGCACCACCCTATCA-Cy3-3  2  5 3-TTTACGTGGTGGGATAGT-5 31470 29618 0.062545
 5 NIE2  5-ACTCGCAAGCACCACCCTATCA-Cy3-3  2  6 3-TTTCCGTGGTGGGATAGT-5 30688 29483 0.040883
 5 NIE2  5-ACTCGCAAGCACCACCCTATCA-Cy3-3  2  7 3-TTTGCGTGGTGGGATAGT-5 31184 29468 0.058217
 5 NIE2  5-ACTCGCAAGCACCACCCTATCA-Cy3-3  2  8 3-TTTTCGTGGTGGGATAGT-5 31365 30144 0.040517
 5 NIE2  5-ACTCGCAAGCACCACCCTATCA-Cy3-3  2  9 3-TTCGTGGTGGGATAGT-5 31337 29440 0.064432
 5 NIE2  5-ACTCGCAAGCACCACCCTATCA-Cy3-3  3  1 3-TTTAGTGGTGGGATAGT-5 30574 29383 0.040537
 5 NIE2  5-ACTCGCAAGCACCACCCTATCA-Cy3-3  3  2 3-TTTCGTGGTGGGATAGT-5 31984 29945 0.068095
 5 NIE2  5-ACTCGCAAGCACCACCCTATCA-Cy3-3  3  3 3-TTTGGTGGTGGGATAGT-5 29694 29298 0.013532
 5 NIE2  5-ACTCGCAAGCACCACCCTATCA-Cy3-3  3  4 3-TTTTGTGGTGGGATAGT-5 29932 29248 0.023401
 5 NIE2  5-ACTCGCAAGCACCACCCTATCA-Cy3-3  3  5 3-TTTCAGTGGTGGGATAGT-5 30377 29476 0.030579
 5 NIE2  5-ACTCGCAAGCACCACCCTATCA-Cy3-3  3  6 3-TTTCCGTGGTGGGATAGT-5 31049 29454 0.054141
 5 NIE2  5-ACTCGCAAGCACCACCCTATCA-Cy3-3  3  7 3-TTTCGGTGGTGGGATAGT-5 30519 29284 0.042193
 5 NIE2  5-ACTCGCAAGCACCACCCTATCA-Cy3-3  3  8 3-TTTCTGTGGTGGGATAGT-5 29753 29063 0.023734
 5 NIE2  5-ACTCGCAAGCACCACCCTATCA-Cy3-3  3  9 3-TTTGTGGTGGGATAGT-5 30231 29113 0.038410
 5 NIE2  5-ACTCGCAAGCACCACCCTATCA-Cy3-3  4  1 3-TTTCATGGTGGGATAGT-5 29664 29163 0.017191
 5 NIE2  5-ACTCGCAAGCACCACCCTATCA-Cy3-3  4  2 3-TTTCCTGGTGGGATAGT-5 29675 29049 0.021542
 5 NIE2  5-ACTCGCAAGCACCACCCTATCA-Cy3-3  4  3 3-TTTCGTGGTGGGATAGT-5 31749 29020 0.094033
 5 NIE2  5-ACTCGCAAGCACCACCCTATCA-Cy3-3  4  4 3-TTTCTTGGTGGGATAGT-5 29577 29205 0.012722
 5 NIE2  5-ACTCGCAAGCACCACCCTATCA-Cy3-3  4  5 3-TTTCGATGGTGGGATAGT-5 30007 29376 0.021484
 5 NIE2  5-ACTCGCAAGCACCACCCTATCA-Cy3-3  4  6 3-TTTCGCTGGTGGGATAGT-5 30146 29397 0.025460
 5 NIE2  5-ACTCGCAAGCACCACCCTATCA-Cy3-3  4  7 3-TTTCGGTGGTGGGATAGT-5 30201 29518 0.023127
 5 NIE2  5-ACTCGCAAGCACCACCCTATCA-Cy3-3  4  8 3-TTTCGTTGGTGGGATAGT-5 30158 29497 0.022420
 5 NIE2  5-ACTCGCAAGCACCACCCTATCA-Cy3-3  4  9 3-TTTCTGGTGGGATAGT-5 29612 29141 0.016166
 5 NIE2  5-ACTCGCAAGCACCACCCTATCA-Cy3-3  5  1 3-TTTCGAGGTGGGATAGT-5 31042 30450 0.019442
 5 NIE2  5-ACTCGCAAGCACCACCCTATCA-Cy3-3  5  2 3-TTTCGCGGTGGGATAGT-5 30949 30300 0.021415
 5 NIE2  5-ACTCGCAAGCACCACCCTATCA-Cy3-3  5  3 3-TTTCGGGGTGGGATAGT-5 31278 30535 0.024336
 5 NIE2  5-ACTCGCAAGCACCACCCTATCA-Cy3-3  5  4 3-TTTCGTGGTGGGATAGT-5 32837 30777 0.066948
 5 NIE2  5-ACTCGCAAGCACCACCCTATCA-Cy3-3  5  5 3-TTTCGTAGGTGGGATAGT-5 31413 30329 0.035756
 5 NIE2  5-ACTCGCAAGCACCACCCTATCA-Cy3-3  5  6 3-TTTCGTCGGTGGGATAGT-5 31589 30478 0.036456
 5 NIE2  5-ACTCGCAAGCACCACCCTATCA-Cy3-3  5  7 3-TTTCGTGGGTGGGATAGT-5 32178 30521 0.054287
 5 NIE2  5-ACTCGCAAGCACCACCCTATCA-Cy3-3  5  8 3-TTTCGTTGGTGGGATAGT-5 31020 30222 0.026412
 5 NIE2  5-ACTCGCAAGCACCACCCTATCA-Cy3-3  5  9 3-TTTCGGGTGGGATAGT-5 31132 30663 0.015306
 5 NIE2  5-ACTCGCAAGCACCACCCTATCA-Cy3-3  6  1 3-TTTCGTAGTGGGATAGT-5 30549 30279 0.008924
 5 NIE2  5-ACTCGCAAGCACCACCCTATCA-Cy3-3  6  2 3-TTTCGTCGTGGGATAGT-5 30875 30322 0.018234
 5 NIE2  5-ACTCGCAAGCACCACCCTATCA-Cy3-3  6  3 3-TTTCGTGGTGGGATAGT-5 32665 30272 0.079046
 5 NIE2  5-ACTCGCAAGCACCACCCTATCA-Cy3-3  6  4 3-TTTCGTTGTGGGATAGT-5 30677 30393 0.009359
 5 NIE2  5-ACTCGCAAGCACCACCCTATCA-Cy3-3  6  5 3-TTTCGTGAGTGGGATAGT-5 31431 30699 0.023859
 5 NIE2  5-ACTCGCAAGCACCACCCTATCA-Cy3-3  6  6 3-TTTCGTGCGTGGGATAGT-5 32052 30087 0.065292
 5 NIE2  5-ACTCGCAAGCACCACCCTATCA-Cy3-3  6  7 3-TTTCGTGGGTGGGATAGT-5 31884 30222 0.055000
 5 NIE2  5-ACTCGCAAGCACCACCCTATCA-Cy3-3  6  8 3-TTTCGTGTGTGGGATAGT-5 31152 30236 0.030280
 5 NIE2  5-ACTCGCAAGCACCACCCTATCA-Cy3-3  6  9 3-TTTCGTGTGGGATAGT-5 30988 30428 0.018404
 5 NIE2  5-ACTCGCAAGCACCACCCTATCA-Cy3-3  7  1 3-TTTCGTGATGGGATAGT-5 30469 29767 0.023591
 5 NIE2  5-ACTCGCAAGCACCACCCTATCA-Cy3-3  7  2 3-TTTCGTGCTGGGATAGT-5 30988 29689 0.043772
 5 NIE2  5-ACTCGCAAGCACCACCCTATCA-Cy3-3  7  3 3-TTTCGTGGTGGGATAGT-5 32180 29895 0.076415
 5 NIE2  5-ACTCGCAAGCACCACCCTATCA-Cy3-3  7  4 3-TTTCGTGTTGGGATAGT-5 30462 30201 0.008653
 5 NIE2  5-ACTCGCAAGCACCACCCTATCA-Cy3-3  7  5 3-TTTCGTGGATGGGATAGT-5 30642 29881 0.025464
 5 NIE2  5-ACTCGCAAGCACCACCCTATCA-Cy3-3  7  6 3-TTTCGTGGCTGGGATAGT-5 31051 30130 0.030564
 5 NIE2  5-ACTCGCAAGCACCACCCTATCA-Cy3-3  7  7 3-TTTCGTGGGTGGGATAGT-5 31609 30713 0.029173
 5 NIE2  5-ACTCGCAAGCACCACCCTATCA-Cy3-3  7  8 3-TTTCGTGGTTGGGATAGT-5 30844 29988 0.028575
 5 NIE2  5-ACTCGCAAGCACCACCCTATCA-Cy3-3  7  9 3-TTTCGTGTGGGATAGT-5 30460 29746 0.024026
 5 NIE2  5-ACTCGCAAGCACCACCCTATCA-Cy3-3  8  1 3-TTTCGTGGAGGGATAGT-5 30187 29582 0.020433
 5 NIE2  5-ACTCGCAAGCACCACCCTATCA-Cy3-3  8  2 3-TTTCGTGGCGGGATAGT-5 30236 29426 0.027550
 5 NIE2  5-ACTCGCAAGCACCACCCTATCA-Cy3-3  8  3 3-TTTCGTGGGGGGATAGT-5 31195 29596 0.054000
 5 NIE2  5-ACTCGCAAGCACCACCCTATCA-Cy3-3  8  4 3-TTTCGTGGTGGGATAGT-5 32356 29817 0.085142
 5 NIE2  5-ACTCGCAAGCACCACCCTATCA-Cy3-3  8  5 3-TTTCGTGGTAGGGATAGT-5 30805 29653 0.038849
 5 NIE2  5-ACTCGCAAGCACCACCCTATCA-Cy3-3  8  6 3-TTTCGTGGTCGGGATAGT-5 31084 29774 0.044005
 5 NIE2  5-ACTCGCAAGCACCACCCTATCA-Cy3-3  8  7 3-TTTCGTGGTGGGGATAGT-5 32139 30101 0.067682
 5 NIE2  5-ACTCGCAAGCACCACCCTATCA-Cy3-3  8  8 3-TTTCGTGGTTGGGATAGT-5 30820 30059 0.025313
 5 NIE2  5-ACTCGCAAGCACCACCCTATCA-Cy3-3  8  9 3-TTTCGTGGGGGATAGT-5 30532 29596 0.031595
 5 NIE2  5-ACTCGCAAGCACCACCCTATCA-Cy3-3  9  1 3-TTTCGTGGTAGGATAGT-5 30894 30265 0.020794
 5 NIE2  5-ACTCGCAAGCACCACCCTATCA-Cy3-3  9  2 3-TTTCGTGGTCGGATAGT-5 31164 30507 0.021562
 5 NIE2  5-ACTCGCAAGCACCACCCTATCA-Cy3-3  9  3 3-TTTCGTGGTGGGATAGT-5 32949 30891 0.066644
 5 NIE2  5-ACTCGCAAGCACCACCCTATCA-Cy3-3  9  4 3-TTTCGTGGTTGGATAGT-5 31147 30713 0.014124
 5 NIE2  5-ACTCGCAAGCACCACCCTATCA-Cy3-3  9  5 3-TTTCGTGGTGAGGATAGT-5 31104 30535 0.018631
 5 NIE2  5-ACTCGCAAGCACCACCCTATCA-Cy3-3  9  6 3-TTTCGTGGTGCGGATAGT-5 31525 30372 0.037989
 5 NIE2  5-ACTCGCAAGCACCACCCTATCA-Cy3-3  9  7 3-TTTCGTGGTGGGGATAGT-5 32750 30514 0.073293
 5 NIE2  5-ACTCGCAAGCACCACCCTATCA-Cy3-3  9  8 3-TTTCGTGGTGTGGATAGT-5 31253 30300 0.031448
 5 NIE2  5-ACTCGCAAGCACCACCCTATCA-Cy3-3  9  9 3-TTTCGTGGTGGATAGT-5 31888 30492 0.045767
 5 NIE2  5-ACTCGCAAGCACCACCCTATCA-Cy3-3 10  1 3-TTTCGTGGTGAGATAGT-5 31004 30293 0.023474
 5 NIE2  5-ACTCGCAAGCACCACCCTATCA-Cy3-3 10  2 3-TTTCGTGGTGCGATAGT-5 31058 30485 0.018778
 5 NIE2  5-ACTCGCAAGCACCACCCTATCA-Cy3-3 10  3 3-TTTCGTGGTGGGATAGT-5 32878 30592 0.074733
 5 NIE2  5-ACTCGCAAGCACCACCCTATCA-Cy3-3 10  4 3-TTTCGTGGTGTGATAGT-5 31031 30962 0.002239
 5 NIE2  5-ACTCGCAAGCACCACCCTATCA-Cy3-3 10  5 3-TTTCGTGGTGGAGATAGT-5 31545 30357 0.039119
 5 NIE2  5-ACTCGCAAGCACCACCCTATCA-Cy3-3 10  6 3-TTTCGTGGTGGCGATAGT-5 31714 30556 0.037875
 5 NIE2  5-ACTCGCAAGCACCACCCTATCA-Cy3-3 10  7 3-TTTCGTGGTGGGGATAGT-5 32700 30528 0.071162
 5 NIE2  5-ACTCGCAAGCACCACCCTATCA-Cy3-3 10  8 3-TTTCGTGGTGGTGATAGT-5 31504 30279 0.040453
 5 NIE2  5-ACTCGCAAGCACCACCCTATCA-Cy3-3 10  9 3-TTTCGTGGTGGATAGT-5 31717 30265 0.047991
 5 NIE2  5-ACTCGCAAGCACCACCCTATCA-Cy3-3 11  1 3-TTTCGTGGTGGAATAGT-5 31195 30059 0.037793
 5 NIE2  5-ACTCGCAAGCACCACCCTATCA-Cy3-3 11  2 3-TTTCGTGGTGGCATAGT-5 31605 30379 0.040379
 5 NIE2  5-ACTCGCAAGCACCACCCTATCA-Cy3-3 11  3 3-TTTCGTGGTGGGATAGT-5 32496 30066 0.080830
 5 NIE2  5-ACTCGCAAGCACCACCCTATCA-Cy3-3 11  4 3-TTTCGTGGTGGTATAGT-5 31273 30229 0.034521
 5 NIE2  5-ACTCGCAAGCACCACCCTATCA-Cy3-3 11  5 3-TTTCGTGGTGGGAATAGT-5 32023 30315 0.056357
 5 NIE2  5-ACTCGCAAGCACCACCCTATCA-Cy3-3 11  6 3-TTTCGTGGTGGGCATAGT-5 31886 30151 0.057547
 5 NIE2  5-ACTCGCAAGCACCACCCTATCA-Cy3-3 11  7 3-TTTCGTGGTGGGGATAGT-5 32436 30258 0.071974
 5 NIE2  5-ACTCGCAAGCACCACCCTATCA-Cy3-3 11  8 3-TTTCGTGGTGGGTATAGT-5 31703 30094 0.053462
 5 NIE2  5-ACTCGCAAGCACCACCCTATCA-Cy3-3 11  9 3-TTTCGTGGTGGATAGT-5 31605 29867 0.058214
 5 NIE2  5-ACTCGCAAGCACCACCCTATCA-Cy3-3 12  1 3-TTTCGTGGTGGGATAGT-5 32240 30073 0.072062
 5 NIE2  5-ACTCGCAAGCACCACCCTATCA-Cy3-3 12  2 3-TTTCGTGGTGGGCTAGT-5 31429 30059 0.045600
 5 NIE2  5-ACTCGCAAGCACCACCCTATCA-Cy3-3 12  3 3-TTTCGTGGTGGGGTAGT-5 31412 29575 0.062094
 5 NIE2  5-ACTCGCAAGCACCACCCTATCA-Cy3-3 12  4 3-TTTCGTGGTGGGTTAGT-5 31609 30094 0.050331
 5 NIE2  5-ACTCGCAAGCACCACCCTATCA-Cy3-3 12  5 3-TTTCGTGGTGGGAATAGT-5 31961 30137 0.060524
 5 NIE2  5-ACTCGCAAGCACCACCCTATCA-Cy3-3 12  6 3-TTTCGTGGTGGGACTAGT-5 31550 29831 0.057628
 5 NIE2  5-ACTCGCAAGCACCACCCTATCA-Cy3-3 12  7 3-TTTCGTGGTGGGAGTAGT-5 32009 30030 0.065889
 5 NIE2  5-ACTCGCAAGCACCACCCTATCA-Cy3-3 12  8 3-TTTCGTGGTGGGATTAGT-5 31662 30009 0.055095
 5 NIE2  5-ACTCGCAAGCACCACCCTATCA-Cy3-3 12  9 3-TTTCGTGGTGGGTAGT-5 31678 30187 0.049411
 5 NIE2  5-ACTCGCAAGCACCACCCTATCA-Cy3-3 13  1 3-TTTCGTGGTGGGAAAGT-5 31897 30215 0.055660
 5 NIE2  5-ACTCGCAAGCACCACCCTATCA-Cy3-3 13  2 3-TTTCGTGGTGGGACAGT-5 31513 30123 0.046152
 5 NIE2  5-ACTCGCAAGCACCACCCTATCA-Cy3-3 13  3 3-TTTCGTGGTGGGAGAGT-5 32482 30201 0.075524
 5 NIE2  5-ACTCGCAAGCACCACCCTATCA-Cy3-3 13  4 3-TTTCGTGGTGGGATAGT-5 32363 30130 0.074109
 5 NIE2  5-ACTCGCAAGCACCACCCTATCA-Cy3-3 13  5 3-TTTCGTGGTGGGATAAGT-5 32222 29924 0.076818
 5 NIE2  5-ACTCGCAAGCACCACCCTATCA-Cy3-3 13  6 3-TTTCGTGGTGGGATCAGT-5 31682 30123 0.051759
 5 NIE2  5-ACTCGCAAGCACCACCCTATCA-Cy3-3 13  7 3-TTTCGTGGTGGGATGAGT-5 31687 29988 0.056675
 5 NIE2  5-ACTCGCAAGCACCACCCTATCA-Cy3-3 13  8 3-TTTCGTGGTGGGATTAGT-5 31883 29959 0.064206
 5 NIE2  5-ACTCGCAAGCACCACCCTATCA-Cy3-3 13  9 3-TTTCGTGGTGGGAAGT-5 31788 30556 0.040319
 5 NIE2  5-ACTCGCAAGCACCACCCTATCA-Cy3-3 14  1 3-TTTCGTGGTGGGATAGT-5 32363 30108 0.074870
 5 NIE2  5-ACTCGCAAGCACCACCCTATCA-Cy3-3 14  2 3-TTTCGTGGTGGGATCGT-5 31748 30265 0.048990
 5 NIE2  5-ACTCGCAAGCACCACCCTATCA-Cy3-3 14  3 3-TTTCGTGGTGGGATGGT-5 31797 29860 0.064896
 5 NIE2  5-ACTCGCAAGCACCACCCTATCA-Cy3-3 14  4 3-TTTCGTGGTGGGATTGT-5 31513 30101 0.046893
 5 NIE2  5-ACTCGCAAGCACCACCCTATCA-Cy3-3 14  5 3-TTTCGTGGTGGGATAAGT-5 31755 29803 0.065497
 5 NIE2  5-ACTCGCAAGCACCACCCTATCA-Cy3-3 14  6 3-TTTCGTGGTGGGATACGT-5 32140 30144 0.066230
 5 NIE2  5-ACTCGCAAGCACCACCCTATCA-Cy3-3 14  7 3-TTTCGTGGTGGGATAGGT-5 32176 29895 0.076296
 5 NIE2  5-ACTCGCAAGCACCACCCTATCA-Cy3-3 14  8 3-TTTCGTGGTGGGATATGT-5 31888 30002 0.062870
 5 NIE2  5-ACTCGCAAGCACCACCCTATCA-Cy3-3 14  9 3-TTTCGTGGTGGGATGT-5 31502 30158 0.044565
 5 NIE2  5-ACTCGCAAGCACCACCCTATCA-Cy3-3 15  1 3-TTTCGTGGTGGGATAAT-5 31193 29454 0.059029
 5 NIE2  5-ACTCGCAAGCACCACCCTATCA-Cy3-3 15  2 3-TTTCGTGGTGGGATACT-5 31660 29696 0.066152
 5 NIE2  5-ACTCGCAAGCACCACCCTATCA-Cy3-3 15  3 3-TTTCGTGGTGGGATAGT-5 33829 29788 0.135653
 5 NIE2  5-ACTCGCAAGCACCACCCTATCA-Cy3-3 15  4 3-TTTCGTGGTGGGATATT-5 32119 30187 0.064016
 5 NIE2  5-ACTCGCAAGCACCACCCTATCA-Cy3-3 15  5 3-TTTCGTGGTGGGATAGAT-5 31849 30286 0.051597
 5 NIE2  5-ACTCGCAAGCACCACCCTATCA-Cy3-3 15  6 3-TTTCGTGGTGGGATAGCT-5 31936 29675 0.076204
 5 NIE2  5-ACTCGCAAGCACCACCCTATCA-Cy3-3 15  7 3-TTTCGTGGTGGGATAGGT-5 32188 29788 0.080568
 5 NIE2  5-ACTCGCAAGCACCACCCTATCA-Cy3-3 15  8 3-TTTCGTGGTGGGATAGTT-5 32212 30265 0.064321
 5 NIE2  5-ACTCGCAAGCACCACCCTATCA-Cy3-3 15  9 3-TTTCGTGGTGGGATAT-5 31513 29732 0.059914
 5 NIE2  5-ACTCGCAAGCACCACCCTATCA-Cy3-3 16  1 3-TTTCGTGGTGGGATAGA-5 32172 29646 0.085212
 5 NIE2  5-ACTCGCAAGCACCACCCTATCA-Cy3-3 16  2 3-TTTCGTGGTGGGATAGC-5 31744 29796 0.065394
 5 NIE2  5-ACTCGCAAGCACCACCCTATCA-Cy3-3 16  3 3-TTTCGTGGTGGGATAGG-5 32267 29845 0.081129
 5 NIE2  5-ACTCGCAAGCACCACCCTATCA-Cy3-3 16  4 3-TTTCGTGGTGGGATAGT-5 32158 29881 0.076214
 5 NIE2  5-ACTCGCAAGCACCACCCTATCA-Cy3-3 16  5 3-TTTCGTGGTGGGATAGTA-5 31922 29945 0.066018
 5 NIE2  5-ACTCGCAAGCACCACCCTATCA-Cy3-3 16  6 3-TTTCGTGGTGGGATAGTC-5 31687 29703 0.066794
 5 NIE2  5-ACTCGCAAGCACCACCCTATCA-Cy3-3 16  7 3-TTTCGTGGTGGGATAGTG-5 32482 30194 0.075777
 5 NIE2  5-ACTCGCAAGCACCACCCTATCA-Cy3-3 16  8 3-TTTCGTGGTGGGATAGTT-5 31888 29547 0.079242
 5 NIE2  5-ACTCGCAAGCACCACCCTATCA-Cy3-3 16  9 3-TTTCGTGGTGGGATAG-5 32133 29746 0.080265

 6 UR2  5-Cy3-ACTACAAACTTAGAGTGCAGCAGAGGGGAGTGGAATTC-3  1  1 3-TAAATCTCACGTCGTCT-5 40325 36779 0.096432
 6 UR2  5-Cy3-ACTACAAACTTAGAGTGCAGCAGAGGGGAGTGGAATTC-3  1  2 3-TCAATCTCACGTCGTCT-5 40473 36864 0.097911
 6 UR2  5-Cy3-ACTACAAACTTAGAGTGCAGCAGAGGGGAGTGGAATTC-3  1  3 3-TGAATCTCACGTCGTCT-5 41165 36636 0.123614
 6 UR2  5-Cy3-ACTACAAACTTAGAGTGCAGCAGAGGGGAGTGGAATTC-3  1  4 3-TTAATCTCACGTCGTCT-5 39559 36167 0.093795
 6 UR2  5-Cy3-ACTACAAACTTAGAGTGCAGCAGAGGGGAGTGGAATTC-3  1  5 3-TGAAATCTCACGTCGTCT-5 40150 35918 0.117808
 6 UR2  5-Cy3-ACTACAAACTTAGAGTGCAGCAGAGGGGAGTGGAATTC-3  1  6 3-TGCAATCTCACGTCGTCT-5 39983 36281 0.102028
 6 UR2  5-Cy3-ACTACAAACTTAGAGTGCAGCAGAGGGGAGTGGAATTC-3  1  7 3-TGGAATCTCACGTCGTCT-5 42439 36423 0.165163
 6 UR2  5-Cy3-ACTACAAACTTAGAGTGCAGCAGAGGGGAGTGGAATTC-3  1  8 3-TGTAATCTCACGTCGTCT-5 40759 36878 0.105232
 6 UR2  5-Cy3-ACTACAAACTTAGAGTGCAGCAGAGGGGAGTGGAATTC-3  1  9 3-TAATCTCACGTCGTCT-5 39746 37084 0.071759
 6 UR2  5-Cy3-ACTACAAACTTAGAGTGCAGCAGAGGGGAGTGGAATTC-3  2  1 3-TGAATCTCACGTCGTCT-5 40869 35968 0.136261
 6 UR2  5-Cy3-ACTACAAACTTAGAGTGCAGCAGAGGGGAGTGGAATTC-3  2  2 3-TGCATCTCACGTCGTCT-5 39595 36203 0.093714
 6 UR2  5-Cy3-ACTACAAACTTAGAGTGCAGCAGAGGGGAGTGGAATTC-3  2  3 3-TGGATCTCACGTCGTCT-5 40461 35314 0.145748
 6 UR2  5-Cy3-ACTACAAACTTAGAGTGCAGCAGAGGGGAGTGGAATTC-3  2  4 3-TGTATCTCACGTCGTCT-5 38836 36032 0.077815
 6 UR2  5-Cy3-ACTACAAACTTAGAGTGCAGCAGAGGGGAGTGGAATTC-3  2  5 3-TGAAATCTCACGTCGTCT-5 39286 35648 0.102067
 6 UR2  5-Cy3-ACTACAAACTTAGAGTGCAGCAGAGGGGAGTGGAATTC-3  2  6 3-TGACATCTCACGTCGTCT-5 39291 35548 0.105272
 6 UR2  5-Cy3-ACTACAAACTTAGAGTGCAGCAGAGGGGAGTGGAATTC-3  2  7 3-TGAGATCTCACGTCGTCT-5 40268 36352 0.107729
 6 UR2  5-Cy3-ACTACAAACTTAGAGTGCAGCAGAGGGGAGTGGAATTC-3  2  8 3-TGATATCTCACGTCGTCT-5 40179 35826 0.121519
 6 UR2  5-Cy3-ACTACAAACTTAGAGTGCAGCAGAGGGGAGTGGAATTC-3  2  9 3-TGATCTCACGTCGTCT-5 38895 35783 0.086967
 6 UR2  5-Cy3-ACTACAAACTTAGAGTGCAGCAGAGGGGAGTGGAATTC-3  3  1 3-TGAATCTCACGTCGTCT-5 40067 35420 0.131188
 6 UR2  5-Cy3-ACTACAAACTTAGAGTGCAGCAGAGGGGAGTGGAATTC-3  3  2 3-TGACTCTCACGTCGTCT-5 38408 35385 0.085448
 6 UR2  5-Cy3-ACTACAAACTTAGAGTGCAGCAGAGGGGAGTGGAATTC-3  3  3 3-TGAGTCTCACGTCGTCT-5 38108 35292 0.079779
 6 UR2  5-Cy3-ACTACAAACTTAGAGTGCAGCAGAGGGGAGTGGAATTC-3  3  4 3-TGATTCTCACGTCGTCT-5 39312 35349 0.112096
 6 UR2  5-Cy3-ACTACAAACTTAGAGTGCAGCAGAGGGGAGTGGAATTC-3  3  5 3-TGAAATCTCACGTCGTCT-5 38918 35001 0.111925
 6 UR2  5-Cy3-ACTACAAACTTAGAGTGCAGCAGAGGGGAGTGGAATTC-3  3  6 3-TGAACTCTCACGTCGTCT-5 38550 35093 0.098505
 6 UR2  5-Cy3-ACTACAAACTTAGAGTGCAGCAGAGGGGAGTGGAATTC-3  3  7 3-TGAAGTCTCACGTCGTCT-5 39303 35705 0.100785
 6 UR2  5-Cy3-ACTACAAACTTAGAGTGCAGCAGAGGGGAGTGGAATTC-3  3  8 3-TGAATTCTCACGTCGTCT-5 38279 35328 0.083543
 6 UR2  5-Cy3-ACTACAAACTTAGAGTGCAGCAGAGGGGAGTGGAATTC-3  3  9 3-TGATCTCACGTCGTCT-5 39547 35676 0.108482
 6 UR2  5-Cy3-ACTACAAACTTAGAGTGCAGCAGAGGGGAGTGGAATTC-3  4  1 3-TGAAACTCACGTCGTCT-5 37198 34823 0.068207
 6 UR2  5-Cy3-ACTACAAACTTAGAGTGCAGCAGAGGGGAGTGGAATTC-3  4  2 3-TGAACCTCACGTCGTCT-5 37905 34667 0.093411
 6 UR2  5-Cy3-ACTACAAACTTAGAGTGCAGCAGAGGGGAGTGGAATTC-3  4  3 3-TGAAGCTCACGTCGTCT-5 37573 34574 0.086728
 6 UR2  5-Cy3-ACTACAAACTTAGAGTGCAGCAGAGGGGAGTGGAATTC-3  4  4 3-TGAATCTCACGTCGTCT-5 40258 35307 0.140226
 6 UR2  5-Cy3-ACTACAAACTTAGAGTGCAGCAGAGGGGAGTGGAATTC-3  4  5 3-TGAATACTCACGTCGTCT-5 37602 35022 0.073672
 6 UR2  5-Cy3-ACTACAAACTTAGAGTGCAGCAGAGGGGAGTGGAATTC-3  4  6 3-TGAATCCTCACGTCGTCT-5 38216 34702 0.101253
 6 UR2  5-Cy3-ACTACAAACTTAGAGTGCAGCAGAGGGGAGTGGAATTC-3  4  7 3-TGAATGCTCACGTCGTCT-5 37693 34226 0.101315
 6 UR2  5-Cy3-ACTACAAACTTAGAGTGCAGCAGAGGGGAGTGGAATTC-3  4  8 3-TGAATTCTCACGTCGTCT-5 38042 34972 0.087783
 6 UR2  5-Cy3-ACTACAAACTTAGAGTGCAGCAGAGGGGAGTGGAATTC-3  4  9 3-TGAACTCACGTCGTCT-5 36371 34709 0.047875
 6 UR2  5-Cy3-ACTACAAACTTAGAGTGCAGCAGAGGGGAGTGGAATTC-3  5  1 3-TGAATATCACGTCGTCT-5 38798 37084 0.046200
 6 UR2  5-Cy3-ACTACAAACTTAGAGTGCAGCAGAGGGGAGTGGAATTC-3  5  2 3-TGAATCTCACGTCGTCT-5 41675 37070 0.124221
 6 UR2  5-Cy3-ACTACAAACTTAGAGTGCAGCAGAGGGGAGTGGAATTC-3  5  3 3-TGAATGTCACGTCGTCT-5 37930 36935 0.026945
 6 UR2  5-Cy3-ACTACAAACTTAGAGTGCAGCAGAGGGGAGTGGAATTC-3  5  4 3-TGAATTTCACGTCGTCT-5 37592 36537 0.028873
 6 UR2  5-Cy3-ACTACAAACTTAGAGTGCAGCAGAGGGGAGTGGAATTC-3  5  5 3-TGAATCATCACGTCGTCT-5 38220 36971 0.033797
 6 UR2  5-Cy3-ACTACAAACTTAGAGTGCAGCAGAGGGGAGTGGAATTC-3  5  6 3-TGAATCCTCACGTCGTCT-5 41184 37276 0.104833
 6 UR2  5-Cy3-ACTACAAACTTAGAGTGCAGCAGAGGGGAGTGGAATTC-3  5  7 3-TGAATCGTCACGTCGTCT-5 41447 37248 0.112720
 6 UR2  5-Cy3-ACTACAAACTTAGAGTGCAGCAGAGGGGAGTGGAATTC-3  5  8 3-TGAATCTTCACGTCGTCT-5 38256 36700 0.042389
 6 UR2  5-Cy3-ACTACAAACTTAGAGTGCAGCAGAGGGGAGTGGAATTC-3  5  9 3-TGAATTCACGTCGTCT-5 38097 37191 0.024370
 6 UR2  5-Cy3-ACTACAAACTTAGAGTGCAGCAGAGGGGAGTGGAATTC-3  6  1 3-TGAATCACACGTCGTCT-5 37152 36700 0.012297
 6 UR2  5-Cy3-ACTACAAACTTAGAGTGCAGCAGAGGGGAGTGGAATTC-3  6  2 3-TGAATCCCACGTCGTCT-5 37975 36530 0.039556
 6 UR2  5-Cy3-ACTACAAACTTAGAGTGCAGCAGAGGGGAGTGGAATTC-3  6  3 3-TGAATCGCACGTCGTCT-5 40497 36238 0.117512
 6 UR2  5-Cy3-ACTACAAACTTAGAGTGCAGCAGAGGGGAGTGGAATTC-3  6  4 3-TGAATCTCACGTCGTCT-5 41360 36615 0.129585
 6 UR2  5-Cy3-ACTACAAACTTAGAGTGCAGCAGAGGGGAGTGGAATTC-3  6  5 3-TGAATCTACACGTCGTCT-5 37382 36516 0.023738
 6 UR2  5-Cy3-ACTACAAACTTAGAGTGCAGCAGAGGGGAGTGGAATTC-3  6  6 3-TGAATCTCCACGTCGTCT-5 38332 36836 0.040633
 6 UR2  5-Cy3-ACTACAAACTTAGAGTGCAGCAGAGGGGAGTGGAATTC-3  6  7 3-TGAATCTGCACGTCGTCT-5 37621 36565 0.028882
 6 UR2  5-Cy3-ACTACAAACTTAGAGTGCAGCAGAGGGGAGTGGAATTC-3  6  8 3-TGAATCTTCACGTCGTCT-5 37877 36444 0.039319
 6 UR2  5-Cy3-ACTACAAACTTAGAGTGCAGCAGAGGGGAGTGGAATTC-3  6  9 3-TGAATCCACGTCGTCT-5 37444 36139 0.036112
 6 UR2  5-Cy3-ACTACAAACTTAGAGTGCAGCAGAGGGGAGTGGAATTC-3  7  1 3-TGAATCTAACGTCGTCT-5 37348 36395 0.026208
 6 UR2  5-Cy3-ACTACAAACTTAGAGTGCAGCAGAGGGGAGTGGAATTC-3  7  2 3-TGAATCTCACGTCGTCT-5 41351 36231 0.141323
 6 UR2  5-Cy3-ACTACAAACTTAGAGTGCAGCAGAGGGGAGTGGAATTC-3  7  3 3-TGAATCTGACGTCGTCT-5 37071 36494 0.015814
 6 UR2  5-Cy3-ACTACAAACTTAGAGTGCAGCAGAGGGGAGTGGAATTC-3  7  4 3-TGAATCTTACGTCGTCT-5 36540 36217 0.008930
 6 UR2  5-Cy3-ACTACAAACTTAGAGTGCAGCAGAGGGGAGTGGAATTC-3  7  5 3-TGAATCTCAACGTCGTCT-5 36989 35883 0.030827
 6 UR2  5-Cy3-ACTACAAACTTAGAGTGCAGCAGAGGGGAGTGGAATTC-3  7  6 3-TGAATCTCCACGTCGTCT-5 37420 35591 0.051398
 6 UR2  5-Cy3-ACTACAAACTTAGAGTGCAGCAGAGGGGAGTGGAATTC-3  7  7 3-TGAATCTCGACGTCGTCT-5 36987 36302 0.018855
 6 UR2  5-Cy3-ACTACAAACTTAGAGTGCAGCAGAGGGGAGTGGAATTC-3  7  8 3-TGAATCTCTACGTCGTCT-5 37679 36046 0.045284
 6 UR2  5-Cy3-ACTACAAACTTAGAGTGCAGCAGAGGGGAGTGGAATTC-3  7  9 3-TGAATCTACGTCGTCT-5 36473 36060 0.011429
 6 UR2  5-Cy3-ACTACAAACTTAGAGTGCAGCAGAGGGGAGTGGAATTC-3  8  1 3-TGAATCTCACGTCGTCT-5 39991 35008 0.142339
 6 UR2  5-Cy3-ACTACAAACTTAGAGTGCAGCAGAGGGGAGTGGAATTC-3  8  2 3-TGAATCTCCCGTCGTCT-5 35633 34951 0.019500
 6 UR2  5-Cy3-ACTACAAACTTAGAGTGCAGCAGAGGGGAGTGGAATTC-3  8  3 3-TGAATCTCGCGTCGTCT-5 37012 35648 0.038266
 6 UR2  5-Cy3-ACTACAAACTTAGAGTGCAGCAGAGGGGAGTGGAATTC-3  8  4 3-TGAATCTCTCGTCGTCT-5 37150 35904 0.034693
 6 UR2  5-Cy3-ACTACAAACTTAGAGTGCAGCAGAGGGGAGTGGAATTC-3  8  5 3-TGAATCTCAACGTCGTCT-5 36428 35172 0.035728
 6 UR2  5-Cy3-ACTACAAACTTAGAGTGCAGCAGAGGGGAGTGGAATTC-3  8  6 3-TGAATCTCACCGTCGTCT-5 37059 35285 0.050256
 6 UR2  5-Cy3-ACTACAAACTTAGAGTGCAGCAGAGGGGAGTGGAATTC-3  8  7 3-TGAATCTCAGCGTCGTCT-5 35908 34944 0.027578
 6 UR2  5-Cy3-ACTACAAACTTAGAGTGCAGCAGAGGGGAGTGGAATTC-3  8  8 3-TGAATCTCATCGTCGTCT-5 36056 35534 0.014678
 6 UR2  5-Cy3-ACTACAAACTTAGAGTGCAGCAGAGGGGAGTGGAATTC-3  8  9 3-TGAATCTCCGTCGTCT-5 36703 35648 0.029601
 6 UR2  5-Cy3-ACTACAAACTTAGAGTGCAGCAGAGGGGAGTGGAATTC-3  9  1 3-TGAATCTCAAGTCGTCT-5 37035 36871 0.004455
 6 UR2  5-Cy3-ACTACAAACTTAGAGTGCAGCAGAGGGGAGTGGAATTC-3  9  2 3-TGAATCTCACGTCGTCT-5 41775 36892 0.132333
 6 UR2  5-Cy3-ACTACAAACTTAGAGTGCAGCAGAGGGGAGTGGAATTC-3  9  3 3-TGAATCTCAGGTCGTCT-5 37289 37348 -0.001561
 6 UR2  5-Cy3-ACTACAAACTTAGAGTGCAGCAGAGGGGAGTGGAATTC-3  9  4 3-TGAATCTCATGTCGTCT-5 37334 37305 0.000772
 6 UR2  5-Cy3-ACTACAAACTTAGAGTGCAGCAGAGGGGAGTGGAATTC-3  9  5 3-TGAATCTCACAGTCGTCT-5 37334 37220 0.003066
 6 UR2  5-Cy3-ACTACAAACTTAGAGTGCAGCAGAGGGGAGTGGAATTC-3  9  6 3-TGAATCTCACCGTCGTCT-5 38468 37077 0.037499
 6 UR2  5-Cy3-ACTACAAACTTAGAGTGCAGCAGAGGGGAGTGGAATTC-3  9  7 3-TGAATCTCACGGTCGTCT-5 38360 36793 0.042587
 6 UR2  5-Cy3-ACTACAAACTTAGAGTGCAGCAGAGGGGAGTGGAATTC-3  9  8 3-TGAATCTCACTGTCGTCT-5 37234 36658 0.015726
 6 UR2  5-Cy3-ACTACAAACTTAGAGTGCAGCAGAGGGGAGTGGAATTC-3  9  9 3-TGAATCTCAGTCGTCT-5 37535 36693 0.022929
 6 UR2  5-Cy3-ACTACAAACTTAGAGTGCAGCAGAGGGGAGTGGAATTC-3 10  1 3-TGAATCTCACATCGTCT-5 36752 36750 0.000045
 6 UR2  5-Cy3-ACTACAAACTTAGAGTGCAGCAGAGGGGAGTGGAATTC-3 10  2 3-TGAATCTCACCTCGTCT-5 36574 36288 0.007885
 6 UR2  5-Cy3-ACTACAAACTTAGAGTGCAGCAGAGGGGAGTGGAATTC-3 10  3 3-TGAATCTCACGTCGTCT-5 41726 36885 0.131232
 6 UR2  5-Cy3-ACTACAAACTTAGAGTGCAGCAGAGGGGAGTGGAATTC-3 10  4 3-TGAATCTCACTTCGTCT-5 36896 37020 -0.003369
 6 UR2  5-Cy3-ACTACAAACTTAGAGTGCAGCAGAGGGGAGTGGAATTC-3 10  5 3-TGAATCTCACGATCGTCT-5 36858 36594 0.007211
 6 UR2  5-Cy3-ACTACAAACTTAGAGTGCAGCAGAGGGGAGTGGAATTC-3 10  6 3-TGAATCTCACGCTCGTCT-5 37222 36544 0.018541
 6 UR2  5-Cy3-ACTACAAACTTAGAGTGCAGCAGAGGGGAGTGGAATTC-3 10  7 3-TGAATCTCACGGTCGTCT-5 38284 36693 0.043340
 6 UR2  5-Cy3-ACTACAAACTTAGAGTGCAGCAGAGGGGAGTGGAATTC-3 10  8 3-TGAATCTCACGTTCGTCT-5 37245 36629 0.016803
 6 UR2  5-Cy3-ACTACAAACTTAGAGTGCAGCAGAGGGGAGTGGAATTC-3 10  9 3-TGAATCTCACTCGTCT-5 37236 36651 0.015981
 6 UR2  5-Cy3-ACTACAAACTTAGAGTGCAGCAGAGGGGAGTGGAATTC-3 11  1 3-TGAATCTCACGACGTCT-5 36760 36188 0.015803
 6 UR2  5-Cy3-ACTACAAACTTAGAGTGCAGCAGAGGGGAGTGGAATTC-3 11  2 3-TGAATCTCACGCCGTCT-5 37027 36452 0.015784
 6 UR2  5-Cy3-ACTACAAACTTAGAGTGCAGCAGAGGGGAGTGGAATTC-3 11  3 3-TGAATCTCACGGCGTCT-5 37552 36700 0.023192
 6 UR2  5-Cy3-ACTACAAACTTAGAGTGCAGCAGAGGGGAGTGGAATTC-3 11  4 3-TGAATCTCACGTCGTCT-5 41093 36395 0.129102
 6 UR2  5-Cy3-ACTACAAACTTAGAGTGCAGCAGAGGGGAGTGGAATTC-3 11  5 3-TGAATCTCACGTACGTCT-5 37057 36402 0.017987
 6 UR2  5-Cy3-ACTACAAACTTAGAGTGCAGCAGAGGGGAGTGGAATTC-3 11  6 3-TGAATCTCACGTCCGTCT-5 38381 36530 0.050676
 6 UR2  5-Cy3-ACTACAAACTTAGAGTGCAGCAGAGGGGAGTGGAATTC-3 11  7 3-TGAATCTCACGTGCGTCT-5 36919 36316 0.016592
 6 UR2  5-Cy3-ACTACAAACTTAGAGTGCAGCAGAGGGGAGTGGAATTC-3 11  8 3-TGAATCTCACGTTCGTCT-5 37351 36537 0.022271
 6 UR2  5-Cy3-ACTACAAACTTAGAGTGCAGCAGAGGGGAGTGGAATTC-3 11  9 3-TGAATCTCACGCGTCT-5 37397 36487 0.024942
 6 UR2  5-Cy3-ACTACAAACTTAGAGTGCAGCAGAGGGGAGTGGAATTC-3 12  1 3-TGAATCTCACGTAGTCT-5 36896 35904 0.027622
 6 UR2  5-Cy3-ACTACAAACTTAGAGTGCAGCAGAGGGGAGTGGAATTC-3 12  2 3-TGAATCTCACGTCGTCT-5 41165 36167 0.138195
 6 UR2  5-Cy3-ACTACAAACTTAGAGTGCAGCAGAGGGGAGTGGAATTC-3 12  3 3-TGAATCTCACGTGGTCT-5 36559 35861 0.019464
 6 UR2  5-Cy3-ACTACAAACTTAGAGTGCAGCAGAGGGGAGTGGAATTC-3 12  4 3-TGAATCTCACGTTGTCT-5 36612 35648 0.027049
 6 UR2  5-Cy3-ACTACAAACTTAGAGTGCAGCAGAGGGGAGTGGAATTC-3 12  5 3-TGAATCTCACGTCAGTCT-5 37128 35591 0.043195
 6 UR2  5-Cy3-ACTACAAACTTAGAGTGCAGCAGAGGGGAGTGGAATTC-3 12  6 3-TGAATCTCACGTCCGTCT-5 38396 36110 0.063294
 6 UR2  5-Cy3-ACTACAAACTTAGAGTGCAGCAGAGGGGAGTGGAATTC-3 12  7 3-TGAATCTCACGTCGGTCT-5 39001 35484 0.099097
 6 UR2  5-Cy3-ACTACAAACTTAGAGTGCAGCAGAGGGGAGTGGAATTC-3 12  8 3-TGAATCTCACGTCTGTCT-5 37423 35819 0.044778
 6 UR2  5-Cy3-ACTACAAACTTAGAGTGCAGCAGAGGGGAGTGGAATTC-3 12  9 3-TGAATCTCACGTGTCT-5 36301 35918 0.010663
 6 UR2  5-Cy3-ACTACAAACTTAGAGTGCAGCAGAGGGGAGTGGAATTC-3 13  1 3-TGAATCTCACGTCATCT-5 37556 36480 0.029491
 6 UR2  5-Cy3-ACTACAAACTTAGAGTGCAGCAGAGGGGAGTGGAATTC-3 13  2 3-TGAATCTCACGTCCTCT-5 38017 36224 0.049499
 6 UR2  5-Cy3-ACTACAAACTTAGAGTGCAGCAGAGGGGAGTGGAATTC-3 13  3 3-TGAATCTCACGTCGTCT-5 41379 36750 0.125950
 6 UR2  5-Cy3-ACTACAAACTTAGAGTGCAGCAGAGGGGAGTGGAATTC-3 13  4 3-TGAATCTCACGTCTTCT-5 37226 36459 0.021041
 6 UR2  5-Cy3-ACTACAAACTTAGAGTGCAGCAGAGGGGAGTGGAATTC-3 13  5 3-TGAATCTCACGTCGATCT-5 39098 36416 0.073654
 6 UR2  5-Cy3-ACTACAAACTTAGAGTGCAGCAGAGGGGAGTGGAATTC-3 13  6 3-TGAATCTCACGTCGCTCT-5 39547 36324 0.088735
 6 UR2  5-Cy3-ACTACAAACTTAGAGTGCAGCAGAGGGGAGTGGAATTC-3 13  7 3-TGAATCTCACGTCGGTCT-5 39862 35961 0.108481
 6 UR2  5-Cy3-ACTACAAACTTAGAGTGCAGCAGAGGGGAGTGGAATTC-3 13  8 3-TGAATCTCACGTCGTTCT-5 39674 35940 0.103899
 6 UR2  5-Cy3-ACTACAAACTTAGAGTGCAGCAGAGGGGAGTGGAATTC-3 13  9 3-TGAATCTCACGTCTCT-5 38002 36665 0.036475
 6 UR2  5-Cy3-ACTACAAACTTAGAGTGCAGCAGAGGGGAGTGGAATTC-3 14  1 3-TGAATCTCACGTCGACT-5 38963 36302 0.073289
 6 UR2  5-Cy3-ACTACAAACTTAGAGTGCAGCAGAGGGGAGTGGAATTC-3 14  2 3-TGAATCTCACGTCGCCT-5 39276 36388 0.079377
 6 UR2  5-Cy3-ACTACAAACTTAGAGTGCAGCAGAGGGGAGTGGAATTC-3 14  3 3-TGAATCTCACGTCGGCT-5 39481 36487 0.082057
 6 UR2  5-Cy3-ACTACAAACTTAGAGTGCAGCAGAGGGGAGTGGAATTC-3 14  4 3-TGAATCTCACGTCGTCT-5 41186 36885 0.116606
 6 UR2  5-Cy3-ACTACAAACTTAGAGTGCAGCAGAGGGGAGTGGAATTC-3 14  5 3-TGAATCTCACGTCGTACT-5 39631 36146 0.096431
 6 UR2  5-Cy3-ACTACAAACTTAGAGTGCAGCAGAGGGGAGTGGAATTC-3 14  6 3-TGAATCTCACGTCGTCCT-5 39993 36487 0.096089
 6 UR2  5-Cy3-ACTACAAACTTAGAGTGCAGCAGAGGGGAGTGGAATTC-3 14  7 3-TGAATCTCACGTCGTGCT-5 39225 36373 0.078403
 6 UR2  5-Cy3-ACTACAAACTTAGAGTGCAGCAGAGGGGAGTGGAATTC-3 14  8 3-TGAATCTCACGTCGTTCT-5 39737 36836 0.078771
 6 UR2  5-Cy3-ACTACAAACTTAGAGTGCAGCAGAGGGGAGTGGAATTC-3 14  9 3-TGAATCTCACGTCGCT-5 39310 35932 0.093990
 6 UR2  5-Cy3-ACTACAAACTTAGAGTGCAGCAGAGGGGAGTGGAATTC-3 15  1 3-TGAATCTCACGTCGTAT-5 39716 36217 0.096615
 6 UR2  5-Cy3-ACTACAAACTTAGAGTGCAGCAGAGGGGAGTGGAATTC-3 15  2 3-TGAATCTCACGTCGTCT-5 40607 36331 0.117697
 6 UR2  5-Cy3-ACTACAAACTTAGAGTGCAGCAGAGGGGAGTGGAATTC-3 15  3 3-TGAATCTCACGTCGTGT-5 39225 36309 0.080304
 6 UR2  5-Cy3-ACTACAAACTTAGAGTGCAGCAGAGGGGAGTGGAATTC-3 15  4 3-TGAATCTCACGTCGTTT-5 39024 36238 0.076878
 6 UR2  5-Cy3-ACTACAAACTTAGAGTGCAGCAGAGGGGAGTGGAATTC-3 15  5 3-TGAATCTCACGTCGTCAT-5 39483 36060 0.094918
 6 UR2  5-Cy3-ACTACAAACTTAGAGTGCAGCAGAGGGGAGTGGAATTC-3 15  6 3-TGAATCTCACGTCGTCCT-5 40154 36117 0.111763
 6 UR2  5-Cy3-ACTACAAACTTAGAGTGCAGCAGAGGGGAGTGGAATTC-3 15  7 3-TGAATCTCACGTCGTCGT-5 40488 35968 0.125673
 6 UR2  5-Cy3-ACTACAAACTTAGAGTGCAGCAGAGGGGAGTGGAATTC-3 15  8 3-TGAATCTCACGTCGTCTT-5 40220 36636 0.097800
 6 UR2  5-Cy3-ACTACAAACTTAGAGTGCAGCAGAGGGGAGTGGAATTC-3 15  9 3-TGAATCTCACGTCGTT-5 39813 36636 0.086713
 6 UR2  5-Cy3-ACTACAAACTTAGAGTGCAGCAGAGGGGAGTGGAATTC-3 16  1 3-TGAATCTCACGTCGTCA-5 39792 35755 0.112921
 6 UR2  5-Cy3-ACTACAAACTTAGAGTGCAGCAGAGGGGAGTGGAATTC-3 16  2 3-TGAATCTCACGTCGTCC-5 40010 35762 0.118794
 6 UR2  5-Cy3-ACTACAAACTTAGAGTGCAGCAGAGGGGAGTGGAATTC-3 16  3 3-TGAATCTCACGTCGTCG-5 40444 35548 0.137709
 6 UR2  5-Cy3-ACTACAAACTTAGAGTGCAGCAGAGGGGAGTGGAATTC-3 16  4 3-TGAATCTCACGTCGTCT-5 40078 35833 0.118463
 6 UR2  5-Cy3-ACTACAAACTTAGAGTGCAGCAGAGGGGAGTGGAATTC-3 16  5 3-TGAATCTCACGTCGTCTA-5 40281 35435 0.136764
 6 UR2  5-Cy3-ACTACAAACTTAGAGTGCAGCAGAGGGGAGTGGAATTC-3 16  6 3-TGAATCTCACGTCGTCTC-5 40964 36295 0.128643
 6 UR2  5-Cy3-ACTACAAACTTAGAGTGCAGCAGAGGGGAGTGGAATTC-3 16  7 3-TGAATCTCACGTCGTCTG-5 39839 36068 0.104557
 6 UR2  5-Cy3-ACTACAAACTTAGAGTGCAGCAGAGGGGAGTGGAATTC-3 16  8 3-TGAATCTCACGTCGTCTT-5 39540 35556 0.112073
 6 UR2  5-Cy3-ACTACAAACTTAGAGTGCAGCAGAGGGGAGTGGAATTC-3 16  9 3-TGAATCTCACGTCGTC-5 40636 35748 0.136757

 7 UR5  5-Cy3-ACTACAAACTTAGAGTGCAGCAGAGGGGAGTGGAATTC-3  1  1 3-TAATCTCACGTCGTCTC-5 39906 35698 0.117895
 7 UR5  5-Cy3-ACTACAAACTTAGAGTGCAGCAGAGGGGAGTGGAATTC-3  1  2 3-TCATCTCACGTCGTCTC-5 39682 35925 0.104572
 7 UR5  5-Cy3-ACTACAAACTTAGAGTGCAGCAGAGGGGAGTGGAATTC-3  1  3 3-TGATCTCACGTCGTCTC-5 40027 35868 0.115938
 7 UR5  5-Cy3-ACTACAAACTTAGAGTGCAGCAGAGGGGAGTGGAATTC-3  1  4 3-TTATCTCACGTCGTCTC-5 39018 35932 0.085865
 7 UR5  5-Cy3-ACTACAAACTTAGAGTGCAGCAGAGGGGAGTGGAATTC-3  1  5 3-TAAATCTCACGTCGTCTC-5 39961 36060 0.108178
 7 UR5  5-Cy3-ACTACAAACTTAGAGTGCAGCAGAGGGGAGTGGAATTC-3  1  6 3-TACATCTCACGTCGTCTC-5 39784 36380 0.093545
 7 UR5  5-Cy3-ACTACAAACTTAGAGTGCAGCAGAGGGGAGTGGAATTC-3  1  7 3-TAGATCTCACGTCGTCTC-5 39727 36288 0.094757
 7 UR5  5-Cy3-ACTACAAACTTAGAGTGCAGCAGAGGGGAGTGGAATTC-3  1  8 3-TATATCTCACGTCGTCTC-5 38743 35420 0.093796
 7 UR5  5-Cy3-ACTACAAACTTAGAGTGCAGCAGAGGGGAGTGGAATTC-3  1  9 3-TATCTCACGTCGTCTC-5 37040 36452 0.016132
 7 UR5  5-Cy3-ACTACAAACTTAGAGTGCAGCAGAGGGGAGTGGAATTC-3  2  1 3-TAATCTCACGTCGTCTC-5 38741 34901 0.110004
 7 UR5  5-Cy3-ACTACAAACTTAGAGTGCAGCAGAGGGGAGTGGAATTC-3  2  2 3-TACTCTCACGTCGTCTC-5 36098 35364 0.020772
 7 UR5  5-Cy3-ACTACAAACTTAGAGTGCAGCAGAGGGGAGTGGAATTC-3  2  3 3-TAGTCTCACGTCGTCTC-5 35939 35278 0.018743
 7 UR5  5-Cy3-ACTACAAACTTAGAGTGCAGCAGAGGGGAGTGGAATTC-3  2  4 3-TATTCTCACGTCGTCTC-5 38711 35648 0.085924
 7 UR5  5-Cy3-ACTACAAACTTAGAGTGCAGCAGAGGGGAGTGGAATTC-3  2  5 3-TAAATCTCACGTCGTCTC-5 39602 35570 0.113353
 7 UR5  5-Cy3-ACTACAAACTTAGAGTGCAGCAGAGGGGAGTGGAATTC-3  2  6 3-TAACTCTCACGTCGTCTC-5 38656 35257 0.096410
 7 UR5  5-Cy3-ACTACAAACTTAGAGTGCAGCAGAGGGGAGTGGAATTC-3  2  7 3-TAAGTCTCACGTCGTCTC-5 38377 35378 0.084769
 7 UR5  5-Cy3-ACTACAAACTTAGAGTGCAGCAGAGGGGAGTGGAATTC-3  2  8 3-TAATTCTCACGTCGTCTC-5 38557 35150 0.096908
 7 UR5  5-Cy3-ACTACAAACTTAGAGTGCAGCAGAGGGGAGTGGAATTC-3  2  9 3-TATCTCACGTCGTCTC-5 36420 35520 0.025329
 7 UR5  5-Cy3-ACTACAAACTTAGAGTGCAGCAGAGGGGAGTGGAATTC-3  3  1 3-TAAACTCACGTCGTCTC-5 36815 34994 0.052054
 7 UR5  5-Cy3-ACTACAAACTTAGAGTGCAGCAGAGGGGAGTGGAATTC-3  3  2 3-TAACCTCACGTCGTCTC-5 37270 34546 0.078865
 7 UR5  5-Cy3-ACTACAAACTTAGAGTGCAGCAGAGGGGAGTGGAATTC-3  3  3 3-TAAGCTCACGTCGTCTC-5 37418 34418 0.087180
 7 UR5  5-Cy3-ACTACAAACTTAGAGTGCAGCAGAGGGGAGTGGAATTC-3  3  4 3-TAATCTCACGTCGTCTC-5 39024 35271 0.106405
 7 UR5  5-Cy3-ACTACAAACTTAGAGTGCAGCAGAGGGGAGTGGAATTC-3  3  5 3-TAATACTCACGTCGTCTC-5 37090 34987 0.060129
 7 UR5  5-Cy3-ACTACAAACTTAGAGTGCAGCAGAGGGGAGTGGAATTC-3  3  6 3-TAATCCTCACGTCGTCTC-5 38430 34674 0.108319
 7 UR5  5-Cy3-ACTACAAACTTAGAGTGCAGCAGAGGGGAGTGGAATTC-3  3  7 3-TAATGCTCACGTCGTCTC-5 38641 34596 0.116941
 7 UR5  5-Cy3-ACTACAAACTTAGAGTGCAGCAGAGGGGAGTGGAATTC-3  3  8 3-TAATTCTCACGTCGTCTC-5 38430 35093 0.095069
 7 UR5  5-Cy3-ACTACAAACTTAGAGTGCAGCAGAGGGGAGTGGAATTC-3  3  9 3-TAACTCACGTCGTCTC-5 35702 34674 0.029668
 7 UR5  5-Cy3-ACTACAAACTTAGAGTGCAGCAGAGGGGAGTGGAATTC-3  4  1 3-TAATATCACGTCGTCTC-5 35923 34276 0.048050
 7 UR5  5-Cy3-ACTACAAACTTAGAGTGCAGCAGAGGGGAGTGGAATTC-3  4  2 3-TAATCTCACGTCGTCTC-5 38142 34240 0.113957
 7 UR5  5-Cy3-ACTACAAACTTAGAGTGCAGCAGAGGGGAGTGGAATTC-3  4  3 3-TAATGTCACGTCGTCTC-5 35793 34766 0.029547
 7 UR5  5-Cy3-ACTACAAACTTAGAGTGCAGCAGAGGGGAGTGGAATTC-3  4  4 3-TAATTTCACGTCGTCTC-5 36248 34574 0.048421
 7 UR5  5-Cy3-ACTACAAACTTAGAGTGCAGCAGAGGGGAGTGGAATTC-3  4  5 3-TAATCATCACGTCGTCTC-5 36181 34212 0.057556
 7 UR5  5-Cy3-ACTACAAACTTAGAGTGCAGCAGAGGGGAGTGGAATTC-3  4  6 3-TAATCCTCACGTCGTCTC-5 38277 34560 0.107560
 7 UR5  5-Cy3-ACTACAAACTTAGAGTGCAGCAGAGGGGAGTGGAATTC-3  4  7 3-TAATCGTCACGTCGTCTC-5 35434 34020 0.041571
 7 UR5  5-Cy3-ACTACAAACTTAGAGTGCAGCAGAGGGGAGTGGAATTC-3  4  8 3-TAATCTTCACGTCGTCTC-5 36498 34091 0.070615
 7 UR5  5-Cy3-ACTACAAACTTAGAGTGCAGCAGAGGGGAGTGGAATTC-3  4  9 3-TAATTCACGTCGTCTC-5 35231 34048 0.034736
 7 UR5  5-Cy3-ACTACAAACTTAGAGTGCAGCAGAGGGGAGTGGAATTC-3  5  1 3-TAATCACACGTCGTCTC-5 36908 36068 0.023314
 7 UR5  5-Cy3-ACTACAAACTTAGAGTGCAGCAGAGGGGAGTGGAATTC-3  5  2 3-TAATCCCACGTCGTCTC-5 38015 36302 0.047179
 7 UR5  5-Cy3-ACTACAAACTTAGAGTGCAGCAGAGGGGAGTGGAATTC-3  5  3 3-TAATCGCACGTCGTCTC-5 37503 36181 0.036527
 7 UR5  5-Cy3-ACTACAAACTTAGAGTGCAGCAGAGGGGAGTGGAATTC-3  5  4 3-TAATCTCACGTCGTCTC-5 39983 36302 0.101380
 7 UR5  5-Cy3-ACTACAAACTTAGAGTGCAGCAGAGGGGAGTGGAATTC-3  5  5 3-TAATCTACACGTCGTCTC-5 37643 36331 0.036110
 7 UR5  5-Cy3-ACTACAAACTTAGAGTGCAGCAGAGGGGAGTGGAATTC-3  5  6 3-TAATCTCCACGTCGTCTC-5 38739 36480 0.061911
 7 UR5  5-Cy3-ACTACAAACTTAGAGTGCAGCAGAGGGGAGTGGAATTC-3  5  7 3-TAATCTGCACGTCGTCTC-5 38622 36864 0.047693
 7 UR5  5-Cy3-ACTACAAACTTAGAGTGCAGCAGAGGGGAGTGGAATTC-3  5  8 3-TAATCTTCACGTCGTCTC-5 38535 36800 0.047158
 7 UR5  5-Cy3-ACTACAAACTTAGAGTGCAGCAGAGGGGAGTGGAATTC-3  5  9 3-TAATCCACGTCGTCTC-5 37128 35897 0.034309
 7 UR5  5-Cy3-ACTACAAACTTAGAGTGCAGCAGAGGGGAGTGGAATTC-3  6  1 3-TAATCTAACGTCGTCTC-5 36856 35712 0.032021
 7 UR5  5-Cy3-ACTACAAACTTAGAGTGCAGCAGAGGGGAGTGGAATTC-3  6  2 3-TAATCTCACGTCGTCTC-5 39064 35428 0.102654
 7 UR5  5-Cy3-ACTACAAACTTAGAGTGCAGCAGAGGGGAGTGGAATTC-3  6  3 3-TAATCTGACGTCGTCTC-5 36498 35804 0.019370
 7 UR5  5-Cy3-ACTACAAACTTAGAGTGCAGCAGAGGGGAGTGGAATTC-3  6  4 3-TAATCTTACGTCGTCTC-5 36183 35627 0.015608
 7 UR5  5-Cy3-ACTACAAACTTAGAGTGCAGCAGAGGGGAGTGGAATTC-3  6  5 3-TAATCTCAACGTCGTCTC-5 38129 36110 0.055911
 7 UR5  5-Cy3-ACTACAAACTTAGAGTGCAGCAGAGGGGAGTGGAATTC-3  6  6 3-TAATCTCCACGTCGTCTC-5 38205 35548 0.074741
 7 UR5  5-Cy3-ACTACAAACTTAGAGTGCAGCAGAGGGGAGTGGAATTC-3  6  7 3-TAATCTCGACGTCGTCTC-5 36585 35641 0.026482
 7 UR5  5-Cy3-ACTACAAACTTAGAGTGCAGCAGAGGGGAGTGGAATTC-3  6  8 3-TAATCTCTACGTCGTCTC-5 36993 36153 0.023239
 7 UR5  5-Cy3-ACTACAAACTTAGAGTGCAGCAGAGGGGAGTGGAATTC-3  6  9 3-TAATCTACGTCGTCTC-5 36005 35861 0.004007
 7 UR5  5-Cy3-ACTACAAACTTAGAGTGCAGCAGAGGGGAGTGGAATTC-3  7  1 3-TAATCTCACGTCGTCTC-5 39094 35129 0.112872
 7 UR5  5-Cy3-ACTACAAACTTAGAGTGCAGCAGAGGGGAGTGGAATTC-3  7  2 3-TAATCTCCCGTCGTCTC-5 36813 34958 0.053063
 7 UR5  5-Cy3-ACTACAAACTTAGAGTGCAGCAGAGGGGAGTGGAATTC-3  7  3 3-TAATCTCGCGTCGTCTC-5 35876 34802 0.030866
 7 UR5  5-Cy3-ACTACAAACTTAGAGTGCAGCAGAGGGGAGTGGAATTC-3  7  4 3-TAATCTCTCGTCGTCTC-5 35861 34944 0.026246
 7 UR5  5-Cy3-ACTACAAACTTAGAGTGCAGCAGAGGGGAGTGGAATTC-3  7  5 3-TAATCTCAACGTCGTCTC-5 37611 35527 0.058652
 7 UR5  5-Cy3-ACTACAAACTTAGAGTGCAGCAGAGGGGAGTGGAATTC-3  7  6 3-TAATCTCACCGTCGTCTC-5 38326 35449 0.081161
 7 UR5  5-Cy3-ACTACAAACTTAGAGTGCAGCAGAGGGGAGTGGAATTC-3  7  7 3-TAATCTCAGCGTCGTCTC-5 36781 35129 0.047044
 7 UR5  5-Cy3-ACTACAAACTTAGAGTGCAGCAGAGGGGAGTGGAATTC-3  7  8 3-TAATCTCATCGTCGTCTC-5 36680 35726 0.026695
 7 UR5  5-Cy3-ACTACAAACTTAGAGTGCAGCAGAGGGGAGTGGAATTC-3  7  9 3-TAATCTCCGTCGTCTC-5 36149 35200 0.026957
 7 UR5  5-Cy3-ACTACAAACTTAGAGTGCAGCAGAGGGGAGTGGAATTC-3  8  1 3-TAATCTCAAGTCGTCTC-5 35870 34596 0.036827
 7 UR5  5-Cy3-ACTACAAACTTAGAGTGCAGCAGAGGGGAGTGGAATTC-3  8  2 3-TAATCTCACGTCGTCTC-5 38072 34759 0.095312
 7 UR5  5-Cy3-ACTACAAACTTAGAGTGCAGCAGAGGGGAGTGGAATTC-3  8  3 3-TAATCTCAGGTCGTCTC-5 35948 34716 0.035472
 7 UR5  5-Cy3-ACTACAAACTTAGAGTGCAGCAGAGGGGAGTGGAATTC-3  8  4 3-TAATCTCATGTCGTCTC-5 35681 34617 0.030749
 7 UR5  5-Cy3-ACTACAAACTTAGAGTGCAGCAGAGGGGAGTGGAATTC-3  8  5 3-TAATCTCACAGTCGTCTC-5 35838 34724 0.032091
 7 UR5  5-Cy3-ACTACAAACTTAGAGTGCAGCAGAGGGGAGTGGAATTC-3  8  6 3-TAATCTCACCGTCGTCTC-5 37539 34738 0.080636
 7 UR5  5-Cy3-ACTACAAACTTAGAGTGCAGCAGAGGGGAGTGGAATTC-3  8  7 3-TAATCTCACGGTCGTCTC-5 37562 34816 0.078877
 7 UR5  5-Cy3-ACTACAAACTTAGAGTGCAGCAGAGGGGAGTGGAATTC-3  8  8 3-TAATCTCACTGTCGTCTC-5 36293 34716 0.045405
 7 UR5  5-Cy3-ACTACAAACTTAGAGTGCAGCAGAGGGGAGTGGAATTC-3  8  9 3-TAATCTCAGTCGTCTC-5 35237 34695 0.015619
 7 UR5  5-Cy3-ACTACAAACTTAGAGTGCAGCAGAGGGGAGTGGAATTC-3  9  1 3-TAATCTCACATCGTCTC-5 36919 36331 0.016194
 7 UR5  5-Cy3-ACTACAAACTTAGAGTGCAGCAGAGGGGAGTGGAATTC-3  9  2 3-TAATCTCACCTCGTCTC-5 37829 36324 0.041439
 7 UR5  5-Cy3-ACTACAAACTTAGAGTGCAGCAGAGGGGAGTGGAATTC-3  9  3 3-TAATCTCACGTCGTCTC-5 40378 36238 0.114243
 7 UR5  5-Cy3-ACTACAAACTTAGAGTGCAGCAGAGGGGAGTGGAATTC-3  9  4 3-TAATCTCACTTCGTCTC-5 36913 36651 0.007148
 7 UR5  5-Cy3-ACTACAAACTTAGAGTGCAGCAGAGGGGAGTGGAATTC-3  9  5 3-TAATCTCACGATCGTCTC-5 37308 36907 0.010882
 7 UR5  5-Cy3-ACTACAAACTTAGAGTGCAGCAGAGGGGAGTGGAATTC-3  9  6 3-TAATCTCACGCTCGTCTC-5 38157 36601 0.042507
 7 UR5  5-Cy3-ACTACAAACTTAGAGTGCAGCAGAGGGGAGTGGAATTC-3  9  7 3-TAATCTCACGGTCGTCTC-5 38836 36160 0.074000
 7 UR5  5-Cy3-ACTACAAACTTAGAGTGCAGCAGAGGGGAGTGGAATTC-3  9  8 3-TAATCTCACGTTCGTCTC-5 37863 36672 0.032467
 7 UR5  5-Cy3-ACTACAAACTTAGAGTGCAGCAGAGGGGAGTGGAATTC-3  9  9 3-TAATCTCACTCGTCTC-5 37160 36672 0.013313
 7 UR5  5-Cy3-ACTACAAACTTAGAGTGCAGCAGAGGGGAGTGGAATTC-3 10  1 3-TAATCTCACGACGTCTC-5 36261 35826 0.012149
 7 UR5  5-Cy3-ACTACAAACTTAGAGTGCAGCAGAGGGGAGTGGAATTC-3 10  2 3-TAATCTCACGCCGTCTC-5 36936 35876 0.029557
 7 UR5  5-Cy3-ACTACAAACTTAGAGTGCAGCAGAGGGGAGTGGAATTC-3 10  3 3-TAATCTCACGGCGTCTC-5 37698 35932 0.049124
 7 UR5  5-Cy3-ACTACAAACTTAGAGTGCAGCAGAGGGGAGTGGAATTC-3 10  4 3-TAATCTCACGTCGTCTC-5 39917 35783 0.115525
 7 UR5  5-Cy3-ACTACAAACTTAGAGTGCAGCAGAGGGGAGTGGAATTC-3 10  5 3-TAATCTCACGTACGTCTC-5 37456 36167 0.035648
 7 UR5  5-Cy3-ACTACAAACTTAGAGTGCAGCAGAGGGGAGTGGAATTC-3 10  6 3-TAATCTCACGTCCGTCTC-5 37469 36160 0.036203
 7 UR5  5-Cy3-ACTACAAACTTAGAGTGCAGCAGAGGGGAGTGGAATTC-3 10  7 3-TAATCTCACGTGCGTCTC-5 36870 36196 0.018643
 7 UR5  5-Cy3-ACTACAAACTTAGAGTGCAGCAGAGGGGAGTGGAATTC-3 10  8 3-TAATCTCACGTTCGTCTC-5 37012 36238 0.021355
 7 UR5  5-Cy3-ACTACAAACTTAGAGTGCAGCAGAGGGGAGTGGAATTC-3 10  9 3-TAATCTCACGCGTCTC-5 36771 36046 0.020104
 7 UR5  5-Cy3-ACTACAAACTTAGAGTGCAGCAGAGGGGAGTGGAATTC-3 11  1 3-TAATCTCACGTAGTCTC-5 37325 35620 0.047886
 7 UR5  5-Cy3-ACTACAAACTTAGAGTGCAGCAGAGGGGAGTGGAATTC-3 11  2 3-TAATCTCACGTCGTCTC-5 39337 35463 0.109244
 7 UR5  5-Cy3-ACTACAAACTTAGAGTGCAGCAGAGGGGAGTGGAATTC-3 11  3 3-TAATCTCACGTGGTCTC-5 36035 35036 0.028490
 7 UR5  5-Cy3-ACTACAAACTTAGAGTGCAGCAGAGGGGAGTGGAATTC-3 11  4 3-TAATCTCACGTTGTCTC-5 36303 35940 0.010122
 7 UR5  5-Cy3-ACTACAAACTTAGAGTGCAGCAGAGGGGAGTGGAATTC-3 11  5 3-TAATCTCACGTCAGTCTC-5 36458 35591 0.024351
 7 UR5  5-Cy3-ACTACAAACTTAGAGTGCAGCAGAGGGGAGTGGAATTC-3 11  6 3-TAATCTCACGTCCGTCTC-5 36638 35292 0.038115
 7 UR5  5-Cy3-ACTACAAACTTAGAGTGCAGCAGAGGGGAGTGGAATTC-3 11  7 3-TAATCTCACGTCGGTCTC-5 37624 35719 0.053317
 7 UR5  5-Cy3-ACTACAAACTTAGAGTGCAGCAGAGGGGAGTGGAATTC-3 11  8 3-TAATCTCACGTCTGTCTC-5 36629 35477 0.032466
 7 UR5  5-Cy3-ACTACAAACTTAGAGTGCAGCAGAGGGGAGTGGAATTC-3 11  9 3-TAATCTCACGTGTCTC-5 35768 35008 0.021711
 7 UR5  5-Cy3-ACTACAAACTTAGAGTGCAGCAGAGGGGAGTGGAATTC-3 12  1 3-TAATCTCACGTCATCTC-5 35294 34866 0.012286
 7 UR5  5-Cy3-ACTACAAACTTAGAGTGCAGCAGAGGGGAGTGGAATTC-3 12  2 3-TAATCTCACGTCCTCTC-5 35339 34724 0.017712
 7 UR5  5-Cy3-ACTACAAACTTAGAGTGCAGCAGAGGGGAGTGGAATTC-3 12  3 3-TAATCTCACGTCGTCTC-5 38893 35129 0.107150
 7 UR5  5-Cy3-ACTACAAACTTAGAGTGCAGCAGAGGGGAGTGGAATTC-3 12  4 3-TAATCTCACGTCTTCTC-5 35233 34823 0.011765
 7 UR5  5-Cy3-ACTACAAACTTAGAGTGCAGCAGAGGGGAGTGGAATTC-3 12  5 3-TAATCTCACGTCGATCTC-5 36001 35051 0.027107
 7 UR5  5-Cy3-ACTACAAACTTAGAGTGCAGCAGAGGGGAGTGGAATTC-3 12  6 3-TAATCTCACGTCGCTCTC-5 36191 34908 0.036746
 7 UR5  5-Cy3-ACTACAAACTTAGAGTGCAGCAGAGGGGAGTGGAATTC-3 12  7 3-TAATCTCACGTCGGTCTC-5 37010 34994 0.057616
 7 UR5  5-Cy3-ACTACAAACTTAGAGTGCAGCAGAGGGGAGTGGAATTC-3 12  8 3-TAATCTCACGTCGTTCTC-5 37084 35029 0.058657
 7 UR5  5-Cy3-ACTACAAACTTAGAGTGCAGCAGAGGGGAGTGGAATTC-3 12  9 3-TAATCTCACGTCTCTC-5 35381 34539 0.024385
 7 UR5  5-Cy3-ACTACAAACTTAGAGTGCAGCAGAGGGGAGTGGAATTC-3 13  1 3-TAATCTCACGTCGACTC-5 37408 36302 0.030453
 7 UR5  5-Cy3-ACTACAAACTTAGAGTGCAGCAGAGGGGAGTGGAATTC-3 13  2 3-TAATCTCACGTCGCCTC-5 37990 36245 0.048123
 7 UR5  5-Cy3-ACTACAAACTTAGAGTGCAGCAGAGGGGAGTGGAATTC-3 13  3 3-TAATCTCACGTCGGCTC-5 38846 36494 0.064454
 7 UR5  5-Cy3-ACTACAAACTTAGAGTGCAGCAGAGGGGAGTGGAATTC-3 13  4 3-TAATCTCACGTCGTCTC-5 40224 36658 0.097277
 7 UR5  5-Cy3-ACTACAAACTTAGAGTGCAGCAGAGGGGAGTGGAATTC-3 13  5 3-TAATCTCACGTCGTACTC-5 37937 36729 0.032883
 7 UR5  5-Cy3-ACTACAAACTTAGAGTGCAGCAGAGGGGAGTGGAATTC-3 13  6 3-TAATCTCACGTCGTCCTC-5 39409 36672 0.074640
 7 UR5  5-Cy3-ACTACAAACTTAGAGTGCAGCAGAGGGGAGTGGAATTC-3 13  7 3-TAATCTCACGTCGTGCTC-5 37829 36217 0.044506
 7 UR5  5-Cy3-ACTACAAACTTAGAGTGCAGCAGAGGGGAGTGGAATTC-3 13  8 3-TAATCTCACGTCGTTCTC-5 38770 36949 0.049281
 7 UR5  5-Cy3-ACTACAAACTTAGAGTGCAGCAGAGGGGAGTGGAATTC-3 13  9 3-TAATCTCACGTCGCTC-5 38172 36523 0.045146
 7 UR5  5-Cy3-ACTACAAACTTAGAGTGCAGCAGAGGGGAGTGGAATTC-3 14  1 3-TAATCTCACGTCGTATC-5 37486 36124 0.037691
 7 UR5  5-Cy3-ACTACAAACTTAGAGTGCAGCAGAGGGGAGTGGAATTC-3 14  2 3-TAATCTCACGTCGTCTC-5 40683 36245 0.122430
 7 UR5  5-Cy3-ACTACAAACTTAGAGTGCAGCAGAGGGGAGTGGAATTC-3 14  3 3-TAATCTCACGTCGTGTC-5 37695 35861 0.051145
 7 UR5  5-Cy3-ACTACAAACTTAGAGTGCAGCAGAGGGGAGTGGAATTC-3 14  4 3-TAATCTCACGTCGTTTC-5 37903 35662 0.062828
 7 UR5  5-Cy3-ACTACAAACTTAGAGTGCAGCAGAGGGGAGTGGAATTC-3 14  5 3-TAATCTCACGTCGTCATC-5 38696 36011 0.074576
 7 UR5  5-Cy3-ACTACAAACTTAGAGTGCAGCAGAGGGGAGTGGAATTC-3 14  6 3-TAATCTCACGTCGTCCTC-5 39428 35876 0.099028
 7 UR5  5-Cy3-ACTACAAACTTAGAGTGCAGCAGAGGGGAGTGGAATTC-3 14  7 3-TAATCTCACGTCGTCGTC-5 39420 35883 0.098574
 7 UR5  5-Cy3-ACTACAAACTTAGAGTGCAGCAGAGGGGAGTGGAATTC-3 14  8 3-TAATCTCACGTCGTCTTC-5 39352 36245 0.085714
 7 UR5  5-Cy3-ACTACAAACTTAGAGTGCAGCAGAGGGGAGTGGAATTC-3 14  9 3-TAATCTCACGTCGTTC-5 37877 35833 0.057057
 7 UR5  5-Cy3-ACTACAAACTTAGAGTGCAGCAGAGGGGAGTGGAATTC-3 15  1 3-TAATCTCACGTCGTCAC-5 38243 35406 0.080133
 7 UR5  5-Cy3-ACTACAAACTTAGAGTGCAGCAGAGGGGAGTGGAATTC-3 15  2 3-TAATCTCACGTCGTCCC-5 38838 35982 0.079365
 7 UR5  5-Cy3-ACTACAAACTTAGAGTGCAGCAGAGGGGAGTGGAATTC-3 15  3 3-TAATCTCACGTCGTCGC-5 38810 35655 0.088496
 7 UR5  5-Cy3-ACTACAAACTTAGAGTGCAGCAGAGGGGAGTGGAATTC-3 15  4 3-TAATCTCACGTCGTCTC-5 39191 35492 0.104242
 7 UR5  5-Cy3-ACTACAAACTTAGAGTGCAGCAGAGGGGAGTGGAATTC-3 15  5 3-TAATCTCACGTCGTCTAC-5 38599 35548 0.085811
 7 UR5  5-Cy3-ACTACAAACTTAGAGTGCAGCAGAGGGGAGTGGAATTC-3 15  6 3-TAATCTCACGTCGTCTCC-5 39572 35228 0.123300
 7 UR5  5-Cy3-ACTACAAACTTAGAGTGCAGCAGAGGGGAGTGGAATTC-3 15  7 3-TAATCTCACGTCGTCTGC-5 38396 35520 0.080962
 7 UR5  5-Cy3-ACTACAAACTTAGAGTGCAGCAGAGGGGAGTGGAATTC-3 15  8 3-TAATCTCACGTCGTCTTC-5 38358 35364 0.084667
 7 UR5  5-Cy3-ACTACAAACTTAGAGTGCAGCAGAGGGGAGTGGAATTC-3 15  9 3-TAATCTCACGTCGTCC-5 38698 35655 0.085351
 7 UR5  5-Cy3-ACTACAAACTTAGAGTGCAGCAGAGGGGAGTGGAATTC-3 16  1 3-TAATCTCACGTCGTCTA-5 40456 34965 0.157045
 7 UR5  5-Cy3-ACTACAAACTTAGAGTGCAGCAGAGGGGAGTGGAATTC-3 16  2 3-TAATCTCACGTCGTCTC-5 38442 34532 0.113252
 7 UR5  5-Cy3-ACTACAAACTTAGAGTGCAGCAGAGGGGAGTGGAATTC-3 16  3 3-TAATCTCACGTCGTCTG-5 38146 35086 0.087211
 7 UR5  5-Cy3-ACTACAAACTTAGAGTGCAGCAGAGGGGAGTGGAATTC-3 16  4 3-TAATCTCACGTCGTCTT-5 37863 35036 0.080664
 7 UR5  5-Cy3-ACTACAAACTTAGAGTGCAGCAGAGGGGAGTGGAATTC-3 16  5 3-TAATCTCACGTCGTCTCA-5 38760 34951 0.108968
 7 UR5  5-Cy3-ACTACAAACTTAGAGTGCAGCAGAGGGGAGTGGAATTC-3 16  6 3-TAATCTCACGTCGTCTCC-5 39058 34830 0.121382
 7 UR5  5-Cy3-ACTACAAACTTAGAGTGCAGCAGAGGGGAGTGGAATTC-3 16  7 3-TAATCTCACGTCGTCTCG-5 38294 34951 0.095651
 7 UR5  5-Cy3-ACTACAAACTTAGAGTGCAGCAGAGGGGAGTGGAATTC-3 16  8 3-TAATCTCACGTCGTCTCT-5 38599 35356 0.091707
 7 UR5  5-Cy3-ACTACAAACTTAGAGTGCAGCAGAGGGGAGTGGAATTC-3 16  9 3-TAATCTCACGTCGTCT-5 38104 34731 0.097123

 8 UR7  5-Cy3-ACTACAAACTTAGAGTGCAGCAGAGGGGAGTGGAATTC-3  1  1 3-TAACGTCGTCTCCCCTC-5 40184 36571 0.098769
 8 UR7  5-Cy3-ACTACAAACTTAGAGTGCAGCAGAGGGGAGTGGAATTC-3  1  2 3-TCACGTCGTCTCCCCTC-5 40844 36540 0.117776
 8 UR7  5-Cy3-ACTACAAACTTAGAGTGCAGCAGAGGGGAGTGGAATTC-3  1  3 3-TGACGTCGTCTCCCCTC-5 40097 36216 0.107152
 8 UR7  5-Cy3-ACTACAAACTTAGAGTGCAGCAGAGGGGAGTGGAATTC-3  1  4 3-TTACGTCGTCTCCCCTC-5 39765 36775 0.081290
 8 UR7  5-Cy3-ACTACAAACTTAGAGTGCAGCAGAGGGGAGTGGAATTC-3  1  5 3-TCAACGTCGTCTCCCCTC-5 39083 36211 0.079325
 8 UR7  5-Cy3-ACTACAAACTTAGAGTGCAGCAGAGGGGAGTGGAATTC-3  1  6 3-TCCACGTCGTCTCCCCTC-5 40220 36540 0.100696
 8 UR7  5-Cy3-ACTACAAACTTAGAGTGCAGCAGAGGGGAGTGGAATTC-3  1  7 3-TCGACGTCGTCTCCCCTC-5 40342 36545 0.103896
 8 UR7  5-Cy3-ACTACAAACTTAGAGTGCAGCAGAGGGGAGTGGAATTC-3  1  8 3-TCTACGTCGTCTCCCCTC-5 40363 36812 0.096481
 8 UR7  5-Cy3-ACTACAAACTTAGAGTGCAGCAGAGGGGAGTGGAATTC-3  1  9 3-TACGTCGTCTCCCCTC-5 37664 36331 0.036680
 8 UR7  5-Cy3-ACTACAAACTTAGAGTGCAGCAGAGGGGAGTGGAATTC-3  2  1 3-TCACGTCGTCTCCCCTC-5 40365 35809 0.127255
 8 UR7  5-Cy3-ACTACAAACTTAGAGTGCAGCAGAGGGGAGTGGAATTC-3  2  2 3-TCCCGTCGTCTCCCCTC-5 38468 36368 0.057744
 8 UR7  5-Cy3-ACTACAAACTTAGAGTGCAGCAGAGGGGAGTGGAATTC-3  2  3 3-TCGCGTCGTCTCCCCTC-5 39009 36028 0.082748
 8 UR7  5-Cy3-ACTACAAACTTAGAGTGCAGCAGAGGGGAGTGGAATTC-3  2  4 3-TCTCGTCGTCTCCCCTC-5 39540 36749 0.075956
 8 UR7  5-Cy3-ACTACAAACTTAGAGTGCAGCAGAGGGGAGTGGAATTC-3  2  5 3-TCAACGTCGTCTCCCCTC-5 38806 35767 0.084977
 8 UR7  5-Cy3-ACTACAAACTTAGAGTGCAGCAGAGGGGAGTGGAATTC-3  2  6 3-TCACCGTCGTCTCCCCTC-5 39172 36258 0.080376
 8 UR7  5-Cy3-ACTACAAACTTAGAGTGCAGCAGAGGGGAGTGGAATTC-3  2  7 3-TCAGCGTCGTCTCCCCTC-5 38662 36122 0.070323
 8 UR7  5-Cy3-ACTACAAACTTAGAGTGCAGCAGAGGGGAGTGGAATTC-3  2  8 3-TCATCGTCGTCTCCCCTC-5 38975 36070 0.080555
 8 UR7  5-Cy3-ACTACAAACTTAGAGTGCAGCAGAGGGGAGTGGAATTC-3  2  9 3-TCCGTCGTCTCCCCTC-5 39090 36342 0.075621
 8 UR7  5-Cy3-ACTACAAACTTAGAGTGCAGCAGAGGGGAGTGGAATTC-3  3  1 3-TCAAGTCGTCTCCCCTC-5 37571 35840 0.048288
 8 UR7  5-Cy3-ACTACAAACTTAGAGTGCAGCAGAGGGGAGTGGAATTC-3  3  2 3-TCACGTCGTCTCCCCTC-5 39824 35683 0.116038
 8 UR7  5-Cy3-ACTACAAACTTAGAGTGCAGCAGAGGGGAGTGGAATTC-3  3  3 3-TCAGGTCGTCTCCCCTC-5 37228 35469 0.049588
 8 UR7  5-Cy3-ACTACAAACTTAGAGTGCAGCAGAGGGGAGTGGAATTC-3  3  4 3-TCATGTCGTCTCCCCTC-5 38411 36106 0.063815
 8 UR7  5-Cy3-ACTACAAACTTAGAGTGCAGCAGAGGGGAGTGGAATTC-3  3  5 3-TCACAGTCGTCTCCCCTC-5 37319 35908 0.039294
 8 UR7  5-Cy3-ACTACAAACTTAGAGTGCAGCAGAGGGGAGTGGAATTC-3  3  6 3-TCACCGTCGTCTCCCCTC-5 38476 35657 0.079059
 8 UR7  5-Cy3-ACTACAAACTTAGAGTGCAGCAGAGGGGAGTGGAATTC-3  3  7 3-TCACGGTCGTCTCCCCTC-5 37810 35871 0.054037
 8 UR7  5-Cy3-ACTACAAACTTAGAGTGCAGCAGAGGGGAGTGGAATTC-3  3  8 3-TCACTGTCGTCTCCCCTC-5 37090 35762 0.037156
 8 UR7  5-Cy3-ACTACAAACTTAGAGTGCAGCAGAGGGGAGTGGAATTC-3  3  9 3-TCAGTCGTCTCCCCTC-5 38032 36174 0.051349
 8 UR7  5-Cy3-ACTACAAACTTAGAGTGCAGCAGAGGGGAGTGGAATTC-3  4  1 3-TCACATCGTCTCCCCTC-5 36204 35333 0.024642
 8 UR7  5-Cy3-ACTACAAACTTAGAGTGCAGCAGAGGGGAGTGGAATTC-3  4  2 3-TCACCTCGTCTCCCCTC-5 36324 35469 0.024118
 8 UR7  5-Cy3-ACTACAAACTTAGAGTGCAGCAGAGGGGAGTGGAATTC-3  4  3 3-TCACGTCGTCTCCCCTC-5 39921 35610 0.121063
 8 UR7  5-Cy3-ACTACAAACTTAGAGTGCAGCAGAGGGGAGTGGAATTC-3  4  4 3-TCACTTCGTCTCCCCTC-5 35658 35276 0.010837
 8 UR7  5-Cy3-ACTACAAACTTAGAGTGCAGCAGAGGGGAGTGGAATTC-3  4  5 3-TCACGATCGTCTCCCCTC-5 36174 35527 0.018233
 8 UR7  5-Cy3-ACTACAAACTTAGAGTGCAGCAGAGGGGAGTGGAATTC-3  4  6 3-TCACGCTCGTCTCCCCTC-5 36583 35448 0.032003
 8 UR7  5-Cy3-ACTACAAACTTAGAGTGCAGCAGAGGGGAGTGGAATTC-3  4  7 3-TCACGGTCGTCTCCCCTC-5 37556 35312 0.063533
 8 UR7  5-Cy3-ACTACAAACTTAGAGTGCAGCAGAGGGGAGTGGAATTC-3  4  8 3-TCACGTTCGTCTCCCCTC-5 36604 35568 0.029111
 8 UR7  5-Cy3-ACTACAAACTTAGAGTGCAGCAGAGGGGAGTGGAATTC-3  4  9 3-TCACTCGTCTCCCCTC-5 36714 35610 0.030993
 8 UR7  5-Cy3-ACTACAAACTTAGAGTGCAGCAGAGGGGAGTGGAATTC-3  5  1 3-TCACGACGTCTCCCCTC-5 37414 36540 0.023919
 8 UR7  5-Cy3-ACTACAAACTTAGAGTGCAGCAGAGGGGAGTGGAATTC-3  5  2 3-TCACGCCGTCTCCCCTC-5 37463 36571 0.024372
 8 UR7  5-Cy3-ACTACAAACTTAGAGTGCAGCAGAGGGGAGTGGAATTC-3  5  3 3-TCACGGCGTCTCCCCTC-5 38057 36843 0.032955
 8 UR7  5-Cy3-ACTACAAACTTAGAGTGCAGCAGAGGGGAGTGGAATTC-3  5  4 3-TCACGTCGTCTCCCCTC-5 41026 36556 0.122274
 8 UR7  5-Cy3-ACTACAAACTTAGAGTGCAGCAGAGGGGAGTGGAATTC-3  5  5 3-TCACGTACGTCTCCCCTC-5 38544 36801 0.047351
 8 UR7  5-Cy3-ACTACAAACTTAGAGTGCAGCAGAGGGGAGTGGAATTC-3  5  6 3-TCACGTCCGTCTCCCCTC-5 38648 36712 0.052708
 8 UR7  5-Cy3-ACTACAAACTTAGAGTGCAGCAGAGGGGAGTGGAATTC-3  5  7 3-TCACGTGCGTCTCCCCTC-5 37736 36707 0.028016
 8 UR7  5-Cy3-ACTACAAACTTAGAGTGCAGCAGAGGGGAGTGGAATTC-3  5  8 3-TCACGTTCGTCTCCCCTC-5 37744 36702 0.028393
 8 UR7  5-Cy3-ACTACAAACTTAGAGTGCAGCAGAGGGGAGTGGAATTC-3  5  9 3-TCACGCGTCTCCCCTC-5 37939 36639 0.035465
 8 UR7  5-Cy3-ACTACAAACTTAGAGTGCAGCAGAGGGGAGTGGAATTC-3  6  1 3-TCACGTAGTCTCCCCTC-5 38461 36697 0.048084
 8 UR7  5-Cy3-ACTACAAACTTAGAGTGCAGCAGAGGGGAGTGGAATTC-3  6  2 3-TCACGTCGTCTCCCCTC-5 40888 36399 0.123329
 8 UR7  5-Cy3-ACTACAAACTTAGAGTGCAGCAGAGGGGAGTGGAATTC-3  6  3 3-TCACGTGGTCTCCCCTC-5 37238 36462 0.021304
 8 UR7  5-Cy3-ACTACAAACTTAGAGTGCAGCAGAGGGGAGTGGAATTC-3  6  4 3-TCACGTTGTCTCCCCTC-5 37145 36368 0.021385
 8 UR7  5-Cy3-ACTACAAACTTAGAGTGCAGCAGAGGGGAGTGGAATTC-3  6  5 3-TCACGTCAGTCTCCCCTC-5 37251 36472 0.021359
 8 UR7  5-Cy3-ACTACAAACTTAGAGTGCAGCAGAGGGGAGTGGAATTC-3  6  6 3-TCACGTCCGTCTCCCCTC-5 38269 36582 0.046114
 8 UR7  5-Cy3-ACTACAAACTTAGAGTGCAGCAGAGGGGAGTGGAATTC-3  6  7 3-TCACGTCGGTCTCCCCTC-5 38366 36524 0.050425
 8 UR7  5-Cy3-ACTACAAACTTAGAGTGCAGCAGAGGGGAGTGGAATTC-3  6  8 3-TCACGTCTGTCTCCCCTC-5 37609 36712 0.024412
 8 UR7  5-Cy3-ACTACAAACTTAGAGTGCAGCAGAGGGGAGTGGAATTC-3  6  9 3-TCACGTGTCTCCCCTC-5 37539 36885 0.017731
 8 UR7  5-Cy3-ACTACAAACTTAGAGTGCAGCAGAGGGGAGTGGAATTC-3  7  1 3-TCACGTCATCTCCCCTC-5 36936 36352 0.016063
 8 UR7  5-Cy3-ACTACAAACTTAGAGTGCAGCAGAGGGGAGTGGAATTC-3  7  2 3-TCACGTCCTCTCCCCTC-5 37061 35924 0.031655
 8 UR7  5-Cy3-ACTACAAACTTAGAGTGCAGCAGAGGGGAGTGGAATTC-3  7  3 3-TCACGTCGTCTCCCCTC-5 40399 36200 0.115989
 8 UR7  5-Cy3-ACTACAAACTTAGAGTGCAGCAGAGGGGAGTGGAATTC-3  7  4 3-TCACGTCTTCTCCCCTC-5 36528 35819 0.019780
 8 UR7  5-Cy3-ACTACAAACTTAGAGTGCAGCAGAGGGGAGTGGAATTC-3  7  5 3-TCACGTCGATCTCCCCTC-5 37171 36070 0.030521
 8 UR7  5-Cy3-ACTACAAACTTAGAGTGCAGCAGAGGGGAGTGGAATTC-3  7  6 3-TCACGTCGCTCTCCCCTC-5 37080 35798 0.035801
 8 UR7  5-Cy3-ACTACAAACTTAGAGTGCAGCAGAGGGGAGTGGAATTC-3  7  7 3-TCACGTCGGTCTCCCCTC-5 37985 36180 0.049910
 8 UR7  5-Cy3-ACTACAAACTTAGAGTGCAGCAGAGGGGAGTGGAATTC-3  7  8 3-TCACGTCGTTCTCCCCTC-5 37607 36138 0.040645
 8 UR7  5-Cy3-ACTACAAACTTAGAGTGCAGCAGAGGGGAGTGGAATTC-3  7  9 3-TCACGTCTCTCCCCTC-5 37084 35986 0.030505
 8 UR7  5-Cy3-ACTACAAACTTAGAGTGCAGCAGAGGGGAGTGGAATTC-3  8  1 3-TCACGTCGACTCCCCTC-5 36538 35850 0.019183
 8 UR7  5-Cy3-ACTACAAACTTAGAGTGCAGCAGAGGGGAGTGGAATTC-3  8  2 3-TCACGTCGCCTCCCCTC-5 36773 35574 0.033718
 8 UR7  5-Cy3-ACTACAAACTTAGAGTGCAGCAGAGGGGAGTGGAATTC-3  8  3 3-TCACGTCGGCTCCCCTC-5 36839 35772 0.029815
 8 UR7  5-Cy3-ACTACAAACTTAGAGTGCAGCAGAGGGGAGTGGAATTC-3  8  4 3-TCACGTCGTCTCCCCTC-5 39911 35756 0.116181
 8 UR7  5-Cy3-ACTACAAACTTAGAGTGCAGCAGAGGGGAGTGGAATTC-3  8  5 3-TCACGTCGTACTCCCCTC-5 37585 35615 0.055316
 8 UR7  5-Cy3-ACTACAAACTTAGAGTGCAGCAGAGGGGAGTGGAATTC-3  8  6 3-TCACGTCGTCCTCCCCTC-5 37941 35683 0.063269
 8 UR7  5-Cy3-ACTACAAACTTAGAGTGCAGCAGAGGGGAGTGGAATTC-3  8  7 3-TCACGTCGTGCTCCCCTC-5 36828 35887 0.026222
 8 UR7  5-Cy3-ACTACAAACTTAGAGTGCAGCAGAGGGGAGTGGAATTC-3  8  8 3-TCACGTCGTTCTCCCCTC-5 37376 35824 0.043313
 8 UR7  5-Cy3-ACTACAAACTTAGAGTGCAGCAGAGGGGAGTGGAATTC-3  8  9 3-TCACGTCGCTCCCCTC-5 36498 35448 0.029616
 8 UR7  5-Cy3-ACTACAAACTTAGAGTGCAGCAGAGGGGAGTGGAATTC-3  9  1 3-TCACGTCGTATCCCCTC-5 41610 36383 0.143642
 8 UR7  5-Cy3-ACTACAAACTTAGAGTGCAGCAGAGGGGAGTGGAATTC-3  9  2 3-TCACGTCGTCTCCCCTC-5 40871 36629 0.115817
 8 UR7  5-Cy3-ACTACAAACTTAGAGTGCAGCAGAGGGGAGTGGAATTC-3  9  3 3-TCACGTCGTGTCCCCTC-5 37520 36953 0.015345
 8 UR7  5-Cy3-ACTACAAACTTAGAGTGCAGCAGAGGGGAGTGGAATTC-3  9  4 3-TCACGTCGTTTCCCCTC-5 37279 36242 0.028596
 8 UR7  5-Cy3-ACTACAAACTTAGAGTGCAGCAGAGGGGAGTGGAATTC-3  9  5 3-TCACGTCGTCATCCCCTC-5 37767 36524 0.034032
 8 UR7  5-Cy3-ACTACAAACTTAGAGTGCAGCAGAGGGGAGTGGAATTC-3  9  6 3-TCACGTCGTCCTCCCCTC-5 39113 36864 0.061008
 8 UR7  5-Cy3-ACTACAAACTTAGAGTGCAGCAGAGGGGAGTGGAATTC-3  9  7 3-TCACGTCGTCGTCCCCTC-5 39128 36895 0.060508
 8 UR7  5-Cy3-ACTACAAACTTAGAGTGCAGCAGAGGGGAGTGGAATTC-3  9  8 3-TCACGTCGTCTTCCCCTC-5 38334 36530 0.049406
 8 UR7  5-Cy3-ACTACAAACTTAGAGTGCAGCAGAGGGGAGTGGAATTC-3  9  9 3-TCACGTCGTTCCCCTC-5 37270 36268 0.027622
 8 UR7  5-Cy3-ACTACAAACTTAGAGTGCAGCAGAGGGGAGTGGAATTC-3 10  1 3-TCACGTCGTCACCCCTC-5 37501 36268 0.033980
 8 UR7  5-Cy3-ACTACAAACTTAGAGTGCAGCAGAGGGGAGTGGAATTC-3 10  2 3-TCACGTCGTCCCCCCTC-5 38423 36305 0.058347
 8 UR7  5-Cy3-ACTACAAACTTAGAGTGCAGCAGAGGGGAGTGGAATTC-3 10  3 3-TCACGTCGTCGCCCCTC-5 38148 36070 0.057620
 8 UR7  5-Cy3-ACTACAAACTTAGAGTGCAGCAGAGGGGAGTGGAATTC-3 10  4 3-TCACGTCGTCTCCCCTC-5 40385 36326 0.111729
 8 UR7  5-Cy3-ACTACAAACTTAGAGTGCAGCAGAGGGGAGTGGAATTC-3 10  5 3-TCACGTCGTCTACCCCTC-5 37924 36336 0.043693
 8 UR7  5-Cy3-ACTACAAACTTAGAGTGCAGCAGAGGGGAGTGGAATTC-3 10  6 3-TCACGTCGTCTCCCCCTC-5 40382 36253 0.113914
 8 UR7  5-Cy3-ACTACAAACTTAGAGTGCAGCAGAGGGGAGTGGAATTC-3 10  7 3-TCACGTCGTCTGCCCCTC-5 38000 36326 0.046090
 8 UR7  5-Cy3-ACTACAAACTTAGAGTGCAGCAGAGGGGAGTGGAATTC-3 10  8 3-TCACGTCGTCTTCCCCTC-5 37475 35960 0.042138
 8 UR7  5-Cy3-ACTACAAACTTAGAGTGCAGCAGAGGGGAGTGGAATTC-3 10  9 3-TCACGTCGTCCCCCTC-5 38006 36253 0.048376
 8 UR7  5-Cy3-ACTACAAACTTAGAGTGCAGCAGAGGGGAGTGGAATTC-3 11  1 3-TCACGTCGTCTACCCTC-5 37329 36242 0.029997
 8 UR7  5-Cy3-ACTACAAACTTAGAGTGCAGCAGAGGGGAGTGGAATTC-3 11  2 3-TCACGTCGTCTCCCCTC-5 40023 36039 0.110554
 8 UR7  5-Cy3-ACTACAAACTTAGAGTGCAGCAGAGGGGAGTGGAATTC-3 11  3 3-TCACGTCGTCTGCCCTC-5 37107 35490 0.045572
 8 UR7  5-Cy3-ACTACAAACTTAGAGTGCAGCAGAGGGGAGTGGAATTC-3 11  4 3-TCACGTCGTCTTCCCTC-5 37327 35997 0.036965
 8 UR7  5-Cy3-ACTACAAACTTAGAGTGCAGCAGAGGGGAGTGGAATTC-3 11  5 3-TCACGTCGTCTCACCCTC-5 39166 35897 0.091049
 8 UR7  5-Cy3-ACTACAAACTTAGAGTGCAGCAGAGGGGAGTGGAATTC-3 11  6 3-TCACGTCGTCTCCCCCTC-5 39868 35850 0.112072
 8 UR7  5-Cy3-ACTACAAACTTAGAGTGCAGCAGAGGGGAGTGGAATTC-3 11  7 3-TCACGTCGTCTCGCCCTC-5 38231 36169 0.056999
 8 UR7  5-Cy3-ACTACAAACTTAGAGTGCAGCAGAGGGGAGTGGAATTC-3 11  8 3-TCACGTCGTCTCTCCCTC-5 38364 36279 0.057476
 8 UR7  5-Cy3-ACTACAAACTTAGAGTGCAGCAGAGGGGAGTGGAATTC-3 11  9 3-TCACGTCGTCTCCCTC-5 37767 35971 0.049952
 8 UR7  5-Cy3-ACTACAAACTTAGAGTGCAGCAGAGGGGAGTGGAATTC-3 12  1 3-TCACGTCGTCTCACCTC-5 38428 36039 0.066289
 8 UR7  5-Cy3-ACTACAAACTTAGAGTGCAGCAGAGGGGAGTGGAATTC-3 12  2 3-TCACGTCGTCTCCCCTC-5 39974 35756 0.117956
 8 UR7  5-Cy3-ACTACAAACTTAGAGTGCAGCAGAGGGGAGTGGAATTC-3 12  3 3-TCACGTCGTCTCGCCTC-5 37133 35636 0.041992
 8 UR7  5-Cy3-ACTACAAACTTAGAGTGCAGCAGAGGGGAGTGGAATTC-3 12  4 3-TCACGTCGTCTCTCCTC-5 37154 35683 0.041212
 8 UR7  5-Cy3-ACTACAAACTTAGAGTGCAGCAGAGGGGAGTGGAATTC-3 12  5 3-TCACGTCGTCTCCACCTC-5 38502 35688 0.078823
 8 UR7  5-Cy3-ACTACAAACTTAGAGTGCAGCAGAGGGGAGTGGAATTC-3 12  6 3-TCACGTCGTCTCCCCCTC-5 39371 35746 0.101414
 8 UR7  5-Cy3-ACTACAAACTTAGAGTGCAGCAGAGGGGAGTGGAATTC-3 12  7 3-TCACGTCGTCTCCGCCTC-5 38237 35986 0.062546
 8 UR7  5-Cy3-ACTACAAACTTAGAGTGCAGCAGAGGGGAGTGGAATTC-3 12  8 3-TCACGTCGTCTCCTCCTC-5 37841 35385 0.069407
 8 UR7  5-Cy3-ACTACAAACTTAGAGTGCAGCAGAGGGGAGTGGAATTC-3 12  9 3-TCACGTCGTCTCCCTC-5 37767 35459 0.065112
 8 UR7  5-Cy3-ACTACAAACTTAGAGTGCAGCAGAGGGGAGTGGAATTC-3 13  1 3-TCACGTCGTCTCCACTC-5 37558 35302 0.063908
 8 UR7  5-Cy3-ACTACAAACTTAGAGTGCAGCAGAGGGGAGTGGAATTC-3 13  2 3-TCACGTCGTCTCCCCTC-5 40476 36122 0.120518
 8 UR7  5-Cy3-ACTACAAACTTAGAGTGCAGCAGAGGGGAGTGGAATTC-3 13  3 3-TCACGTCGTCTCCGCTC-5 37617 35850 0.049281
 8 UR7  5-Cy3-ACTACAAACTTAGAGTGCAGCAGAGGGGAGTGGAATTC-3 13  4 3-TCACGTCGTCTCCTCTC-5 37818 36049 0.049078
 8 UR7  5-Cy3-ACTACAAACTTAGAGTGCAGCAGAGGGGAGTGGAATTC-3 13  5 3-TCACGTCGTCTCCCACTC-5 39126 36122 0.083150
 8 UR7  5-Cy3-ACTACAAACTTAGAGTGCAGCAGAGGGGAGTGGAATTC-3 13  6 3-TCACGTCGTCTCCCCCTC-5 39974 36044 0.109043
 8 UR7  5-Cy3-ACTACAAACTTAGAGTGCAGCAGAGGGGAGTGGAATTC-3 13  7 3-TCACGTCGTCTCCCGCTC-5 38083 35558 0.071004
 8 UR7  5-Cy3-ACTACAAACTTAGAGTGCAGCAGAGGGGAGTGGAATTC-3 13  8 3-TCACGTCGTCTCCCTCTC-5 38222 35521 0.076038
 8 UR7  5-Cy3-ACTACAAACTTAGAGTGCAGCAGAGGGGAGTGGAATTC-3 13  9 3-TCACGTCGTCTCCCTC-5 38457 36153 0.063719
 8 UR7  5-Cy3-ACTACAAACTTAGAGTGCAGCAGAGGGGAGTGGAATTC-3 14  1 3-TCACGTCGTCTCCCATC-5 38083 35208 0.081653
 8 UR7  5-Cy3-ACTACAAACTTAGAGTGCAGCAGAGGGGAGTGGAATTC-3 14  2 3-TCACGTCGTCTCCCCTC-5 40382 36044 0.120372
 8 UR7  5-Cy3-ACTACAAACTTAGAGTGCAGCAGAGGGGAGTGGAATTC-3 14  3 3-TCACGTCGTCTCCCGTC-5 37370 35124 0.063928
 8 UR7  5-Cy3-ACTACAAACTTAGAGTGCAGCAGAGGGGAGTGGAATTC-3 14  4 3-TCACGTCGTCTCCCTTC-5 37905 35877 0.056537
 8 UR7  5-Cy3-ACTACAAACTTAGAGTGCAGCAGAGGGGAGTGGAATTC-3 14  5 3-TCACGTCGTCTCCCCATC-5 38387 35798 0.072325
 8 UR7  5-Cy3-ACTACAAACTTAGAGTGCAGCAGAGGGGAGTGGAATTC-3 14  6 3-TCACGTCGTCTCCCCCTC-5 39678 35673 0.112272
 8 UR7  5-Cy3-ACTACAAACTTAGAGTGCAGCAGAGGGGAGTGGAATTC-3 14  7 3-TCACGTCGTCTCCCCGTC-5 38931 35422 0.099063
 8 UR7  5-Cy3-ACTACAAACTTAGAGTGCAGCAGAGGGGAGTGGAATTC-3 14  8 3-TCACGTCGTCTCCCCTTC-5 38428 35255 0.089992
 8 UR7  5-Cy3-ACTACAAACTTAGAGTGCAGCAGAGGGGAGTGGAATTC-3 14  9 3-TCACGTCGTCTCCCTC-5 37805 35668 0.059939
 8 UR7  5-Cy3-ACTACAAACTTAGAGTGCAGCAGAGGGGAGTGGAATTC-3 15  1 3-TCACGTCGTCTCCCCAC-5 38377 35500 0.081022
 8 UR7  5-Cy3-ACTACAAACTTAGAGTGCAGCAGAGGGGAGTGGAATTC-3 15  2 3-TCACGTCGTCTCCCCCC-5 38808 35850 0.082506
 8 UR7  5-Cy3-ACTACAAACTTAGAGTGCAGCAGAGGGGAGTGGAATTC-3 15  3 3-TCACGTCGTCTCCCCGC-5 38635 35506 0.088133
 8 UR7  5-Cy3-ACTACAAACTTAGAGTGCAGCAGAGGGGAGTGGAATTC-3 15  4 3-TCACGTCGTCTCCCCTC-5 40107 35845 0.118904
 8 UR7  5-Cy3-ACTACAAACTTAGAGTGCAGCAGAGGGGAGTGGAATTC-3 15  5 3-TCACGTCGTCTCCCCTAC-5 38243 35260 0.084610
 8 UR7  5-Cy3-ACTACAAACTTAGAGTGCAGCAGAGGGGAGTGGAATTC-3 15  6 3-TCACGTCGTCTCCCCTCC-5 39718 35354 0.123436
 8 UR7  5-Cy3-ACTACAAACTTAGAGTGCAGCAGAGGGGAGTGGAATTC-3 15  7 3-TCACGTCGTCTCCCCTGC-5 38518 35349 0.089666
 8 UR7  5-Cy3-ACTACAAACTTAGAGTGCAGCAGAGGGGAGTGGAATTC-3 15  8 3-TCACGTCGTCTCCCCTTC-5 38675 35448 0.091031
 8 UR7  5-Cy3-ACTACAAACTTAGAGTGCAGCAGAGGGGAGTGGAATTC-3 15  9 3-TCACGTCGTCTCCCCC-5 38406 35145 0.092792
 8 UR7  5-Cy3-ACTACAAACTTAGAGTGCAGCAGAGGGGAGTGGAATTC-3 16  1 3-TCACGTCGTCTCCCCTA-5 38478 35224 0.092403
 8 UR7  5-Cy3-ACTACAAACTTAGAGTGCAGCAGAGGGGAGTGGAATTC-3 16  2 3-TCACGTCGTCTCCCCTC-5 39716 35093 0.131738
 8 UR7  5-Cy3-ACTACAAACTTAGAGTGCAGCAGAGGGGAGTGGAATTC-3 16  3 3-TCACGTCGTCTCCCCTG-5 37888 35093 0.079649
 8 UR7  5-Cy3-ACTACAAACTTAGAGTGCAGCAGAGGGGAGTGGAATTC-3 16  4 3-TCACGTCGTCTCCCCTT-5 38292 35255 0.086151
 8 UR7  5-Cy3-ACTACAAACTTAGAGTGCAGCAGAGGGGAGTGGAATTC-3 16  5 3-TCACGTCGTCTCCCCTCA-5 40662 35767 0.136854
 8 UR7  5-Cy3-ACTACAAACTTAGAGTGCAGCAGAGGGGAGTGGAATTC-3 16  6 3-TCACGTCGTCTCCCCTCC-5 39259 34915 0.124407
 8 UR7  5-Cy3-ACTACAAACTTAGAGTGCAGCAGAGGGGAGTGGAATTC-3 16  7 3-TCACGTCGTCTCCCCTCG-5 39168 35114 0.115459
 8 UR7  5-Cy3-ACTACAAACTTAGAGTGCAGCAGAGGGGAGTGGAATTC-3 16  8 3-TCACGTCGTCTCCCCTCT-5 39166 35464 0.104389
 8 UR7  5-Cy3-ACTACAAACTTAGAGTGCAGCAGAGGGGAGTGGAATTC-3 16  9 3-TCACGTCGTCTCCCCT-5 38184 35035 0.089874

 9 UR8  5-Cy3-ACTACAAACTTAGAGTGCAGCAGAGGGGAGTGGAATTC-3  1  1 3-TATCCCCTCACCTTAAG-5 38990 36064 0.081133
 9 UR8  5-Cy3-ACTACAAACTTAGAGTGCAGCAGAGGGGAGTGGAATTC-3  1  2 3-TCTCCCCTCACCTTAAG-5 39333 36009 0.092303
 9 UR8  5-Cy3-ACTACAAACTTAGAGTGCAGCAGAGGGGAGTGGAATTC-3  1  3 3-TGTCCCCTCACCTTAAG-5 38216 35624 0.072752
 9 UR8  5-Cy3-ACTACAAACTTAGAGTGCAGCAGAGGGGAGTGGAATTC-3  1  4 3-TTTCCCCTCACCTTAAG-5 37336 35370 0.055569
 9 UR8  5-Cy3-ACTACAAACTTAGAGTGCAGCAGAGGGGAGTGGAATTC-3  1  5 3-TCATCCCCTCACCTTAAG-5 38258 36016 0.062269
 9 UR8  5-Cy3-ACTACAAACTTAGAGTGCAGCAGAGGGGAGTGGAATTC-3  1  6 3-TCCTCCCCTCACCTTAAG-5 38802 35751 0.085336
 9 UR8  5-Cy3-ACTACAAACTTAGAGTGCAGCAGAGGGGAGTGGAATTC-3  1  7 3-TCGTCCCCTCACCTTAAG-5 39282 35821 0.096627
 9 UR8  5-Cy3-ACTACAAACTTAGAGTGCAGCAGAGGGGAGTGGAATTC-3  1  8 3-TCTTCCCCTCACCTTAAG-5 38375 36062 0.064124
 9 UR8  5-Cy3-ACTACAAACTTAGAGTGCAGCAGAGGGGAGTGGAATTC-3  1  9 3-TTCCCCTCACCTTAAG-5 38028 35772 0.063047
 9 UR8  5-Cy3-ACTACAAACTTAGAGTGCAGCAGAGGGGAGTGGAATTC-3  2  1 3-TCACCCCTCACCTTAAG-5 37503 34960 0.072743
 9 UR8  5-Cy3-ACTACAAACTTAGAGTGCAGCAGAGGGGAGTGGAATTC-3  2  2 3-TCCCCCCTCACCTTAAG-5 37361 35449 0.053954
 9 UR8  5-Cy3-ACTACAAACTTAGAGTGCAGCAGAGGGGAGTGGAATTC-3  2  3 3-TCGCCCCTCACCTTAAG-5 38461 35565 0.081440
 9 UR8  5-Cy3-ACTACAAACTTAGAGTGCAGCAGAGGGGAGTGGAATTC-3  2  4 3-TCTCCCCTCACCTTAAG-5 38565 35171 0.096487
 9 UR8  5-Cy3-ACTACAAACTTAGAGTGCAGCAGAGGGGAGTGGAATTC-3  2  5 3-TCTACCCCTCACCTTAAG-5 38129 35516 0.073569
 9 UR8  5-Cy3-ACTACAAACTTAGAGTGCAGCAGAGGGGAGTGGAATTC-3  2  6 3-TCTCCCCCTCACCTTAAG-5 37266 35053 0.063134
 9 UR8  5-Cy3-ACTACAAACTTAGAGTGCAGCAGAGGGGAGTGGAATTC-3  2  7 3-TCTGCCCCTCACCTTAAG-5 37837 35586 0.063258
 9 UR8  5-Cy3-ACTACAAACTTAGAGTGCAGCAGAGGGGAGTGGAATTC-3  2  8 3-TCTTCCCCTCACCTTAAG-5 37537 35273 0.064179
 9 UR8  5-Cy3-ACTACAAACTTAGAGTGCAGCAGAGGGGAGTGGAATTC-3  2  9 3-TCCCCCTCACCTTAAG-5 37882 35226 0.075375
 9 UR8  5-Cy3-ACTACAAACTTAGAGTGCAGCAGAGGGGAGTGGAATTC-3  3  1 3-TCTACCCTCACCTTAAG-5 35556 34949 0.017374
 9 UR8  5-Cy3-ACTACAAACTTAGAGTGCAGCAGAGGGGAGTGGAATTC-3  3  2 3-TCTCCCCTCACCTTAAG-5 38036 34562 0.100514
 9 UR8  5-Cy3-ACTACAAACTTAGAGTGCAGCAGAGGGGAGTGGAATTC-3  3  3 3-TCTGCCCTCACCTTAAG-5 35760 34253 0.043978
 9 UR8  5-Cy3-ACTACAAACTTAGAGTGCAGCAGAGGGGAGTGGAATTC-3  3  4 3-TCTTCCCTCACCTTAAG-5 36128 34334 0.052255
 9 UR8  5-Cy3-ACTACAAACTTAGAGTGCAGCAGAGGGGAGTGGAATTC-3  3  5 3-TCTCACCCTCACCTTAAG-5 37528 35178 0.066819
 9 UR8  5-Cy3-ACTACAAACTTAGAGTGCAGCAGAGGGGAGTGGAATTC-3  3  6 3-TCTCCCCCTCACCTTAAG-5 36980 34882 0.060169
 9 UR8  5-Cy3-ACTACAAACTTAGAGTGCAGCAGAGGGGAGTGGAATTC-3  3  7 3-TCTCGCCCTCACCTTAAG-5 36872 34805 0.059388
 9 UR8  5-Cy3-ACTACAAACTTAGAGTGCAGCAGAGGGGAGTGGAATTC-3  3  8 3-TCTCTCCCTCACCTTAAG-5 37353 35042 0.065930
 9 UR8  5-Cy3-ACTACAAACTTAGAGTGCAGCAGAGGGGAGTGGAATTC-3  3  9 3-TCTCCCTCACCTTAAG-5 35546 34865 0.019540
 9 UR8  5-Cy3-ACTACAAACTTAGAGTGCAGCAGAGGGGAGTGGAATTC-3  4  1 3-TCTCACCTCACCTTAAG-5 35193 34300 0.026030
 9 UR8  5-Cy3-ACTACAAACTTAGAGTGCAGCAGAGGGGAGTGGAATTC-3  4  2 3-TCTCCCCTCACCTTAAG-5 37315 34037 0.096283
 9 UR8  5-Cy3-ACTACAAACTTAGAGTGCAGCAGAGGGGAGTGGAATTC-3  4  3 3-TCTCGCCTCACCTTAAG-5 34367 33811 0.016457
 9 UR8  5-Cy3-ACTACAAACTTAGAGTGCAGCAGAGGGGAGTGGAATTC-3  4  4 3-TCTCTCCTCACCTTAAG-5 34987 34461 0.015287
 9 UR8  5-Cy3-ACTACAAACTTAGAGTGCAGCAGAGGGGAGTGGAATTC-3  4  5 3-TCTCCACCTCACCTTAAG-5 35882 34092 0.052501
 9 UR8  5-Cy3-ACTACAAACTTAGAGTGCAGCAGAGGGGAGTGGAATTC-3  4  6 3-TCTCCCCCTCACCTTAAG-5 36712 34742 0.056696
 9 UR8  5-Cy3-ACTACAAACTTAGAGTGCAGCAGAGGGGAGTGGAATTC-3  4  7 3-TCTCCGCCTCACCTTAAG-5 35698 34442 0.036489
 9 UR8  5-Cy3-ACTACAAACTTAGAGTGCAGCAGAGGGGAGTGGAATTC-3  4  8 3-TCTCCTCCTCACCTTAAG-5 35859 34501 0.039370
 9 UR8  5-Cy3-ACTACAAACTTAGAGTGCAGCAGAGGGGAGTGGAATTC-3  4  9 3-TCTCCCTCACCTTAAG-5 35521 34583 0.027101
 9 UR8  5-Cy3-ACTACAAACTTAGAGTGCAGCAGAGGGGAGTGGAATTC-3  5  1 3-TCTCCACTCACCTTAAG-5 36640 36109 0.014707
 9 UR8  5-Cy3-ACTACAAACTTAGAGTGCAGCAGAGGGGAGTGGAATTC-3  5  2 3-TCTCCCCTCACCTTAAG-5 39492 36018 0.096452
 9 UR8  5-Cy3-ACTACAAACTTAGAGTGCAGCAGAGGGGAGTGGAATTC-3  5  3 3-TCTCCGCTCACCTTAAG-5 36889 36263 0.017270
 9 UR8  5-Cy3-ACTACAAACTTAGAGTGCAGCAGAGGGGAGTGGAATTC-3  5  4 3-TCTCCTCTCACCTTAAG-5 36913 36329 0.016074
 9 UR8  5-Cy3-ACTACAAACTTAGAGTGCAGCAGAGGGGAGTGGAATTC-3  5  5 3-TCTCCCACTCACCTTAAG-5 38123 36568 0.042525
 9 UR8  5-Cy3-ACTACAAACTTAGAGTGCAGCAGAGGGGAGTGGAATTC-3  5  6 3-TCTCCCCCTCACCTTAAG-5 38726 36018 0.075188
 9 UR8  5-Cy3-ACTACAAACTTAGAGTGCAGCAGAGGGGAGTGGAATTC-3  5  7 3-TCTCCCGCTCACCTTAAG-5 37767 36145 0.044896
 9 UR8  5-Cy3-ACTACAAACTTAGAGTGCAGCAGAGGGGAGTGGAATTC-3  5  8 3-TCTCCCTCTCACCTTAAG-5 37640 36346 0.035625
 9 UR8  5-Cy3-ACTACAAACTTAGAGTGCAGCAGAGGGGAGTGGAATTC-3  5  9 3-TCTCCCTCACCTTAAG-5 37126 36382 0.020470
 9 UR8  5-Cy3-ACTACAAACTTAGAGTGCAGCAGAGGGGAGTGGAATTC-3  6  1 3-TCTCCCATCACCTTAAG-5 36836 35698 0.031885
 9 UR8  5-Cy3-ACTACAAACTTAGAGTGCAGCAGAGGGGAGTGGAATTC-3  6  2 3-TCTCCCCTCACCTTAAG-5 39128 35688 0.096396
 9 UR8  5-Cy3-ACTACAAACTTAGAGTGCAGCAGAGGGGAGTGGAATTC-3  6  3 3-TCTCCCGTCACCTTAAG-5 36246 35698 0.015350
 9 UR8  5-Cy3-ACTACAAACTTAGAGTGCAGCAGAGGGGAGTGGAATTC-3  6  4 3-TCTCCCTTCACCTTAAG-5 36559 35971 0.016351
 9 UR8  5-Cy3-ACTACAAACTTAGAGTGCAGCAGAGGGGAGTGGAATTC-3  6  5 3-TCTCCCCATCACCTTAAG-5 37027 36244 0.021598
 9 UR8  5-Cy3-ACTACAAACTTAGAGTGCAGCAGAGGGGAGTGGAATTC-3  6  6 3-TCTCCCCCTCACCTTAAG-5 38250 36043 0.061223
 9 UR8  5-Cy3-ACTACAAACTTAGAGTGCAGCAGAGGGGAGTGGAATTC-3  6  7 3-TCTCCCCGTCACCTTAAG-5 38356 35884 0.068864
 9 UR8  5-Cy3-ACTACAAACTTAGAGTGCAGCAGAGGGGAGTGGAATTC-3  6  8 3-TCTCCCCTTCACCTTAAG-5 36714 35893 0.022871
 9 UR8  5-Cy3-ACTACAAACTTAGAGTGCAGCAGAGGGGAGTGGAATTC-3  6  9 3-TCTCCCTCACCTTAAG-5 36308 35772 0.014963
 9 UR8  5-Cy3-ACTACAAACTTAGAGTGCAGCAGAGGGGAGTGGAATTC-3  7  1 3-TCTCCCCACACCTTAAG-5 35893 35491 0.011326
 9 UR8  5-Cy3-ACTACAAACTTAGAGTGCAGCAGAGGGGAGTGGAATTC-3  7  2 3-TCTCCCCCCACCTTAAG-5 35870 35334 0.015149
 9 UR8  5-Cy3-ACTACAAACTTAGAGTGCAGCAGAGGGGAGTGGAATTC-3  7  3 3-TCTCCCCGCACCTTAAG-5 37387 35669 0.048164
 9 UR8  5-Cy3-ACTACAAACTTAGAGTGCAGCAGAGGGGAGTGGAATTC-3  7  4 3-TCTCCCCTCACCTTAAG-5 39382 35243 0.117421
 9 UR8  5-Cy3-ACTACAAACTTAGAGTGCAGCAGAGGGGAGTGGAATTC-3  7  5 3-TCTCCCCTACACCTTAAG-5 35628 34871 0.021721
 9 UR8  5-Cy3-ACTACAAACTTAGAGTGCAGCAGAGGGGAGTGGAATTC-3  7  6 3-TCTCCCCTCCACCTTAAG-5 35971 35360 0.017292
 9 UR8  5-Cy3-ACTACAAACTTAGAGTGCAGCAGAGGGGAGTGGAATTC-3  7  7 3-TCTCCCCTGCACCTTAAG-5 35451 35068 0.010920
 9 UR8  5-Cy3-ACTACAAACTTAGAGTGCAGCAGAGGGGAGTGGAATTC-3  7  8 3-TCTCCCCTTCACCTTAAG-5 35918 35214 0.020007
 9 UR8  5-Cy3-ACTACAAACTTAGAGTGCAGCAGAGGGGAGTGGAATTC-3  7  9 3-TCTCCCCCACCTTAAG-5 36041 34998 0.029803
 9 UR8  5-Cy3-ACTACAAACTTAGAGTGCAGCAGAGGGGAGTGGAATTC-3  8  1 3-TCTCCCCTAACCTTAAG-5 36134 35114 0.029041
 9 UR8  5-Cy3-ACTACAAACTTAGAGTGCAGCAGAGGGGAGTGGAATTC-3  8  2 3-TCTCCCCTCACCTTAAG-5 37841 34630 0.092742
 9 UR8  5-Cy3-ACTACAAACTTAGAGTGCAGCAGAGGGGAGTGGAATTC-3  8  3 3-TCTCCCCTGACCTTAAG-5 35121 34822 0.008567
 9 UR8  5-Cy3-ACTACAAACTTAGAGTGCAGCAGAGGGGAGTGGAATTC-3  8  4 3-TCTCCCCTTACCTTAAG-5 35267 35021 0.007008
 9 UR8  5-Cy3-ACTACAAACTTAGAGTGCAGCAGAGGGGAGTGGAATTC-3  8  5 3-TCTCCCCTCAACCTTAAG-5 36054 34774 0.036809
 9 UR8  5-Cy3-ACTACAAACTTAGAGTGCAGCAGAGGGGAGTGGAATTC-3  8  6 3-TCTCCCCTCCACCTTAAG-5 35741 34987 0.021527
 9 UR8  5-Cy3-ACTACAAACTTAGAGTGCAGCAGAGGGGAGTGGAATTC-3  8  7 3-TCTCCCCTCGACCTTAAG-5 35438 34583 0.024716
 9 UR8  5-Cy3-ACTACAAACTTAGAGTGCAGCAGAGGGGAGTGGAATTC-3  8  8 3-TCTCCCCTCTACCTTAAG-5 35495 34647 0.024487
 9 UR8  5-Cy3-ACTACAAACTTAGAGTGCAGCAGAGGGGAGTGGAATTC-3  8  9 3-TCTCCCCTACCTTAAG-5 35009 34706 0.008717
 9 UR8  5-Cy3-ACTACAAACTTAGAGTGCAGCAGAGGGGAGTGGAATTC-3  9  1 3-TCTCCCCTCACCTTAAG-5 39877 36441 0.094287
 9 UR8  5-Cy3-ACTACAAACTTAGAGTGCAGCAGAGGGGAGTGGAATTC-3  9  2 3-TCTCCCCTCCCCTTAAG-5 36646 36301 0.009500
 9 UR8  5-Cy3-ACTACAAACTTAGAGTGCAGCAGAGGGGAGTGGAATTC-3  9  3 3-TCTCCCCTCGCCTTAAG-5 37057 36454 0.016541
 9 UR8  5-Cy3-ACTACAAACTTAGAGTGCAGCAGAGGGGAGTGGAATTC-3  9  4 3-TCTCCCCTCTCCTTAAG-5 36856 36253 0.016633
 9 UR8  5-Cy3-ACTACAAACTTAGAGTGCAGCAGAGGGGAGTGGAATTC-3  9  5 3-TCTCCCCTCAACCTTAAG-5 39758 36566 0.087311
 9 UR8  5-Cy3-ACTACAAACTTAGAGTGCAGCAGAGGGGAGTGGAATTC-3  9  6 3-TCTCCCCTCACCCTTAAG-5 38210 36388 0.050061
 9 UR8  5-Cy3-ACTACAAACTTAGAGTGCAGCAGAGGGGAGTGGAATTC-3  9  7 3-TCTCCCCTCAGCCTTAAG-5 36767 36011 0.020974
 9 UR8  5-Cy3-ACTACAAACTTAGAGTGCAGCAGAGGGGAGTGGAATTC-3  9  8 3-TCTCCCCTCATCCTTAAG-5 37332 36693 0.017413
 9 UR8  5-Cy3-ACTACAAACTTAGAGTGCAGCAGAGGGGAGTGGAATTC-3  9  9 3-TCTCCCCTCCCTTAAG-5 36877 36564 0.008564
 9 UR8  5-Cy3-ACTACAAACTTAGAGTGCAGCAGAGGGGAGTGGAATTC-3 10  1 3-TCTCCCCTCAACTTAAG-5 36284 36066 0.006042
 9 UR8  5-Cy3-ACTACAAACTTAGAGTGCAGCAGAGGGGAGTGGAATTC-3 10  2 3-TCTCCCCTCACCTTAAG-5 39657 35939 0.103432
 9 UR8  5-Cy3-ACTACAAACTTAGAGTGCAGCAGAGGGGAGTGGAATTC-3 10  3 3-TCTCCCCTCAGCTTAAG-5 36115 35927 0.005241
 9 UR8  5-Cy3-ACTACAAACTTAGAGTGCAGCAGAGGGGAGTGGAATTC-3 10  4 3-TCTCCCCTCATCTTAAG-5 36407 36200 0.005728
 9 UR8  5-Cy3-ACTACAAACTTAGAGTGCAGCAGAGGGGAGTGGAATTC-3 10  5 3-TCTCCCCTCACACTTAAG-5 37260 36009 0.034724
 9 UR8  5-Cy3-ACTACAAACTTAGAGTGCAGCAGAGGGGAGTGGAATTC-3 10  6 3-TCTCCCCTCACCCTTAAG-5 37408 35827 0.044112
 9 UR8  5-Cy3-ACTACAAACTTAGAGTGCAGCAGAGGGGAGTGGAATTC-3 10  7 3-TCTCCCCTCACGCTTAAG-5 37321 36333 0.027194
 9 UR8  5-Cy3-ACTACAAACTTAGAGTGCAGCAGAGGGGAGTGGAATTC-3 10  8 3-TCTCCCCTCACTCTTAAG-5 36561 36096 0.012895
 9 UR8  5-Cy3-ACTACAAACTTAGAGTGCAGCAGAGGGGAGTGGAATTC-3 10  9 3-TCTCCCCTCACTTAAG-5 36324 36060 0.007334
 9 UR8  5-Cy3-ACTACAAACTTAGAGTGCAGCAGAGGGGAGTGGAATTC-3 11  1 3-TCTCCCCTCACATTAAG-5 36781 35548 0.034698
 9 UR8  5-Cy3-ACTACAAACTTAGAGTGCAGCAGAGGGGAGTGGAATTC-3 11  2 3-TCTCCCCTCACCTTAAG-5 38345 35510 0.079838
 9 UR8  5-Cy3-ACTACAAACTTAGAGTGCAGCAGAGGGGAGTGGAATTC-3 11  3 3-TCTCCCCTCACGTTAAG-5 37158 35603 0.043677
 9 UR8  5-Cy3-ACTACAAACTTAGAGTGCAGCAGAGGGGAGTGGAATTC-3 11  4 3-TCTCCCCTCACTTTAAG-5 36312 35719 0.016585
 9 UR8  5-Cy3-ACTACAAACTTAGAGTGCAGCAGAGGGGAGTGGAATTC-3 11  5 3-TCTCCCCTCACCATTAAG-5 36257 35489 0.021641
 9 UR8  5-Cy3-ACTACAAACTTAGAGTGCAGCAGAGGGGAGTGGAATTC-3 11  6 3-TCTCCCCTCACCCTTAAG-5 37433 35948 0.041316
 9 UR8  5-Cy3-ACTACAAACTTAGAGTGCAGCAGAGGGGAGTGGAATTC-3 11  7 3-TCTCCCCTCACCGTTAAG-5 37983 35273 0.076835
 9 UR8  5-Cy3-ACTACAAACTTAGAGTGCAGCAGAGGGGAGTGGAATTC-3 11  8 3-TCTCCCCTCACCTTTAAG-5 38155 35753 0.067164
 9 UR8  5-Cy3-ACTACAAACTTAGAGTGCAGCAGAGGGGAGTGGAATTC-3 11  9 3-TCTCCCCTCACTTAAG-5 35753 35413 0.009619
 9 UR8  5-Cy3-ACTACAAACTTAGAGTGCAGCAGAGGGGAGTGGAATTC-3 12  1 3-TCTCCCCTCACCATAAG-5 35726 35025 0.019994
 9 UR8  5-Cy3-ACTACAAACTTAGAGTGCAGCAGAGGGGAGTGGAATTC-3 12  2 3-TCTCCCCTCACCCTAAG-5 36090 35176 0.025983
 9 UR8  5-Cy3-ACTACAAACTTAGAGTGCAGCAGAGGGGAGTGGAATTC-3 12  3 3-TCTCCCCTCACCGTAAG-5 36289 35252 0.029408
 9 UR8  5-Cy3-ACTACAAACTTAGAGTGCAGCAGAGGGGAGTGGAATTC-3 12  4 3-TCTCCCCTCACCTTAAG-5 38518 34934 0.102592
 9 UR8  5-Cy3-ACTACAAACTTAGAGTGCAGCAGAGGGGAGTGGAATTC-3 12  5 3-TCTCCCCTCACCTATAAG-5 36341 35389 0.026903
 9 UR8  5-Cy3-ACTACAAACTTAGAGTGCAGCAGAGGGGAGTGGAATTC-3 12  6 3-TCTCCCCTCACCTCTAAG-5 36961 34994 0.056227
 9 UR8  5-Cy3-ACTACAAACTTAGAGTGCAGCAGAGGGGAGTGGAATTC-3 12  7 3-TCTCCCCTCACCTGTAAG-5 37442 35241 0.062436
 9 UR8  5-Cy3-ACTACAAACTTAGAGTGCAGCAGAGGGGAGTGGAATTC-3 12  8 3-TCTCCCCTCACCTTTAAG-5 37602 35174 0.069053
 9 UR8  5-Cy3-ACTACAAACTTAGAGTGCAGCAGAGGGGAGTGGAATTC-3 12  9 3-TCTCCCCTCACCTAAG-5 35988 34886 0.031597
 9 UR8  5-Cy3-ACTACAAACTTAGAGTGCAGCAGAGGGGAGTGGAATTC-3 13  1 3-TCTCCCCTCACCTAAAG-5 37545 36430 0.030606
 9 UR8  5-Cy3-ACTACAAACTTAGAGTGCAGCAGAGGGGAGTGGAATTC-3 13  2 3-TCTCCCCTCACCTCAAG-5 38072 36143 0.053386
 9 UR8  5-Cy3-ACTACAAACTTAGAGTGCAGCAGAGGGGAGTGGAATTC-3 13  3 3-TCTCCCCTCACCTGAAG-5 39047 36354 0.074085
 9 UR8  5-Cy3-ACTACAAACTTAGAGTGCAGCAGAGGGGAGTGGAATTC-3 13  4 3-TCTCCCCTCACCTTAAG-5 39851 36612 0.088472
 9 UR8  5-Cy3-ACTACAAACTTAGAGTGCAGCAGAGGGGAGTGGAATTC-3 13  5 3-TCTCCCCTCACCTTAAAG-5 39140 35897 0.090352
 9 UR8  5-Cy3-ACTACAAACTTAGAGTGCAGCAGAGGGGAGTGGAATTC-3 13  6 3-TCTCCCCTCACCTTCAAG-5 38169 36451 0.047130
 9 UR8  5-Cy3-ACTACAAACTTAGAGTGCAGCAGAGGGGAGTGGAATTC-3 13  7 3-TCTCCCCTCACCTTGAAG-5 38157 36162 0.055172
 9 UR8  5-Cy3-ACTACAAACTTAGAGTGCAGCAGAGGGGAGTGGAATTC-3 13  8 3-TCTCCCCTCACCTTTAAG-5 38301 36250 0.056554
 9 UR8  5-Cy3-ACTACAAACTTAGAGTGCAGCAGAGGGGAGTGGAATTC-3 13  9 3-TCTCCCCTCACCTAAG-5 37505 36691 0.022200
 9 UR8  5-Cy3-ACTACAAACTTAGAGTGCAGCAGAGGGGAGTGGAATTC-3 14  1 3-TCTCCCCTCACCTTAAG-5 39428 35802 0.101288
 9 UR8  5-Cy3-ACTACAAACTTAGAGTGCAGCAGAGGGGAGTGGAATTC-3 14  2 3-TCTCCCCTCACCTTCAG-5 37482 35546 0.054461
 9 UR8  5-Cy3-ACTACAAACTTAGAGTGCAGCAGAGGGGAGTGGAATTC-3 14  3 3-TCTCCCCTCACCTTGAG-5 37886 35935 0.054283
 9 UR8  5-Cy3-ACTACAAACTTAGAGTGCAGCAGAGGGGAGTGGAATTC-3 14  4 3-TCTCCCCTCACCTTTAG-5 37892 35823 0.057760
 9 UR8  5-Cy3-ACTACAAACTTAGAGTGCAGCAGAGGGGAGTGGAATTC-3 14  5 3-TCTCCCCTCACCTTAAAG-5 39437 36024 0.094732
 9 UR8  5-Cy3-ACTACAAACTTAGAGTGCAGCAGAGGGGAGTGGAATTC-3 14  6 3-TCTCCCCTCACCTTACAG-5 38004 35624 0.066813
 9 UR8  5-Cy3-ACTACAAACTTAGAGTGCAGCAGAGGGGAGTGGAATTC-3 14  7 3-TCTCCCCTCACCTTAGAG-5 38686 35812 0.080227
 9 UR8  5-Cy3-ACTACAAACTTAGAGTGCAGCAGAGGGGAGTGGAATTC-3 14  8 3-TCTCCCCTCACCTTATAG-5 38605 36045 0.071022
 9 UR8  5-Cy3-ACTACAAACTTAGAGTGCAGCAGAGGGGAGTGGAATTC-3 14  9 3-TCTCCCCTCACCTTAG-5 38550 35696 0.079955
 9 UR8  5-Cy3-ACTACAAACTTAGAGTGCAGCAGAGGGGAGTGGAATTC-3 15  1 3-TCTCCCCTCACCTTAAG-5 39020 35163 0.109687
 9 UR8  5-Cy3-ACTACAAACTTAGAGTGCAGCAGAGGGGAGTGGAATTC-3 15  2 3-TCTCCCCTCACCTTACG-5 37706 35336 0.067058
 9 UR8  5-Cy3-ACTACAAACTTAGAGTGCAGCAGAGGGGAGTGGAATTC-3 15  3 3-TCTCCCCTCACCTTAGG-5 38220 35514 0.076194
 9 UR8  5-Cy3-ACTACAAACTTAGAGTGCAGCAGAGGGGAGTGGAATTC-3 15  4 3-TCTCCCCTCACCTTATG-5 37973 35379 0.073317
 9 UR8  5-Cy3-ACTACAAACTTAGAGTGCAGCAGAGGGGAGTGGAATTC-3 15  5 3-TCTCCCCTCACCTTAAAG-5 41095 35322 0.163462
 9 UR8  5-Cy3-ACTACAAACTTAGAGTGCAGCAGAGGGGAGTGGAATTC-3 15  6 3-TCTCCCCTCACCTTAACG-5 38963 35563 0.095604
 9 UR8  5-Cy3-ACTACAAACTTAGAGTGCAGCAGAGGGGAGTGGAATTC-3 15  7 3-TCTCCCCTCACCTTAAGG-5 38766 35097 0.104527
 9 UR8  5-Cy3-ACTACAAACTTAGAGTGCAGCAGAGGGGAGTGGAATTC-3 15  8 3-TCTCCCCTCACCTTAATG-5 38358 35169 0.090658
 9 UR8  5-Cy3-ACTACAAACTTAGAGTGCAGCAGAGGGGAGTGGAATTC-3 15  9 3-TCTCCCCTCACCTTAG-5 38231 35364 0.081065
 9 UR8  5-Cy3-ACTACAAACTTAGAGTGCAGCAGAGGGGAGTGGAATTC-3 16  1 3-TCTCCCCTCACCTTAAA-5 38679 34943 0.106927
 9 UR8  5-Cy3-ACTACAAACTTAGAGTGCAGCAGAGGGGAGTGGAATTC-3 16  2 3-TCTCCCCTCACCTTAAC-5 38559 35019 0.101075
 9 UR8  5-Cy3-ACTACAAACTTAGAGTGCAGCAGAGGGGAGTGGAATTC-3 16  3 3-TCTCCCCTCACCTTAAG-5 38628 34909 0.106545
 9 UR8  5-Cy3-ACTACAAACTTAGAGTGCAGCAGAGGGGAGTGGAATTC-3 16  4 3-TCTCCCCTCACCTTAAT-5 38178 35013 0.090398
 9 UR8  5-Cy3-ACTACAAACTTAGAGTGCAGCAGAGGGGAGTGGAATTC-3 16  5 3-TCTCCCCTCACCTTAAGA-5 38648 34975 0.105015
 9 UR8  5-Cy3-ACTACAAACTTAGAGTGCAGCAGAGGGGAGTGGAATTC-3 16  6 3-TCTCCCCTCACCTTAAGC-5 38808 34943 0.110620
 9 UR8  5-Cy3-ACTACAAACTTAGAGTGCAGCAGAGGGGAGTGGAATTC-3 16  7 3-TCTCCCCTCACCTTAAGG-5 38620 35093 0.100500
 9 UR8  5-Cy3-ACTACAAACTTAGAGTGCAGCAGAGGGGAGTGGAATTC-3 16  8 3-TCTCCCCTCACCTTAAGT-5 39050 34951 0.117252
 9 UR8  5-Cy3-ACTACAAACTTAGAGTGCAGCAGAGGGGAGTGGAATTC-3 16  9 3-TCTCCCCTCACCTTAA-5 38358 35161 0.090920


 1 BEI  5-ACGGAACTGAAAGCAAAGAC-Cy3-3  1  1 3-TAGCCTTGACTTTCGTT-5 39606 37944 0.043795
 1 BEI  5-ACGGAACTGAAAGCAAAGAC-Cy3-3  1  2 3-TCGCCTTGACTTTCGTT-5 39731 38132 0.041939
 1 BEI  5-ACGGAACTGAAAGCAAAGAC-Cy3-3  1  3 3-TGGCCTTGACTTTCGTT-5 40847 37824 0.079932
 1 BEI  5-ACGGAACTGAAAGCAAAGAC-Cy3-3  1  4 3-TTGCCTTGACTTTCGTT-5 41111 38036 0.080846
 1 BEI  5-ACGGAACTGAAAGCAAAGAC-Cy3-3  1  5 3-TTAGCCTTGACTTTCGTT-5 40138 37972 0.057048
 1 BEI  5-ACGGAACTGAAAGCAAAGAC-Cy3-3  1  6 3-TTCGCCTTGACTTTCGTT-5 40141 37972 0.057116
 1 BEI  5-ACGGAACTGAAAGCAAAGAC-Cy3-3  1  7 3-TTGGCCTTGACTTTCGTT-5 40212 37976 0.058892
 1 BEI  5-ACGGAACTGAAAGCAAAGAC-Cy3-3  1  8 3-TTTGCCTTGACTTTCGTT-5 40274 37536 0.072941
 1 BEI  5-ACGGAACTGAAAGCAAAGAC-Cy3-3  1  9 3-TGCCTTGACTTTCGTT-5 39739 37676 0.054753
 1 BEI  5-ACGGAACTGAAAGCAAAGAC-Cy3-3  2  1 3-TTACCTTGACTTTCGTT-5 39201 38052 0.030203
 1 BEI  5-ACGGAACTGAAAGCAAAGAC-Cy3-3  2  2 3-TTCCCTTGACTTTCGTT-5 39997 38028 0.051789
 1 BEI  5-ACGGAACTGAAAGCAAAGAC-Cy3-3  2  3 3-TTGCCTTGACTTTCGTT-5 41180 38132 0.079937
 1 BEI  5-ACGGAACTGAAAGCAAAGAC-Cy3-3  2  4 3-TTTCCTTGACTTTCGTT-5 39908 38112 0.047120
 1 BEI  5-ACGGAACTGAAAGCAAAGAC-Cy3-3  2  5 3-TTGACCTTGACTTTCGTT-5 39826 37888 0.051149
 1 BEI  5-ACGGAACTGAAAGCAAAGAC-Cy3-3  2  6 3-TTGCCCTTGACTTTCGTT-5 40973 38216 0.072137
 1 BEI  5-ACGGAACTGAAAGCAAAGAC-Cy3-3  2  7 3-TTGGCCTTGACTTTCGTT-5 40456 38012 0.064287
 1 BEI  5-ACGGAACTGAAAGCAAAGAC-Cy3-3  2  8 3-TTGTCCTTGACTTTCGTT-5 39985 38132 0.048585
 1 BEI  5-ACGGAACTGAAAGCAAAGAC-Cy3-3  2  9 3-TTCCTTGACTTTCGTT-5 39076 38012 0.027987
 1 BEI  5-ACGGAACTGAAAGCAAAGAC-Cy3-3  3  1 3-TTGACTTGACTTTCGTT-5 38505 37836 0.017681
 1 BEI  5-ACGGAACTGAAAGCAAAGAC-Cy3-3  3  2 3-TTGCCTTGACTTTCGTT-5 41336 38168 0.083010
 1 BEI  5-ACGGAACTGAAAGCAAAGAC-Cy3-3  3  3 3-TTGGCTTGACTTTCGTT-5 38968 37932 0.027320
 1 BEI  5-ACGGAACTGAAAGCAAAGAC-Cy3-3  3  4 3-TTGTCTTGACTTTCGTT-5 38679 37784 0.023688
 1 BEI  5-ACGGAACTGAAAGCAAAGAC-Cy3-3  3  5 3-TTGCACTTGACTTTCGTT-5 39442 38076 0.035874
 1 BEI  5-ACGGAACTGAAAGCAAAGAC-Cy3-3  3  6 3-TTGCCCTTGACTTTCGTT-5 40919 38032 0.075911
 1 BEI  5-ACGGAACTGAAAGCAAAGAC-Cy3-3  3  7 3-TTGCGCTTGACTTTCGTT-5 39163 37820 0.035507
 1 BEI  5-ACGGAACTGAAAGCAAAGAC-Cy3-3  3  8 3-TTGCTCTTGACTTTCGTT-5 39319 38112 0.031671
 1 BEI  5-ACGGAACTGAAAGCAAAGAC-Cy3-3  3  9 3-TTGCTTGACTTTCGTT-5 38682 37948 0.019332
 1 BEI  5-ACGGAACTGAAAGCAAAGAC-Cy3-3  4  1 3-TTGCATTGACTTTCGTT-5 39396 38076 0.034663
 1 BEI  5-ACGGAACTGAAAGCAAAGAC-Cy3-3  4  2 3-TTGCCTTGACTTTCGTT-5 41103 37920 0.083949
 1 BEI  5-ACGGAACTGAAAGCAAAGAC-Cy3-3  4  3 3-TTGCGTTGACTTTCGTT-5 38559 38072 0.012784
 1 BEI  5-ACGGAACTGAAAGCAAAGAC-Cy3-3  4  4 3-TTGCTTTGACTTTCGTT-5 39091 37768 0.035035
 1 BEI  5-ACGGAACTGAAAGCAAAGAC-Cy3-3  4  5 3-TTGCCATTGACTTTCGTT-5 39250 38200 0.027485
 1 BEI  5-ACGGAACTGAAAGCAAAGAC-Cy3-3  4  6 3-TTGCCCTTGACTTTCGTT-5 41162 38088 0.080714
 1 BEI  5-ACGGAACTGAAAGCAAAGAC-Cy3-3  4  7 3-TTGCCGTTGACTTTCGTT-5 39601 37984 0.042561
 1 BEI  5-ACGGAACTGAAAGCAAAGAC-Cy3-3  4  8 3-TTGCCTTTGACTTTCGTT-5 39992 38112 0.049337
 1 BEI  5-ACGGAACTGAAAGCAAAGAC-Cy3-3  4  9 3-TTGCTTGACTTTCGTT-5 38712 37916 0.021002
 1 BEI  5-ACGGAACTGAAAGCAAAGAC-Cy3-3  5  1 3-TTGCCATGACTTTCGTT-5 38641 38140 0.013126
 1 BEI  5-ACGGAACTGAAAGCAAAGAC-Cy3-3  5  2 3-TTGCCCTGACTTTCGTT-5 38889 38016 0.022963
 1 BEI  5-ACGGAACTGAAAGCAAAGAC-Cy3-3  5  3 3-TTGCCGTGACTTTCGTT-5 38541 38060 0.012633
 1 BEI  5-ACGGAACTGAAAGCAAAGAC-Cy3-3  5  4 3-TTGCCTTGACTTTCGTT-5 41275 38152 0.081854
 1 BEI  5-ACGGAACTGAAAGCAAAGAC-Cy3-3  5  5 3-TTGCCTATGACTTTCGTT-5 38856 38360 0.012922
 1 BEI  5-ACGGAACTGAAAGCAAAGAC-Cy3-3  5  6 3-TTGCCTCTGACTTTCGTT-5 39660 38312 0.035172
 1 BEI  5-ACGGAACTGAAAGCAAAGAC-Cy3-3  5  7 3-TTGCCTGTGACTTTCGTT-5 39987 38148 0.048212
 1 BEI  5-ACGGAACTGAAAGCAAAGAC-Cy3-3  5  8 3-TTGCCTTTGACTTTCGTT-5 40189 38008 0.057394
 1 BEI  5-ACGGAACTGAAAGCAAAGAC-Cy3-3  5  9 3-TTGCCTGACTTTCGTT-5 38707 38096 0.016044
 1 BEI  5-ACGGAACTGAAAGCAAAGAC-Cy3-3  6  1 3-TTGCCTAGACTTTCGTT-5 38464 38152 0.008178
 1 BEI  5-ACGGAACTGAAAGCAAAGAC-Cy3-3  6  2 3-TTGCCTCGACTTTCGTT-5 38720 38464 0.006656
 1 BEI  5-ACGGAACTGAAAGCAAAGAC-Cy3-3  6  3 3-TTGCCTGGACTTTCGTT-5 40038 38068 0.051760
 1 BEI  5-ACGGAACTGAAAGCAAAGAC-Cy3-3  6  4 3-TTGCCTTGACTTTCGTT-5 41198 38256 0.076905
 1 BEI  5-ACGGAACTGAAAGCAAAGAC-Cy3-3  6  5 3-TTGCCTTAGACTTTCGTT-5 39181 38344 0.021823
 1 BEI  5-ACGGAACTGAAAGCAAAGAC-Cy3-3  6  6 3-TTGCCTTCGACTTTCGTT-5 39526 37968 0.041045
 1 BEI  5-ACGGAACTGAAAGCAAAGAC-Cy3-3  6  7 3-TTGCCTTGGACTTTCGTT-5 40822 38000 0.074257
 1 BEI  5-ACGGAACTGAAAGCAAAGAC-Cy3-3  6  8 3-TTGCCTTTGACTTTCGTT-5 40123 38048 0.054533
 1 BEI  5-ACGGAACTGAAAGCAAAGAC-Cy3-3  6  9 3-TTGCCTGACTTTCGTT-5 38853 38380 0.012327
 1 BEI  5-ACGGAACTGAAAGCAAAGAC-Cy3-3  7  1 3-TTGCCTTAACTTTCGTT-5 38779 38140 0.016751
 1 BEI  5-ACGGAACTGAAAGCAAAGAC-Cy3-3  7  2 3-TTGCCTTCACTTTCGTT-5 39526 38300 0.032021
 1 BEI  5-ACGGAACTGAAAGCAAAGAC-Cy3-3  7  3 3-TTGCCTTGACTTTCGTT-5 41492 38240 0.085054
 1 BEI  5-ACGGAACTGAAAGCAAAGAC-Cy3-3  7  4 3-TTGCCTTTACTTTCGTT-5 39168 38504 0.017245
 1 BEI  5-ACGGAACTGAAAGCAAAGAC-Cy3-3  7  5 3-TTGCCTTGAACTTTCGTT-5 40740 38216 0.066041
 1 BEI  5-ACGGAACTGAAAGCAAAGAC-Cy3-3  7  6 3-TTGCCTTGCACTTTCGTT-5 40238 38040 0.057783
 1 BEI  5-ACGGAACTGAAAGCAAAGAC-Cy3-3  7  7 3-TTGCCTTGGACTTTCGTT-5 40740 38092 0.069512
 1 BEI  5-ACGGAACTGAAAGCAAAGAC-Cy3-3  7  8 3-TTGCCTTGTACTTTCGTT-5 40015 38280 0.045333
 1 BEI  5-ACGGAACTGAAAGCAAAGAC-Cy3-3  7  9 3-TTGCCTTACTTTCGTT-5 38705 38304 0.010459
 1 BEI  5-ACGGAACTGAAAGCAAAGAC-Cy3-3  8  1 3-TTGCCTTGACTTTCGTT-5 41364 38200 0.082840
 1 BEI  5-ACGGAACTGAAAGCAAAGAC-Cy3-3  8  2 3-TTGCCTTGCCTTTCGTT-5 39754 38120 0.042871
 1 BEI  5-ACGGAACTGAAAGCAAAGAC-Cy3-3  8  3 3-TTGCCTTGGCTTTCGTT-5 39529 38264 0.033059
 1 BEI  5-ACGGAACTGAAAGCAAAGAC-Cy3-3  8  4 3-TTGCCTTGTCTTTCGTT-5 39427 38168 0.032974
 1 BEI  5-ACGGAACTGAAAGCAAAGAC-Cy3-3  8  5 3-TTGCCTTGAACTTTCGTT-5 40771 38356 0.062951
 1 BEI  5-ACGGAACTGAAAGCAAAGAC-Cy3-3  8  6 3-TTGCCTTGACCTTTCGTT-5 40218 38416 0.046897
 1 BEI  5-ACGGAACTGAAAGCAAAGAC-Cy3-3  8  7 3-TTGCCTTGAGCTTTCGTT-5 39708 38232 0.038611
 1 BEI  5-ACGGAACTGAAAGCAAAGAC-Cy3-3  8  8 3-TTGCCTTGATCTTTCGTT-5 39818 38248 0.041054
 1 BEI  5-ACGGAACTGAAAGCAAAGAC-Cy3-3  8  9 3-TTGCCTTGCTTTCGTT-5 38956 38112 0.022133
 1 BEI  5-ACGGAACTGAAAGCAAAGAC-Cy3-3  9  1 3-TTGCCTTGAATTTCGTT-5 39982 38372 0.041960
 1 BEI  5-ACGGAACTGAAAGCAAAGAC-Cy3-3  9  2 3-TTGCCTTGACTTTCGTT-5 41344 38344 0.078239
 1 BEI  5-ACGGAACTGAAAGCAAAGAC-Cy3-3  9  3 3-TTGCCTTGAGTTTCGTT-5 39109 38172 0.024550
 1 BEI  5-ACGGAACTGAAAGCAAAGAC-Cy3-3  9  4 3-TTGCCTTGATTTTCGTT-5 39562 38220 0.035119
 1 BEI  5-ACGGAACTGAAAGCAAAGAC-Cy3-3  9  5 3-TTGCCTTGACATTTCGTT-5 39501 38200 0.034052
 1 BEI  5-ACGGAACTGAAAGCAAAGAC-Cy3-3  9  6 3-TTGCCTTGACCTTTCGTT-5 40189 38320 0.048785
 1 BEI  5-ACGGAACTGAAAGCAAAGAC-Cy3-3  9  7 3-TTGCCTTGACGTTTCGTT-5 40607 38320 0.059674
 1 BEI  5-ACGGAACTGAAAGCAAAGAC-Cy3-3  9  8 3-TTGCCTTGACTTTTCGTT-5 40576 38252 0.060755
 1 BEI  5-ACGGAACTGAAAGCAAAGAC-Cy3-3  9  9 3-TTGCCTTGATTTCGTT-5 38999 38256 0.019423
 1 BEI  5-ACGGAACTGAAAGCAAAGAC-Cy3-3 10  1 3-TTGCCTTGACATTCGTT-5 38961 38176 0.020553
 1 BEI  5-ACGGAACTGAAAGCAAAGAC-Cy3-3 10  2 3-TTGCCTTGACCTTCGTT-5 38994 38540 0.011778
 1 BEI  5-ACGGAACTGAAAGCAAAGAC-Cy3-3 10  3 3-TTGCCTTGACGTTCGTT-5 38996 38320 0.017653
 1 BEI  5-ACGGAACTGAAAGCAAAGAC-Cy3-3 10  4 3-TTGCCTTGACTTTCGTT-5 40960 38280 0.070010
 1 BEI  5-ACGGAACTGAAAGCAAAGAC-Cy3-3 10  5 3-TTGCCTTGACTATTCGTT-5 38971 38224 0.019540
 1 BEI  5-ACGGAACTGAAAGCAAAGAC-Cy3-3 10  6 3-TTGCCTTGACTCTTCGTT-5 39547 38208 0.035042
 1 BEI  5-ACGGAACTGAAAGCAAAGAC-Cy3-3 10  7 3-TTGCCTTGACTGTTCGTT-5 40340 38308 0.053056
 1 BEI  5-ACGGAACTGAAAGCAAAGAC-Cy3-3 10  8 3-TTGCCTTGACTTTTCGTT-5 40573 38280 0.059912
 1 BEI  5-ACGGAACTGAAAGCAAAGAC-Cy3-3 10  9 3-TTGCCTTGACTTCGTT-5 39209 38196 0.026520
 1 BEI  5-ACGGAACTGAAAGCAAAGAC-Cy3-3 11  1 3-TTGCCTTGACTATCGTT-5 38912 38244 0.017467
 1 BEI  5-ACGGAACTGAAAGCAAAGAC-Cy3-3 11  2 3-TTGCCTTGACTCTCGTT-5 38651 38152 0.013076
 1 BEI  5-ACGGAACTGAAAGCAAAGAC-Cy3-3 11  3 3-TTGCCTTGACTGTCGTT-5 38976 38260 0.018714
 1 BEI  5-ACGGAACTGAAAGCAAAGAC-Cy3-3 11  4 3-TTGCCTTGACTTTCGTT-5 41556 38412 0.081862
 1 BEI  5-ACGGAACTGAAAGCAAAGAC-Cy3-3 11  5 3-TTGCCTTGACTTATCGTT-5 39173 38268 0.023652
 1 BEI  5-ACGGAACTGAAAGCAAAGAC-Cy3-3 11  6 3-TTGCCTTGACTTCTCGTT-5 39660 38424 0.032155
 1 BEI  5-ACGGAACTGAAAGCAAAGAC-Cy3-3 11  7 3-TTGCCTTGACTTGTCGTT-5 40492 38372 0.055236
 1 BEI  5-ACGGAACTGAAAGCAAAGAC-Cy3-3 11  8 3-TTGCCTTGACTTTTCGTT-5 40809 38240 0.067180
 1 BEI  5-ACGGAACTGAAAGCAAAGAC-Cy3-3 11  9 3-TTGCCTTGACTTCGTT-5 39186 38388 0.020786
 1 BEI  5-ACGGAACTGAAAGCAAAGAC-Cy3-3 12  1 3-TTGCCTTGACTTACGTT-5 38935 38304 0.016475
 1 BEI  5-ACGGAACTGAAAGCAAAGAC-Cy3-3 12  2 3-TTGCCTTGACTTCCGTT-5 39626 38356 0.033117
 1 BEI  5-ACGGAACTGAAAGCAAAGAC-Cy3-3 12  3 3-TTGCCTTGACTTGCGTT-5 40502 38368 0.055613
 1 BEI  5-ACGGAACTGAAAGCAAAGAC-Cy3-3 12  4 3-TTGCCTTGACTTTCGTT-5 41684 38388 0.085873
 1 BEI  5-ACGGAACTGAAAGCAAAGAC-Cy3-3 12  5 3-TTGCCTTGACTTTACGTT-5 39823 38372 0.037823
 1 BEI  5-ACGGAACTGAAAGCAAAGAC-Cy3-3 12  6 3-TTGCCTTGACTTTCCGTT-5 40763 38688 0.053631
 1 BEI  5-ACGGAACTGAAAGCAAAGAC-Cy3-3 12  7 3-TTGCCTTGACTTTGCGTT-5 40573 38356 0.057812
 1 BEI  5-ACGGAACTGAAAGCAAAGAC-Cy3-3 12  8 3-TTGCCTTGACTTTTCGTT-5 40883 38380 0.065221
 1 BEI  5-ACGGAACTGAAAGCAAAGAC-Cy3-3 12  9 3-TTGCCTTGACTTCGTT-5 39347 38436 0.023707
 1 BEI  5-ACGGAACTGAAAGCAAAGAC-Cy3-3 13  1 3-TTGCCTTGACTTTAGTT-5 39862 38276 0.041430
 1 BEI  5-ACGGAACTGAAAGCAAAGAC-Cy3-3 13  2 3-TTGCCTTGACTTTCGTT-5 41536 38208 0.087102
 1 BEI  5-ACGGAACTGAAAGCAAAGAC-Cy3-3 13  3 3-TTGCCTTGACTTTGGTT-5 39398 38308 0.028464
 1 BEI  5-ACGGAACTGAAAGCAAAGAC-Cy3-3 13  4 3-TTGCCTTGACTTTTGTT-5 39212 38164 0.027448
 1 BEI  5-ACGGAACTGAAAGCAAAGAC-Cy3-3 13  5 3-TTGCCTTGACTTTCAGTT-5 39972 38240 0.045289
 1 BEI  5-ACGGAACTGAAAGCAAAGAC-Cy3-3 13  6 3-TTGCCTTGACTTTCCGTT-5 40507 38332 0.056738
 1 BEI  5-ACGGAACTGAAAGCAAAGAC-Cy3-3 13  7 3-TTGCCTTGACTTTCGGTT-5 41672 38240 0.089741
 1 BEI  5-ACGGAACTGAAAGCAAAGAC-Cy3-3 13  8 3-TTGCCTTGACTTTCTGTT-5 40771 38360 0.062840
 1 BEI  5-ACGGAACTGAAAGCAAAGAC-Cy3-3 13  9 3-TTGCCTTGACTTTGTT-5 39311 38292 0.026621
 1 BEI  5-ACGGAACTGAAAGCAAAGAC-Cy3-3 14  1 3-TTGCCTTGACTTTCATT-5 39519 38280 0.032359
 1 BEI  5-ACGGAACTGAAAGCAAAGAC-Cy3-3 14  2 3-TTGCCTTGACTTTCCTT-5 39954 38248 0.044602
 1 BEI  5-ACGGAACTGAAAGCAAAGAC-Cy3-3 14  3 3-TTGCCTTGACTTTCGTT-5 41331 38220 0.081402
 1 BEI  5-ACGGAACTGAAAGCAAAGAC-Cy3-3 14  4 3-TTGCCTTGACTTTCTTT-5 39954 38280 0.043728
 1 BEI  5-ACGGAACTGAAAGCAAAGAC-Cy3-3 14  5 3-TTGCCTTGACTTTCGATT-5 40335 38260 0.054244
 1 BEI  5-ACGGAACTGAAAGCAAAGAC-Cy3-3 14  6 3-TTGCCTTGACTTTCGCTT-5 40850 38344 0.065354
 1 BEI  5-ACGGAACTGAAAGCAAAGAC-Cy3-3 14  7 3-TTGCCTTGACTTTCGGTT-5 41902 38216 0.096454
 1 BEI  5-ACGGAACTGAAAGCAAAGAC-Cy3-3 14  8 3-TTGCCTTGACTTTCGTTT-5 42012 38112 0.102334
 1 BEI  5-ACGGAACTGAAAGCAAAGAC-Cy3-3 14  9 3-TTGCCTTGACTTTCTT-5 39688 38140 0.040579
 1 BEI  5-ACGGAACTGAAAGCAAAGAC-Cy3-3 15  1 3-TTGCCTTGACTTTCGAT-5 40389 38320 0.053996
 1 BEI  5-ACGGAACTGAAAGCAAAGAC-Cy3-3 15  2 3-TTGCCTTGACTTTCGCT-5 40893 38312 0.067379
 1 BEI  5-ACGGAACTGAAAGCAAAGAC-Cy3-3 15  3 3-TTGCCTTGACTTTCGGT-5 41667 38332 0.086992
 1 BEI  5-ACGGAACTGAAAGCAAAGAC-Cy3-3 15  4 3-TTGCCTTGACTTTCGTT-5 41544 38168 0.088443
 1 BEI  5-ACGGAACTGAAAGCAAAGAC-Cy3-3 15  5 3-TTGCCTTGACTTTCGTAT-5 40865 38216 0.069324
 1 BEI  5-ACGGAACTGAAAGCAAAGAC-Cy3-3 15  6 3-TTGCCTTGACTTTCGTCT-5 41393 38244 0.082330
 1 BEI  5-ACGGAACTGAAAGCAAAGAC-Cy3-3 15  7 3-TTGCCTTGACTTTCGTGT-5 42053 38232 0.099946
 1 BEI  5-ACGGAACTGAAAGCAAAGAC-Cy3-3 15  8 3-TTGCCTTGACTTTCGTTT-5 42156 38364 0.098830
 1 BEI  5-ACGGAACTGAAAGCAAAGAC-Cy3-3 15  9 3-TTGCCTTGACTTTCGT-5 41006 38316 0.070208
 1 BEI  5-ACGGAACTGAAAGCAAAGAC-Cy3-3 16  1 3-TTGCCTTGACTTTCGTA-5 40914 38236 0.070037
 1 BEI  5-ACGGAACTGAAAGCAAAGAC-Cy3-3 16  2 3-TTGCCTTGACTTTCGTC-5 41628 38636 0.077445
 1 BEI  5-ACGGAACTGAAAGCAAAGAC-Cy3-3 16  3 3-TTGCCTTGACTTTCGTG-5 41984 38364 0.094359
 1 BEI  5-ACGGAACTGAAAGCAAAGAC-Cy3-3 16  4 3-TTGCCTTGACTTTCGTT-5 41864 38472 0.088160
 1 BEI  5-ACGGAACTGAAAGCAAAGAC-Cy3-3 16  5 3-TTGCCTTGACTTTCGTTA-5 41736 38228 0.091757
 1 BEI  5-ACGGAACTGAAAGCAAAGAC-Cy3-3 16  6 3-TTGCCTTGACTTTCGTTC-5 41874 38396 0.090580
 1 BEI  5-ACGGAACTGAAAGCAAAGAC-Cy3-3 16  7 3-TTGCCTTGACTTTCGTTG-5 42071 38432 0.094688
 1 BEI  5-ACGGAACTGAAAGCAAAGAC-Cy3-3 16  8 3-TTGCCTTGACTTTCGTTT-5 42112 38308 0.099300
 1 BEI  5-ACGGAACTGAAAGCAAAGAC-Cy3-3 16  9 3-TTGCCTTGACTTTCGT-5 41111 38540 0.066711

 2 COM  5-AACTCGCTATAATGACCTGGACTG-Cy3-3  1  1 3-TATGAGCGATATTACTG-5 31153 24905 0.250852
 2 COM  5-AACTCGCTATAATGACCTGGACTG-Cy3-3  1  2 3-TCTGAGCGATATTACTG-5 28846 24848 0.160917
 2 COM  5-AACTCGCTATAATGACCTGGACTG-Cy3-3  1  3 3-TGTGAGCGATATTACTG-5 30397 24372 0.247215
 2 COM  5-AACTCGCTATAATGACCTGGACTG-Cy3-3  1  4 3-TTTGAGCGATATTACTG-5 28416 24492 0.160196
 2 COM  5-AACTCGCTATAATGACCTGGACTG-Cy3-3  1  5 3-TTATGAGCGATATTACTG-5 32044 24989 0.282319
 2 COM  5-AACTCGCTATAATGACCTGGACTG-Cy3-3  1  6 3-TTCTGAGCGATATTACTG-5 31544 24325 0.296774
 2 COM  5-AACTCGCTATAATGACCTGGACTG-Cy3-3  1  7 3-TTGTGAGCGATATTACTG-5 28229 24451 0.154536
 2 COM  5-AACTCGCTATAATGACCTGGACTG-Cy3-3  1  8 3-TTTTGAGCGATATTACTG-5 30638 24842 0.233295
 2 COM  5-AACTCGCTATAATGACCTGGACTG-Cy3-3  1  9 3-TTGAGCGATATTACTG-5 29512 24754 0.192216
 2 COM  5-AACTCGCTATAATGACCTGGACTG-Cy3-3  2  1 3-TTAGAGCGATATTACTG-5 28954 24665 0.173883
 2 COM  5-AACTCGCTATAATGACCTGGACTG-Cy3-3  2  2 3-TTCGAGCGATATTACTG-5 28275 24916 0.134840
 2 COM  5-AACTCGCTATAATGACCTGGACTG-Cy3-3  2  3 3-TTGGAGCGATATTACTG-5 28974 25041 0.157067
 2 COM  5-AACTCGCTATAATGACCTGGACTG-Cy3-3  2  4 3-TTTGAGCGATATTACTG-5 28232 24550 0.149972
 2 COM  5-AACTCGCTATAATGACCTGGACTG-Cy3-3  2  5 3-TTTAGAGCGATATTACTG-5 29125 24492 0.189149
 2 COM  5-AACTCGCTATAATGACCTGGACTG-Cy3-3  2  6 3-TTTCGAGCGATATTACTG-5 28810 24910 0.156556
 2 COM  5-AACTCGCTATAATGACCTGGACTG-Cy3-3  2  7 3-TTTGGAGCGATATTACTG-5 32566 25083 0.298332
 2 COM  5-AACTCGCTATAATGACCTGGACTG-Cy3-3  2  8 3-TTTTGAGCGATATTACTG-5 31990 25083 0.275368
 2 COM  5-AACTCGCTATAATGACCTGGACTG-Cy3-3  2  9 3-TTGAGCGATATTACTG-5 29919 24963 0.198541
 2 COM  5-AACTCGCTATAATGACCTGGACTG-Cy3-3  3  1 3-TTTAAGCGATATTACTG-5 29880 25198 0.185835
 2 COM  5-AACTCGCTATAATGACCTGGACTG-Cy3-3  3  2 3-TTTCAGCGATATTACTG-5 28869 24550 0.175937
 2 COM  5-AACTCGCTATAATGACCTGGACTG-Cy3-3  3  3 3-TTTGAGCGATATTACTG-5 28370 24790 0.144400
 2 COM  5-AACTCGCTATAATGACCTGGACTG-Cy3-3  3  4 3-TTTTAGCGATATTACTG-5 31416 24848 0.264357
 2 COM  5-AACTCGCTATAATGACCTGGACTG-Cy3-3  3  5 3-TTTGAAGCGATATTACTG-5 27361 24884 0.099542
 2 COM  5-AACTCGCTATAATGACCTGGACTG-Cy3-3  3  6 3-TTTGCAGCGATATTACTG-5 27146 25130 0.080241
 2 COM  5-AACTCGCTATAATGACCTGGACTG-Cy3-3  3  7 3-TTTGGAGCGATATTACTG-5 29555 24989 0.182741
 2 COM  5-AACTCGCTATAATGACCTGGACTG-Cy3-3  3  8 3-TTTGTAGCGATATTACTG-5 26954 24936 0.080916
 2 COM  5-AACTCGCTATAATGACCTGGACTG-Cy3-3  3  9 3-TTTAGCGATATTACTG-5 28063 24999 0.122545
 2 COM  5-AACTCGCTATAATGACCTGGACTG-Cy3-3  4  1 3-TTTGAGCGATATTACTG-5 27389 25151 0.089013
 2 COM  5-AACTCGCTATAATGACCTGGACTG-Cy3-3  4  2 3-TTTGCGCGATATTACTG-5 28833 24498 0.176982
 2 COM  5-AACTCGCTATAATGACCTGGACTG-Cy3-3  4  3 3-TTTGGGCGATATTACTG-5 27080 25072 0.080063
 2 COM  5-AACTCGCTATAATGACCTGGACTG-Cy3-3  4  4 3-TTTGTGCGATATTACTG-5 27108 24957 0.086165
 2 COM  5-AACTCGCTATAATGACCTGGACTG-Cy3-3  4  5 3-TTTGAAGCGATATTACTG-5 28728 25031 0.147731
 2 COM  5-AACTCGCTATAATGACCTGGACTG-Cy3-3  4  6 3-TTTGACGCGATATTACTG-5 26726 24524 0.089817
 2 COM  5-AACTCGCTATAATGACCTGGACTG-Cy3-3  4  7 3-TTTGAGGCGATATTACTG-5 26872 24466 0.098341
 2 COM  5-AACTCGCTATAATGACCTGGACTG-Cy3-3  4  8 3-TTTGATGCGATATTACTG-5 31020 24660 0.257909
 2 COM  5-AACTCGCTATAATGACCTGGACTG-Cy3-3  4  9 3-TTTGGCGATATTACTG-5 27118 25172 0.077329
 2 COM  5-AACTCGCTATAATGACCTGGACTG-Cy3-3  5  1 3-TTTGAACGATATTACTG-5 26982 24769 0.089348
 2 COM  5-AACTCGCTATAATGACCTGGACTG-Cy3-3  5  2 3-TTTGACCGATATTACTG-5 26737 24926 0.072639
 2 COM  5-AACTCGCTATAATGACCTGGACTG-Cy3-3  5  3 3-TTTGAGCGATATTACTG-5 28603 24905 0.148473
 2 COM  5-AACTCGCTATAATGACCTGGACTG-Cy3-3  5  4 3-TTTGATCGATATTACTG-5 27261 24863 0.096451
 2 COM  5-AACTCGCTATAATGACCTGGACTG-Cy3-3  5  5 3-TTTGAGACGATATTACTG-5 28764 24926 0.153980
 2 COM  5-AACTCGCTATAATGACCTGGACTG-Cy3-3  5  6 3-TTTGAGCCGATATTACTG-5 31373 24957 0.257055
 2 COM  5-AACTCGCTATAATGACCTGGACTG-Cy3-3  5  7 3-TTTGAGGCGATATTACTG-5 27661 24874 0.112046
 2 COM  5-AACTCGCTATAATGACCTGGACTG-Cy3-3  5  8 3-TTTGAGTCGATATTACTG-5 29942 25057 0.194962
 2 COM  5-AACTCGCTATAATGACCTGGACTG-Cy3-3  5  9 3-TTTGACGATATTACTG-5 28977 25010 0.158619
 2 COM  5-AACTCGCTATAATGACCTGGACTG-Cy3-3  6  1 3-TTTGAGAGATATTACTG-5 26634 24921 0.068755
 2 COM  5-AACTCGCTATAATGACCTGGACTG-Cy3-3  6  2 3-TTTGAGCGATATTACTG-5 27689 25109 0.102755
 2 COM  5-AACTCGCTATAATGACCTGGACTG-Cy3-3  6  3 3-TTTGAGGGATATTACTG-5 26737 25114 0.064606
 2 COM  5-AACTCGCTATAATGACCTGGACTG-Cy3-3  6  4 3-TTTGAGTGATATTACTG-5 27049 25062 0.079287
 2 COM  5-AACTCGCTATAATGACCTGGACTG-Cy3-3  6  5 3-TTTGAGCAGATATTACTG-5 26854 24916 0.077815
 2 COM  5-AACTCGCTATAATGACCTGGACTG-Cy3-3  6  6 3-TTTGAGCCGATATTACTG-5 28925 25161 0.149608
 2 COM  5-AACTCGCTATAATGACCTGGACTG-Cy3-3  6  7 3-TTTGAGCGGATATTACTG-5 27389 24973 0.096759
 2 COM  5-AACTCGCTATAATGACCTGGACTG-Cy3-3  6  8 3-TTTGAGCTGATATTACTG-5 29839 25051 0.191124
 2 COM  5-AACTCGCTATAATGACCTGGACTG-Cy3-3  6  9 3-TTTGAGGATATTACTG-5 32072 25182 0.273593
 2 COM  5-AACTCGCTATAATGACCTGGACTG-Cy3-3  7  1 3-TTTGAGCAATATTACTG-5 27226 25109 0.084301
 2 COM  5-AACTCGCTATAATGACCTGGACTG-Cy3-3  7  2 3-TTTGAGCCATATTACTG-5 29066 25140 0.156164
 2 COM  5-AACTCGCTATAATGACCTGGACTG-Cy3-3  7  3 3-TTTGAGCGATATTACTG-5 27840 25104 0.109001
 2 COM  5-AACTCGCTATAATGACCTGGACTG-Cy3-3  7  4 3-TTTGAGCTATATTACTG-5 27773 24931 0.114000
 2 COM  5-AACTCGCTATAATGACCTGGACTG-Cy3-3  7  5 3-TTTGAGCGAATATTACTG-5 32241 25078 0.285638
 2 COM  5-AACTCGCTATAATGACCTGGACTG-Cy3-3  7  6 3-TTTGAGCGCATATTACTG-5 29048 25119 0.156412
 2 COM  5-AACTCGCTATAATGACCTGGACTG-Cy3-3  7  7 3-TTTGAGCGGATATTACTG-5 27456 25125 0.092795
 2 COM  5-AACTCGCTATAATGACCTGGACTG-Cy3-3  7  8 3-TTTGAGCGTATATTACTG-5 29443 25125 0.171863
 2 COM  5-AACTCGCTATAATGACCTGGACTG-Cy3-3  7  9 3-TTTGAGCATATTACTG-5 27799 25182 0.103923
 2 COM  5-AACTCGCTATAATGACCTGGACTG-Cy3-3  8  1 3-TTTGAGCGATATTACTG-5 29898 25057 0.193226
 2 COM  5-AACTCGCTATAATGACCTGGACTG-Cy3-3  8  2 3-TTTGAGCGCTATTACTG-5 27860 25156 0.107512
 2 COM  5-AACTCGCTATAATGACCTGGACTG-Cy3-3  8  3 3-TTTGAGCGGTATTACTG-5 27515 25057 0.098107
 2 COM  5-AACTCGCTATAATGACCTGGACTG-Cy3-3  8  4 3-TTTGAGCGTTATTACTG-5 26862 25182 0.066716
 2 COM  5-AACTCGCTATAATGACCTGGACTG-Cy3-3  8  5 3-TTTGAGCGAATATTACTG-5 27325 25125 0.087598
 2 COM  5-AACTCGCTATAATGACCTGGACTG-Cy3-3  8  6 3-TTTGAGCGACTATTACTG-5 31790 25015 0.270848
 2 COM  5-AACTCGCTATAATGACCTGGACTG-Cy3-3  8  7 3-TTTGAGCGAGTATTACTG-5 27523 24968 0.102321
 2 COM  5-AACTCGCTATAATGACCTGGACTG-Cy3-3  8  8 3-TTTGAGCGATTATTACTG-5 28224 25083 0.125234
 2 COM  5-AACTCGCTATAATGACCTGGACTG-Cy3-3  8  9 3-TTTGAGCGTATTACTG-5 27336 25156 0.086650
 2 COM  5-AACTCGCTATAATGACCTGGACTG-Cy3-3  9  1 3-TTTGAGCGAAATTACTG-5 28521 25240 0.130012
 2 COM  5-AACTCGCTATAATGACCTGGACTG-Cy3-3  9  2 3-TTTGAGCGACATTACTG-5 27049 24858 0.088134
 2 COM  5-AACTCGCTATAATGACCTGGACTG-Cy3-3  9  3 3-TTTGAGCGAGATTACTG-5 31700 24869 0.274721
 2 COM  5-AACTCGCTATAATGACCTGGACTG-Cy3-3  9  4 3-TTTGAGCGATATTACTG-5 28140 25004 0.125382
 2 COM  5-AACTCGCTATAATGACCTGGACTG-Cy3-3  9  5 3-TTTGAGCGATAATTACTG-5 27551 24973 0.103218
 2 COM  5-AACTCGCTATAATGACCTGGACTG-Cy3-3  9  6 3-TTTGAGCGATCATTACTG-5 27156 24942 0.088798
 2 COM  5-AACTCGCTATAATGACCTGGACTG-Cy3-3  9  7 3-TTTGAGCGATGATTACTG-5 28992 25004 0.159476
 2 COM  5-AACTCGCTATAATGACCTGGACTG-Cy3-3  9  8 3-TTTGAGCGATTATTACTG-5 28237 24691 0.143610
 2 COM  5-AACTCGCTATAATGACCTGGACTG-Cy3-3  9  9 3-TTTGAGCGAATTACTG-5 27658 24921 0.109845
 2 COM  5-AACTCGCTATAATGACCTGGACTG-Cy3-3 10  1 3-TTTGAGCGATATTACTG-5 27907 25046 0.114203
 2 COM  5-AACTCGCTATAATGACCTGGACTG-Cy3-3 10  2 3-TTTGAGCGATCTTACTG-5 28851 25145 0.147372
 2 COM  5-AACTCGCTATAATGACCTGGACTG-Cy3-3 10  3 3-TTTGAGCGATGTTACTG-5 32118 25140 0.277544
 2 COM  5-AACTCGCTATAATGACCTGGACTG-Cy3-3 10  4 3-TTTGAGCGATTTTACTG-5 26788 25051 0.069314
 2 COM  5-AACTCGCTATAATGACCTGGACTG-Cy3-3 10  5 3-TTTGAGCGATAATTACTG-5 27139 25208 0.076578
 2 COM  5-AACTCGCTATAATGACCTGGACTG-Cy3-3 10  6 3-TTTGAGCGATACTTACTG-5 27612 25156 0.097641
 2 COM  5-AACTCGCTATAATGACCTGGACTG-Cy3-3 10  7 3-TTTGAGCGATAGTTACTG-5 28265 25125 0.124993
 2 COM  5-AACTCGCTATAATGACCTGGACTG-Cy3-3 10  8 3-TTTGAGCGATATTTACTG-5 27656 25072 0.103036
 2 COM  5-AACTCGCTATAATGACCTGGACTG-Cy3-3 10  9 3-TTTGAGCGATTTACTG-5 26798 25119 0.066830
 2 COM  5-AACTCGCTATAATGACCTGGACTG-Cy3-3 11  1 3-TTTGAGCGATAATACTG-5 27502 25051 0.097825
 2 COM  5-AACTCGCTATAATGACCTGGACTG-Cy3-3 11  2 3-TTTGAGCGATACTACTG-5 27013 25145 0.074274
 2 COM  5-AACTCGCTATAATGACCTGGACTG-Cy3-3 11  3 3-TTTGAGCGATAGTACTG-5 27305 25323 0.078263
 2 COM  5-AACTCGCTATAATGACCTGGACTG-Cy3-3 11  4 3-TTTGAGCGATATTACTG-5 26908 25198 0.067881
 2 COM  5-AACTCGCTATAATGACCTGGACTG-Cy3-3 11  5 3-TTTGAGCGATATATACTG-5 28915 25260 0.144685
 2 COM  5-AACTCGCTATAATGACCTGGACTG-Cy3-3 11  6 3-TTTGAGCGATATCTACTG-5 31844 25104 0.268493
 2 COM  5-AACTCGCTATAATGACCTGGACTG-Cy3-3 11  7 3-TTTGAGCGATATGTACTG-5 27264 25166 0.083351
 2 COM  5-AACTCGCTATAATGACCTGGACTG-Cy3-3 11  8 3-TTTGAGCGATATTTACTG-5 29158 25240 0.155268
 2 COM  5-AACTCGCTATAATGACCTGGACTG-Cy3-3 11  9 3-TTTGAGCGATATACTG-5 26819 25020 0.071881
 2 COM  5-AACTCGCTATAATGACCTGGACTG-Cy3-3 12  1 3-TTTGAGCGATATAACTG-5 29274 24889 0.176144
 2 COM  5-AACTCGCTATAATGACCTGGACTG-Cy3-3 12  2 3-TTTGAGCGATATCACTG-5 26652 25240 0.055970
 2 COM  5-AACTCGCTATAATGACCTGGACTG-Cy3-3 12  3 3-TTTGAGCGATATGACTG-5 27359 25020 0.093470
 2 COM  5-AACTCGCTATAATGACCTGGACTG-Cy3-3 12  4 3-TTTGAGCGATATTACTG-5 28639 25088 0.141531
 2 COM  5-AACTCGCTATAATGACCTGGACTG-Cy3-3 12  5 3-TTTGAGCGATATTAACTG-5 27080 25318 0.069587
 2 COM  5-AACTCGCTATAATGACCTGGACTG-Cy3-3 12  6 3-TTTGAGCGATATTCACTG-5 29527 25088 0.176939
 2 COM  5-AACTCGCTATAATGACCTGGACTG-Cy3-3 12  7 3-TTTGAGCGATATTGACTG-5 31652 25213 0.255358
 2 COM  5-AACTCGCTATAATGACCTGGACTG-Cy3-3 12  8 3-TTTGAGCGATATTTACTG-5 28388 25177 0.127539
 2 COM  5-AACTCGCTATAATGACCTGGACTG-Cy3-3 12  9 3-TTTGAGCGATATACTG-5 27231 25051 0.086993
 2 COM  5-AACTCGCTATAATGACCTGGACTG-Cy3-3 13  1 3-TTTGAGCGATATTACTG-5 27000 24795 0.088923
 2 COM  5-AACTCGCTATAATGACCTGGACTG-Cy3-3 13  2 3-TTTGAGCGATATTCCTG-5 28900 25062 0.153139
 2 COM  5-AACTCGCTATAATGACCTGGACTG-Cy3-3 13  3 3-TTTGAGCGATATTGCTG-5 28122 24884 0.130097
 2 COM  5-AACTCGCTATAATGACCTGGACTG-Cy3-3 13  4 3-TTTGAGCGATATTTCTG-5 27820 24837 0.120074
 2 COM  5-AACTCGCTATAATGACCTGGACTG-Cy3-3 13  5 3-TTTGAGCGATATTAACTG-5 27832 24942 0.115894
 2 COM  5-AACTCGCTATAATGACCTGGACTG-Cy3-3 13  6 3-TTTGAGCGATATTACCTG-5 27297 24842 0.098816
 2 COM  5-AACTCGCTATAATGACCTGGACTG-Cy3-3 13  7 3-TTTGAGCGATATTAGCTG-5 29082 24926 0.166716
 2 COM  5-AACTCGCTATAATGACCTGGACTG-Cy3-3 13  8 3-TTTGAGCGATATTATCTG-5 31153 24910 0.250589
 2 COM  5-AACTCGCTATAATGACCTGGACTG-Cy3-3 13  9 3-TTTGAGCGATATTCTG-5 28027 24931 0.124166
 2 COM  5-AACTCGCTATAATGACCTGGACTG-Cy3-3 14  1 3-TTTGAGCGATATTAATG-5 27215 25041 0.086833
 2 COM  5-AACTCGCTATAATGACCTGGACTG-Cy3-3 14  2 3-TTTGAGCGATATTACTG-5 27768 25046 0.108684
 2 COM  5-AACTCGCTATAATGACCTGGACTG-Cy3-3 14  3 3-TTTGAGCGATATTAGTG-5 28370 25177 0.126827
 2 COM  5-AACTCGCTATAATGACCTGGACTG-Cy3-3 14  4 3-TTTGAGCGATATTATTG-5 28186 24978 0.128404
 2 COM  5-AACTCGCTATAATGACCTGGACTG-Cy3-3 14  5 3-TTTGAGCGATATTACATG-5 31588 25182 0.254380
 2 COM  5-AACTCGCTATAATGACCTGGACTG-Cy3-3 14  6 3-TTTGAGCGATATTACCTG-5 29312 24984 0.173254
 2 COM  5-AACTCGCTATAATGACCTGGACTG-Cy3-3 14  7 3-TTTGAGCGATATTACGTG-5 27896 25140 0.109628
 2 COM  5-AACTCGCTATAATGACCTGGACTG-Cy3-3 14  8 3-TTTGAGCGATATTACTTG-5 27479 24957 0.101038
 2 COM  5-AACTCGCTATAATGACCTGGACTG-Cy3-3 14  9 3-TTTGAGCGATATTATG-5 28137 24916 0.129291
 2 COM  5-AACTCGCTATAATGACCTGGACTG-Cy3-3 15  1 3-TTTGAGCGATATTACAG-5 27538 25203 0.092647
 2 COM  5-AACTCGCTATAATGACCTGGACTG-Cy3-3 15  2 3-TTTGAGCGATATTACCG-5 31698 25192 0.258229
 2 COM  5-AACTCGCTATAATGACCTGGACTG-Cy3-3 15  3 3-TTTGAGCGATATTACGG-5 31470 25187 0.249444
 2 COM  5-AACTCGCTATAATGACCTGGACTG-Cy3-3 15  4 3-TTTGAGCGATATTACTG-5 29972 25020 0.197937
 2 COM  5-AACTCGCTATAATGACCTGGACTG-Cy3-3 15  5 3-TTTGAGCGATATTACTAG-5 27891 25130 0.109886
 2 COM  5-AACTCGCTATAATGACCTGGACTG-Cy3-3 15  6 3-TTTGAGCGATATTACTCG-5 28132 25224 0.115288
 2 COM  5-AACTCGCTATAATGACCTGGACTG-Cy3-3 15  7 3-TTTGAGCGATATTACTGG-5 29276 25036 0.169374
 2 COM  5-AACTCGCTATAATGACCTGGACTG-Cy3-3 15  8 3-TTTGAGCGATATTACTTG-5 27848 24963 0.115576
 2 COM  5-AACTCGCTATAATGACCTGGACTG-Cy3-3 15  9 3-TTTGAGCGATATTACG-5 31634 25067 0.261970
 2 COM  5-AACTCGCTATAATGACCTGGACTG-Cy3-3 16  1 3-TTTGAGCGATATTACTA-5 30479 25229 0.208105
 2 COM  5-AACTCGCTATAATGACCTGGACTG-Cy3-3 16  2 3-TTTGAGCGATATTACTC-5 31107 25088 0.239898
 2 COM  5-AACTCGCTATAATGACCTGGACTG-Cy3-3 16  3 3-TTTGAGCGATATTACTG-5 29192 25198 0.158505
 2 COM  5-AACTCGCTATAATGACCTGGACTG-Cy3-3 16  4 3-TTTGAGCGATATTACTT-5 32003 25260 0.266906
 2 COM  5-AACTCGCTATAATGACCTGGACTG-Cy3-3 16  5 3-TTTGAGCGATATTACTGA-5 29990 25213 0.189463
 2 COM  5-AACTCGCTATAATGACCTGGACTG-Cy3-3 16  6 3-TTTGAGCGATATTACTGC-5 28559 25266 0.130364
 2 COM  5-AACTCGCTATAATGACCTGGACTG-Cy3-3 16  7 3-TTTGAGCGATATTACTGG-5 28562 25172 0.134689
 2 COM  5-AACTCGCTATAATGACCTGGACTG-Cy3-3 16  8 3-TTTGAGCGATATTACTGT-5 30159 25192 0.197157
 2 COM  5-AACTCGCTATAATGACCTGGACTG-Cy3-3 16  9 3-TTTGAGCGATATTACT-5 28564 25187 0.134084

 3 LBE_1  5-GTGATGCTTGTATGGAGGAATACTGCGATT-Cy3-3  1  1 3-TAATACCTCCTTATGAC-5 45814 42588 0.075732
 3 LBE_1  5-GTGATGCTTGTATGGAGGAATACTGCGATT-Cy3-3  1  2 3-TCATACCTCCTTATGAC-5 46743 42311 0.104746
 3 LBE_1  5-GTGATGCTTGTATGGAGGAATACTGCGATT-Cy3-3  1  3 3-TGATACCTCCTTATGAC-5 45553 42240 0.078424
 3 LBE_1  5-GTGATGCTTGTATGGAGGAATACTGCGATT-Cy3-3  1  4 3-TTATACCTCCTTATGAC-5 45640 42304 0.078850
 3 LBE_1  5-GTGATGCTTGTATGGAGGAATACTGCGATT-Cy3-3  1  5 3-TCAATACCTCCTTATGAC-5 45476 42126 0.079514
 3 LBE_1  5-GTGATGCTTGTATGGAGGAATACTGCGATT-Cy3-3  1  6 3-TCCATACCTCCTTATGAC-5 45699 42631 0.071953
 3 LBE_1  5-GTGATGCTTGTATGGAGGAATACTGCGATT-Cy3-3  1  7 3-TCGATACCTCCTTATGAC-5 46415 42183 0.100330
 3 LBE_1  5-GTGATGCTTGTATGGAGGAATACTGCGATT-Cy3-3  1  8 3-TCTATACCTCCTTATGAC-5 46607 42276 0.102466
 3 LBE_1  5-GTGATGCTTGTATGGAGGAATACTGCGATT-Cy3-3  1  9 3-TATACCTCCTTATGAC-5 47063 42126 0.117191
 3 LBE_1  5-GTGATGCTTGTATGGAGGAATACTGCGATT-Cy3-3  2  1 3-TCATACCTCCTTATGAC-5 45350 42247 0.073456
 3 LBE_1  5-GTGATGCTTGTATGGAGGAATACTGCGATT-Cy3-3  2  2 3-TCCTACCTCCTTATGAC-5 47916 42155 0.136660
 3 LBE_1  5-GTGATGCTTGTATGGAGGAATACTGCGATT-Cy3-3  2  3 3-TCGTACCTCCTTATGAC-5 46920 42261 0.110227
 3 LBE_1  5-GTGATGCTTGTATGGAGGAATACTGCGATT-Cy3-3  2  4 3-TCTTACCTCCTTATGAC-5 46029 42005 0.095785
 3 LBE_1  5-GTGATGCTTGTATGGAGGAATACTGCGATT-Cy3-3  2  5 3-TCAATACCTCCTTATGAC-5 44472 42325 0.050726
 3 LBE_1  5-GTGATGCTTGTATGGAGGAATACTGCGATT-Cy3-3  2  6 3-TCACTACCTCCTTATGAC-5 53450 42453 0.259035
 3 LBE_1  5-GTGATGCTTGTATGGAGGAATACTGCGATT-Cy3-3  2  7 3-TCAGTACCTCCTTATGAC-5 45637 42958 0.062361
 3 LBE_1  5-GTGATGCTTGTATGGAGGAATACTGCGATT-Cy3-3  2  8 3-TCATTACCTCCTTATGAC-5 44375 42283 0.049485
 3 LBE_1  5-GTGATGCTTGTATGGAGGAATACTGCGATT-Cy3-3  2  9 3-TCTACCTCCTTATGAC-5 46881 42318 0.107827
 3 LBE_1  5-GTGATGCTTGTATGGAGGAATACTGCGATT-Cy3-3  3  1 3-TCAAACCTCCTTATGAC-5 43730 41963 0.042115
 3 LBE_1  5-GTGATGCTTGTATGGAGGAATACTGCGATT-Cy3-3  3  2 3-TCACACCTCCTTATGAC-5 46984 42140 0.114931
 3 LBE_1  5-GTGATGCTTGTATGGAGGAATACTGCGATT-Cy3-3  3  3 3-TCAGACCTCCTTATGAC-5 45235 42005 0.076892
 3 LBE_1  5-GTGATGCTTGTATGGAGGAATACTGCGATT-Cy3-3  3  4 3-TCATACCTCCTTATGAC-5 47309 42418 0.115306
 3 LBE_1  5-GTGATGCTTGTATGGAGGAATACTGCGATT-Cy3-3  3  5 3-TCATAACCTCCTTATGAC-5 43809 42133 0.039777
 3 LBE_1  5-GTGATGCTTGTATGGAGGAATACTGCGATT-Cy3-3  3  6 3-TCATCACCTCCTTATGAC-5 44649 42290 0.055786
 3 LBE_1  5-GTGATGCTTGTATGGAGGAATACTGCGATT-Cy3-3  3  7 3-TCATGACCTCCTTATGAC-5 43889 42041 0.043951
 3 LBE_1  5-GTGATGCTTGTATGGAGGAATACTGCGATT-Cy3-3  3  8 3-TCATTACCTCCTTATGAC-5 44677 42226 0.058053
 3 LBE_1  5-GTGATGCTTGTATGGAGGAATACTGCGATT-Cy3-3  3  9 3-TCAACCTCCTTATGAC-5 44646 42261 0.056436
 3 LBE_1  5-GTGATGCTTGTATGGAGGAATACTGCGATT-Cy3-3  4  1 3-TCATACCTCCTTATGAC-5 46630 42347 0.101159
 3 LBE_1  5-GTGATGCTTGTATGGAGGAATACTGCGATT-Cy3-3  4  2 3-TCATCCCTCCTTATGAC-5 44088 42411 0.039557
 3 LBE_1  5-GTGATGCTTGTATGGAGGAATACTGCGATT-Cy3-3  4  3 3-TCATGCCTCCTTATGAC-5 43584 42510 0.025259
 3 LBE_1  5-GTGATGCTTGTATGGAGGAATACTGCGATT-Cy3-3  4  4 3-TCATTCCTCCTTATGAC-5 43707 42588 0.026261
 3 LBE_1  5-GTGATGCTTGTATGGAGGAATACTGCGATT-Cy3-3  4  5 3-TCATAACCTCCTTATGAC-5 44012 42204 0.042817
 3 LBE_1  5-GTGATGCTTGTATGGAGGAATACTGCGATT-Cy3-3  4  6 3-TCATACCCTCCTTATGAC-5 45647 42652 0.070217
 3 LBE_1  5-GTGATGCTTGTATGGAGGAATACTGCGATT-Cy3-3  4  7 3-TCATAGCCTCCTTATGAC-5 43461 41977 0.035358
 3 LBE_1  5-GTGATGCTTGTATGGAGGAATACTGCGATT-Cy3-3  4  8 3-TCATATCCTCCTTATGAC-5 43589 42354 0.029167
 3 LBE_1  5-GTGATGCTTGTATGGAGGAATACTGCGATT-Cy3-3  4  9 3-TCATCCTCCTTATGAC-5 44703 42567 0.050170
 3 LBE_1  5-GTGATGCTTGTATGGAGGAATACTGCGATT-Cy3-3  5  1 3-TCATAACTCCTTATGAC-5 42944 42560 0.009023
 3 LBE_1  5-GTGATGCTTGTATGGAGGAATACTGCGATT-Cy3-3  5  2 3-TCATACCTCCTTATGAC-5 47171 42809 0.101887
 3 LBE_1  5-GTGATGCTTGTATGGAGGAATACTGCGATT-Cy3-3  5  3 3-TCATAGCTCCTTATGAC-5 42785 42340 0.010527
 3 LBE_1  5-GTGATGCTTGTATGGAGGAATACTGCGATT-Cy3-3  5  4 3-TCATATCTCCTTATGAC-5 42988 42204 0.018554
 3 LBE_1  5-GTGATGCTTGTATGGAGGAATACTGCGATT-Cy3-3  5  5 3-TCATACACTCCTTATGAC-5 44992 42325 0.063004
 3 LBE_1  5-GTGATGCTTGTATGGAGGAATACTGCGATT-Cy3-3  5  6 3-TCATACCCTCCTTATGAC-5 44969 42453 0.059256
 3 LBE_1  5-GTGATGCTTGTATGGAGGAATACTGCGATT-Cy3-3  5  7 3-TCATACGCTCCTTATGAC-5 43871 42418 0.034253
 3 LBE_1  5-GTGATGCTTGTATGGAGGAATACTGCGATT-Cy3-3  5  8 3-TCATACTCTCCTTATGAC-5 43735 42268 0.034697
 3 LBE_1  5-GTGATGCTTGTATGGAGGAATACTGCGATT-Cy3-3  5  9 3-TCATACTCCTTATGAC-5 43484 42695 0.018481
 3 LBE_1  5-GTGATGCTTGTATGGAGGAATACTGCGATT-Cy3-3  6  1 3-TCATACATCCTTATGAC-5 43607 42076 0.036377
 3 LBE_1  5-GTGATGCTTGTATGGAGGAATACTGCGATT-Cy3-3  6  2 3-TCATACCTCCTTATGAC-5 47114 42290 0.114081
 3 LBE_1  5-GTGATGCTTGTATGGAGGAATACTGCGATT-Cy3-3  6  3 3-TCATACGTCCTTATGAC-5 43095 42332 0.018014
 3 LBE_1  5-GTGATGCTTGTATGGAGGAATACTGCGATT-Cy3-3  6  4 3-TCATACTTCCTTATGAC-5 43062 42012 0.024976
 3 LBE_1  5-GTGATGCTTGTATGGAGGAATACTGCGATT-Cy3-3  6  5 3-TCATACCATCCTTATGAC-5 43459 42190 0.030062
 3 LBE_1  5-GTGATGCTTGTATGGAGGAATACTGCGATT-Cy3-3  6  6 3-TCATACCCTCCTTATGAC-5 44682 42204 0.058709
 3 LBE_1  5-GTGATGCTTGTATGGAGGAATACTGCGATT-Cy3-3  6  7 3-TCATACCGTCCTTATGAC-5 44301 42098 0.052331
 3 LBE_1  5-GTGATGCTTGTATGGAGGAATACTGCGATT-Cy3-3  6  8 3-TCATACCTTCCTTATGAC-5 43423 42069 0.032170
 3 LBE_1  5-GTGATGCTTGTATGGAGGAATACTGCGATT-Cy3-3  6  9 3-TCATACTCCTTATGAC-5 43346 42148 0.028433
 3 LBE_1  5-GTGATGCTTGTATGGAGGAATACTGCGATT-Cy3-3  7  1 3-TCATACCACCTTATGAC-5 43745 42276 0.034765
 3 LBE_1  5-GTGATGCTTGTATGGAGGAATACTGCGATT-Cy3-3  7  2 3-TCATACCCCCTTATGAC-5 44122 42240 0.044545
 3 LBE_1  5-GTGATGCTTGTATGGAGGAATACTGCGATT-Cy3-3  7  3 3-TCATACCGCCTTATGAC-5 44646 42133 0.059646
 3 LBE_1  5-GTGATGCTTGTATGGAGGAATACTGCGATT-Cy3-3  7  4 3-TCATACCTCCTTATGAC-5 47199 42468 0.111407
 3 LBE_1  5-GTGATGCTTGTATGGAGGAATACTGCGATT-Cy3-3  7  5 3-TCATACCTACCTTATGAC-5 45248 42212 0.071934
 3 LBE_1  5-GTGATGCTTGTATGGAGGAATACTGCGATT-Cy3-3  7  6 3-TCATACCTCCCTTATGAC-5 46111 42396 0.087608
 3 LBE_1  5-GTGATGCTTGTATGGAGGAATACTGCGATT-Cy3-3  7  7 3-TCATACCTGCCTTATGAC-5 43167 42325 0.019879
 3 LBE_1  5-GTGATGCTTGTATGGAGGAATACTGCGATT-Cy3-3  7  8 3-TCATACCTTCCTTATGAC-5 43328 42439 0.020945
 3 LBE_1  5-GTGATGCTTGTATGGAGGAATACTGCGATT-Cy3-3  7  9 3-TCATACCCCTTATGAC-5 43438 42503 0.021998
 3 LBE_1  5-GTGATGCTTGTATGGAGGAATACTGCGATT-Cy3-3  8  1 3-TCATACCTACTTATGAC-5 44698 42482 0.052159
 3 LBE_1  5-GTGATGCTTGTATGGAGGAATACTGCGATT-Cy3-3  8  2 3-TCATACCTCCTTATGAC-5 47613 42624 0.117057
 3 LBE_1  5-GTGATGCTTGTATGGAGGAATACTGCGATT-Cy3-3  8  3 3-TCATACCTGCTTATGAC-5 42916 42446 0.011064
 3 LBE_1  5-GTGATGCTTGTATGGAGGAATACTGCGATT-Cy3-3  8  4 3-TCATACCTTCTTATGAC-5 42975 42446 0.012451
 3 LBE_1  5-GTGATGCTTGTATGGAGGAATACTGCGATT-Cy3-3  8  5 3-TCATACCTCACTTATGAC-5 46021 42759 0.076288
 3 LBE_1  5-GTGATGCTTGTATGGAGGAATACTGCGATT-Cy3-3  8  6 3-TCATACCTCCCTTATGAC-5 46572 42759 0.089160
 3 LBE_1  5-GTGATGCTTGTATGGAGGAATACTGCGATT-Cy3-3  8  7 3-TCATACCTCGCTTATGAC-5 43804 42176 0.038604
 3 LBE_1  5-GTGATGCTTGTATGGAGGAATACTGCGATT-Cy3-3  8  8 3-TCATACCTCTCTTATGAC-5 43366 42411 0.022535
 3 LBE_1  5-GTGATGCTTGTATGGAGGAATACTGCGATT-Cy3-3  8  9 3-TCATACCTCTTATGAC-5 42985 42596 0.009142
 3 LBE_1  5-GTGATGCTTGTATGGAGGAATACTGCGATT-Cy3-3  9  1 3-TCATACCTCATTATGAC-5 44140 42126 0.047792
 3 LBE_1  5-GTGATGCTTGTATGGAGGAATACTGCGATT-Cy3-3  9  2 3-TCATACCTCCTTATGAC-5 45084 42076 0.071482
 3 LBE_1  5-GTGATGCTTGTATGGAGGAATACTGCGATT-Cy3-3  9  3 3-TCATACCTCGTTATGAC-5 42959 42027 0.022193
 3 LBE_1  5-GTGATGCTTGTATGGAGGAATACTGCGATT-Cy3-3  9  4 3-TCATACCTCTTTATGAC-5 43057 42212 0.020020
 3 LBE_1  5-GTGATGCTTGTATGGAGGAATACTGCGATT-Cy3-3  9  5 3-TCATACCTCCATTATGAC-5 43986 42340 0.038885
 3 LBE_1  5-GTGATGCTTGTATGGAGGAATACTGCGATT-Cy3-3  9  6 3-TCATACCTCCCTTATGAC-5 45765 42062 0.088034
 3 LBE_1  5-GTGATGCTTGTATGGAGGAATACTGCGATT-Cy3-3  9  7 3-TCATACCTCCGTTATGAC-5 44946 42112 0.067295
 3 LBE_1  5-GTGATGCTTGTATGGAGGAATACTGCGATT-Cy3-3  9  8 3-TCATACCTCCTTTATGAC-5 45066 42226 0.067268
 3 LBE_1  5-GTGATGCTTGTATGGAGGAATACTGCGATT-Cy3-3  9  9 3-TCATACCTCTTATGAC-5 42772 42482 0.006843
 3 LBE_1  5-GTGATGCTTGTATGGAGGAATACTGCGATT-Cy3-3 10  1 3-TCATACCTCCATATGAC-5 42586 41828 0.018123
 3 LBE_1  5-GTGATGCTTGTATGGAGGAATACTGCGATT-Cy3-3 10  2 3-TCATACCTCCCTATGAC-5 43676 42069 0.038195
 3 LBE_1  5-GTGATGCTTGTATGGAGGAATACTGCGATT-Cy3-3 10  3 3-TCATACCTCCGTATGAC-5 43008 42076 0.022140
 3 LBE_1  5-GTGATGCTTGTATGGAGGAATACTGCGATT-Cy3-3 10  4 3-TCATACCTCCTTATGAC-5 47045 42261 0.113195
 3 LBE_1  5-GTGATGCTTGTATGGAGGAATACTGCGATT-Cy3-3 10  5 3-TCATACCTCCTATATGAC-5 43668 42091 0.037486
 3 LBE_1  5-GTGATGCTTGTATGGAGGAATACTGCGATT-Cy3-3 10  6 3-TCATACCTCCTCTATGAC-5 45540 42432 0.073243
 3 LBE_1  5-GTGATGCTTGTATGGAGGAATACTGCGATT-Cy3-3 10  7 3-TCATACCTCCTGTATGAC-5 45212 41998 0.076526
 3 LBE_1  5-GTGATGCTTGTATGGAGGAATACTGCGATT-Cy3-3 10  8 3-TCATACCTCCTTTATGAC-5 45409 42219 0.075574
 3 LBE_1  5-GTGATGCTTGTATGGAGGAATACTGCGATT-Cy3-3 10  9 3-TCATACCTCCTATGAC-5 43492 42148 0.031895
 3 LBE_1  5-GTGATGCTTGTATGGAGGAATACTGCGATT-Cy3-3 11  1 3-TCATACCTCCTAATGAC-5 44216 42354 0.043976
 3 LBE_1  5-GTGATGCTTGTATGGAGGAATACTGCGATT-Cy3-3 11  2 3-TCATACCTCCTCATGAC-5 44193 42460 0.040811
 3 LBE_1  5-GTGATGCTTGTATGGAGGAATACTGCGATT-Cy3-3 11  3 3-TCATACCTCCTGATGAC-5 45970 42005 0.094383
 3 LBE_1  5-GTGATGCTTGTATGGAGGAATACTGCGATT-Cy3-3 11  4 3-TCATACCTCCTTATGAC-5 47406 42169 0.124196
 3 LBE_1  5-GTGATGCTTGTATGGAGGAATACTGCGATT-Cy3-3 11  5 3-TCATACCTCCTTAATGAC-5 45448 42233 0.076121
 3 LBE_1  5-GTGATGCTTGTATGGAGGAATACTGCGATT-Cy3-3 11  6 3-TCATACCTCCTTCATGAC-5 42437 41550 0.021345
 3 LBE_1  5-GTGATGCTTGTATGGAGGAATACTGCGATT-Cy3-3 11  7 3-TCATACCTCCTTGATGAC-5 44677 41991 0.063966
 3 LBE_1  5-GTGATGCTTGTATGGAGGAATACTGCGATT-Cy3-3 11  8 3-TCATACCTCCTTTATGAC-5 45294 41963 0.079390
 3 LBE_1  5-GTGATGCTTGTATGGAGGAATACTGCGATT-Cy3-3 11  9 3-TCATACCTCCTATGAC-5 43904 42240 0.039394
 3 LBE_1  5-GTGATGCTTGTATGGAGGAATACTGCGATT-Cy3-3 12  1 3-TCATACCTCCTTATGAC-5 47383 42396 0.117618
 3 LBE_1  5-GTGATGCTTGTATGGAGGAATACTGCGATT-Cy3-3 12  2 3-TCATACCTCCTTCTGAC-5 44257 42297 0.046348
 3 LBE_1  5-GTGATGCTTGTATGGAGGAATACTGCGATT-Cy3-3 12  3 3-TCATACCTCCTTGTGAC-5 43850 42361 0.035159
 3 LBE_1  5-GTGATGCTTGTATGGAGGAATACTGCGATT-Cy3-3 12  4 3-TCATACCTCCTTTTGAC-5 44160 42603 0.036555
 3 LBE_1  5-GTGATGCTTGTATGGAGGAATACTGCGATT-Cy3-3 12  5 3-TCATACCTCCTTAATGAC-5 45757 42226 0.083638
 3 LBE_1  5-GTGATGCTTGTATGGAGGAATACTGCGATT-Cy3-3 12  6 3-TCATACCTCCTTACTGAC-5 46610 42183 0.104943
 3 LBE_1  5-GTGATGCTTGTATGGAGGAATACTGCGATT-Cy3-3 12  7 3-TCATACCTCCTTAGTGAC-5 45594 42247 0.079212
 3 LBE_1  5-GTGATGCTTGTATGGAGGAATACTGCGATT-Cy3-3 12  8 3-TCATACCTCCTTATTGAC-5 45012 42098 0.069236
 3 LBE_1  5-GTGATGCTTGTATGGAGGAATACTGCGATT-Cy3-3 12  9 3-TCATACCTCCTTTGAC-5 44314 42404 0.045044
 3 LBE_1  5-GTGATGCTTGTATGGAGGAATACTGCGATT-Cy3-3 13  1 3-TCATACCTCCTTAAGAC-5 45210 42226 0.070664
 3 LBE_1  5-GTGATGCTTGTATGGAGGAATACTGCGATT-Cy3-3 13  2 3-TCATACCTCCTTACGAC-5 48584 42119 0.153483
 3 LBE_1  5-GTGATGCTTGTATGGAGGAATACTGCGATT-Cy3-3 13  3 3-TCATACCTCCTTAGGAC-5 45678 42069 0.085781
 3 LBE_1  5-GTGATGCTTGTATGGAGGAATACTGCGATT-Cy3-3 13  4 3-TCATACCTCCTTATGAC-5 47237 41899 0.127413
 3 LBE_1  5-GTGATGCTTGTATGGAGGAATACTGCGATT-Cy3-3 13  5 3-TCATACCTCCTTATAGAC-5 45105 41991 0.074147
 3 LBE_1  5-GTGATGCTTGTATGGAGGAATACTGCGATT-Cy3-3 13  6 3-TCATACCTCCTTATCGAC-5 47237 41934 0.126458
 3 LBE_1  5-GTGATGCTTGTATGGAGGAATACTGCGATT-Cy3-3 13  7 3-TCATACCTCCTTATGGAC-5 45338 41856 0.083180
 3 LBE_1  5-GTGATGCTTGTATGGAGGAATACTGCGATT-Cy3-3 13  8 3-TCATACCTCCTTATTGAC-5 44577 41828 0.065740
 3 LBE_1  5-GTGATGCTTGTATGGAGGAATACTGCGATT-Cy3-3 13  9 3-TCATACCTCCTTAGAC-5 44956 41934 0.072064
 3 LBE_1  5-GTGATGCTTGTATGGAGGAATACTGCGATT-Cy3-3 14  1 3-TCATACCTCCTTATAAC-5 45299 41678 0.086879
 3 LBE_1  5-GTGATGCTTGTATGGAGGAATACTGCGATT-Cy3-3 14  2 3-TCATACCTCCTTATCAC-5 46067 42005 0.096699
 3 LBE_1  5-GTGATGCTTGTATGGAGGAATACTGCGATT-Cy3-3 14  3 3-TCATACCTCCTTATGAC-5 46986 42133 0.115180
 3 LBE_1  5-GTGATGCTTGTATGGAGGAATACTGCGATT-Cy3-3 14  4 3-TCATACCTCCTTATTAC-5 44925 41600 0.079938
 3 LBE_1  5-GTGATGCTTGTATGGAGGAATACTGCGATT-Cy3-3 14  5 3-TCATACCTCCTTATGAAC-5 46787 41856 0.117798
 3 LBE_1  5-GTGATGCTTGTATGGAGGAATACTGCGATT-Cy3-3 14  6 3-TCATACCTCCTTATGCAC-5 45519 42020 0.083290
 3 LBE_1  5-GTGATGCTTGTATGGAGGAATACTGCGATT-Cy3-3 14  7 3-TCATACCTCCTTATGGAC-5 45430 41892 0.084461
 3 LBE_1  5-GTGATGCTTGTATGGAGGAATACTGCGATT-Cy3-3 14  8 3-TCATACCTCCTTATGTAC-5 45025 41792 0.077366
 3 LBE_1  5-GTGATGCTTGTATGGAGGAATACTGCGATT-Cy3-3 14  9 3-TCATACCTCCTTATAC-5 45788 42076 0.088214
 3 LBE_1  5-GTGATGCTTGTATGGAGGAATACTGCGATT-Cy3-3 15  1 3-TCATACCTCCTTATGAC-5 46909 41877 0.120163
 3 LBE_1  5-GTGATGCTTGTATGGAGGAATACTGCGATT-Cy3-3 15  2 3-TCATACCTCCTTATGCC-5 45261 41970 0.078414
 3 LBE_1  5-GTGATGCTTGTATGGAGGAATACTGCGATT-Cy3-3 15  3 3-TCATACCTCCTTATGGC-5 44759 42062 0.064115
 3 LBE_1  5-GTGATGCTTGTATGGAGGAATACTGCGATT-Cy3-3 15  4 3-TCATACCTCCTTATGTC-5 44723 41771 0.070684
 3 LBE_1  5-GTGATGCTTGTATGGAGGAATACTGCGATT-Cy3-3 15  5 3-TCATACCTCCTTATGAAC-5 47974 42148 0.138249
 3 LBE_1  5-GTGATGCTTGTATGGAGGAATACTGCGATT-Cy3-3 15  6 3-TCATACCTCCTTATGACC-5 46986 41707 0.126588
 3 LBE_1  5-GTGATGCTTGTATGGAGGAATACTGCGATT-Cy3-3 15  7 3-TCATACCTCCTTATGAGC-5 45348 41913 0.081955
 3 LBE_1  5-GTGATGCTTGTATGGAGGAATACTGCGATT-Cy3-3 15  8 3-TCATACCTCCTTATGATC-5 45302 42034 0.077747
 3 LBE_1  5-GTGATGCTTGTATGGAGGAATACTGCGATT-Cy3-3 15  9 3-TCATACCTCCTTATGC-5 44659 41707 0.070793
 3 LBE_1  5-GTGATGCTTGTATGGAGGAATACTGCGATT-Cy3-3 16  1 3-TCATACCTCCTTATGAA-5 46198 41657 0.109006
 3 LBE_1  5-GTGATGCTTGTATGGAGGAATACTGCGATT-Cy3-3 16  2 3-TCATACCTCCTTATGAC-5 47278 42332 0.116828
 3 LBE_1  5-GTGATGCTTGTATGGAGGAATACTGCGATT-Cy3-3 16  3 3-TCATACCTCCTTATGAG-5 45330 42226 0.073513
 3 LBE_1  5-GTGATGCTTGTATGGAGGAATACTGCGATT-Cy3-3 16  4 3-TCATACCTCCTTATGAT-5 45161 42041 0.074215
 3 LBE_1  5-GTGATGCTTGTATGGAGGAATACTGCGATT-Cy3-3 16  5 3-TCATACCTCCTTATGACA-5 46894 42190 0.111492
 3 LBE_1  5-GTGATGCTTGTATGGAGGAATACTGCGATT-Cy3-3 16  6 3-TCATACCTCCTTATGACC-5 47265 42297 0.117465
 3 LBE_1  5-GTGATGCTTGTATGGAGGAATACTGCGATT-Cy3-3 16  7 3-TCATACCTCCTTATGACG-5 47877 42098 0.137284
 3 LBE_1  5-GTGATGCTTGTATGGAGGAATACTGCGATT-Cy3-3 16  8 3-TCATACCTCCTTATGACT-5 46162 41877 0.102313
 3 LBE_1  5-GTGATGCTTGTATGGAGGAATACTGCGATT-Cy3-3 16  9 3-TCATACCTCCTTATGA-5 45801 41813 0.095367

 4 LBE_2  5-GTGATGCTTGTATGGAGGAATACTGCGATT-Cy3-3  1  1 3-TACTCCTTATGACGCTA-5 42184 39559 0.066345
 4 LBE_2  5-GTGATGCTTGTATGGAGGAATACTGCGATT-Cy3-3  1  2 3-TCCTCCTTATGACGCTA-5 43940 39218 0.120406
 4 LBE_2  5-GTGATGCTTGTATGGAGGAATACTGCGATT-Cy3-3  1  3 3-TGCTCCTTATGACGCTA-5 42565 39147 0.087324
 4 LBE_2  5-GTGATGCTTGTATGGAGGAATACTGCGATT-Cy3-3  1  4 3-TTCTCCTTATGACGCTA-5 43226 39566 0.092487
 4 LBE_2  5-GTGATGCTTGTATGGAGGAATACTGCGATT-Cy3-3  1  5 3-TCACTCCTTATGACGCTA-5 43548 39132 0.112840
 4 LBE_2  5-GTGATGCTTGTATGGAGGAATACTGCGATT-Cy3-3  1  6 3-TCCCTCCTTATGACGCTA-5 46659 39438 0.183080
 4 LBE_2  5-GTGATGCTTGTATGGAGGAATACTGCGATT-Cy3-3  1  7 3-TCGCTCCTTATGACGCTA-5 43512 39410 0.104100
 4 LBE_2  5-GTGATGCTTGTATGGAGGAATACTGCGATT-Cy3-3  1  8 3-TCTCTCCTTATGACGCTA-5 43305 39317 0.101422
 4 LBE_2  5-GTGATGCTTGTATGGAGGAATACTGCGATT-Cy3-3  1  9 3-TCTCCTTATGACGCTA-5 41966 38741 0.083238
 4 LBE_2  5-GTGATGCTTGTATGGAGGAATACTGCGATT-Cy3-3  2  1 3-TCATCCTTATGACGCTA-5 41428 39068 0.060408
 4 LBE_2  5-GTGATGCTTGTATGGAGGAATACTGCGATT-Cy3-3  2  2 3-TCCTCCTTATGACGCTA-5 44014 39538 0.113216
 4 LBE_2  5-GTGATGCTTGTATGGAGGAATACTGCGATT-Cy3-3  2  3 3-TCGTCCTTATGACGCTA-5 41454 39140 0.059135
 4 LBE_2  5-GTGATGCTTGTATGGAGGAATACTGCGATT-Cy3-3  2  4 3-TCTTCCTTATGACGCTA-5 41994 39246 0.070020
 4 LBE_2  5-GTGATGCTTGTATGGAGGAATACTGCGATT-Cy3-3  2  5 3-TCCATCCTTATGACGCTA-5 43180 38820 0.112314
 4 LBE_2  5-GTGATGCTTGTATGGAGGAATACTGCGATT-Cy3-3  2  6 3-TCCCTCCTTATGACGCTA-5 46620 39353 0.184669
 4 LBE_2  5-GTGATGCTTGTATGGAGGAATACTGCGATT-Cy3-3  2  7 3-TCCGTCCTTATGACGCTA-5 41549 39310 0.056946
 4 LBE_2  5-GTGATGCTTGTATGGAGGAATACTGCGATT-Cy3-3  2  8 3-TCCTTCCTTATGACGCTA-5 42506 39097 0.087203
 4 LBE_2  5-GTGATGCTTGTATGGAGGAATACTGCGATT-Cy3-3  2  9 3-TCTCCTTATGACGCTA-5 41961 39438 0.063967
 4 LBE_2  5-GTGATGCTTGTATGGAGGAATACTGCGATT-Cy3-3  3  1 3-TCCACCTTATGACGCTA-5 41679 39282 0.061035
 4 LBE_2  5-GTGATGCTTGTATGGAGGAATACTGCGATT-Cy3-3  3  2 3-TCCCCCTTATGACGCTA-5 42885 39104 0.096694
 4 LBE_2  5-GTGATGCTTGTATGGAGGAATACTGCGATT-Cy3-3  3  3 3-TCCGCCTTATGACGCTA-5 41393 38713 0.069221
 4 LBE_2  5-GTGATGCTTGTATGGAGGAATACTGCGATT-Cy3-3  3  4 3-TCCTCCTTATGACGCTA-5 43868 39147 0.120610
 4 LBE_2  5-GTGATGCTTGTATGGAGGAATACTGCGATT-Cy3-3  3  5 3-TCCTACCTTATGACGCTA-5 42849 39324 0.089635
 4 LBE_2  5-GTGATGCTTGTATGGAGGAATACTGCGATT-Cy3-3  3  6 3-TCCTCCCTTATGACGCTA-5 43384 38862 0.116362
 4 LBE_2  5-GTGATGCTTGTATGGAGGAATACTGCGATT-Cy3-3  3  7 3-TCCTGCCTTATGACGCTA-5 41644 39481 0.054777
 4 LBE_2  5-GTGATGCTTGTATGGAGGAATACTGCGATT-Cy3-3  3  8 3-TCCTTCCTTATGACGCTA-5 42455 39182 0.083528
 4 LBE_2  5-GTGATGCTTGTATGGAGGAATACTGCGATT-Cy3-3  3  9 3-TCCCCTTATGACGCTA-5 41851 39381 0.062709
 4 LBE_2  5-GTGATGCTTGTATGGAGGAATACTGCGATT-Cy3-3  4  1 3-TCCTACTTATGACGCTA-5 41114 38862 0.057932
 4 LBE_2  5-GTGATGCTTGTATGGAGGAATACTGCGATT-Cy3-3  4  2 3-TCCTCCTTATGACGCTA-5 43392 39111 0.109455
 4 LBE_2  5-GTGATGCTTGTATGGAGGAATACTGCGATT-Cy3-3  4  3 3-TCCTGCTTATGACGCTA-5 39864 38976 0.022791
 4 LBE_2  5-GTGATGCTTGTATGGAGGAATACTGCGATT-Cy3-3  4  4 3-TCCTTCTTATGACGCTA-5 39982 38720 0.032595
 4 LBE_2  5-GTGATGCTTGTATGGAGGAATACTGCGATT-Cy3-3  4  5 3-TCCTCACTTATGACGCTA-5 41300 38919 0.061188
 4 LBE_2  5-GTGATGCTTGTATGGAGGAATACTGCGATT-Cy3-3  4  6 3-TCCTCCCTTATGACGCTA-5 43274 39033 0.108661
 4 LBE_2  5-GTGATGCTTGTATGGAGGAATACTGCGATT-Cy3-3  4  7 3-TCCTCGCTTATGACGCTA-5 40340 39211 0.028814
 4 LBE_2  5-GTGATGCTTGTATGGAGGAATACTGCGATT-Cy3-3  4  8 3-TCCTCTCTTATGACGCTA-5 40824 39168 0.042288
 4 LBE_2  5-GTGATGCTTGTATGGAGGAATACTGCGATT-Cy3-3  4  9 3-TCCTCTTATGACGCTA-5 40197 38955 0.031895
 4 LBE_2  5-GTGATGCTTGTATGGAGGAATACTGCGATT-Cy3-3  5  1 3-TCCTCATTATGACGCTA-5 41971 39915 0.051523
 4 LBE_2  5-GTGATGCTTGTATGGAGGAATACTGCGATT-Cy3-3  5  2 3-TCCTCCTTATGACGCTA-5 44465 39410 0.128264
 4 LBE_2  5-GTGATGCTTGTATGGAGGAATACTGCGATT-Cy3-3  5  3 3-TCCTCGTTATGACGCTA-5 40824 39929 0.022426
 4 LBE_2  5-GTGATGCTTGTATGGAGGAATACTGCGATT-Cy3-3  5  4 3-TCCTCTTTATGACGCTA-5 41344 39808 0.038585
 4 LBE_2  5-GTGATGCTTGTATGGAGGAATACTGCGATT-Cy3-3  5  5 3-TCCTCCATTATGACGCTA-5 41933 39694 0.056396
 4 LBE_2  5-GTGATGCTTGTATGGAGGAATACTGCGATT-Cy3-3  5  6 3-TCCTCCCTTATGACGCTA-5 44252 39673 0.115426
 4 LBE_2  5-GTGATGCTTGTATGGAGGAATACTGCGATT-Cy3-3  5  7 3-TCCTCCGTTATGACGCTA-5 41672 39822 0.046443
 4 LBE_2  5-GTGATGCTTGTATGGAGGAATACTGCGATT-Cy3-3  5  8 3-TCCTCCTTTATGACGCTA-5 42655 39559 0.078253
 4 LBE_2  5-GTGATGCTTGTATGGAGGAATACTGCGATT-Cy3-3  5  9 3-TCCTCTTATGACGCTA-5 40940 39602 0.033780
 4 LBE_2  5-GTGATGCTTGTATGGAGGAATACTGCGATT-Cy3-3  6  1 3-TCCTCCATATGACGCTA-5 40630 39580 0.026511
 4 LBE_2  5-GTGATGCTTGTATGGAGGAATACTGCGATT-Cy3-3  6  2 3-TCCTCCCTATGACGCTA-5 41080 39481 0.040512
 4 LBE_2  5-GTGATGCTTGTATGGAGGAATACTGCGATT-Cy3-3  6  3 3-TCCTCCGTATGACGCTA-5 40463 39844 0.015556
 4 LBE_2  5-GTGATGCTTGTATGGAGGAATACTGCGATT-Cy3-3  6  4 3-TCCTCCTTATGACGCTA-5 44475 39509 0.125680
 4 LBE_2  5-GTGATGCTTGTATGGAGGAATACTGCGATT-Cy3-3  6  5 3-TCCTCCTATATGACGCTA-5 40771 39168 0.040915
 4 LBE_2  5-GTGATGCTTGTATGGAGGAATACTGCGATT-Cy3-3  6  6 3-TCCTCCTCTATGACGCTA-5 41925 39595 0.058858
 4 LBE_2  5-GTGATGCTTGTATGGAGGAATACTGCGATT-Cy3-3  6  7 3-TCCTCCTGTATGACGCTA-5 42342 39893 0.061390
 4 LBE_2  5-GTGATGCTTGTATGGAGGAATACTGCGATT-Cy3-3  6  8 3-TCCTCCTTTATGACGCTA-5 42798 39616 0.080323
 4 LBE_2  5-GTGATGCTTGTATGGAGGAATACTGCGATT-Cy3-3  6  9 3-TCCTCCTATGACGCTA-5 40837 39922 0.022928
 4 LBE_2  5-GTGATGCTTGTATGGAGGAATACTGCGATT-Cy3-3  7  1 3-TCCTCCTAATGACGCTA-5 41180 39552 0.041165
 4 LBE_2  5-GTGATGCTTGTATGGAGGAATACTGCGATT-Cy3-3  7  2 3-TCCTCCTCATGACGCTA-5 41897 39509 0.060432
 4 LBE_2  5-GTGATGCTTGTATGGAGGAATACTGCGATT-Cy3-3  7  3 3-TCCTCCTGATGACGCTA-5 42184 39573 0.065962
 4 LBE_2  5-GTGATGCTTGTATGGAGGAATACTGCGATT-Cy3-3  7  4 3-TCCTCCTTATGACGCTA-5 44155 39609 0.114772
 4 LBE_2  5-GTGATGCTTGTATGGAGGAATACTGCGATT-Cy3-3  7  5 3-TCCTCCTTAATGACGCTA-5 41846 39730 0.053259
 4 LBE_2  5-GTGATGCTTGTATGGAGGAATACTGCGATT-Cy3-3  7  6 3-TCCTCCTTCATGACGCTA-5 42079 39602 0.062546
 4 LBE_2  5-GTGATGCTTGTATGGAGGAATACTGCGATT-Cy3-3  7  7 3-TCCTCCTTGATGACGCTA-5 41800 39545 0.057019
 4 LBE_2  5-GTGATGCTTGTATGGAGGAATACTGCGATT-Cy3-3  7  8 3-TCCTCCTTTATGACGCTA-5 42435 39708 0.068653
 4 LBE_2  5-GTGATGCTTGTATGGAGGAATACTGCGATT-Cy3-3  7  9 3-TCCTCCTATGACGCTA-5 40673 39566 0.027980
 4 LBE_2  5-GTGATGCTTGTATGGAGGAATACTGCGATT-Cy3-3  8  1 3-TCCTCCTTATGACGCTA-5 44321 39353 0.126252
 4 LBE_2  5-GTGATGCTTGTATGGAGGAATACTGCGATT-Cy3-3  8  2 3-TCCTCCTTCTGACGCTA-5 41111 39495 0.040915
 4 LBE_2  5-GTGATGCTTGTATGGAGGAATACTGCGATT-Cy3-3  8  3 3-TCCTCCTTGTGACGCTA-5 40771 39239 0.039029
 4 LBE_2  5-GTGATGCTTGTATGGAGGAATACTGCGATT-Cy3-3  8  4 3-TCCTCCTTTTGACGCTA-5 41331 39616 0.043296
 4 LBE_2  5-GTGATGCTTGTATGGAGGAATACTGCGATT-Cy3-3  8  5 3-TCCTCCTTAATGACGCTA-5 41603 39552 0.051845
 4 LBE_2  5-GTGATGCTTGTATGGAGGAATACTGCGATT-Cy3-3  8  6 3-TCCTCCTTACTGACGCTA-5 42816 39666 0.079419
 4 LBE_2  5-GTGATGCTTGTATGGAGGAATACTGCGATT-Cy3-3  8  7 3-TCCTCCTTAGTGACGCTA-5 42097 39573 0.063763
 4 LBE_2  5-GTGATGCTTGTATGGAGGAATACTGCGATT-Cy3-3  8  8 3-TCCTCCTTATTGACGCTA-5 41810 39438 0.060137
 4 LBE_2  5-GTGATGCTTGTATGGAGGAATACTGCGATT-Cy3-3  8  9 3-TCCTCCTTTGACGCTA-5 40835 39189 0.041981
 4 LBE_2  5-GTGATGCTTGTATGGAGGAATACTGCGATT-Cy3-3  9  1 3-TCCTCCTTAAGACGCTA-5 41853 39822 0.051007
 4 LBE_2  5-GTGATGCTTGTATGGAGGAATACTGCGATT-Cy3-3  9  2 3-TCCTCCTTACGACGCTA-5 43653 39915 0.093661
 4 LBE_2  5-GTGATGCTTGTATGGAGGAATACTGCGATT-Cy3-3  9  3 3-TCCTCCTTAGGACGCTA-5 42685 39986 0.067516
 4 LBE_2  5-GTGATGCTTGTATGGAGGAATACTGCGATT-Cy3-3  9  4 3-TCCTCCTTATGACGCTA-5 44513 39751 0.119800
 4 LBE_2  5-GTGATGCTTGTATGGAGGAATACTGCGATT-Cy3-3  9  5 3-TCCTCCTTATAGACGCTA-5 42250 39886 0.059269
 4 LBE_2  5-GTGATGCTTGTATGGAGGAATACTGCGATT-Cy3-3  9  6 3-TCCTCCTTATCGACGCTA-5 44997 39886 0.128137
 4 LBE_2  5-GTGATGCTTGTATGGAGGAATACTGCGATT-Cy3-3  9  7 3-TCCTCCTTATGGACGCTA-5 42202 39623 0.065075
 4 LBE_2  5-GTGATGCTTGTATGGAGGAATACTGCGATT-Cy3-3  9  8 3-TCCTCCTTATTGACGCTA-5 42506 39908 0.065118
 4 LBE_2  5-GTGATGCTTGTATGGAGGAATACTGCGATT-Cy3-3  9  9 3-TCCTCCTTAGACGCTA-5 41480 40078 0.034968
 4 LBE_2  5-GTGATGCTTGTATGGAGGAATACTGCGATT-Cy3-3 10  1 3-TCCTCCTTATAACGCTA-5 42542 39716 0.071169
 4 LBE_2  5-GTGATGCTTGTATGGAGGAATACTGCGATT-Cy3-3 10  2 3-TCCTCCTTATCACGCTA-5 44636 39723 0.123695
 4 LBE_2  5-GTGATGCTTGTATGGAGGAATACTGCGATT-Cy3-3 10  3 3-TCCTCCTTATGACGCTA-5 45202 39858 0.134080
 4 LBE_2  5-GTGATGCTTGTATGGAGGAATACTGCGATT-Cy3-3 10  4 3-TCCTCCTTATTACGCTA-5 42637 39794 0.071444
 4 LBE_2  5-GTGATGCTTGTATGGAGGAATACTGCGATT-Cy3-3 10  5 3-TCCTCCTTATGAACGCTA-5 44024 39808 0.105916
 4 LBE_2  5-GTGATGCTTGTATGGAGGAATACTGCGATT-Cy3-3 10  6 3-TCCTCCTTATGCACGCTA-5 43494 39666 0.096522
 4 LBE_2  5-GTGATGCTTGTATGGAGGAATACTGCGATT-Cy3-3 10  7 3-TCCTCCTTATGGACGCTA-5 42906 39844 0.076852
 4 LBE_2  5-GTGATGCTTGTATGGAGGAATACTGCGATT-Cy3-3 10  8 3-TCCTCCTTATGTACGCTA-5 43259 39936 0.083205
 4 LBE_2  5-GTGATGCTTGTATGGAGGAATACTGCGATT-Cy3-3 10  9 3-TCCTCCTTATACGCTA-5 41917 39972 0.048682
 4 LBE_2  5-GTGATGCTTGTATGGAGGAATACTGCGATT-Cy3-3 11  1 3-TCCTCCTTATGACGCTA-5 44403 39730 0.117630
 4 LBE_2  5-GTGATGCTTGTATGGAGGAATACTGCGATT-Cy3-3 11  2 3-TCCTCCTTATGCCGCTA-5 41477 39467 0.050941
 4 LBE_2  5-GTGATGCTTGTATGGAGGAATACTGCGATT-Cy3-3 11  3 3-TCCTCCTTATGGCGCTA-5 41162 39858 0.032728
 4 LBE_2  5-GTGATGCTTGTATGGAGGAATACTGCGATT-Cy3-3 11  4 3-TCCTCCTTATGTCGCTA-5 41608 39630 0.049898
 4 LBE_2  5-GTGATGCTTGTATGGAGGAATACTGCGATT-Cy3-3 11  5 3-TCCTCCTTATGAACGCTA-5 43945 39531 0.111668
 4 LBE_2  5-GTGATGCTTGTATGGAGGAATACTGCGATT-Cy3-3 11  6 3-TCCTCCTTATGACCGCTA-5 43958 39900 0.101686
 4 LBE_2  5-GTGATGCTTGTATGGAGGAATACTGCGATT-Cy3-3 11  7 3-TCCTCCTTATGAGCGCTA-5 41234 39524 0.043275
 4 LBE_2  5-GTGATGCTTGTATGGAGGAATACTGCGATT-Cy3-3 11  8 3-TCCTCCTTATGATCGCTA-5 41272 39602 0.042184
 4 LBE_2  5-GTGATGCTTGTATGGAGGAATACTGCGATT-Cy3-3 11  9 3-TCCTCCTTATGCGCTA-5 40878 39986 0.022315
 4 LBE_2  5-GTGATGCTTGTATGGAGGAATACTGCGATT-Cy3-3 12  1 3-TCCTCCTTATGAAGCTA-5 41618 39460 0.054698
 4 LBE_2  5-GTGATGCTTGTATGGAGGAATACTGCGATT-Cy3-3 12  2 3-TCCTCCTTATGACGCTA-5 43976 39431 0.115253
 4 LBE_2  5-GTGATGCTTGTATGGAGGAATACTGCGATT-Cy3-3 12  3 3-TCCTCCTTATGAGGCTA-5 40581 39822 0.019057
 4 LBE_2  5-GTGATGCTTGTATGGAGGAATACTGCGATT-Cy3-3 12  4 3-TCCTCCTTATGATGCTA-5 40538 39879 0.016512
 4 LBE_2  5-GTGATGCTTGTATGGAGGAATACTGCGATT-Cy3-3 12  5 3-TCCTCCTTATGACAGCTA-5 42831 39744 0.077681
 4 LBE_2  5-GTGATGCTTGTATGGAGGAATACTGCGATT-Cy3-3 12  6 3-TCCTCCTTATGACCGCTA-5 43080 39879 0.080257
 4 LBE_2  5-GTGATGCTTGTATGGAGGAATACTGCGATT-Cy3-3 12  7 3-TCCTCCTTATGACGGCTA-5 41626 39502 0.053753
 4 LBE_2  5-GTGATGCTTGTATGGAGGAATACTGCGATT-Cy3-3 12  8 3-TCCTCCTTATGACTGCTA-5 41034 39687 0.033944
 4 LBE_2  5-GTGATGCTTGTATGGAGGAATACTGCGATT-Cy3-3 12  9 3-TCCTCCTTATGAGCTA-5 40781 39723 0.026638
 4 LBE_2  5-GTGATGCTTGTATGGAGGAATACTGCGATT-Cy3-3 13  1 3-TCCTCCTTATGACACTA-5 44155 40071 0.101913
 4 LBE_2  5-GTGATGCTTGTATGGAGGAATACTGCGATT-Cy3-3 13  2 3-TCCTCCTTATGACCCTA-5 43080 40007 0.076801
 4 LBE_2  5-GTGATGCTTGTATGGAGGAATACTGCGATT-Cy3-3 13  3 3-TCCTCCTTATGACGCTA-5 45396 40199 0.129291
 4 LBE_2  5-GTGATGCTTGTATGGAGGAATACTGCGATT-Cy3-3 13  4 3-TCCTCCTTATGACTCTA-5 41239 40142 0.027323
 4 LBE_2  5-GTGATGCTTGTATGGAGGAATACTGCGATT-Cy3-3 13  5 3-TCCTCCTTATGACGACTA-5 44780 39929 0.121482
 4 LBE_2  5-GTGATGCTTGTATGGAGGAATACTGCGATT-Cy3-3 13  6 3-TCCTCCTTATGACGCCTA-5 44214 39993 0.105541
 4 LBE_2  5-GTGATGCTTGTATGGAGGAATACTGCGATT-Cy3-3 13  7 3-TCCTCCTTATGACGGCTA-5 42386 40192 0.054586
 4 LBE_2  5-GTGATGCTTGTATGGAGGAATACTGCGATT-Cy3-3 13  8 3-TCCTCCTTATGACGTCTA-5 41692 40064 0.040639
 4 LBE_2  5-GTGATGCTTGTATGGAGGAATACTGCGATT-Cy3-3 13  9 3-TCCTCCTTATGACCTA-5 42284 40171 0.052597
 4 LBE_2  5-GTGATGCTTGTATGGAGGAATACTGCGATT-Cy3-3 14  1 3-TCCTCCTTATGACGATA-5 43405 40057 0.083579
 4 LBE_2  5-GTGATGCTTGTATGGAGGAATACTGCGATT-Cy3-3 14  2 3-TCCTCCTTATGACGCTA-5 45412 40135 0.131474
 4 LBE_2  5-GTGATGCTTGTATGGAGGAATACTGCGATT-Cy3-3 14  3 3-TCCTCCTTATGACGGTA-5 41254 39900 0.033933
 4 LBE_2  5-GTGATGCTTGTATGGAGGAATACTGCGATT-Cy3-3 14  4 3-TCCTCCTTATGACGTTA-5 41285 39929 0.033966
 4 LBE_2  5-GTGATGCTTGTATGGAGGAATACTGCGATT-Cy3-3 14  5 3-TCCTCCTTATGACGCATA-5 42737 40036 0.067467
 4 LBE_2  5-GTGATGCTTGTATGGAGGAATACTGCGATT-Cy3-3 14  6 3-TCCTCCTTATGACGCCTA-5 44347 40078 0.106508
 4 LBE_2  5-GTGATGCTTGTATGGAGGAATACTGCGATT-Cy3-3 14  7 3-TCCTCCTTATGACGCGTA-5 43200 39943 0.081538
 4 LBE_2  5-GTGATGCTTGTATGGAGGAATACTGCGATT-Cy3-3 14  8 3-TCCTCCTTATGACGCTTA-5 43561 40185 0.084013
 4 LBE_2  5-GTGATGCTTGTATGGAGGAATACTGCGATT-Cy3-3 14  9 3-TCCTCCTTATGACGTA-5 41761 40327 0.035563
 4 LBE_2  5-GTGATGCTTGTATGGAGGAATACTGCGATT-Cy3-3 15  1 3-TCCTCCTTATGACGCAA-5 42880 39822 0.076786
 4 LBE_2  5-GTGATGCTTGTATGGAGGAATACTGCGATT-Cy3-3 15  2 3-TCCTCCTTATGACGCCA-5 43128 39993 0.078400
 4 LBE_2  5-GTGATGCTTGTATGGAGGAATACTGCGATT-Cy3-3 15  3 3-TCCTCCTTATGACGCGA-5 44070 40142 0.097857
 4 LBE_2  5-GTGATGCTTGTATGGAGGAATACTGCGATT-Cy3-3 15  4 3-TCCTCCTTATGACGCTA-5 45192 39844 0.134228
 4 LBE_2  5-GTGATGCTTGTATGGAGGAATACTGCGATT-Cy3-3 15  5 3-TCCTCCTTATGACGCTAA-5 46925 40220 0.166690
 4 LBE_2  5-GTGATGCTTGTATGGAGGAATACTGCGATT-Cy3-3 15  6 3-TCCTCCTTATGACGCTCA-5 43418 40171 0.080828
 4 LBE_2  5-GTGATGCTTGTATGGAGGAATACTGCGATT-Cy3-3 15  7 3-TCCTCCTTATGACGCTGA-5 43131 40021 0.077697
 4 LBE_2  5-GTGATGCTTGTATGGAGGAATACTGCGATT-Cy3-3 15  8 3-TCCTCCTTATGACGCTTA-5 43077 39865 0.080578
 4 LBE_2  5-GTGATGCTTGTATGGAGGAATACTGCGATT-Cy3-3 15  9 3-TCCTCCTTATGACGCA-5 42627 40036 0.064718
 4 LBE_2  5-GTGATGCTTGTATGGAGGAATACTGCGATT-Cy3-3 16  1 3-TCCTCCTTATGACGCTA-5 44244 39872 0.109663
 4 LBE_2  5-GTGATGCTTGTATGGAGGAATACTGCGATT-Cy3-3 16  2 3-TCCTCCTTATGACGCTC-5 42591 39836 0.069140
 4 LBE_2  5-GTGATGCTTGTATGGAGGAATACTGCGATT-Cy3-3 16  3 3-TCCTCCTTATGACGCTG-5 42130 39652 0.062504
 4 LBE_2  5-GTGATGCTTGTATGGAGGAATACTGCGATT-Cy3-3 16  4 3-TCCTCCTTATGACGCTT-5 42179 39844 0.058604
 4 LBE_2  5-GTGATGCTTGTATGGAGGAATACTGCGATT-Cy3-3 16  5 3-TCCTCCTTATGACGCTAA-5 46236 39787 0.162102
 4 LBE_2  5-GTGATGCTTGTATGGAGGAATACTGCGATT-Cy3-3 16  6 3-TCCTCCTTATGACGCTAC-5 46292 40085 0.154848
 4 LBE_2  5-GTGATGCTTGTATGGAGGAATACTGCGATT-Cy3-3 16  7 3-TCCTCCTTATGACGCTAG-5 43540 39602 0.099458
 4 LBE_2  5-GTGATGCTTGTATGGAGGAATACTGCGATT-Cy3-3 16  8 3-TCCTCCTTATGACGCTAT-5 43451 40107 0.083383
 4 LBE_2  5-GTGATGCTTGTATGGAGGAATACTGCGATT-Cy3-3 16  9 3-TCCTCCTTATGACGCT-5 42360 40014 0.058632

 5 LBE_3  5-GTGATGCTTGTATGGAGGAATACTGCGATT-Cy3-3  1  1 3-TAACTACGAACATACCT-5 47124 33628 0.401328
 5 LBE_3  5-GTGATGCTTGTATGGAGGAATACTGCGATT-Cy3-3  1  2 3-TCACTACGAACATACCT-5 51213 33593 0.524513
 5 LBE_3  5-GTGATGCTTGTATGGAGGAATACTGCGATT-Cy3-3  1  3 3-TGACTACGAACATACCT-5 44644 33209 0.344334
 5 LBE_3  5-GTGATGCTTGTATGGAGGAATACTGCGATT-Cy3-3  1  4 3-TTACTACGAACATACCT-5 45893 33145 0.384621
 5 LBE_3  5-GTGATGCTTGTATGGAGGAATACTGCGATT-Cy3-3  1  5 3-TCAACTACGAACATACCT-5 48960 33266 0.471783
 5 LBE_3  5-GTGATGCTTGTATGGAGGAATACTGCGATT-Cy3-3  1  6 3-TCCACTACGAACATACCT-5 54203 33536 0.616260
 5 LBE_3  5-GTGATGCTTGTATGGAGGAATACTGCGATT-Cy3-3  1  7 3-TCGACTACGAACATACCT-5 47165 33728 0.398406
 5 LBE_3  5-GTGATGCTTGTATGGAGGAATACTGCGATT-Cy3-3  1  8 3-TCTACTACGAACATACCT-5 47035 33465 0.405499
 5 LBE_3  5-GTGATGCTTGTATGGAGGAATACTGCGATT-Cy3-3  1  9 3-TACTACGAACATACCT-5 37586 32846 0.144300
 5 LBE_3  5-GTGATGCTTGTATGGAGGAATACTGCGATT-Cy3-3  2  1 3-TCACTACGAACATACCT-5 51958 33593 0.546689
 5 LBE_3  5-GTGATGCTTGTATGGAGGAATACTGCGATT-Cy3-3  2  2 3-TCCCTACGAACATACCT-5 46349 33451 0.385587
 5 LBE_3  5-GTGATGCTTGTATGGAGGAATACTGCGATT-Cy3-3  2  3 3-TCGCTACGAACATACCT-5 46118 33422 0.379872
 5 LBE_3  5-GTGATGCTTGTATGGAGGAATACTGCGATT-Cy3-3  2  4 3-TCTCTACGAACATACCT-5 46828 33607 0.393381
 5 LBE_3  5-GTGATGCTTGTATGGAGGAATACTGCGATT-Cy3-3  2  5 3-TCAACTACGAACATACCT-5 48653 33365 0.458184
 5 LBE_3  5-GTGATGCTTGTATGGAGGAATACTGCGATT-Cy3-3  2  6 3-TCACCTACGAACATACCT-5 47580 33365 0.426036
 5 LBE_3  5-GTGATGCTTGTATGGAGGAATACTGCGATT-Cy3-3  2  7 3-TCAGCTACGAACATACCT-5 43948 33557 0.309625
 5 LBE_3  5-GTGATGCTTGTATGGAGGAATACTGCGATT-Cy3-3  2  8 3-TCATCTACGAACATACCT-5 44577 33436 0.333194
 5 LBE_3  5-GTGATGCTTGTATGGAGGAATACTGCGATT-Cy3-3  2  9 3-TCCTACGAACATACCT-5 45622 33707 0.353494
 5 LBE_3  5-GTGATGCTTGTATGGAGGAATACTGCGATT-Cy3-3  3  1 3-TCAATACGAACATACCT-5 44293 33877 0.307456
 5 LBE_3  5-GTGATGCTTGTATGGAGGAATACTGCGATT-Cy3-3  3  2 3-TCACTACGAACATACCT-5 52137 33643 0.549727
 5 LBE_3  5-GTGATGCTTGTATGGAGGAATACTGCGATT-Cy3-3  3  3 3-TCAGTACGAACATACCT-5 38062 33628 0.131842
 5 LBE_3  5-GTGATGCTTGTATGGAGGAATACTGCGATT-Cy3-3  3  4 3-TCATTACGAACATACCT-5 41587 33508 0.241129
 5 LBE_3  5-GTGATGCTTGTATGGAGGAATACTGCGATT-Cy3-3  3  5 3-TCACATACGAACATACCT-5 43694 33458 0.305947
 5 LBE_3  5-GTGATGCTTGTATGGAGGAATACTGCGATT-Cy3-3  3  6 3-TCACCTACGAACATACCT-5 47741 33550 0.422984
 5 LBE_3  5-GTGATGCTTGTATGGAGGAATACTGCGATT-Cy3-3  3  7 3-TCACGTACGAACATACCT-5 42606 33643 0.266430
 5 LBE_3  5-GTGATGCTTGTATGGAGGAATACTGCGATT-Cy3-3  3  8 3-TCACTTACGAACATACCT-5 44767 33550 0.334320
 5 LBE_3  5-GTGATGCTTGTATGGAGGAATACTGCGATT-Cy3-3  3  9 3-TCATACGAACATACCT-5 40451 33970 0.190781
 5 LBE_3  5-GTGATGCTTGTATGGAGGAATACTGCGATT-Cy3-3  4  1 3-TCACAACGAACATACCT-5 43320 33799 0.281700
 5 LBE_3  5-GTGATGCTTGTATGGAGGAATACTGCGATT-Cy3-3  4  2 3-TCACCACGAACATACCT-5 45471 33764 0.346740
 5 LBE_3  5-GTGATGCTTGTATGGAGGAATACTGCGATT-Cy3-3  4  3 3-TCACGACGAACATACCT-5 46231 33579 0.376798
 5 LBE_3  5-GTGATGCTTGTATGGAGGAATACTGCGATT-Cy3-3  4  4 3-TCACTACGAACATACCT-5 51914 33927 0.530170
 5 LBE_3  5-GTGATGCTTGTATGGAGGAATACTGCGATT-Cy3-3  4  5 3-TCACTAACGAACATACCT-5 45816 33692 0.359840
 5 LBE_3  5-GTGATGCTTGTATGGAGGAATACTGCGATT-Cy3-3  4  6 3-TCACTCACGAACATACCT-5 45545 33671 0.352642
 5 LBE_3  5-GTGATGCTTGTATGGAGGAATACTGCGATT-Cy3-3  4  7 3-TCACTGACGAACATACCT-5 42327 33593 0.260000
 5 LBE_3  5-GTGATGCTTGTATGGAGGAATACTGCGATT-Cy3-3  4  8 3-TCACTTACGAACATACCT-5 44572 33721 0.321797
 5 LBE_3  5-GTGATGCTTGTATGGAGGAATACTGCGATT-Cy3-3  4  9 3-TCACACGAACATACCT-5 43395 33444 0.297546
 5 LBE_3  5-GTGATGCTTGTATGGAGGAATACTGCGATT-Cy3-3  5  1 3-TCACTACGAACATACCT-5 50012 33109 0.510515
 5 LBE_3  5-GTGATGCTTGTATGGAGGAATACTGCGATT-Cy3-3  5  2 3-TCACTCCGAACATACCT-5 42235 33756 0.251165
 5 LBE_3  5-GTGATGCTTGTATGGAGGAATACTGCGATT-Cy3-3  5  3 3-TCACTGCGAACATACCT-5 39337 33458 0.175719
 5 LBE_3  5-GTGATGCTTGTATGGAGGAATACTGCGATT-Cy3-3  5  4 3-TCACTTCGAACATACCT-5 40161 33116 0.212729
 5 LBE_3  5-GTGATGCTTGTATGGAGGAATACTGCGATT-Cy3-3  5  5 3-TCACTAACGAACATACCT-5 44780 33180 0.349576
 5 LBE_3  5-GTGATGCTTGTATGGAGGAATACTGCGATT-Cy3-3  5  6 3-TCACTACCGAACATACCT-5 48763 33557 0.453121
 5 LBE_3  5-GTGATGCTTGTATGGAGGAATACTGCGATT-Cy3-3  5  7 3-TCACTAGCGAACATACCT-5 40778 33095 0.232153
 5 LBE_3  5-GTGATGCTTGTATGGAGGAATACTGCGATT-Cy3-3  5  8 3-TCACTATCGAACATACCT-5 41149 33287 0.236197
 5 LBE_3  5-GTGATGCTTGTATGGAGGAATACTGCGATT-Cy3-3  5  9 3-TCACTCGAACATACCT-5 40020 33408 0.197931
 5 LBE_3  5-GTGATGCTTGTATGGAGGAATACTGCGATT-Cy3-3  6  1 3-TCACTAAGAACATACCT-5 40934 33564 0.219576
 5 LBE_3  5-GTGATGCTTGTATGGAGGAATACTGCGATT-Cy3-3  6  2 3-TCACTACGAACATACCT-5 50063 33643 0.488091
 5 LBE_3  5-GTGATGCTTGTATGGAGGAATACTGCGATT-Cy3-3  6  3 3-TCACTAGGAACATACCT-5 37955 33436 0.135125
 5 LBE_3  5-GTGATGCTTGTATGGAGGAATACTGCGATT-Cy3-3  6  4 3-TCACTATGAACATACCT-5 38930 33614 0.158138
 5 LBE_3  5-GTGATGCTTGTATGGAGGAATACTGCGATT-Cy3-3  6  5 3-TCACTACAGAACATACCT-5 44695 33422 0.337285
 5 LBE_3  5-GTGATGCTTGTATGGAGGAATACTGCGATT-Cy3-3  6  6 3-TCACTACCGAACATACCT-5 48768 33536 0.454198
 5 LBE_3  5-GTGATGCTTGTATGGAGGAATACTGCGATT-Cy3-3  6  7 3-TCACTACGGAACATACCT-5 46013 33785 0.361953
 5 LBE_3  5-GTGATGCTTGTATGGAGGAATACTGCGATT-Cy3-3  6  8 3-TCACTACTGAACATACCT-5 42675 33856 0.260491
 5 LBE_3  5-GTGATGCTTGTATGGAGGAATACTGCGATT-Cy3-3  6  9 3-TCACTAGAACATACCT-5 37791 33380 0.132152
 5 LBE_3  5-GTGATGCTTGTATGGAGGAATACTGCGATT-Cy3-3  7  1 3-TCACTACAAACATACCT-5 46623 33778 0.380278
 5 LBE_3  5-GTGATGCTTGTATGGAGGAATACTGCGATT-Cy3-3  7  2 3-TCACTACCAACATACCT-5 46607 33550 0.389182
 5 LBE_3  5-GTGATGCTTGTATGGAGGAATACTGCGATT-Cy3-3  7  3 3-TCACTACGAACATACCT-5 51553 33906 0.520487
 5 LBE_3  5-GTGATGCTTGTATGGAGGAATACTGCGATT-Cy3-3  7  4 3-TCACTACTAACATACCT-5 42714 33657 0.269089
 5 LBE_3  5-GTGATGCTTGTATGGAGGAATACTGCGATT-Cy3-3  7  5 3-TCACTACGAAACATACCT-5 50511 33934 0.488508
 5 LBE_3  5-GTGATGCTTGTATGGAGGAATACTGCGATT-Cy3-3  7  6 3-TCACTACGCAACATACCT-5 46682 33636 0.387865
 5 LBE_3  5-GTGATGCTTGTATGGAGGAATACTGCGATT-Cy3-3  7  7 3-TCACTACGGAACATACCT-5 46205 33913 0.362474
 5 LBE_3  5-GTGATGCTTGTATGGAGGAATACTGCGATT-Cy3-3  7  8 3-TCACTACGTAACATACCT-5 43766 33557 0.304209
 5 LBE_3  5-GTGATGCTTGTATGGAGGAATACTGCGATT-Cy3-3  7  9 3-TCACTACAACATACCT-5 44204 33671 0.312803
 5 LBE_3  5-GTGATGCTTGTATGGAGGAATACTGCGATT-Cy3-3  8  1 3-TCACTACGAACATACCT-5 51845 33764 0.535535
 5 LBE_3  5-GTGATGCTTGTATGGAGGAATACTGCGATT-Cy3-3  8  2 3-TCACTACGCACATACCT-5 44836 33707 0.330177
 5 LBE_3  5-GTGATGCTTGTATGGAGGAATACTGCGATT-Cy3-3  8  3 3-TCACTACGGACATACCT-5 42429 33657 0.260647
 5 LBE_3  5-GTGATGCTTGTATGGAGGAATACTGCGATT-Cy3-3  8  4 3-TCACTACGTACATACCT-5 38572 33472 0.152352
 5 LBE_3  5-GTGATGCTTGTATGGAGGAATACTGCGATT-Cy3-3  8  5 3-TCACTACGAAACATACCT-5 51003 33636 0.516338
 5 LBE_3  5-GTGATGCTTGTATGGAGGAATACTGCGATT-Cy3-3  8  6 3-TCACTACGACACATACCT-5 46825 33742 0.387726
 5 LBE_3  5-GTGATGCTTGTATGGAGGAATACTGCGATT-Cy3-3  8  7 3-TCACTACGAGACATACCT-5 44206 33685 0.312324
 5 LBE_3  5-GTGATGCTTGTATGGAGGAATACTGCGATT-Cy3-3  8  8 3-TCACTACGATACATACCT-5 45481 33820 0.344777
 5 LBE_3  5-GTGATGCTTGTATGGAGGAATACTGCGATT-Cy3-3  8  9 3-TCACTACGACATACCT-5 40684 33700 0.207242
 5 LBE_3  5-GTGATGCTTGTATGGAGGAATACTGCGATT-Cy3-3  9  1 3-TCACTACGAACATACCT-5 50109 33188 0.509886
 5 LBE_3  5-GTGATGCTTGTATGGAGGAATACTGCGATT-Cy3-3  9  2 3-TCACTACGACCATACCT-5 41884 33316 0.257195
 5 LBE_3  5-GTGATGCTTGTATGGAGGAATACTGCGATT-Cy3-3  9  3 3-TCACTACGAGCATACCT-5 40036 33045 0.211543
 5 LBE_3  5-GTGATGCTTGTATGGAGGAATACTGCGATT-Cy3-3  9  4 3-TCACTACGATCATACCT-5 41272 33031 0.249498
 5 LBE_3  5-GTGATGCTTGTATGGAGGAATACTGCGATT-Cy3-3  9  5 3-TCACTACGAAACATACCT-5 49935 33173 0.505286
 5 LBE_3  5-GTGATGCTTGTATGGAGGAATACTGCGATT-Cy3-3  9  6 3-TCACTACGAACCATACCT-5 49708 33308 0.492340
 5 LBE_3  5-GTGATGCTTGTATGGAGGAATACTGCGATT-Cy3-3  9  7 3-TCACTACGAAGCATACCT-5 43620 33031 0.320568
 5 LBE_3  5-GTGATGCTTGTATGGAGGAATACTGCGATT-Cy3-3  9  8 3-TCACTACGAATCATACCT-5 43858 33202 0.320951
 5 LBE_3  5-GTGATGCTTGTATGGAGGAATACTGCGATT-Cy3-3  9  9 3-TCACTACGACATACCT-5 39634 33344 0.188637
 5 LBE_3  5-GTGATGCTTGTATGGAGGAATACTGCGATT-Cy3-3 10  1 3-TCACTACGAAAATACCT-5 45683 33380 0.368598
 5 LBE_3  5-GTGATGCTTGTATGGAGGAATACTGCGATT-Cy3-3 10  2 3-TCACTACGAACATACCT-5 50906 33223 0.532235
 5 LBE_3  5-GTGATGCTTGTATGGAGGAATACTGCGATT-Cy3-3 10  3 3-TCACTACGAAGATACCT-5 40504 33344 0.214741
 5 LBE_3  5-GTGATGCTTGTATGGAGGAATACTGCGATT-Cy3-3 10  4 3-TCACTACGAATATACCT-5 40934 33372 0.226593
 5 LBE_3  5-GTGATGCTTGTATGGAGGAATACTGCGATT-Cy3-3 10  5 3-TCACTACGAACAATACCT-5 49037 33387 0.468754
 5 LBE_3  5-GTGATGCTTGTATGGAGGAATACTGCGATT-Cy3-3 10  6 3-TCACTACGAACCATACCT-5 50043 33479 0.494749
 5 LBE_3  5-GTGATGCTTGTATGGAGGAATACTGCGATT-Cy3-3 10  7 3-TCACTACGAACGATACCT-5 45939 33650 0.365216
 5 LBE_3  5-GTGATGCTTGTATGGAGGAATACTGCGATT-Cy3-3 10  8 3-TCACTACGAACTATACCT-5 44810 33572 0.334768
 5 LBE_3  5-GTGATGCTTGTATGGAGGAATACTGCGATT-Cy3-3 10  9 3-TCACTACGAAATACCT-5 42803 33372 0.282591
 5 LBE_3  5-GTGATGCTTGTATGGAGGAATACTGCGATT-Cy3-3 11  1 3-TCACTACGAACATACCT-5 51661 33828 0.527181
 5 LBE_3  5-GTGATGCTTGTATGGAGGAATACTGCGATT-Cy3-3 11  2 3-TCACTACGAACCTACCT-5 45425 33550 0.353930
 5 LBE_3  5-GTGATGCTTGTATGGAGGAATACTGCGATT-Cy3-3 11  3 3-TCACTACGAACGTACCT-5 41288 33202 0.243538
 5 LBE_3  5-GTGATGCTTGTATGGAGGAATACTGCGATT-Cy3-3 11  4 3-TCACTACGAACTTACCT-5 44867 33557 0.337012
 5 LBE_3  5-GTGATGCTTGTATGGAGGAATACTGCGATT-Cy3-3 11  5 3-TCACTACGAACAATACCT-5 49585 33465 0.481691
 5 LBE_3  5-GTGATGCTTGTATGGAGGAATACTGCGATT-Cy3-3 11  6 3-TCACTACGAACACTACCT-5 48760 33628 0.449973
 5 LBE_3  5-GTGATGCTTGTATGGAGGAATACTGCGATT-Cy3-3 11  7 3-TCACTACGAACAGTACCT-5 47022 33621 0.398579
 5 LBE_3  5-GTGATGCTTGTATGGAGGAATACTGCGATT-Cy3-3 11  8 3-TCACTACGAACATTACCT-5 49426 33515 0.474755
 5 LBE_3  5-GTGATGCTTGTATGGAGGAATACTGCGATT-Cy3-3 11  9 3-TCACTACGAACTACCT-5 43410 33607 0.291689
 5 LBE_3  5-GTGATGCTTGTATGGAGGAATACTGCGATT-Cy3-3 12  1 3-TCACTACGAACAAACCT-5 46971 33600 0.397943
 5 LBE_3  5-GTGATGCTTGTATGGAGGAATACTGCGATT-Cy3-3 12  2 3-TCACTACGAACACACCT-5 48128 33600 0.432381
 5 LBE_3  5-GTGATGCTTGTATGGAGGAATACTGCGATT-Cy3-3 12  3 3-TCACTACGAACAGACCT-5 48888 33692 0.451017
 5 LBE_3  5-GTGATGCTTGTATGGAGGAATACTGCGATT-Cy3-3 12  4 3-TCACTACGAACATACCT-5 52288 33380 0.566468
 5 LBE_3  5-GTGATGCTTGTATGGAGGAATACTGCGATT-Cy3-3 12  5 3-TCACTACGAACATAACCT-5 51389 33735 0.523322
 5 LBE_3  5-GTGATGCTTGTATGGAGGAATACTGCGATT-Cy3-3 12  6 3-TCACTACGAACATCACCT-5 48753 34148 0.427705
 5 LBE_3  5-GTGATGCTTGTATGGAGGAATACTGCGATT-Cy3-3 12  7 3-TCACTACGAACATGACCT-5 48361 33394 0.448203
 5 LBE_3  5-GTGATGCTTGTATGGAGGAATACTGCGATT-Cy3-3 12  8 3-TCACTACGAACATTACCT-5 49859 33636 0.482317
 5 LBE_3  5-GTGATGCTTGTATGGAGGAATACTGCGATT-Cy3-3 12  9 3-TCACTACGAACAACCT-5 46431 33664 0.379240
 5 LBE_3  5-GTGATGCTTGTATGGAGGAATACTGCGATT-Cy3-3 13  1 3-TCACTACGAACATACCT-5 49984 33010 0.514218
 5 LBE_3  5-GTGATGCTTGTATGGAGGAATACTGCGATT-Cy3-3 13  2 3-TCACTACGAACATCCCT-5 45263 32782 0.380729
 5 LBE_3  5-GTGATGCTTGTATGGAGGAATACTGCGATT-Cy3-3 13  3 3-TCACTACGAACATGCCT-5 44408 32932 0.348504
 5 LBE_3  5-GTGATGCTTGTATGGAGGAATACTGCGATT-Cy3-3 13  4 3-TCACTACGAACATTCCT-5 44685 33038 0.352518
 5 LBE_3  5-GTGATGCTTGTATGGAGGAATACTGCGATT-Cy3-3 13  5 3-TCACTACGAACATAACCT-5 50368 33024 0.525194
 5 LBE_3  5-GTGATGCTTGTATGGAGGAATACTGCGATT-Cy3-3 13  6 3-TCACTACGAACATACCCT-5 50801 33038 0.537632
 5 LBE_3  5-GTGATGCTTGTATGGAGGAATACTGCGATT-Cy3-3 13  7 3-TCACTACGAACATAGCCT-5 46556 33124 0.405530
 5 LBE_3  5-GTGATGCTTGTATGGAGGAATACTGCGATT-Cy3-3 13  8 3-TCACTACGAACATATCCT-5 46943 32818 0.430405
 5 LBE_3  5-GTGATGCTTGTATGGAGGAATACTGCGATT-Cy3-3 13  9 3-TCACTACGAACATCCT-5 44518 33173 0.341994
 5 LBE_3  5-GTGATGCTTGTATGGAGGAATACTGCGATT-Cy3-3 14  1 3-TCACTACGAACATAACT-5 46705 32832 0.422534
 5 LBE_3  5-GTGATGCTTGTATGGAGGAATACTGCGATT-Cy3-3 14  2 3-TCACTACGAACATACCT-5 51149 33266 0.537580
 5 LBE_3  5-GTGATGCTTGTATGGAGGAATACTGCGATT-Cy3-3 14  3 3-TCACTACGAACATAGCT-5 45048 33308 0.352459
 5 LBE_3  5-GTGATGCTTGTATGGAGGAATACTGCGATT-Cy3-3 14  4 3-TCACTACGAACATATCT-5 44984 33387 0.347374
 5 LBE_3  5-GTGATGCTTGTATGGAGGAATACTGCGATT-Cy3-3 14  5 3-TCACTACGAACATACACT-5 49677 33074 0.502000
 5 LBE_3  5-GTGATGCTTGTATGGAGGAATACTGCGATT-Cy3-3 14  6 3-TCACTACGAACATACCCT-5 50821 33522 0.516063
 5 LBE_3  5-GTGATGCTTGTATGGAGGAATACTGCGATT-Cy3-3 14  7 3-TCACTACGAACATACGCT-5 47992 33223 0.444546
 5 LBE_3  5-GTGATGCTTGTATGGAGGAATACTGCGATT-Cy3-3 14  8 3-TCACTACGAACATACTCT-5 47521 33209 0.430981
 5 LBE_3  5-GTGATGCTTGTATGGAGGAATACTGCGATT-Cy3-3 14  9 3-TCACTACGAACATACT-5 47240 33145 0.425248
 5 LBE_3  5-GTGATGCTTGTATGGAGGAATACTGCGATT-Cy3-3 15  1 3-TCACTACGAACATACAT-5 49060 33579 0.461042
 5 LBE_3  5-GTGATGCTTGTATGGAGGAATACTGCGATT-Cy3-3 15  2 3-TCACTACGAACATACCT-5 51896 33685 0.540621
 5 LBE_3  5-GTGATGCTTGTATGGAGGAATACTGCGATT-Cy3-3 15  3 3-TCACTACGAACATACGT-5 46802 33287 0.406007
 5 LBE_3  5-GTGATGCTTGTATGGAGGAATACTGCGATT-Cy3-3 15  4 3-TCACTACGAACATACTT-5 46057 33451 0.376862
 5 LBE_3  5-GTGATGCTTGTATGGAGGAATACTGCGATT-Cy3-3 15  5 3-TCACTACGAACATACCAT-5 49421 33458 0.477109
 5 LBE_3  5-GTGATGCTTGTATGGAGGAATACTGCGATT-Cy3-3 15  6 3-TCACTACGAACATACCCT-5 51651 33486 0.542442
 5 LBE_3  5-GTGATGCTTGTATGGAGGAATACTGCGATT-Cy3-3 15  7 3-TCACTACGAACATACCGT-5 47762 33465 0.427225
 5 LBE_3  5-GTGATGCTTGTATGGAGGAATACTGCGATT-Cy3-3 15  8 3-TCACTACGAACATACCTT-5 51233 33387 0.534543
 5 LBE_3  5-GTGATGCTTGTATGGAGGAATACTGCGATT-Cy3-3 15  9 3-TCACTACGAACATACT-5 47396 33344 0.421420
 5 LBE_3  5-GTGATGCTTGTATGGAGGAATACTGCGATT-Cy3-3 16  1 3-TCACTACGAACATACCA-5 51297 33344 0.538426
 5 LBE_3  5-GTGATGCTTGTATGGAGGAATACTGCGATT-Cy3-3 16  2 3-TCACTACGAACATACCC-5 51835 33756 0.535555
 5 LBE_3  5-GTGATGCTTGTATGGAGGAATACTGCGATT-Cy3-3 16  3 3-TCACTACGAACATACCG-5 49667 33444 0.485086
 5 LBE_3  5-GTGATGCTTGTATGGAGGAATACTGCGATT-Cy3-3 16  4 3-TCACTACGAACATACCT-5 52157 33273 0.567566
 5 LBE_3  5-GTGATGCTTGTATGGAGGAATACTGCGATT-Cy3-3 16  5 3-TCACTACGAACATACCTA-5 54945 33493 0.640484
 5 LBE_3  5-GTGATGCTTGTATGGAGGAATACTGCGATT-Cy3-3 16  6 3-TCACTACGAACATACCTC-5 58557 33536 0.746107
 5 LBE_3  5-GTGATGCTTGTATGGAGGAATACTGCGATT-Cy3-3 16  7 3-TCACTACGAACATACCTG-5 50650 33500 0.511908
 5 LBE_3  5-GTGATGCTTGTATGGAGGAATACTGCGATT-Cy3-3 16  8 3-TCACTACGAACATACCTT-5 51604 33650 0.533576
 5 LBE_3  5-GTGATGCTTGTATGGAGGAATACTGCGATT-Cy3-3 16  9 3-TCACTACGAACATACC-5 51459 33138 0.552867

 6 LBE_4  5-GTGATGCTTGTATGGAGGAATACTGCGATT-Cy3-3  1  1 3-TACCTTATGACGCTAAG-5 41595 40908 0.016797
 6 LBE_4  5-GTGATGCTTGTATGGAGGAATACTGCGATT-Cy3-3  1  2 3-TCCCTTATGACGCTAAG-5 43686 41159 0.061418
 6 LBE_4  5-GTGATGCTTGTATGGAGGAATACTGCGATT-Cy3-3  1  3 3-TGCCTTATGACGCTAAG-5 43308 40965 0.057178
 6 LBE_4  5-GTGATGCTTGTATGGAGGAATACTGCGATT-Cy3-3  1  4 3-TTCCTTATGACGCTAAG-5 43702 41242 0.059639
 6 LBE_4  5-GTGATGCTTGTATGGAGGAATACTGCGATT-Cy3-3  1  5 3-TTACCTTATGACGCTAAG-5 43164 40976 0.053409
 6 LBE_4  5-GTGATGCTTGTATGGAGGAATACTGCGATT-Cy3-3  1  6 3-TTCCCTTATGACGCTAAG-5 43308 40835 0.060559
 6 LBE_4  5-GTGATGCTTGTATGGAGGAATACTGCGATT-Cy3-3  1  7 3-TTGCCTTATGACGCTAAG-5 43259 41206 0.049831
 6 LBE_4  5-GTGATGCTTGTATGGAGGAATACTGCGATT-Cy3-3  1  8 3-TTTCCTTATGACGCTAAG-5 43540 41195 0.056933
 6 LBE_4  5-GTGATGCTTGTATGGAGGAATACTGCGATT-Cy3-3  1  9 3-TCCTTATGACGCTAAG-5 41234 40897 0.008231
 6 LBE_4  5-GTGATGCTTGTATGGAGGAATACTGCGATT-Cy3-3  2  1 3-TTACTTATGACGCTAAG-5 41306 40741 0.013869
 6 LBE_4  5-GTGATGCTTGTATGGAGGAATACTGCGATT-Cy3-3  2  2 3-TTCCTTATGACGCTAAG-5 43540 40929 0.063814
 6 LBE_4  5-GTGATGCTTGTATGGAGGAATACTGCGATT-Cy3-3  2  3 3-TTGCTTATGACGCTAAG-5 42294 40887 0.034410
 6 LBE_4  5-GTGATGCTTGTATGGAGGAATACTGCGATT-Cy3-3  2  4 3-TTTCTTATGACGCTAAG-5 42255 41294 0.023272
 6 LBE_4  5-GTGATGCTTGTATGGAGGAATACTGCGATT-Cy3-3  2  5 3-TTCACTTATGACGCTAAG-5 43154 41085 0.050347
 6 LBE_4  5-GTGATGCTTGTATGGAGGAATACTGCGATT-Cy3-3  2  6 3-TTCCCTTATGACGCTAAG-5 43566 41096 0.060109
 6 LBE_4  5-GTGATGCTTGTATGGAGGAATACTGCGATT-Cy3-3  2  7 3-TTCGCTTATGACGCTAAG-5 42307 41331 0.023605
 6 LBE_4  5-GTGATGCTTGTATGGAGGAATACTGCGATT-Cy3-3  2  8 3-TTCTCTTATGACGCTAAG-5 42624 41409 0.029334
 6 LBE_4  5-GTGATGCTTGTATGGAGGAATACTGCGATT-Cy3-3  2  9 3-TTCTTATGACGCTAAG-5 41311 41038 0.006637
 6 LBE_4  5-GTGATGCTTGTATGGAGGAATACTGCGATT-Cy3-3  3  1 3-TTCATTATGACGCTAAG-5 42519 41362 0.027966
 6 LBE_4  5-GTGATGCTTGTATGGAGGAATACTGCGATT-Cy3-3  3  2 3-TTCCTTATGACGCTAAG-5 43543 41132 0.058607
 6 LBE_4  5-GTGATGCTTGTATGGAGGAATACTGCGATT-Cy3-3  3  3 3-TTCGTTATGACGCTAAG-5 41219 41080 0.003369
 6 LBE_4  5-GTGATGCTTGTATGGAGGAATACTGCGATT-Cy3-3  3  4 3-TTCTTTATGACGCTAAG-5 42335 41273 0.025713
 6 LBE_4  5-GTGATGCTTGTATGGAGGAATACTGCGATT-Cy3-3  3  5 3-TTCCATTATGACGCTAAG-5 42767 41529 0.029808
 6 LBE_4  5-GTGATGCTTGTATGGAGGAATACTGCGATT-Cy3-3  3  6 3-TTCCCTTATGACGCTAAG-5 44078 41263 0.068222
 6 LBE_4  5-GTGATGCTTGTATGGAGGAATACTGCGATT-Cy3-3  3  7 3-TTCCGTTATGACGCTAAG-5 42442 41002 0.035131
 6 LBE_4  5-GTGATGCTTGTATGGAGGAATACTGCGATT-Cy3-3  3  8 3-TTCCTTTATGACGCTAAG-5 42962 41211 0.042492
 6 LBE_4  5-GTGATGCTTGTATGGAGGAATACTGCGATT-Cy3-3  3  9 3-TTCTTATGACGCTAAG-5 41569 41289 0.006785
 6 LBE_4  5-GTGATGCTTGTATGGAGGAATACTGCGATT-Cy3-3  4  1 3-TTCCATATGACGCTAAG-5 42186 41242 0.022892
 6 LBE_4  5-GTGATGCTTGTATGGAGGAATACTGCGATT-Cy3-3  4  2 3-TTCCCTATGACGCTAAG-5 42668 41247 0.034431
 6 LBE_4  5-GTGATGCTTGTATGGAGGAATACTGCGATT-Cy3-3  4  3 3-TTCCGTATGACGCTAAG-5 41293 40861 0.010574
 6 LBE_4  5-GTGATGCTTGTATGGAGGAATACTGCGATT-Cy3-3  4  4 3-TTCCTTATGACGCTAAG-5 44099 40861 0.079241
 6 LBE_4  5-GTGATGCTTGTATGGAGGAATACTGCGATT-Cy3-3  4  5 3-TTCCTATATGACGCTAAG-5 42573 41529 0.025123
 6 LBE_4  5-GTGATGCTTGTATGGAGGAATACTGCGATT-Cy3-3  4  6 3-TTCCTCTATGACGCTAAG-5 43044 41482 0.037640
 6 LBE_4  5-GTGATGCTTGTATGGAGGAATACTGCGATT-Cy3-3  4  7 3-TTCCTGTATGACGCTAAG-5 42821 41127 0.041188
 6 LBE_4  5-GTGATGCTTGTATGGAGGAATACTGCGATT-Cy3-3  4  8 3-TTCCTTTATGACGCTAAG-5 43067 41665 0.033639
 6 LBE_4  5-GTGATGCTTGTATGGAGGAATACTGCGATT-Cy3-3  4  9 3-TTCCTATGACGCTAAG-5 41843 41326 0.012522
 6 LBE_4  5-GTGATGCTTGTATGGAGGAATACTGCGATT-Cy3-3  5  1 3-TTCCTAATGACGCTAAG-5 42319 41143 0.028596
 6 LBE_4  5-GTGATGCTTGTATGGAGGAATACTGCGATT-Cy3-3  5  2 3-TTCCTCATGACGCTAAG-5 43113 41247 0.045230
 6 LBE_4  5-GTGATGCTTGTATGGAGGAATACTGCGATT-Cy3-3  5  3 3-TTCCTGATGACGCTAAG-5 42460 41033 0.034777
 6 LBE_4  5-GTGATGCTTGTATGGAGGAATACTGCGATT-Cy3-3  5  4 3-TTCCTTATGACGCTAAG-5 43953 41206 0.066668
 6 LBE_4  5-GTGATGCTTGTATGGAGGAATACTGCGATT-Cy3-3  5  5 3-TTCCTTAATGACGCTAAG-5 42552 41200 0.032815
 6 LBE_4  5-GTGATGCTTGTATGGAGGAATACTGCGATT-Cy3-3  5  6 3-TTCCTTCATGACGCTAAG-5 42811 41441 0.033065
 6 LBE_4  5-GTGATGCTTGTATGGAGGAATACTGCGATT-Cy3-3  5  7 3-TTCCTTGATGACGCTAAG-5 42621 41472 0.027716
 6 LBE_4  5-GTGATGCTTGTATGGAGGAATACTGCGATT-Cy3-3  5  8 3-TTCCTTTATGACGCTAAG-5 43034 41435 0.038570
 6 LBE_4  5-GTGATGCTTGTATGGAGGAATACTGCGATT-Cy3-3  5  9 3-TTCCTATGACGCTAAG-5 41892 41451 0.010633
 6 LBE_4  5-GTGATGCTTGTATGGAGGAATACTGCGATT-Cy3-3  6  1 3-TTCCTTATGACGCTAAG-5 43894 41368 0.061068
 6 LBE_4  5-GTGATGCTTGTATGGAGGAATACTGCGATT-Cy3-3  6  2 3-TTCCTTCTGACGCTAAG-5 42414 41190 0.029721
 6 LBE_4  5-GTGATGCTTGTATGGAGGAATACTGCGATT-Cy3-3  6  3 3-TTCCTTGTGACGCTAAG-5 41910 41435 0.011447
 6 LBE_4  5-GTGATGCTTGTATGGAGGAATACTGCGATT-Cy3-3  6  4 3-TTCCTTTTGACGCTAAG-5 42058 41263 0.019272
 6 LBE_4  5-GTGATGCTTGTATGGAGGAATACTGCGATT-Cy3-3  6  5 3-TTCCTTAATGACGCTAAG-5 42470 41232 0.030043
 6 LBE_4  5-GTGATGCTTGTATGGAGGAATACTGCGATT-Cy3-3  6  6 3-TTCCTTACTGACGCTAAG-5 42975 41482 0.035974
 6 LBE_4  5-GTGATGCTTGTATGGAGGAATACTGCGATT-Cy3-3  6  7 3-TTCCTTAGTGACGCTAAG-5 42580 41399 0.028542
 6 LBE_4  5-GTGATGCTTGTATGGAGGAATACTGCGATT-Cy3-3  6  8 3-TTCCTTATTGACGCTAAG-5 42378 40981 0.034097
 6 LBE_4  5-GTGATGCTTGTATGGAGGAATACTGCGATT-Cy3-3  6  9 3-TTCCTTTGACGCTAAG-5 42442 41524 0.022107
 6 LBE_4  5-GTGATGCTTGTATGGAGGAATACTGCGATT-Cy3-3  7  1 3-TTCCTTAAGACGCTAAG-5 42202 41571 0.015163
 6 LBE_4  5-GTGATGCTTGTATGGAGGAATACTGCGATT-Cy3-3  7  2 3-TTCCTTACGACGCTAAG-5 42038 41310 0.017616
 6 LBE_4  5-GTGATGCTTGTATGGAGGAATACTGCGATT-Cy3-3  7  3 3-TTCCTTAGGACGCTAAG-5 42793 41634 0.027838
 6 LBE_4  5-GTGATGCTTGTATGGAGGAATACTGCGATT-Cy3-3  7  4 3-TTCCTTATGACGCTAAG-5 44252 41509 0.066097
 6 LBE_4  5-GTGATGCTTGTATGGAGGAATACTGCGATT-Cy3-3  7  5 3-TTCCTTATAGACGCTAAG-5 42460 41493 0.023312
 6 LBE_4  5-GTGATGCTTGTATGGAGGAATACTGCGATT-Cy3-3  7  6 3-TTCCTTATCGACGCTAAG-5 43732 41592 0.051460
 6 LBE_4  5-GTGATGCTTGTATGGAGGAATACTGCGATT-Cy3-3  7  7 3-TTCCTTATGGACGCTAAG-5 42977 41326 0.039965
 6 LBE_4  5-GTGATGCTTGTATGGAGGAATACTGCGATT-Cy3-3  7  8 3-TTCCTTATTGACGCTAAG-5 42642 41341 0.031458
 6 LBE_4  5-GTGATGCTTGTATGGAGGAATACTGCGATT-Cy3-3  7  9 3-TTCCTTAGACGCTAAG-5 41508 41441 0.001621
 6 LBE_4  5-GTGATGCTTGTATGGAGGAATACTGCGATT-Cy3-3  8  1 3-TTCCTTATAACGCTAAG-5 42936 42010 0.022047
 6 LBE_4  5-GTGATGCTTGTATGGAGGAATACTGCGATT-Cy3-3  8  2 3-TTCCTTATCACGCTAAG-5 43843 41639 0.052916
 6 LBE_4  5-GTGATGCTTGTATGGAGGAATACTGCGATT-Cy3-3  8  3 3-TTCCTTATGACGCTAAG-5 44421 41671 0.066008
 6 LBE_4  5-GTGATGCTTGTATGGAGGAATACTGCGATT-Cy3-3  8  4 3-TTCCTTATTACGCTAAG-5 42463 41456 0.024276
 6 LBE_4  5-GTGATGCTTGTATGGAGGAATACTGCGATT-Cy3-3  8  5 3-TTCCTTATGAACGCTAAG-5 44590 41592 0.072079
 6 LBE_4  5-GTGATGCTTGTATGGAGGAATACTGCGATT-Cy3-3  8  6 3-TTCCTTATGCACGCTAAG-5 43354 41535 0.043792
 6 LBE_4  5-GTGATGCTTGTATGGAGGAATACTGCGATT-Cy3-3  8  7 3-TTCCTTATGGACGCTAAG-5 43151 41665 0.035666
 6 LBE_4  5-GTGATGCTTGTATGGAGGAATACTGCGATT-Cy3-3  8  8 3-TTCCTTATGTACGCTAAG-5 43080 41859 0.029171
 6 LBE_4  5-GTGATGCTTGTATGGAGGAATACTGCGATT-Cy3-3  8  9 3-TTCCTTATACGCTAAG-5 41997 41550 0.010744
 6 LBE_4  5-GTGATGCTTGTATGGAGGAATACTGCGATT-Cy3-3  9  1 3-TTCCTTATGACGCTAAG-5 44070 41665 0.057724
 6 LBE_4  5-GTGATGCTTGTATGGAGGAATACTGCGATT-Cy3-3  9  2 3-TTCCTTATGCCGCTAAG-5 42588 41629 0.023047
 6 LBE_4  5-GTGATGCTTGTATGGAGGAATACTGCGATT-Cy3-3  9  3 3-TTCCTTATGGCGCTAAG-5 42368 41597 0.018525
 6 LBE_4  5-GTGATGCTTGTATGGAGGAATACTGCGATT-Cy3-3  9  4 3-TTCCTTATGTCGCTAAG-5 42291 41561 0.017574
 6 LBE_4  5-GTGATGCTTGTATGGAGGAATACTGCGATT-Cy3-3  9  5 3-TTCCTTATGAACGCTAAG-5 44687 41488 0.077124
 6 LBE_4  5-GTGATGCTTGTATGGAGGAATACTGCGATT-Cy3-3  9  6 3-TTCCTTATGACCGCTAAG-5 43410 41624 0.042918
 6 LBE_4  5-GTGATGCTTGTATGGAGGAATACTGCGATT-Cy3-3  9  7 3-TTCCTTATGAGCGCTAAG-5 42432 41514 0.022118
 6 LBE_4  5-GTGATGCTTGTATGGAGGAATACTGCGATT-Cy3-3  9  8 3-TTCCTTATGATCGCTAAG-5 42524 41624 0.021638
 6 LBE_4  5-GTGATGCTTGTATGGAGGAATACTGCGATT-Cy3-3  9  9 3-TTCCTTATGCGCTAAG-5 42012 41467 0.013152
 6 LBE_4  5-GTGATGCTTGTATGGAGGAATACTGCGATT-Cy3-3 10  1 3-TTCCTTATGAAGCTAAG-5 42980 41634 0.032327
 6 LBE_4  5-GTGATGCTTGTATGGAGGAATACTGCGATT-Cy3-3 10  2 3-TTCCTTATGACGCTAAG-5 44214 41509 0.065172
 6 LBE_4  5-GTGATGCTTGTATGGAGGAATACTGCGATT-Cy3-3 10  3 3-TTCCTTATGAGGCTAAG-5 41930 41441 0.011814
 6 LBE_4  5-GTGATGCTTGTATGGAGGAATACTGCGATT-Cy3-3 10  4 3-TTCCTTATGATGCTAAG-5 42074 41524 0.013230
 6 LBE_4  5-GTGATGCTTGTATGGAGGAATACTGCGATT-Cy3-3 10  5 3-TTCCTTATGACAGCTAAG-5 42394 41728 0.015951
 6 LBE_4  5-GTGATGCTTGTATGGAGGAATACTGCGATT-Cy3-3 10  6 3-TTCCTTATGACCGCTAAG-5 43069 41576 0.035909
 6 LBE_4  5-GTGATGCTTGTATGGAGGAATACTGCGATT-Cy3-3 10  7 3-TTCCTTATGACGGCTAAG-5 42327 41211 0.027087
 6 LBE_4  5-GTGATGCTTGTATGGAGGAATACTGCGATT-Cy3-3 10  8 3-TTCCTTATGACTGCTAAG-5 42079 41441 0.015397
 6 LBE_4  5-GTGATGCTTGTATGGAGGAATACTGCGATT-Cy3-3 10  9 3-TTCCTTATGAGCTAAG-5 41887 41545 0.008222
 6 LBE_4  5-GTGATGCTTGTATGGAGGAATACTGCGATT-Cy3-3 11  1 3-TTCCTTATGACACTAAG-5 43279 41801 0.035363
 6 LBE_4  5-GTGATGCTTGTATGGAGGAATACTGCGATT-Cy3-3 11  2 3-TTCCTTATGACCCTAAG-5 42511 41759 0.018008
 6 LBE_4  5-GTGATGCTTGTATGGAGGAATACTGCGATT-Cy3-3 11  3 3-TTCCTTATGACGCTAAG-5 44022 41676 0.056292
 6 LBE_4  5-GTGATGCTTGTATGGAGGAATACTGCGATT-Cy3-3 11  4 3-TTCCTTATGACTCTAAG-5 42071 41801 0.006457
 6 LBE_4  5-GTGATGCTTGTATGGAGGAATACTGCGATT-Cy3-3 11  5 3-TTCCTTATGACGACTAAG-5 43684 41618 0.049631
 6 LBE_4  5-GTGATGCTTGTATGGAGGAATACTGCGATT-Cy3-3 11  6 3-TTCCTTATGACGCCTAAG-5 43023 41718 0.031301
 6 LBE_4  5-GTGATGCTTGTATGGAGGAATACTGCGATT-Cy3-3 11  7 3-TTCCTTATGACGGCTAAG-5 42629 41712 0.021979
 6 LBE_4  5-GTGATGCTTGTATGGAGGAATACTGCGATT-Cy3-3 11  8 3-TTCCTTATGACGTCTAAG-5 42340 41853 0.011623
 6 LBE_4  5-GTGATGCTTGTATGGAGGAATACTGCGATT-Cy3-3 11  9 3-TTCCTTATGACCTAAG-5 42852 42083 0.018263
 6 LBE_4  5-GTGATGCTTGTATGGAGGAATACTGCGATT-Cy3-3 12  1 3-TTCCTTATGACGATAAG-5 43290 41937 0.032254
 6 LBE_4  5-GTGATGCTTGTATGGAGGAATACTGCGATT-Cy3-3 12  2 3-TTCCTTATGACGCTAAG-5 44580 41603 0.071563
 6 LBE_4  5-GTGATGCTTGTATGGAGGAATACTGCGATT-Cy3-3 12  3 3-TTCCTTATGACGGTAAG-5 42122 41984 0.003293
 6 LBE_4  5-GTGATGCTTGTATGGAGGAATACTGCGATT-Cy3-3 12  4 3-TTCCTTATGACGTTAAG-5 42232 41639 0.014245
 6 LBE_4  5-GTGATGCTTGTATGGAGGAATACTGCGATT-Cy3-3 12  5 3-TTCCTTATGACGCATAAG-5 42542 41874 0.015948
 6 LBE_4  5-GTGATGCTTGTATGGAGGAATACTGCGATT-Cy3-3 12  6 3-TTCCTTATGACGCCTAAG-5 43320 41832 0.035566
 6 LBE_4  5-GTGATGCTTGTATGGAGGAATACTGCGATT-Cy3-3 12  7 3-TTCCTTATGACGCGTAAG-5 42980 41493 0.035836
 6 LBE_4  5-GTGATGCTTGTATGGAGGAATACTGCGATT-Cy3-3 12  8 3-TTCCTTATGACGCTTAAG-5 42821 41759 0.025426
 6 LBE_4  5-GTGATGCTTGTATGGAGGAATACTGCGATT-Cy3-3 12  9 3-TTCCTTATGACGTAAG-5 42043 41832 0.005029
 6 LBE_4  5-GTGATGCTTGTATGGAGGAATACTGCGATT-Cy3-3 13  1 3-TTCCTTATGACGCAAAG-5 42491 41718 0.018537
 6 LBE_4  5-GTGATGCTTGTATGGAGGAATACTGCGATT-Cy3-3 13  2 3-TTCCTTATGACGCCAAG-5 42598 41812 0.018818
 6 LBE_4  5-GTGATGCTTGTATGGAGGAATACTGCGATT-Cy3-3 13  3 3-TTCCTTATGACGCGAAG-5 43215 41550 0.040072
 6 LBE_4  5-GTGATGCTTGTATGGAGGAATACTGCGATT-Cy3-3 13  4 3-TTCCTTATGACGCTAAG-5 44265 41582 0.064529
 6 LBE_4  5-GTGATGCTTGTATGGAGGAATACTGCGATT-Cy3-3 13  5 3-TTCCTTATGACGCTAAAG-5 43886 42052 0.043617
 6 LBE_4  5-GTGATGCTTGTATGGAGGAATACTGCGATT-Cy3-3 13  6 3-TTCCTTATGACGCTCAAG-5 42639 41791 0.020308
 6 LBE_4  5-GTGATGCTTGTATGGAGGAATACTGCGATT-Cy3-3 13  7 3-TTCCTTATGACGCTGAAG-5 42560 41754 0.019301
 6 LBE_4  5-GTGATGCTTGTATGGAGGAATACTGCGATT-Cy3-3 13  8 3-TTCCTTATGACGCTTAAG-5 42575 41718 0.020562
 6 LBE_4  5-GTGATGCTTGTATGGAGGAATACTGCGATT-Cy3-3 13  9 3-TTCCTTATGACGCAAG-5 42299 41556 0.017887
 6 LBE_4  5-GTGATGCTTGTATGGAGGAATACTGCGATT-Cy3-3 14  1 3-TTCCTTATGACGCTAAG-5 44293 41770 0.060410
 6 LBE_4  5-GTGATGCTTGTATGGAGGAATACTGCGATT-Cy3-3 14  2 3-TTCCTTATGACGCTCAG-5 42532 41613 0.022079
 6 LBE_4  5-GTGATGCTTGTATGGAGGAATACTGCGATT-Cy3-3 14  3 3-TTCCTTATGACGCTGAG-5 42514 41472 0.025123
 6 LBE_4  5-GTGATGCTTGTATGGAGGAATACTGCGATT-Cy3-3 14  4 3-TTCCTTATGACGCTTAG-5 42511 41529 0.023643
 6 LBE_4  5-GTGATGCTTGTATGGAGGAATACTGCGATT-Cy3-3 14  5 3-TTCCTTATGACGCTAAAG-5 43860 41540 0.055863
 6 LBE_4  5-GTGATGCTTGTATGGAGGAATACTGCGATT-Cy3-3 14  6 3-TTCCTTATGACGCTACAG-5 44019 41639 0.057158
 6 LBE_4  5-GTGATGCTTGTATGGAGGAATACTGCGATT-Cy3-3 14  7 3-TTCCTTATGACGCTAGAG-5 42934 41712 0.029282
 6 LBE_4  5-GTGATGCTTGTATGGAGGAATACTGCGATT-Cy3-3 14  8 3-TTCCTTATGACGCTATAG-5 43008 41770 0.029644
 6 LBE_4  5-GTGATGCTTGTATGGAGGAATACTGCGATT-Cy3-3 14  9 3-TTCCTTATGACGCTAG-5 43256 41942 0.031332
 6 LBE_4  5-GTGATGCTTGTATGGAGGAATACTGCGATT-Cy3-3 15  1 3-TTCCTTATGACGCTAAG-5 44324 41848 0.059159
 6 LBE_4  5-GTGATGCTTGTATGGAGGAATACTGCGATT-Cy3-3 15  2 3-TTCCTTATGACGCTACG-5 44831 41749 0.073818
 6 LBE_4  5-GTGATGCTTGTATGGAGGAATACTGCGATT-Cy3-3 15  3 3-TTCCTTATGACGCTAGG-5 43100 41566 0.036908
 6 LBE_4  5-GTGATGCTTGTATGGAGGAATACTGCGATT-Cy3-3 15  4 3-TTCCTTATGACGCTATG-5 43223 42188 0.024540
 6 LBE_4  5-GTGATGCTTGTATGGAGGAATACTGCGATT-Cy3-3 15  5 3-TTCCTTATGACGCTAAAG-5 44150 42000 0.051193
 6 LBE_4  5-GTGATGCTTGTATGGAGGAATACTGCGATT-Cy3-3 15  6 3-TTCCTTATGACGCTAACG-5 44882 41718 0.075852
 6 LBE_4  5-GTGATGCTTGTATGGAGGAATACTGCGATT-Cy3-3 15  7 3-TTCCTTATGACGCTAAGG-5 44242 41754 0.059582
 6 LBE_4  5-GTGATGCTTGTATGGAGGAATACTGCGATT-Cy3-3 15  8 3-TTCCTTATGACGCTAATG-5 43525 41796 0.041372
 6 LBE_4  5-GTGATGCTTGTATGGAGGAATACTGCGATT-Cy3-3 15  9 3-TTCCTTATGACGCTAG-5 43436 41947 0.035475
 6 LBE_4  5-GTGATGCTTGTATGGAGGAATACTGCGATT-Cy3-3 16  1 3-TTCCTTATGACGCTAAA-5 44680 42047 0.062621
 6 LBE_4  5-GTGATGCTTGTATGGAGGAATACTGCGATT-Cy3-3 16  2 3-TTCCTTATGACGCTAAC-5 45245 42224 0.071549
 6 LBE_4  5-GTGATGCTTGTATGGAGGAATACTGCGATT-Cy3-3 16  3 3-TTCCTTATGACGCTAAG-5 44900 41906 0.071451
 6 LBE_4  5-GTGATGCTTGTATGGAGGAATACTGCGATT-Cy3-3 16  4 3-TTCCTTATGACGCTAAT-5 44058 41937 0.050567
 6 LBE_4  5-GTGATGCTTGTATGGAGGAATACTGCGATT-Cy3-3 16  5 3-TTCCTTATGACGCTAAGA-5 45297 42036 0.077562
 6 LBE_4  5-GTGATGCTTGTATGGAGGAATACTGCGATT-Cy3-3 16  6 3-TTCCTTATGACGCTAAGC-5 45120 42078 0.072293
 6 LBE_4  5-GTGATGCTTGTATGGAGGAATACTGCGATT-Cy3-3 16  7 3-TTCCTTATGACGCTAAGG-5 44685 41989 0.064197
 6 LBE_4  5-GTGATGCTTGTATGGAGGAATACTGCGATT-Cy3-3 16  8 3-TTCCTTATGACGCTAAGT-5 44616 42036 0.061362
 6 LBE_4  5-GTGATGCTTGTATGGAGGAATACTGCGATT-Cy3-3 16  9 3-TTCCTTATGACGCTAA-5 45353 42031 0.079035

 7 LBE_6  5-GTGATGCTTGTATGGAGGAATACTGCGATT-Cy3-3  1  1 3-TAGAACATACCTCCTTA-5 48545 41002 0.183979
 7 LBE_6  5-GTGATGCTTGTATGGAGGAATACTGCGATT-Cy3-3  1  2 3-TCGAACATACCTCCTTA-5 49943 40302 0.239229
 7 LBE_6  5-GTGATGCTTGTATGGAGGAATACTGCGATT-Cy3-3  1  3 3-TGGAACATACCTCCTTA-5 45855 40882 0.121646
 7 LBE_6  5-GTGATGCTTGTATGGAGGAATACTGCGATT-Cy3-3  1  4 3-TTGAACATACCTCCTTA-5 45908 40667 0.128876
 7 LBE_6  5-GTGATGCTTGTATGGAGGAATACTGCGATT-Cy3-3  1  5 3-TCAGAACATACCTCCTTA-5 46036 40479 0.137283
 7 LBE_6  5-GTGATGCTTGTATGGAGGAATACTGCGATT-Cy3-3  1  6 3-TCCGAACATACCTCCTTA-5 48758 40589 0.201254
 7 LBE_6  5-GTGATGCTTGTATGGAGGAATACTGCGATT-Cy3-3  1  7 3-TCGGAACATACCTCCTTA-5 45965 40537 0.133903
 7 LBE_6  5-GTGATGCTTGTATGGAGGAATACTGCGATT-Cy3-3  1  8 3-TCTGAACATACCTCCTTA-5 45891 40610 0.130032
 7 LBE_6  5-GTGATGCTTGTATGGAGGAATACTGCGATT-Cy3-3  1  9 3-TGAACATACCTCCTTA-5 47972 40406 0.187239
 7 LBE_6  5-GTGATGCTTGTATGGAGGAATACTGCGATT-Cy3-3  2  1 3-TCAAACATACCTCCTTA-5 46464 40840 0.137713
 7 LBE_6  5-GTGATGCTTGTATGGAGGAATACTGCGATT-Cy3-3  2  2 3-TCCAACATACCTCCTTA-5 47875 40840 0.172252
 7 LBE_6  5-GTGATGCTTGTATGGAGGAATACTGCGATT-Cy3-3  2  3 3-TCGAACATACCTCCTTA-5 50534 41482 0.218212
 7 LBE_6  5-GTGATGCTTGTATGGAGGAATACTGCGATT-Cy3-3  2  4 3-TCTAACATACCTCCTTA-5 49277 41085 0.199391
 7 LBE_6  5-GTGATGCTTGTATGGAGGAATACTGCGATT-Cy3-3  2  5 3-TCGAAACATACCTCCTTA-5 46661 40662 0.147531
 7 LBE_6  5-GTGATGCTTGTATGGAGGAATACTGCGATT-Cy3-3  2  6 3-TCGCAACATACCTCCTTA-5 47752 41284 0.156665
 7 LBE_6  5-GTGATGCTTGTATGGAGGAATACTGCGATT-Cy3-3  2  7 3-TCGGAACATACCTCCTTA-5 45903 40819 0.124560
 7 LBE_6  5-GTGATGCTTGTATGGAGGAATACTGCGATT-Cy3-3  2  8 3-TCGTAACATACCTCCTTA-5 49449 41456 0.192796
 7 LBE_6  5-GTGATGCTTGTATGGAGGAATACTGCGATT-Cy3-3  2  9 3-TCAACATACCTCCTTA-5 49400 40897 0.207911
 7 LBE_6  5-GTGATGCTTGTATGGAGGAATACTGCGATT-Cy3-3  3  1 3-TCGAACATACCTCCTTA-5 51692 41477 0.246263
 7 LBE_6  5-GTGATGCTTGTATGGAGGAATACTGCGATT-Cy3-3  3  2 3-TCGCACATACCTCCTTA-5 51077 41378 0.234404
 7 LBE_6  5-GTGATGCTTGTATGGAGGAATACTGCGATT-Cy3-3  3  3 3-TCGGACATACCTCCTTA-5 47596 41305 0.152300
 7 LBE_6  5-GTGATGCTTGTATGGAGGAATACTGCGATT-Cy3-3  3  4 3-TCGTACATACCTCCTTA-5 45624 41430 0.101233
 7 LBE_6  5-GTGATGCTTGTATGGAGGAATACTGCGATT-Cy3-3  3  5 3-TCGAAACATACCTCCTTA-5 47734 41556 0.148672
 7 LBE_6  5-GTGATGCTTGTATGGAGGAATACTGCGATT-Cy3-3  3  6 3-TCGACACATACCTCCTTA-5 53309 41232 0.292924
 7 LBE_6  5-GTGATGCTTGTATGGAGGAATACTGCGATT-Cy3-3  3  7 3-TCGAGACATACCTCCTTA-5 48276 41665 0.158673
 7 LBE_6  5-GTGATGCTTGTATGGAGGAATACTGCGATT-Cy3-3  3  8 3-TCGATACATACCTCCTTA-5 49411 41164 0.200341
 7 LBE_6  5-GTGATGCTTGTATGGAGGAATACTGCGATT-Cy3-3  3  9 3-TCGACATACCTCCTTA-5 45504 41352 0.100411
 7 LBE_6  5-GTGATGCTTGTATGGAGGAATACTGCGATT-Cy3-3  4  1 3-TCGAACATACCTCCTTA-5 51901 41503 0.250536
 7 LBE_6  5-GTGATGCTTGTATGGAGGAATACTGCGATT-Cy3-3  4  2 3-TCGACCATACCTCCTTA-5 49293 41738 0.180993
 7 LBE_6  5-GTGATGCTTGTATGGAGGAATACTGCGATT-Cy3-3  4  3 3-TCGAGCATACCTCCTTA-5 46738 41096 0.137291
 7 LBE_6  5-GTGATGCTTGTATGGAGGAATACTGCGATT-Cy3-3  4  4 3-TCGATCATACCTCCTTA-5 47875 41556 0.152061
 7 LBE_6  5-GTGATGCTTGTATGGAGGAATACTGCGATT-Cy3-3  4  5 3-TCGAAACATACCTCCTTA-5 47933 41566 0.153188
 7 LBE_6  5-GTGATGCTTGTATGGAGGAATACTGCGATT-Cy3-3  4  6 3-TCGAACCATACCTCCTTA-5 47347 41326 0.145708
 7 LBE_6  5-GTGATGCTTGTATGGAGGAATACTGCGATT-Cy3-3  4  7 3-TCGAAGCATACCTCCTTA-5 45466 41566 0.093816
 7 LBE_6  5-GTGATGCTTGTATGGAGGAATACTGCGATT-Cy3-3  4  8 3-TCGAATCATACCTCCTTA-5 45793 41556 0.101976
 7 LBE_6  5-GTGATGCTTGTATGGAGGAATACTGCGATT-Cy3-3  4  9 3-TCGACATACCTCCTTA-5 45852 41712 0.099247
 7 LBE_6  5-GTGATGCTTGTATGGAGGAATACTGCGATT-Cy3-3  5  1 3-TCGAAAATACCTCCTTA-5 44134 40850 0.080394
 7 LBE_6  5-GTGATGCTTGTATGGAGGAATACTGCGATT-Cy3-3  5  2 3-TCGAACATACCTCCTTA-5 50406 40939 0.231253
 7 LBE_6  5-GTGATGCTTGTATGGAGGAATACTGCGATT-Cy3-3  5  3 3-TCGAAGATACCTCCTTA-5 43418 40965 0.059865
 7 LBE_6  5-GTGATGCTTGTATGGAGGAATACTGCGATT-Cy3-3  5  4 3-TCGAATATACCTCCTTA-5 43436 40976 0.060032
 7 LBE_6  5-GTGATGCTTGTATGGAGGAATACTGCGATT-Cy3-3  5  5 3-TCGAACAATACCTCCTTA-5 46410 40746 0.139019
 7 LBE_6  5-GTGATGCTTGTATGGAGGAATACTGCGATT-Cy3-3  5  6 3-TCGAACCATACCTCCTTA-5 46249 40756 0.134770
 7 LBE_6  5-GTGATGCTTGTATGGAGGAATACTGCGATT-Cy3-3  5  7 3-TCGAACGATACCTCCTTA-5 45455 40918 0.110884
 7 LBE_6  5-GTGATGCTTGTATGGAGGAATACTGCGATT-Cy3-3  5  8 3-TCGAACTATACCTCCTTA-5 45548 40976 0.111575
 7 LBE_6  5-GTGATGCTTGTATGGAGGAATACTGCGATT-Cy3-3  5  9 3-TCGAAATACCTCCTTA-5 44531 40929 0.088020
 7 LBE_6  5-GTGATGCTTGTATGGAGGAATACTGCGATT-Cy3-3  6  1 3-TCGAACATACCTCCTTA-5 50386 41080 0.226527
 7 LBE_6  5-GTGATGCTTGTATGGAGGAATACTGCGATT-Cy3-3  6  2 3-TCGAACCTACCTCCTTA-5 46441 41112 0.129634
 7 LBE_6  5-GTGATGCTTGTATGGAGGAATACTGCGATT-Cy3-3  6  3 3-TCGAACGTACCTCCTTA-5 42726 40939 0.043657
 7 LBE_6  5-GTGATGCTTGTATGGAGGAATACTGCGATT-Cy3-3  6  4 3-TCGAACTTACCTCCTTA-5 45105 41237 0.093793
 7 LBE_6  5-GTGATGCTTGTATGGAGGAATACTGCGATT-Cy3-3  6  5 3-TCGAACAATACCTCCTTA-5 46382 41012 0.130932
 7 LBE_6  5-GTGATGCTTGTATGGAGGAATACTGCGATT-Cy3-3  6  6 3-TCGAACACTACCTCCTTA-5 53289 41477 0.284776
 7 LBE_6  5-GTGATGCTTGTATGGAGGAATACTGCGATT-Cy3-3  6  7 3-TCGAACAGTACCTCCTTA-5 45888 41132 0.115617
 7 LBE_6  5-GTGATGCTTGTATGGAGGAATACTGCGATT-Cy3-3  6  8 3-TCGAACATTACCTCCTTA-5 44454 40923 0.086282
 7 LBE_6  5-GTGATGCTTGTATGGAGGAATACTGCGATT-Cy3-3  6  9 3-TCGAACTACCTCCTTA-5 43820 41310 0.060747
 7 LBE_6  5-GTGATGCTTGTATGGAGGAATACTGCGATT-Cy3-3  7  1 3-TCGAACAAACCTCCTTA-5 44900 41451 0.083200
 7 LBE_6  5-GTGATGCTTGTATGGAGGAATACTGCGATT-Cy3-3  7  2 3-TCGAACACACCTCCTTA-5 46874 41148 0.139144
 7 LBE_6  5-GTGATGCTTGTATGGAGGAATACTGCGATT-Cy3-3  7  3 3-TCGAACAGACCTCCTTA-5 47232 41529 0.137313
 7 LBE_6  5-GTGATGCTTGTATGGAGGAATACTGCGATT-Cy3-3  7  4 3-TCGAACATACCTCCTTA-5 51359 41524 0.236837
 7 LBE_6  5-GTGATGCTTGTATGGAGGAATACTGCGATT-Cy3-3  7  5 3-TCGAACATAACCTCCTTA-5 46589 41362 0.126375
 7 LBE_6  5-GTGATGCTTGTATGGAGGAATACTGCGATT-Cy3-3  7  6 3-TCGAACATCACCTCCTTA-5 46349 41425 0.118861
 7 LBE_6  5-GTGATGCTTGTATGGAGGAATACTGCGATT-Cy3-3  7  7 3-TCGAACATGACCTCCTTA-5 44275 41352 0.070695
 7 LBE_6  5-GTGATGCTTGTATGGAGGAATACTGCGATT-Cy3-3  7  8 3-TCGAACATTACCTCCTTA-5 45176 41587 0.086310
 7 LBE_6  5-GTGATGCTTGTATGGAGGAATACTGCGATT-Cy3-3  7  9 3-TCGAACAACCTCCTTA-5 44813 41482 0.080283
 7 LBE_6  5-GTGATGCTTGTATGGAGGAATACTGCGATT-Cy3-3  8  1 3-TCGAACATACCTCCTTA-5 51953 41723 0.245187
 7 LBE_6  5-GTGATGCTTGTATGGAGGAATACTGCGATT-Cy3-3  8  2 3-TCGAACATCCCTCCTTA-5 44936 41749 0.076332
 7 LBE_6  5-GTGATGCTTGTATGGAGGAATACTGCGATT-Cy3-3  8  3 3-TCGAACATGCCTCCTTA-5 43453 41791 0.039787
 7 LBE_6  5-GTGATGCTTGTATGGAGGAATACTGCGATT-Cy3-3  8  4 3-TCGAACATTCCTCCTTA-5 43507 41613 0.045518
 7 LBE_6  5-GTGATGCTTGTATGGAGGAATACTGCGATT-Cy3-3  8  5 3-TCGAACATAACCTCCTTA-5 47649 41812 0.139619
 7 LBE_6  5-GTGATGCTTGTATGGAGGAATACTGCGATT-Cy3-3  8  6 3-TCGAACATACCCTCCTTA-5 52360 41869 0.250558
 7 LBE_6  5-GTGATGCTTGTATGGAGGAATACTGCGATT-Cy3-3  8  7 3-TCGAACATAGCCTCCTTA-5 44012 41770 0.053669
 7 LBE_6  5-GTGATGCTTGTATGGAGGAATACTGCGATT-Cy3-3  8  8 3-TCGAACATATCCTCCTTA-5 44570 41718 0.068366
 7 LBE_6  5-GTGATGCTTGTATGGAGGAATACTGCGATT-Cy3-3  8  9 3-TCGAACATCCTCCTTA-5 43717 41853 0.044530
 7 LBE_6  5-GTGATGCTTGTATGGAGGAATACTGCGATT-Cy3-3  9  1 3-TCGAACATAACTCCTTA-5 42476 41012 0.035679
 7 LBE_6  5-GTGATGCTTGTATGGAGGAATACTGCGATT-Cy3-3  9  2 3-TCGAACATACCTCCTTA-5 50291 41059 0.224844
 7 LBE_6  5-GTGATGCTTGTATGGAGGAATACTGCGATT-Cy3-3  9  3 3-TCGAACATAGCTCCTTA-5 41710 41007 0.017145
 7 LBE_6  5-GTGATGCTTGTATGGAGGAATACTGCGATT-Cy3-3  9  4 3-TCGAACATATCTCCTTA-5 41971 41059 0.022210
 7 LBE_6  5-GTGATGCTTGTATGGAGGAATACTGCGATT-Cy3-3  9  5 3-TCGAACATACACTCCTTA-5 47534 40991 0.159613
 7 LBE_6  5-GTGATGCTTGTATGGAGGAATACTGCGATT-Cy3-3  9  6 3-TCGAACATACCCTCCTTA-5 51835 41159 0.259396
 7 LBE_6  5-GTGATGCTTGTATGGAGGAATACTGCGATT-Cy3-3  9  7 3-TCGAACATACGCTCCTTA-5 44831 41091 0.091021
 7 LBE_6  5-GTGATGCTTGTATGGAGGAATACTGCGATT-Cy3-3  9  8 3-TCGAACATACTCTCCTTA-5 43999 41216 0.067516
 7 LBE_6  5-GTGATGCTTGTATGGAGGAATACTGCGATT-Cy3-3  9  9 3-TCGAACATACTCCTTA-5 42102 40903 0.029319
 7 LBE_6  5-GTGATGCTTGTATGGAGGAATACTGCGATT-Cy3-3 10  1 3-TCGAACATACATCCTTA-5 46331 41294 0.121966
 7 LBE_6  5-GTGATGCTTGTATGGAGGAATACTGCGATT-Cy3-3 10  2 3-TCGAACATACCTCCTTA-5 50662 41650 0.216395
 7 LBE_6  5-GTGATGCTTGTATGGAGGAATACTGCGATT-Cy3-3 10  3 3-TCGAACATACGTCCTTA-5 42481 41273 0.029248
 7 LBE_6  5-GTGATGCTTGTATGGAGGAATACTGCGATT-Cy3-3 10  4 3-TCGAACATACTTCCTTA-5 43412 41477 0.046658
 7 LBE_6  5-GTGATGCTTGTATGGAGGAATACTGCGATT-Cy3-3 10  5 3-TCGAACATACCATCCTTA-5 47240 41362 0.142095
 7 LBE_6  5-GTGATGCTTGTATGGAGGAATACTGCGATT-Cy3-3 10  6 3-TCGAACATACCCTCCTTA-5 50588 41550 0.217514
 7 LBE_6  5-GTGATGCTTGTATGGAGGAATACTGCGATT-Cy3-3 10  7 3-TCGAACATACCGTCCTTA-5 47224 41587 0.135557
 7 LBE_6  5-GTGATGCTTGTATGGAGGAATACTGCGATT-Cy3-3 10  8 3-TCGAACATACCTTCCTTA-5 48596 40955 0.186589
 7 LBE_6  5-GTGATGCTTGTATGGAGGAATACTGCGATT-Cy3-3 10  9 3-TCGAACATACTCCTTA-5 42460 41493 0.023312
 7 LBE_6  5-GTGATGCTTGTATGGAGGAATACTGCGATT-Cy3-3 11  1 3-TCGAACATACCACCTTA-5 46820 41775 0.120762
 7 LBE_6  5-GTGATGCTTGTATGGAGGAATACTGCGATT-Cy3-3 11  2 3-TCGAACATACCCCCTTA-5 49792 41624 0.196247
 7 LBE_6  5-GTGATGCTTGTATGGAGGAATACTGCGATT-Cy3-3 11  3 3-TCGAACATACCGCCTTA-5 48090 41655 0.154478
 7 LBE_6  5-GTGATGCTTGTATGGAGGAATACTGCGATT-Cy3-3 11  4 3-TCGAACATACCTCCTTA-5 51218 41462 0.235311
 7 LBE_6  5-GTGATGCTTGTATGGAGGAATACTGCGATT-Cy3-3 11  5 3-TCGAACATACCTACCTTA-5 47954 41874 0.145188
 7 LBE_6  5-GTGATGCTTGTATGGAGGAATACTGCGATT-Cy3-3 11  6 3-TCGAACATACCTCCCTTA-5 50908 41660 0.221989
 7 LBE_6  5-GTGATGCTTGTATGGAGGAATACTGCGATT-Cy3-3 11  7 3-TCGAACATACCTGCCTTA-5 48855 41890 0.166271
 7 LBE_6  5-GTGATGCTTGTATGGAGGAATACTGCGATT-Cy3-3 11  8 3-TCGAACATACCTTCCTTA-5 49754 41921 0.186833
 7 LBE_6  5-GTGATGCTTGTATGGAGGAATACTGCGATT-Cy3-3 11  9 3-TCGAACATACCCCTTA-5 46269 41618 0.111757
 7 LBE_6  5-GTGATGCTTGTATGGAGGAATACTGCGATT-Cy3-3 12  1 3-TCGAACATACCTACTTA-5 47242 41780 0.130732
 7 LBE_6  5-GTGATGCTTGTATGGAGGAATACTGCGATT-Cy3-3 12  2 3-TCGAACATACCTCCTTA-5 52137 41806 0.247106
 7 LBE_6  5-GTGATGCTTGTATGGAGGAATACTGCGATT-Cy3-3 12  3 3-TCGAACATACCTGCTTA-5 45645 41796 0.092088
 7 LBE_6  5-GTGATGCTTGTATGGAGGAATACTGCGATT-Cy3-3 12  4 3-TCGAACATACCTTCTTA-5 45678 41874 0.090838
 7 LBE_6  5-GTGATGCTTGTATGGAGGAATACTGCGATT-Cy3-3 12  5 3-TCGAACATACCTCACTTA-5 50673 42141 0.202462
 7 LBE_6  5-GTGATGCTTGTATGGAGGAATACTGCGATT-Cy3-3 12  6 3-TCGAACATACCTCCCTTA-5 52413 41838 0.252780
 7 LBE_6  5-GTGATGCTTGTATGGAGGAATACTGCGATT-Cy3-3 12  7 3-TCGAACATACCTCGCTTA-5 48668 41853 0.162825
 7 LBE_6  5-GTGATGCTTGTATGGAGGAATACTGCGATT-Cy3-3 12  8 3-TCGAACATACCTCTCTTA-5 47281 41937 0.127421
 7 LBE_6  5-GTGATGCTTGTATGGAGGAATACTGCGATT-Cy3-3 12  9 3-TCGAACATACCTCTTA-5 45583 41785 0.090890
 7 LBE_6  5-GTGATGCTTGTATGGAGGAATACTGCGATT-Cy3-3 13  1 3-TCGAACATACCTCATTA-5 46725 41106 0.136690
 7 LBE_6  5-GTGATGCTTGTATGGAGGAATACTGCGATT-Cy3-3 13  2 3-TCGAACATACCTCCTTA-5 51382 41373 0.241923
 7 LBE_6  5-GTGATGCTTGTATGGAGGAATACTGCGATT-Cy3-3 13  3 3-TCGAACATACCTCGTTA-5 44349 41174 0.077117
 7 LBE_6  5-GTGATGCTTGTATGGAGGAATACTGCGATT-Cy3-3 13  4 3-TCGAACATACCTCTTTA-5 44506 41174 0.080910
 7 LBE_6  5-GTGATGCTTGTATGGAGGAATACTGCGATT-Cy3-3 13  5 3-TCGAACATACCTCCATTA-5 47596 41096 0.158159
 7 LBE_6  5-GTGATGCTTGTATGGAGGAATACTGCGATT-Cy3-3 13  6 3-TCGAACATACCTCCCTTA-5 50998 41315 0.234356
 7 LBE_6  5-GTGATGCTTGTATGGAGGAATACTGCGATT-Cy3-3 13  7 3-TCGAACATACCTCCGTTA-5 47688 41064 0.161288
 7 LBE_6  5-GTGATGCTTGTATGGAGGAATACTGCGATT-Cy3-3 13  8 3-TCGAACATACCTCCTTTA-5 49078 41441 0.184290
 7 LBE_6  5-GTGATGCTTGTATGGAGGAATACTGCGATT-Cy3-3 13  9 3-TCGAACATACCTCTTA-5 44874 41075 0.092497
 7 LBE_6  5-GTGATGCTTGTATGGAGGAATACTGCGATT-Cy3-3 14  1 3-TCGAACATACCTCCATA-5 46984 41378 0.135476
 7 LBE_6  5-GTGATGCTTGTATGGAGGAATACTGCGATT-Cy3-3 14  2 3-TCGAACATACCTCCCTA-5 49060 41456 0.183410
 7 LBE_6  5-GTGATGCTTGTATGGAGGAATACTGCGATT-Cy3-3 14  3 3-TCGAACATACCTCCGTA-5 47153 41587 0.133833
 7 LBE_6  5-GTGATGCTTGTATGGAGGAATACTGCGATT-Cy3-3 14  4 3-TCGAACATACCTCCTTA-5 50936 41462 0.228519
 7 LBE_6  5-GTGATGCTTGTATGGAGGAATACTGCGATT-Cy3-3 14  5 3-TCGAACATACCTCCTATA-5 47990 41791 0.148336
 7 LBE_6  5-GTGATGCTTGTATGGAGGAATACTGCGATT-Cy3-3 14  6 3-TCGAACATACCTCCTCTA-5 48886 41383 0.181295
 7 LBE_6  5-GTGATGCTTGTATGGAGGAATACTGCGATT-Cy3-3 14  7 3-TCGAACATACCTCCTGTA-5 48325 41624 0.161005
 7 LBE_6  5-GTGATGCTTGTATGGAGGAATACTGCGATT-Cy3-3 14  8 3-TCGAACATACCTCCTTTA-5 49444 41712 0.185353
 7 LBE_6  5-GTGATGCTTGTATGGAGGAATACTGCGATT-Cy3-3 14  9 3-TCGAACATACCTCCTA-5 49536 41655 0.189201
 7 LBE_6  5-GTGATGCTTGTATGGAGGAATACTGCGATT-Cy3-3 15  1 3-TCGAACATACCTCCTAA-5 50156 41775 0.200610
 7 LBE_6  5-GTGATGCTTGTATGGAGGAATACTGCGATT-Cy3-3 15  2 3-TCGAACATACCTCCTCA-5 49925 41974 0.189442
 7 LBE_6  5-GTGATGCTTGTATGGAGGAATACTGCGATT-Cy3-3 15  3 3-TCGAACATACCTCCTGA-5 49981 41671 0.199443
 7 LBE_6  5-GTGATGCTTGTATGGAGGAATACTGCGATT-Cy3-3 15  4 3-TCGAACATACCTCCTTA-5 51942 41702 0.245565
 7 LBE_6  5-GTGATGCTTGTATGGAGGAATACTGCGATT-Cy3-3 15  5 3-TCGAACATACCTCCTTAA-5 51441 41880 0.228301
 7 LBE_6  5-GTGATGCTTGTATGGAGGAATACTGCGATT-Cy3-3 15  6 3-TCGAACATACCTCCTTCA-5 49764 41832 0.189598
 7 LBE_6  5-GTGATGCTTGTATGGAGGAATACTGCGATT-Cy3-3 15  7 3-TCGAACATACCTCCTTGA-5 49661 41869 0.186113
 7 LBE_6  5-GTGATGCTTGTATGGAGGAATACTGCGATT-Cy3-3 15  8 3-TCGAACATACCTCCTTTA-5 49710 41812 0.188907
 7 LBE_6  5-GTGATGCTTGTATGGAGGAATACTGCGATT-Cy3-3 15  9 3-TCGAACATACCTCCTA-5 49818 41880 0.189546
 7 LBE_6  5-GTGATGCTTGTATGGAGGAATACTGCGATT-Cy3-3 16  1 3-TCGAACATACCTCCTTA-5 52544 41974 0.251836
 7 LBE_6  5-GTGATGCTTGTATGGAGGAATACTGCGATT-Cy3-3 16  2 3-TCGAACATACCTCCTTC-5 49482 41921 0.180360
 7 LBE_6  5-GTGATGCTTGTATGGAGGAATACTGCGATT-Cy3-3 16  3 3-TCGAACATACCTCCTTG-5 49188 41979 0.171731
 7 LBE_6  5-GTGATGCTTGTATGGAGGAATACTGCGATT-Cy3-3 16  4 3-TCGAACATACCTCCTTT-5 49206 42000 0.171575
 7 LBE_6  5-GTGATGCTTGTATGGAGGAATACTGCGATT-Cy3-3 16  5 3-TCGAACATACCTCCTTAA-5 52193 42026 0.241934
 7 LBE_6  5-GTGATGCTTGTATGGAGGAATACTGCGATT-Cy3-3 16  6 3-TCGAACATACCTCCTTAC-5 52989 41906 0.264494
 7 LBE_6  5-GTGATGCTTGTATGGAGGAATACTGCGATT-Cy3-3 16  7 3-TCGAACATACCTCCTTAG-5 51628 41974 0.230001
 7 LBE_6  5-GTGATGCTTGTATGGAGGAATACTGCGATT-Cy3-3 16  8 3-TCGAACATACCTCCTTAT-5 51924 41812 0.241868
 7 LBE_6  5-GTGATGCTTGTATGGAGGAATACTGCGATT-Cy3-3 16  9 3-TCGAACATACCTCCTT-5 49728 42036 0.182979

 8 NCO_1A  5-TAGTGGGAGTTGTTAGTGATGTGA-Cy3-3  1  1 3-TATCACCCTCAACAATC-5 50068 33390 0.499518
 8 NCO_1A  5-TAGTGGGAGTTGTTAGTGATGTGA-Cy3-3  1  2 3-TCTCACCCTCAACAATC-5 50445 33661 0.498595
 8 NCO_1A  5-TAGTGGGAGTTGTTAGTGATGTGA-Cy3-3  1  3 3-TGTCACCCTCAACAATC-5 49580 33343 0.486968
 8 NCO_1A  5-TAGTGGGAGTTGTTAGTGATGTGA-Cy3-3  1  4 3-TTTCACCCTCAACAATC-5 42076 33552 0.254070
 8 NCO_1A  5-TAGTGGGAGTTGTTAGTGATGTGA-Cy3-3  1  5 3-TAATCACCCTCAACAATC-5 40891 33196 0.231786
 8 NCO_1A  5-TAGTGGGAGTTGTTAGTGATGTGA-Cy3-3  1  6 3-TACTCACCCTCAACAATC-5 50330 33463 0.504044
 8 NCO_1A  5-TAGTGGGAGTTGTTAGTGATGTGA-Cy3-3  1  7 3-TAGTCACCCTCAACAATC-5 49989 33374 0.497844
 8 NCO_1A  5-TAGTGGGAGTTGTTAGTGATGTGA-Cy3-3  1  8 3-TATTCACCCTCAACAATC-5 41408 33317 0.242865
 8 NCO_1A  5-TAGTGGGAGTTGTTAGTGATGTGA-Cy3-3  1  9 3-TTCACCCTCAACAATC-5 50335 33468 0.503962
 8 NCO_1A  5-TAGTGGGAGTTGTTAGTGATGTGA-Cy3-3  2  1 3-TAACACCCTCAACAATC-5 48955 33442 0.463876
 8 NCO_1A  5-TAGTGGGAGTTGTTAGTGATGTGA-Cy3-3  2  2 3-TACCACCCTCAACAATC-5 50570 33494 0.509821
 8 NCO_1A  5-TAGTGGGAGTTGTTAGTGATGTGA-Cy3-3  2  3 3-TAGCACCCTCAACAATC-5 49920 33703 0.481166
 8 NCO_1A  5-TAGTGGGAGTTGTTAGTGATGTGA-Cy3-3  2  4 3-TATCACCCTCAACAATC-5 50463 33479 0.507316
 8 NCO_1A  5-TAGTGGGAGTTGTTAGTGATGTGA-Cy3-3  2  5 3-TATACACCCTCAACAATC-5 48691 33541 0.451682
 8 NCO_1A  5-TAGTGGGAGTTGTTAGTGATGTGA-Cy3-3  2  6 3-TATCCACCCTCAACAATC-5 41597 33442 0.243870
 8 NCO_1A  5-TAGTGGGAGTTGTTAGTGATGTGA-Cy3-3  2  7 3-TATGCACCCTCAACAATC-5 40305 33505 0.202956
 8 NCO_1A  5-TAGTGGGAGTTGTTAGTGATGTGA-Cy3-3  2  8 3-TATTCACCCTCAACAATC-5 41720 33348 0.251062
 8 NCO_1A  5-TAGTGGGAGTTGTTAGTGATGTGA-Cy3-3  2  9 3-TACACCCTCAACAATC-5 43284 33343 0.298170
 8 NCO_1A  5-TAGTGGGAGTTGTTAGTGATGTGA-Cy3-3  3  1 3-TATAACCCTCAACAATC-5 44646 33473 0.333791
 8 NCO_1A  5-TAGTGGGAGTTGTTAGTGATGTGA-Cy3-3  3  2 3-TATCACCCTCAACAATC-5 52662 33390 0.577185
 8 NCO_1A  5-TAGTGGGAGTTGTTAGTGATGTGA-Cy3-3  3  3 3-TATGACCCTCAACAATC-5 42194 33505 0.259345
 8 NCO_1A  5-TAGTGGGAGTTGTTAGTGATGTGA-Cy3-3  3  4 3-TATTACCCTCAACAATC-5 43561 33588 0.296911
 8 NCO_1A  5-TAGTGGGAGTTGTTAGTGATGTGA-Cy3-3  3  5 3-TATCAACCCTCAACAATC-5 39757 33468 0.187902
 8 NCO_1A  5-TAGTGGGAGTTGTTAGTGATGTGA-Cy3-3  3  6 3-TATCCACCCTCAACAATC-5 41610 33432 0.244641
 8 NCO_1A  5-TAGTGGGAGTTGTTAGTGATGTGA-Cy3-3  3  7 3-TATCGACCCTCAACAATC-5 43451 33635 0.291825
 8 NCO_1A  5-TAGTGGGAGTTGTTAGTGATGTGA-Cy3-3  3  8 3-TATCTACCCTCAACAATC-5 45020 33411 0.347481
 8 NCO_1A  5-TAGTGGGAGTTGTTAGTGATGTGA-Cy3-3  3  9 3-TATACCCTCAACAATC-5 40709 33499 0.215218
 8 NCO_1A  5-TAGTGGGAGTTGTTAGTGATGTGA-Cy3-3  4  1 3-TATCACCCTCAACAATC-5 52785 33750 0.563980
 8 NCO_1A  5-TAGTGGGAGTTGTTAGTGATGTGA-Cy3-3  4  2 3-TATCCCCCTCAACAATC-5 39383 33505 0.175450
 8 NCO_1A  5-TAGTGGGAGTTGTTAGTGATGTGA-Cy3-3  4  3 3-TATCGCCCTCAACAATC-5 42506 33630 0.263937
 8 NCO_1A  5-TAGTGGGAGTTGTTAGTGATGTGA-Cy3-3  4  4 3-TATCTCCCTCAACAATC-5 43423 33578 0.293197
 8 NCO_1A  5-TAGTGGGAGTTGTTAGTGATGTGA-Cy3-3  4  5 3-TATCAACCCTCAACAATC-5 40123 33661 0.191956
 8 NCO_1A  5-TAGTGGGAGTTGTTAGTGATGTGA-Cy3-3  4  6 3-TATCACCCCTCAACAATC-5 41574 33620 0.236612
 8 NCO_1A  5-TAGTGGGAGTTGTTAGTGATGTGA-Cy3-3  4  7 3-TATCAGCCCTCAACAATC-5 37228 33327 0.117037
 8 NCO_1A  5-TAGTGGGAGTTGTTAGTGATGTGA-Cy3-3  4  8 3-TATCATCCCTCAACAATC-5 37970 33546 0.131861
 8 NCO_1A  5-TAGTGGGAGTTGTTAGTGATGTGA-Cy3-3  4  9 3-TATCCCCTCAACAATC-5 45885 33426 0.372735
 8 NCO_1A  5-TAGTGGGAGTTGTTAGTGATGTGA-Cy3-3  5  1 3-TATCAACCTCAACAATC-5 39900 33337 0.196856
 8 NCO_1A  5-TAGTGGGAGTTGTTAGTGATGTGA-Cy3-3  5  2 3-TATCACCCTCAACAATC-5 50317 33520 0.501083
 8 NCO_1A  5-TAGTGGGAGTTGTTAGTGATGTGA-Cy3-3  5  3 3-TATCAGCCTCAACAATC-5 38039 33499 0.135513
 8 NCO_1A  5-TAGTGGGAGTTGTTAGTGATGTGA-Cy3-3  5  4 3-TATCATCCTCAACAATC-5 38577 33609 0.147802
 8 NCO_1A  5-TAGTGGGAGTTGTTAGTGATGTGA-Cy3-3  5  5 3-TATCACACCTCAACAATC-5 44334 33228 0.334248
 8 NCO_1A  5-TAGTGGGAGTTGTTAGTGATGTGA-Cy3-3  5  6 3-TATCACCCCTCAACAATC-5 40740 33447 0.218035
 8 NCO_1A  5-TAGTGGGAGTTGTTAGTGATGTGA-Cy3-3  5  7 3-TATCACGCCTCAACAATC-5 39962 33280 0.200769
 8 NCO_1A  5-TAGTGGGAGTTGTTAGTGATGTGA-Cy3-3  5  8 3-TATCACTCCTCAACAATC-5 41595 33348 0.247301
 8 NCO_1A  5-TAGTGGGAGTTGTTAGTGATGTGA-Cy3-3  5  9 3-TATCACCTCAACAATC-5 38336 33489 0.144735
 8 NCO_1A  5-TAGTGGGAGTTGTTAGTGATGTGA-Cy3-3  6  1 3-TATCACACTCAACAATC-5 39503 33364 0.184026
 8 NCO_1A  5-TAGTGGGAGTTGTTAGTGATGTGA-Cy3-3  6  2 3-TATCACCCTCAACAATC-5 50550 33379 0.514406
 8 NCO_1A  5-TAGTGGGAGTTGTTAGTGATGTGA-Cy3-3  6  3 3-TATCACGCTCAACAATC-5 36503 33452 0.091193
 8 NCO_1A  5-TAGTGGGAGTTGTTAGTGATGTGA-Cy3-3  6  4 3-TATCACTCTCAACAATC-5 37059 33479 0.106935
 8 NCO_1A  5-TAGTGGGAGTTGTTAGTGATGTGA-Cy3-3  6  5 3-TATCACCACTCAACAATC-5 47158 33682 0.400076
 8 NCO_1A  5-TAGTGGGAGTTGTTAGTGATGTGA-Cy3-3  6  6 3-TATCACCCCTCAACAATC-5 40804 33703 0.210682
 8 NCO_1A  5-TAGTGGGAGTTGTTAGTGATGTGA-Cy3-3  6  7 3-TATCACCGCTCAACAATC-5 41654 33667 0.237242
 8 NCO_1A  5-TAGTGGGAGTTGTTAGTGATGTGA-Cy3-3  6  8 3-TATCACCTCTCAACAATC-5 42388 33520 0.264560
 8 NCO_1A  5-TAGTGGGAGTTGTTAGTGATGTGA-Cy3-3  6  9 3-TATCACCTCAACAATC-5 38728 33405 0.159324
 8 NCO_1A  5-TAGTGGGAGTTGTTAGTGATGTGA-Cy3-3  7  1 3-TATCACCATCAACAATC-5 43095 33588 0.283039
 8 NCO_1A  5-TAGTGGGAGTTGTTAGTGATGTGA-Cy3-3  7  2 3-TATCACCCTCAACAATC-5 52040 33693 0.544537
 8 NCO_1A  5-TAGTGGGAGTTGTTAGTGATGTGA-Cy3-3  7  3 3-TATCACCGTCAACAATC-5 37299 33855 0.101744
 8 NCO_1A  5-TAGTGGGAGTTGTTAGTGATGTGA-Cy3-3  7  4 3-TATCACCTTCAACAATC-5 40044 33928 0.180256
 8 NCO_1A  5-TAGTGGGAGTTGTTAGTGATGTGA-Cy3-3  7  5 3-TATCACCCATCAACAATC-5 38764 33593 0.153900
 8 NCO_1A  5-TAGTGGGAGTTGTTAGTGATGTGA-Cy3-3  7  6 3-TATCACCCCTCAACAATC-5 41236 33588 0.227706
 8 NCO_1A  5-TAGTGGGAGTTGTTAGTGATGTGA-Cy3-3  7  7 3-TATCACCCGTCAACAATC-5 44931 33682 0.333952
 8 NCO_1A  5-TAGTGGGAGTTGTTAGTGATGTGA-Cy3-3  7  8 3-TATCACCCTTCAACAATC-5 38564 33651 0.145996
 8 NCO_1A  5-TAGTGGGAGTTGTTAGTGATGTGA-Cy3-3  7  9 3-TATCACCTCAACAATC-5 38825 33384 0.162964
 8 NCO_1A  5-TAGTGGGAGTTGTTAGTGATGTGA-Cy3-3  8  1 3-TATCACCCACAACAATC-5 41019 33693 0.217440
 8 NCO_1A  5-TAGTGGGAGTTGTTAGTGATGTGA-Cy3-3  8  2 3-TATCACCCCCAACAATC-5 39485 33390 0.182563
 8 NCO_1A  5-TAGTGGGAGTTGTTAGTGATGTGA-Cy3-3  8  3 3-TATCACCCGCAACAATC-5 44564 33782 0.319196
 8 NCO_1A  5-TAGTGGGAGTTGTTAGTGATGTGA-Cy3-3  8  4 3-TATCACCCTCAACAATC-5 52316 33614 0.556363
 8 NCO_1A  5-TAGTGGGAGTTGTTAGTGATGTGA-Cy3-3  8  5 3-TATCACCCTACAACAATC-5 36234 33802 0.071941
 8 NCO_1A  5-TAGTGGGAGTTGTTAGTGATGTGA-Cy3-3  8  6 3-TATCACCCTCCAACAATC-5 41124 33766 0.217911
 8 NCO_1A  5-TAGTGGGAGTTGTTAGTGATGTGA-Cy3-3  8  7 3-TATCACCCTGCAACAATC-5 37322 33541 0.112727
 8 NCO_1A  5-TAGTGGGAGTTGTTAGTGATGTGA-Cy3-3  8  8 3-TATCACCCTTCAACAATC-5 37811 33520 0.128008
 8 NCO_1A  5-TAGTGGGAGTTGTTAGTGATGTGA-Cy3-3  8  9 3-TATCACCCCAACAATC-5 41318 33458 0.234947
 8 NCO_1A  5-TAGTGGGAGTTGTTAGTGATGTGA-Cy3-3  9  1 3-TATCACCCTAAACAATC-5 41979 33546 0.251366
 8 NCO_1A  5-TAGTGGGAGTTGTTAGTGATGTGA-Cy3-3  9  2 3-TATCACCCTCAACAATC-5 50268 33771 0.488496
 8 NCO_1A  5-TAGTGGGAGTTGTTAGTGATGTGA-Cy3-3  9  3 3-TATCACCCTGAACAATC-5 36923 33552 0.100478
 8 NCO_1A  5-TAGTGGGAGTTGTTAGTGATGTGA-Cy3-3  9  4 3-TATCACCCTTAACAATC-5 37427 33468 0.118295
 8 NCO_1A  5-TAGTGGGAGTTGTTAGTGATGTGA-Cy3-3  9  5 3-TATCACCCTCAAACAATC-5 44319 33416 0.326279
 8 NCO_1A  5-TAGTGGGAGTTGTTAGTGATGTGA-Cy3-3  9  6 3-TATCACCCTCCAACAATC-5 40182 33526 0.198541
 8 NCO_1A  5-TAGTGGGAGTTGTTAGTGATGTGA-Cy3-3  9  7 3-TATCACCCTCGAACAATC-5 41833 33520 0.247988
 8 NCO_1A  5-TAGTGGGAGTTGTTAGTGATGTGA-Cy3-3  9  8 3-TATCACCCTCTAACAATC-5 42811 33421 0.280955
 8 NCO_1A  5-TAGTGGGAGTTGTTAGTGATGTGA-Cy3-3  9  9 3-TATCACCCTAACAATC-5 36273 33364 0.087192
 8 NCO_1A  5-TAGTGGGAGTTGTTAGTGATGTGA-Cy3-3 10  1 3-TATCACCCTCAACAATC-5 50076 33787 0.482123
 8 NCO_1A  5-TAGTGGGAGTTGTTAGTGATGTGA-Cy3-3 10  2 3-TATCACCCTCCACAATC-5 38651 33787 0.143965
 8 NCO_1A  5-TAGTGGGAGTTGTTAGTGATGTGA-Cy3-3 10  3 3-TATCACCCTCGACAATC-5 36820 33902 0.086095
 8 NCO_1A  5-TAGTGGGAGTTGTTAGTGATGTGA-Cy3-3 10  4 3-TATCACCCTCTACAATC-5 37256 33562 0.110051
 8 NCO_1A  5-TAGTGGGAGTTGTTAGTGATGTGA-Cy3-3 10  5 3-TATCACCCTCAAACAATC-5 45499 33640 0.352503
 8 NCO_1A  5-TAGTGGGAGTTGTTAGTGATGTGA-Cy3-3 10  6 3-TATCACCCTCACACAATC-5 43254 33714 0.282975
 8 NCO_1A  5-TAGTGGGAGTTGTTAGTGATGTGA-Cy3-3 10  7 3-TATCACCCTCAGACAATC-5 40801 33552 0.216073
 8 NCO_1A  5-TAGTGGGAGTTGTTAGTGATGTGA-Cy3-3 10  8 3-TATCACCCTCATACAATC-5 42337 33567 0.261264
 8 NCO_1A  5-TAGTGGGAGTTGTTAGTGATGTGA-Cy3-3 10  9 3-TATCACCCTCACAATC-5 38351 33625 0.140567
 8 NCO_1A  5-TAGTGGGAGTTGTTAGTGATGTGA-Cy3-3 11  1 3-TATCACCCTCAACAATC-5 48192 33761 0.427461
 8 NCO_1A  5-TAGTGGGAGTTGTTAGTGATGTGA-Cy3-3 11  2 3-TATCACCCTCACCAATC-5 38804 33714 0.151003
 8 NCO_1A  5-TAGTGGGAGTTGTTAGTGATGTGA-Cy3-3 11  3 3-TATCACCCTCAGCAATC-5 39629 33635 0.178192
 8 NCO_1A  5-TAGTGGGAGTTGTTAGTGATGTGA-Cy3-3 11  4 3-TATCACCCTCATCAATC-5 40041 33881 0.181818
 8 NCO_1A  5-TAGTGGGAGTTGTTAGTGATGTGA-Cy3-3 11  5 3-TATCACCCTCAAACAATC-5 45578 33975 0.341529
 8 NCO_1A  5-TAGTGGGAGTTGTTAGTGATGTGA-Cy3-3 11  6 3-TATCACCCTCAACCAATC-5 44406 33724 0.316737
 8 NCO_1A  5-TAGTGGGAGTTGTTAGTGATGTGA-Cy3-3 11  7 3-TATCACCCTCAAGCAATC-5 40115 33797 0.186938
 8 NCO_1A  5-TAGTGGGAGTTGTTAGTGATGTGA-Cy3-3 11  8 3-TATCACCCTCAATCAATC-5 40883 33896 0.206119
 8 NCO_1A  5-TAGTGGGAGTTGTTAGTGATGTGA-Cy3-3 11  9 3-TATCACCCTCACAATC-5 38687 33567 0.152511
 8 NCO_1A  5-TAGTGGGAGTTGTTAGTGATGTGA-Cy3-3 12  1 3-TATCACCCTCAAAAATC-5 42394 33656 0.259609
 8 NCO_1A  5-TAGTGGGAGTTGTTAGTGATGTGA-Cy3-3 12  2 3-TATCACCCTCAACAATC-5 51571 33792 0.526136
 8 NCO_1A  5-TAGTGGGAGTTGTTAGTGATGTGA-Cy3-3 12  3 3-TATCACCCTCAAGAATC-5 38702 33578 0.152609
 8 NCO_1A  5-TAGTGGGAGTTGTTAGTGATGTGA-Cy3-3 12  4 3-TATCACCCTCAATAATC-5 39985 33792 0.183258
 8 NCO_1A  5-TAGTGGGAGTTGTTAGTGATGTGA-Cy3-3 12  5 3-TATCACCCTCAACAAATC-5 48561 34001 0.428213
 8 NCO_1A  5-TAGTGGGAGTTGTTAGTGATGTGA-Cy3-3 12  6 3-TATCACCCTCAACCAATC-5 44362 33761 0.314022
 8 NCO_1A  5-TAGTGGGAGTTGTTAGTGATGTGA-Cy3-3 12  7 3-TATCACCCTCAACGAATC-5 44047 33583 0.311596
 8 NCO_1A  5-TAGTGGGAGTTGTTAGTGATGTGA-Cy3-3 12  8 3-TATCACCCTCAACTAATC-5 45811 33729 0.358202
 8 NCO_1A  5-TAGTGGGAGTTGTTAGTGATGTGA-Cy3-3 12  9 3-TATCACCCTCAAAATC-5 41039 33724 0.216916
 8 NCO_1A  5-TAGTGGGAGTTGTTAGTGATGTGA-Cy3-3 13  1 3-TATCACCCTCAACAATC-5 49677 33458 0.484767
 8 NCO_1A  5-TAGTGGGAGTTGTTAGTGATGTGA-Cy3-3 13  2 3-TATCACCCTCAACCATC-5 41523 33599 0.235858
 8 NCO_1A  5-TAGTGGGAGTTGTTAGTGATGTGA-Cy3-3 13  3 3-TATCACCCTCAACGATC-5 41490 33526 0.237561
 8 NCO_1A  5-TAGTGGGAGTTGTTAGTGATGTGA-Cy3-3 13  4 3-TATCACCCTCAACTATC-5 42417 33667 0.259902
 8 NCO_1A  5-TAGTGGGAGTTGTTAGTGATGTGA-Cy3-3 13  5 3-TATCACCCTCAACAAATC-5 47112 33745 0.396109
 8 NCO_1A  5-TAGTGGGAGTTGTTAGTGATGTGA-Cy3-3 13  6 3-TATCACCCTCAACACATC-5 46835 33526 0.397000
 8 NCO_1A  5-TAGTGGGAGTTGTTAGTGATGTGA-Cy3-3 13  7 3-TATCACCCTCAACAGATC-5 43448 33531 0.295774
 8 NCO_1A  5-TAGTGGGAGTTGTTAGTGATGTGA-Cy3-3 13  8 3-TATCACCCTCAACATATC-5 43953 33546 0.310202
 8 NCO_1A  5-TAGTGGGAGTTGTTAGTGATGTGA-Cy3-3 13  9 3-TATCACCCTCAACATC-5 43259 33353 0.296996
 8 NCO_1A  5-TAGTGGGAGTTGTTAGTGATGTGA-Cy3-3 14  1 3-TATCACCCTCAACAATC-5 50322 33896 0.484576
 8 NCO_1A  5-TAGTGGGAGTTGTTAGTGATGTGA-Cy3-3 14  2 3-TATCACCCTCAACACTC-5 46001 33823 0.360026
 8 NCO_1A  5-TAGTGGGAGTTGTTAGTGATGTGA-Cy3-3 14  3 3-TATCACCCTCAACAGTC-5 43259 34299 0.261237
 8 NCO_1A  5-TAGTGGGAGTTGTTAGTGATGTGA-Cy3-3 14  4 3-TATCACCCTCAACATTC-5 43149 33593 0.284440
 8 NCO_1A  5-TAGTGGGAGTTGTTAGTGATGTGA-Cy3-3 14  5 3-TATCACCCTCAACAAATC-5 47168 33933 0.390031
 8 NCO_1A  5-TAGTGGGAGTTGTTAGTGATGTGA-Cy3-3 14  6 3-TATCACCCTCAACAACTC-5 47734 33740 0.414763
 8 NCO_1A  5-TAGTGGGAGTTGTTAGTGATGTGA-Cy3-3 14  7 3-TATCACCCTCAACAAGTC-5 47816 34085 0.402854
 8 NCO_1A  5-TAGTGGGAGTTGTTAGTGATGTGA-Cy3-3 14  8 3-TATCACCCTCAACAATTC-5 46513 34189 0.360454
 8 NCO_1A  5-TAGTGGGAGTTGTTAGTGATGTGA-Cy3-3 14  9 3-TATCACCCTCAACATC-5 43105 33677 0.279960
 8 NCO_1A  5-TAGTGGGAGTTGTTAGTGATGTGA-Cy3-3 15  1 3-TATCACCCTCAACAAAC-5 46651 33677 0.385242
 8 NCO_1A  5-TAGTGGGAGTTGTTAGTGATGTGA-Cy3-3 15  2 3-TATCACCCTCAACAACC-5 47946 33792 0.418864
 8 NCO_1A  5-TAGTGGGAGTTGTTAGTGATGTGA-Cy3-3 15  3 3-TATCACCCTCAACAAGC-5 47788 33865 0.411112
 8 NCO_1A  5-TAGTGGGAGTTGTTAGTGATGTGA-Cy3-3 15  4 3-TATCACCCTCAACAATC-5 49513 33949 0.458463
 8 NCO_1A  5-TAGTGGGAGTTGTTAGTGATGTGA-Cy3-3 15  5 3-TATCACCCTCAACAATAC-5 48737 33782 0.442719
 8 NCO_1A  5-TAGTGGGAGTTGTTAGTGATGTGA-Cy3-3 15  6 3-TATCACCCTCAACAATCC-5 49531 33823 0.464399
 8 NCO_1A  5-TAGTGGGAGTTGTTAGTGATGTGA-Cy3-3 15  7 3-TATCACCCTCAACAATGC-5 45614 33677 0.354455
 8 NCO_1A  5-TAGTGGGAGTTGTTAGTGATGTGA-Cy3-3 15  8 3-TATCACCCTCAACAATTC-5 46625 33949 0.373403
 8 NCO_1A  5-TAGTGGGAGTTGTTAGTGATGTGA-Cy3-3 15  9 3-TATCACCCTCAACAAC-5 46395 33677 0.377640
 8 NCO_1A  5-TAGTGGGAGTTGTTAGTGATGTGA-Cy3-3 16  1 3-TATCACCCTCAACAATA-5 49452 33714 0.466811
 8 NCO_1A  5-TAGTGGGAGTTGTTAGTGATGTGA-Cy3-3 16  2 3-TATCACCCTCAACAATC-5 50038 33855 0.478015
 8 NCO_1A  5-TAGTGGGAGTTGTTAGTGATGTGA-Cy3-3 16  3 3-TATCACCCTCAACAATG-5 46405 33813 0.372409
 8 NCO_1A  5-TAGTGGGAGTTGTTAGTGATGTGA-Cy3-3 16  4 3-TATCACCCTCAACAATT-5 46551 33855 0.375025
 8 NCO_1A  5-TAGTGGGAGTTGTTAGTGATGTGA-Cy3-3 16  5 3-TATCACCCTCAACAATCA-5 52444 33870 0.548379
 8 NCO_1A  5-TAGTGGGAGTTGTTAGTGATGTGA-Cy3-3 16  6 3-TATCACCCTCAACAATCC-5 49656 34069 0.457526
 8 NCO_1A  5-TAGTGGGAGTTGTTAGTGATGTGA-Cy3-3 16  7 3-TATCACCCTCAACAATCG-5 49549 33959 0.459069
 8 NCO_1A  5-TAGTGGGAGTTGTTAGTGATGTGA-Cy3-3 16  8 3-TATCACCCTCAACAATCT-5 49421 33745 0.464538
 8 NCO_1A  5-TAGTGGGAGTTGTTAGTGATGTGA-Cy3-3 16  9 3-TATCACCCTCAACAAT-5 47009 33933 0.385353

 9 NCO_1B  5-TAGTGGGAGTTGTTAGTGATGTGA-Cy3-3  1  1 3-TATCACCCTCAACAATC-5 39382 30929 0.273294
 9 NCO_1B  5-TAGTGGGAGTTGTTAGTGATGTGA-Cy3-3  1  2 3-TCTCACCCTCAACAATC-5 40198 31404 0.280022
 9 NCO_1B  5-TAGTGGGAGTTGTTAGTGATGTGA-Cy3-3  1  3 3-TGTCACCCTCAACAATC-5 39026 30584 0.276028
 9 NCO_1B  5-TAGTGGGAGTTGTTAGTGATGTGA-Cy3-3  1  4 3-TTTCACCCTCAACAATC-5 34513 30621 0.127127
 9 NCO_1B  5-TAGTGGGAGTTGTTAGTGATGTGA-Cy3-3  1  5 3-TAATCACCCTCAACAATC-5 34399 31112 0.105663
 9 NCO_1B  5-TAGTGGGAGTTGTTAGTGATGTGA-Cy3-3  1  6 3-TACTCACCCTCAACAATC-5 39612 30981 0.278590
 9 NCO_1B  5-TAGTGGGAGTTGTTAGTGATGTGA-Cy3-3  1  7 3-TAGTCACCCTCAACAATC-5 39405 30830 0.278149
 9 NCO_1B  5-TAGTGGGAGTTGTTAGTGATGTGA-Cy3-3  1  8 3-TATTCACCCTCAACAATC-5 34266 30757 0.114101
 9 NCO_1B  5-TAGTGGGAGTTGTTAGTGATGTGA-Cy3-3  1  9 3-TTCACCCTCAACAATC-5 39062 30584 0.277204
 9 NCO_1B  5-TAGTGGGAGTTGTTAGTGATGTGA-Cy3-3  2  1 3-TAACACCCTCAACAATC-5 38703 30704 0.260492
 9 NCO_1B  5-TAGTGGGAGTTGTTAGTGATGTGA-Cy3-3  2  2 3-TACCACCCTCAACAATC-5 40495 31394 0.289883
 9 NCO_1B  5-TAGTGGGAGTTGTTAGTGATGTGA-Cy3-3  2  3 3-TAGCACCCTCAACAATC-5 40074 31697 0.264269
 9 NCO_1B  5-TAGTGGGAGTTGTTAGTGATGTGA-Cy3-3  2  4 3-TATCACCCTCAACAATC-5 39475 30663 0.287395
 9 NCO_1B  5-TAGTGGGAGTTGTTAGTGATGTGA-Cy3-3  2  5 3-TATACACCCTCAACAATC-5 38880 31101 0.250113
 9 NCO_1B  5-TAGTGGGAGTTGTTAGTGATGTGA-Cy3-3  2  6 3-TATCCACCCTCAACAATC-5 34179 30710 0.112982
 9 NCO_1B  5-TAGTGGGAGTTGTTAGTGATGTGA-Cy3-3  2  7 3-TATGCACCCTCAACAATC-5 34312 31577 0.086635
 9 NCO_1B  5-TAGTGGGAGTTGTTAGTGATGTGA-Cy3-3  2  8 3-TATTCACCCTCAACAATC-5 34869 30809 0.131783
 9 NCO_1B  5-TAGTGGGAGTTGTTAGTGATGTGA-Cy3-3  2  9 3-TACACCCTCAACAATC-5 35829 30725 0.166124
 9 NCO_1B  5-TAGTGGGAGTTGTTAGTGATGTGA-Cy3-3  3  1 3-TATAACCCTCAACAATC-5 36614 31713 0.154566
 9 NCO_1B  5-TAGTGGGAGTTGTTAGTGATGTGA-Cy3-3  3  2 3-TATCACCCTCAACAATC-5 41220 30798 0.338390
 9 NCO_1B  5-TAGTGGGAGTTGTTAGTGATGTGA-Cy3-3  3  3 3-TATGACCCTCAACAATC-5 34486 30558 0.128539
 9 NCO_1B  5-TAGTGGGAGTTGTTAGTGATGTGA-Cy3-3  3  4 3-TATTACCCTCAACAATC-5 35250 30725 0.147257
 9 NCO_1B  5-TAGTGGGAGTTGTTAGTGATGTGA-Cy3-3  3  5 3-TATCAACCCTCAACAATC-5 33938 31514 0.076913
 9 NCO_1B  5-TAGTGGGAGTTGTTAGTGATGTGA-Cy3-3  3  6 3-TATCCACCCTCAACAATC-5 35013 31373 0.116014
 9 NCO_1B  5-TAGTGGGAGTTGTTAGTGATGTGA-Cy3-3  3  7 3-TATCGACCCTCAACAATC-5 35334 30976 0.140701
 9 NCO_1B  5-TAGTGGGAGTTGTTAGTGATGTGA-Cy3-3  3  8 3-TATCTACCCTCAACAATC-5 36407 30934 0.176918
 9 NCO_1B  5-TAGTGGGAGTTGTTAGTGATGTGA-Cy3-3  3  9 3-TATACCCTCAACAATC-5 33879 30663 0.104891
 9 NCO_1B  5-TAGTGGGAGTTGTTAGTGATGTGA-Cy3-3  4  1 3-TATCACCCTCAACAATC-5 40501 30563 0.325149
 9 NCO_1B  5-TAGTGGGAGTTGTTAGTGATGTGA-Cy3-3  4  2 3-TATCCCCCTCAACAATC-5 33007 30459 0.083664
 9 NCO_1B  5-TAGTGGGAGTTGTTAGTGATGTGA-Cy3-3  4  3 3-TATCGCCCTCAACAATC-5 34332 30422 0.128502
 9 NCO_1B  5-TAGTGGGAGTTGTTAGTGATGTGA-Cy3-3  4  4 3-TATCTCCCTCAACAATC-5 35205 30647 0.148741
 9 NCO_1B  5-TAGTGGGAGTTGTTAGTGATGTGA-Cy3-3  4  5 3-TATCAACCCTCAACAATC-5 33487 30657 0.092312
 9 NCO_1B  5-TAGTGGGAGTTGTTAGTGATGTGA-Cy3-3  4  6 3-TATCACCCCTCAACAATC-5 34346 30992 0.108243
 9 NCO_1B  5-TAGTGGGAGTTGTTAGTGATGTGA-Cy3-3  4  7 3-TATCAGCCCTCAACAATC-5 32516 30861 0.053633
 9 NCO_1B  5-TAGTGGGAGTTGTTAGTGATGTGA-Cy3-3  4  8 3-TATCATCCCTCAACAATC-5 32660 30568 0.068424
 9 NCO_1B  5-TAGTGGGAGTTGTTAGTGATGTGA-Cy3-3  4  9 3-TATCCCCTCAACAATC-5 36870 31086 0.186087
 9 NCO_1B  5-TAGTGGGAGTTGTTAGTGATGTGA-Cy3-3  5  1 3-TATCAACCTCAACAATC-5 33864 31295 0.082098
 9 NCO_1B  5-TAGTGGGAGTTGTTAGTGATGTGA-Cy3-3  5  2 3-TATCACCCTCAACAATC-5 40560 31603 0.283429
 9 NCO_1B  5-TAGTGGGAGTTGTTAGTGATGTGA-Cy3-3  5  3 3-TATCAGCCTCAACAATC-5 33068 31655 0.044645
 9 NCO_1B  5-TAGTGGGAGTTGTTAGTGATGTGA-Cy3-3  5  4 3-TATCATCCTCAACAATC-5 33189 31352 0.058588
 9 NCO_1B  5-TAGTGGGAGTTGTTAGTGATGTGA-Cy3-3  5  5 3-TATCACACCTCAACAATC-5 35893 31420 0.142355
 9 NCO_1B  5-TAGTGGGAGTTGTTAGTGATGTGA-Cy3-3  5  6 3-TATCACCCCTCAACAATC-5 34179 31446 0.086909
 9 NCO_1B  5-TAGTGGGAGTTGTTAGTGATGTGA-Cy3-3  5  7 3-TATCACGCCTCAACAATC-5 34410 31702 0.085407
 9 NCO_1B  5-TAGTGGGAGTTGTTAGTGATGTGA-Cy3-3  5  8 3-TATCACTCCTCAACAATC-5 34450 31728 0.085780
 9 NCO_1B  5-TAGTGGGAGTTGTTAGTGATGTGA-Cy3-3  5  9 3-TATCACCTCAACAATC-5 33140 31222 0.061458
 9 NCO_1B  5-TAGTGGGAGTTGTTAGTGATGTGA-Cy3-3  6  1 3-TATCACACTCAACAATC-5 33864 31687 0.068717
 9 NCO_1B  5-TAGTGGGAGTTGTTAGTGATGTGA-Cy3-3  6  2 3-TATCACCCTCAACAATC-5 40679 31655 0.285054
 9 NCO_1B  5-TAGTGGGAGTTGTTAGTGATGTGA-Cy3-3  6  3 3-TATCACGCTCAACAATC-5 32675 31566 0.035118
 9 NCO_1B  5-TAGTGGGAGTTGTTAGTGATGTGA-Cy3-3  6  4 3-TATCACTCTCAACAATC-5 32783 31765 0.032045
 9 NCO_1B  5-TAGTGGGAGTTGTTAGTGATGTGA-Cy3-3  6  5 3-TATCACCACTCAACAATC-5 37365 31697 0.178832
 9 NCO_1B  5-TAGTGGGAGTTGTTAGTGATGTGA-Cy3-3  6  6 3-TATCACCCCTCAACAATC-5 34602 31864 0.085932
 9 NCO_1B  5-TAGTGGGAGTTGTTAGTGATGTGA-Cy3-3  6  7 3-TATCACCGCTCAACAATC-5 35182 31697 0.109949
 9 NCO_1B  5-TAGTGGGAGTTGTTAGTGATGTGA-Cy3-3  6  8 3-TATCACCTCTCAACAATC-5 35463 31598 0.122341
 9 NCO_1B  5-TAGTGGGAGTTGTTAGTGATGTGA-Cy3-3  6  9 3-TATCACCTCAACAATC-5 33640 31869 0.055548
 9 NCO_1B  5-TAGTGGGAGTTGTTAGTGATGTGA-Cy3-3  7  1 3-TATCACCATCAACAATC-5 35829 31817 0.126104
 9 NCO_1B  5-TAGTGGGAGTTGTTAGTGATGTGA-Cy3-3  7  2 3-TATCACCCTCAACAATC-5 41925 31655 0.324420
 9 NCO_1B  5-TAGTGGGAGTTGTTAGTGATGTGA-Cy3-3  7  3 3-TATCACCGTCAACAATC-5 33096 31770 0.041731
 9 NCO_1B  5-TAGTGGGAGTTGTTAGTGATGTGA-Cy3-3  7  4 3-TATCACCTTCAACAATC-5 34454 31801 0.083416
 9 NCO_1B  5-TAGTGGGAGTTGTTAGTGATGTGA-Cy3-3  7  5 3-TATCACCCATCAACAATC-5 33521 31545 0.062631
 9 NCO_1B  5-TAGTGGGAGTTGTTAGTGATGTGA-Cy3-3  7  6 3-TATCACCCCTCAACAATC-5 34816 31373 0.109742
 9 NCO_1B  5-TAGTGGGAGTTGTTAGTGATGTGA-Cy3-3  7  7 3-TATCACCCGTCAACAATC-5 37188 31613 0.176328
 9 NCO_1B  5-TAGTGGGAGTTGTTAGTGATGTGA-Cy3-3  7  8 3-TATCACCCTTCAACAATC-5 33549 31775 0.055809
 9 NCO_1B  5-TAGTGGGAGTTGTTAGTGATGTGA-Cy3-3  7  9 3-TATCACCTCAACAATC-5 33555 31436 0.067416
 9 NCO_1B  5-TAGTGGGAGTTGTTAGTGATGTGA-Cy3-3  8  1 3-TATCACCCACAACAATC-5 34336 31629 0.085576
 9 NCO_1B  5-TAGTGGGAGTTGTTAGTGATGTGA-Cy3-3  8  2 3-TATCACCCCCAACAATC-5 33278 30616 0.086962
 9 NCO_1B  5-TAGTGGGAGTTGTTAGTGATGTGA-Cy3-3  8  3 3-TATCACCCGCAACAATC-5 36513 31483 0.159770
 9 NCO_1B  5-TAGTGGGAGTTGTTAGTGATGTGA-Cy3-3  8  4 3-TATCACCCTCAACAATC-5 41580 31462 0.321596
 9 NCO_1B  5-TAGTGGGAGTTGTTAGTGATGTGA-Cy3-3  8  5 3-TATCACCCTACAACAATC-5 33221 31274 0.062255
 9 NCO_1B  5-TAGTGGGAGTTGTTAGTGATGTGA-Cy3-3  8  6 3-TATCACCCTCCAACAATC-5 34480 31488 0.095008
 9 NCO_1B  5-TAGTGGGAGTTGTTAGTGATGTGA-Cy3-3  8  7 3-TATCACCCTGCAACAATC-5 32595 31331 0.040319
 9 NCO_1B  5-TAGTGGGAGTTGTTAGTGATGTGA-Cy3-3  8  8 3-TATCACCCTTCAACAATC-5 32851 31242 0.051470
 9 NCO_1B  5-TAGTGGGAGTTGTTAGTGATGTGA-Cy3-3  8  9 3-TATCACCCCAACAATC-5 34583 31478 0.098665
 9 NCO_1B  5-TAGTGGGAGTTGTTAGTGATGTGA-Cy3-3  9  1 3-TATCACCCTAAACAATC-5 35097 31493 0.114443
 9 NCO_1B  5-TAGTGGGAGTTGTTAGTGATGTGA-Cy3-3  9  2 3-TATCACCCTCAACAATC-5 40486 31734 0.275813
 9 NCO_1B  5-TAGTGGGAGTTGTTAGTGATGTGA-Cy3-3  9  3 3-TATCACCCTGAACAATC-5 32891 31551 0.042472
 9 NCO_1B  5-TAGTGGGAGTTGTTAGTGATGTGA-Cy3-3  9  4 3-TATCACCCTTAACAATC-5 32903 31603 0.041150
 9 NCO_1B  5-TAGTGGGAGTTGTTAGTGATGTGA-Cy3-3  9  5 3-TATCACCCTCAAACAATC-5 35749 31451 0.136642
 9 NCO_1B  5-TAGTGGGAGTTGTTAGTGATGTGA-Cy3-3  9  6 3-TATCACCCTCCAACAATC-5 33737 31441 0.073026
 9 NCO_1B  5-TAGTGGGAGTTGTTAGTGATGTGA-Cy3-3  9  7 3-TATCACCCTCGAACAATC-5 35322 31775 0.111606
 9 NCO_1B  5-TAGTGGGAGTTGTTAGTGATGTGA-Cy3-3  9  8 3-TATCACCCTCTAACAATC-5 35237 31493 0.118876
 9 NCO_1B  5-TAGTGGGAGTTGTTAGTGATGTGA-Cy3-3  9  9 3-TATCACCCTAACAATC-5 32254 31457 0.025344
 9 NCO_1B  5-TAGTGGGAGTTGTTAGTGATGTGA-Cy3-3 10  1 3-TATCACCCTCAACAATC-5 40545 31833 0.273696
 9 NCO_1B  5-TAGTGGGAGTTGTTAGTGATGTGA-Cy3-3 10  2 3-TATCACCCTCCACAATC-5 33741 31943 0.056310
 9 NCO_1B  5-TAGTGGGAGTTGTTAGTGATGTGA-Cy3-3 10  3 3-TATCACCCTCGACAATC-5 32977 31681 0.040912
 9 NCO_1B  5-TAGTGGGAGTTGTTAGTGATGTGA-Cy3-3 10  4 3-TATCACCCTCTACAATC-5 32863 31671 0.037648
 9 NCO_1B  5-TAGTGGGAGTTGTTAGTGATGTGA-Cy3-3 10  5 3-TATCACCCTCAAACAATC-5 37090 31514 0.176945
 9 NCO_1B  5-TAGTGGGAGTTGTTAGTGATGTGA-Cy3-3 10  6 3-TATCACCCTCACACAATC-5 35844 32042 0.118671
 9 NCO_1B  5-TAGTGGGAGTTGTTAGTGATGTGA-Cy3-3 10  7 3-TATCACCCTCAGACAATC-5 34791 31838 0.092737
 9 NCO_1B  5-TAGTGGGAGTTGTTAGTGATGTGA-Cy3-3 10  8 3-TATCACCCTCATACAATC-5 35468 31671 0.119882
 9 NCO_1B  5-TAGTGGGAGTTGTTAGTGATGTGA-Cy3-3 10  9 3-TATCACCCTCACAATC-5 33464 31692 0.055923
 9 NCO_1B  5-TAGTGGGAGTTGTTAGTGATGTGA-Cy3-3 11  1 3-TATCACCCTCAACAATC-5 39396 32026 0.230136
 9 NCO_1B  5-TAGTGGGAGTTGTTAGTGATGTGA-Cy3-3 11  2 3-TATCACCCTCACCAATC-5 34023 31859 0.067914
 9 NCO_1B  5-TAGTGGGAGTTGTTAGTGATGTGA-Cy3-3 11  3 3-TATCACCCTCAGCAATC-5 34393 31692 0.085231
 9 NCO_1B  5-TAGTGGGAGTTGTTAGTGATGTGA-Cy3-3 11  4 3-TATCACCCTCATCAATC-5 34628 32162 0.076666
 9 NCO_1B  5-TAGTGGGAGTTGTTAGTGATGTGA-Cy3-3 11  5 3-TATCACCCTCAAACAATC-5 37321 31723 0.176461
 9 NCO_1B  5-TAGTGGGAGTTGTTAGTGATGTGA-Cy3-3 11  6 3-TATCACCCTCAACCAATC-5 37046 31707 0.168368
 9 NCO_1B  5-TAGTGGGAGTTGTTAGTGATGTGA-Cy3-3 11  7 3-TATCACCCTCAAGCAATC-5 34575 31869 0.084891
 9 NCO_1B  5-TAGTGGGAGTTGTTAGTGATGTGA-Cy3-3 11  8 3-TATCACCCTCAATCAATC-5 34767 31937 0.088612
 9 NCO_1B  5-TAGTGGGAGTTGTTAGTGATGTGA-Cy3-3 11  9 3-TATCACCCTCACAATC-5 33709 31718 0.062791
 9 NCO_1B  5-TAGTGGGAGTTGTTAGTGATGTGA-Cy3-3 12  1 3-TATCACCCTCAAAAATC-5 35518 31734 0.119270
 9 NCO_1B  5-TAGTGGGAGTTGTTAGTGATGTGA-Cy3-3 12  2 3-TATCACCCTCAACAATC-5 41248 31478 0.310386
 9 NCO_1B  5-TAGTGGGAGTTGTTAGTGATGTGA-Cy3-3 12  3 3-TATCACCCTCAAGAATC-5 33737 31666 0.065413
 9 NCO_1B  5-TAGTGGGAGTTGTTAGTGATGTGA-Cy3-3 12  4 3-TATCACCCTCAATAATC-5 33896 31462 0.077357
 9 NCO_1B  5-TAGTGGGAGTTGTTAGTGATGTGA-Cy3-3 12  5 3-TATCACCCTCAACAAATC-5 39629 31718 0.249429
 9 NCO_1B  5-TAGTGGGAGTTGTTAGTGATGTGA-Cy3-3 12  6 3-TATCACCCTCAACCAATC-5 36227 31232 0.159938
 9 NCO_1B  5-TAGTGGGAGTTGTTAGTGATGTGA-Cy3-3 12  7 3-TATCACCCTCAACGAATC-5 36741 31587 0.163168
 9 NCO_1B  5-TAGTGGGAGTTGTTAGTGATGTGA-Cy3-3 12  8 3-TATCACCCTCAACTAATC-5 37651 31775 0.184914
 9 NCO_1B  5-TAGTGGGAGTTGTTAGTGATGTGA-Cy3-3 12  9 3-TATCACCCTCAAAATC-5 34516 31404 0.099068
 9 NCO_1B  5-TAGTGGGAGTTGTTAGTGATGTGA-Cy3-3 13  1 3-TATCACCCTCAACAATC-5 39246 31101 0.261882
 9 NCO_1B  5-TAGTGGGAGTTGTTAGTGATGTGA-Cy3-3 13  2 3-TATCACCCTCAACCATC-5 35125 31619 0.110893
 9 NCO_1B  5-TAGTGGGAGTTGTTAGTGATGTGA-Cy3-3 13  3 3-TATCACCCTCAACGATC-5 34492 31101 0.109028
 9 NCO_1B  5-TAGTGGGAGTTGTTAGTGATGTGA-Cy3-3 13  4 3-TATCACCCTCAACTATC-5 35305 31363 0.125695
 9 NCO_1B  5-TAGTGGGAGTTGTTAGTGATGTGA-Cy3-3 13  5 3-TATCACCCTCAACAAATC-5 37759 31211 0.209792
 9 NCO_1B  5-TAGTGGGAGTTGTTAGTGATGTGA-Cy3-3 13  6 3-TATCACCCTCAACACATC-5 37427 31404 0.191768
 9 NCO_1B  5-TAGTGGGAGTTGTTAGTGATGTGA-Cy3-3 13  7 3-TATCACCCTCAACAGATC-5 35872 30960 0.158636
 9 NCO_1B  5-TAGTGGGAGTTGTTAGTGATGTGA-Cy3-3 13  8 3-TATCACCCTCAACATATC-5 36580 31431 0.163852
 9 NCO_1B  5-TAGTGGGAGTTGTTAGTGATGTGA-Cy3-3 13  9 3-TATCACCCTCAACATC-5 35918 31425 0.142973
 9 NCO_1B  5-TAGTGGGAGTTGTTAGTGATGTGA-Cy3-3 14  1 3-TATCACCCTCAACAATC-5 41057 31817 0.290415
 9 NCO_1B  5-TAGTGGGAGTTGTTAGTGATGTGA-Cy3-3 14  2 3-TATCACCCTCAACACTC-5 37628 31869 0.180687
 9 NCO_1B  5-TAGTGGGAGTTGTTAGTGATGTGA-Cy3-3 14  3 3-TATCACCCTCAACAGTC-5 36494 31937 0.142668
 9 NCO_1B  5-TAGTGGGAGTTGTTAGTGATGTGA-Cy3-3 14  4 3-TATCACCCTCAACATTC-5 35872 31572 0.136203
 9 NCO_1B  5-TAGTGGGAGTTGTTAGTGATGTGA-Cy3-3 14  5 3-TATCACCCTCAACAAATC-5 38404 31681 0.212205
 9 NCO_1B  5-TAGTGGGAGTTGTTAGTGATGTGA-Cy3-3 14  6 3-TATCACCCTCAACAACTC-5 38679 31713 0.219679
 9 NCO_1B  5-TAGTGGGAGTTGTTAGTGATGTGA-Cy3-3 14  7 3-TATCACCCTCAACAAGTC-5 38954 31775 0.225929
 9 NCO_1B  5-TAGTGGGAGTTGTTAGTGATGTGA-Cy3-3 14  8 3-TATCACCCTCAACAATTC-5 38497 31728 0.213342
 9 NCO_1B  5-TAGTGGGAGTTGTTAGTGATGTGA-Cy3-3 14  9 3-TATCACCCTCAACATC-5 35988 31451 0.144244
 9 NCO_1B  5-TAGTGGGAGTTGTTAGTGATGTGA-Cy3-3 15  1 3-TATCACCCTCAACAAAC-5 38146 31598 0.207243
 9 NCO_1B  5-TAGTGGGAGTTGTTAGTGATGTGA-Cy3-3 15  2 3-TATCACCCTCAACAACC-5 39409 31901 0.235369
 9 NCO_1B  5-TAGTGGGAGTTGTTAGTGATGTGA-Cy3-3 15  3 3-TATCACCCTCAACAAGC-5 39542 31822 0.242600
 9 NCO_1B  5-TAGTGGGAGTTGTTAGTGATGTGA-Cy3-3 15  4 3-TATCACCCTCAACAATC-5 40035 31645 0.265153
 9 NCO_1B  5-TAGTGGGAGTTGTTAGTGATGTGA-Cy3-3 15  5 3-TATCACCCTCAACAATAC-5 39873 32000 0.246017
 9 NCO_1B  5-TAGTGGGAGTTGTTAGTGATGTGA-Cy3-3 15  6 3-TATCACCCTCAACAATCC-5 40795 31896 0.279019
 9 NCO_1B  5-TAGTGGGAGTTGTTAGTGATGTGA-Cy3-3 15  7 3-TATCACCCTCAACAATGC-5 37780 31634 0.194277
 9 NCO_1B  5-TAGTGGGAGTTGTTAGTGATGTGA-Cy3-3 15  8 3-TATCACCCTCAACAATTC-5 38510 31791 0.211349
 9 NCO_1B  5-TAGTGGGAGTTGTTAGTGATGTGA-Cy3-3 15  9 3-TATCACCCTCAACAAC-5 38635 32005 0.207142
 9 NCO_1B  5-TAGTGGGAGTTGTTAGTGATGTGA-Cy3-3 16  1 3-TATCACCCTCAACAATA-5 39900 31540 0.265051
 9 NCO_1B  5-TAGTGGGAGTTGTTAGTGATGTGA-Cy3-3 16  2 3-TATCACCCTCAACAATC-5 39807 31478 0.264614
 9 NCO_1B  5-TAGTGGGAGTTGTTAGTGATGTGA-Cy3-3 16  3 3-TATCACCCTCAACAATG-5 37740 31357 0.203541
 9 NCO_1B  5-TAGTGGGAGTTGTTAGTGATGTGA-Cy3-3 16  4 3-TATCACCCTCAACAATT-5 37380 31164 0.199465
 9 NCO_1B  5-TAGTGGGAGTTGTTAGTGATGTGA-Cy3-3 16  5 3-TATCACCCTCAACAATCA-5 41267 31378 0.315138
 9 NCO_1B  5-TAGTGGGAGTTGTTAGTGATGTGA-Cy3-3 16  6 3-TATCACCCTCAACAATCC-5 40310 31525 0.278700
 9 NCO_1B  5-TAGTGGGAGTTGTTAGTGATGTGA-Cy3-3 16  7 3-TATCACCCTCAACAATCG-5 40306 31540 0.277931
 9 NCO_1B  5-TAGTGGGAGTTGTTAGTGATGTGA-Cy3-3 16  8 3-TATCACCCTCAACAATCT-5 39500 31284 0.262622
 9 NCO_1B  5-TAGTGGGAGTTGTTAGTGATGTGA-Cy3-3 16  9 3-TATCACCCTCAACAAT-5 38777 31864 0.216934

10 NCO_2  5-TAGTGGGAGTTGTTAGTGATGTGA-Cy3-3  1  1 3-TAAACAATCACTACACT-5 36964 33452 0.104968
10 NCO_2  5-TAGTGGGAGTTGTTAGTGATGTGA-Cy3-3  1  2 3-TCAACAATCACTACACT-5 37791 33249 0.136609
10 NCO_2  5-TAGTGGGAGTTGTTAGTGATGTGA-Cy3-3  1  3 3-TGAACAATCACTACACT-5 36731 33348 0.101444
10 NCO_2  5-TAGTGGGAGTTGTTAGTGATGTGA-Cy3-3  1  4 3-TTAACAATCACTACACT-5 36995 33207 0.114064
10 NCO_2  5-TAGTGGGAGTTGTTAGTGATGTGA-Cy3-3  1  5 3-TCAAACAATCACTACACT-5 36780 33348 0.102903
10 NCO_2  5-TAGTGGGAGTTGTTAGTGATGTGA-Cy3-3  1  6 3-TCCAACAATCACTACACT-5 38193 33447 0.141879
10 NCO_2  5-TAGTGGGAGTTGTTAGTGATGTGA-Cy3-3  1  7 3-TCGAACAATCACTACACT-5 37084 33254 0.115183
10 NCO_2  5-TAGTGGGAGTTGTTAGTGATGTGA-Cy3-3  1  8 3-TCTAACAATCACTACACT-5 37189 33139 0.122218
10 NCO_2  5-TAGTGGGAGTTGTTAGTGATGTGA-Cy3-3  1  9 3-TAACAATCACTACACT-5 36769 33520 0.096925
10 NCO_2  5-TAGTGGGAGTTGTTAGTGATGTGA-Cy3-3  2  1 3-TCAACAATCACTACACT-5 37563 33614 0.117465
10 NCO_2  5-TAGTGGGAGTTGTTAGTGATGTGA-Cy3-3  2  2 3-TCCACAATCACTACACT-5 38205 33285 0.147820
10 NCO_2  5-TAGTGGGAGTTGTTAGTGATGTGA-Cy3-3  2  3 3-TCGACAATCACTACACT-5 36815 33249 0.107274
10 NCO_2  5-TAGTGGGAGTTGTTAGTGATGTGA-Cy3-3  2  4 3-TCTACAATCACTACACT-5 36961 33484 0.103857
10 NCO_2  5-TAGTGGGAGTTGTTAGTGATGTGA-Cy3-3  2  5 3-TCAAACAATCACTACACT-5 37025 33494 0.105423
10 NCO_2  5-TAGTGGGAGTTGTTAGTGATGTGA-Cy3-3  2  6 3-TCACACAATCACTACACT-5 38039 33343 0.140851
10 NCO_2  5-TAGTGGGAGTTGTTAGTGATGTGA-Cy3-3  2  7 3-TCAGACAATCACTACACT-5 36244 33348 0.086859
10 NCO_2  5-TAGTGGGAGTTGTTAGTGATGTGA-Cy3-3  2  8 3-TCATACAATCACTACACT-5 36419 33317 0.093106
10 NCO_2  5-TAGTGGGAGTTGTTAGTGATGTGA-Cy3-3  2  9 3-TCACAATCACTACACT-5 37292 33379 0.117206
10 NCO_2  5-TAGTGGGAGTTGTTAGTGATGTGA-Cy3-3  3  1 3-TCAACAATCACTACACT-5 37496 33384 0.123166
10 NCO_2  5-TAGTGGGAGTTGTTAGTGATGTGA-Cy3-3  3  2 3-TCACCAATCACTACACT-5 38200 33379 0.144433
10 NCO_2  5-TAGTGGGAGTTGTTAGTGATGTGA-Cy3-3  3  3 3-TCAGCAATCACTACACT-5 36339 33489 0.085109
10 NCO_2  5-TAGTGGGAGTTGTTAGTGATGTGA-Cy3-3  3  4 3-TCATCAATCACTACACT-5 36429 33630 0.083222
10 NCO_2  5-TAGTGGGAGTTGTTAGTGATGTGA-Cy3-3  3  5 3-TCAAACAATCACTACACT-5 36767 33499 0.097533
10 NCO_2  5-TAGTGGGAGTTGTTAGTGATGTGA-Cy3-3  3  6 3-TCAACCAATCACTACACT-5 36506 33515 0.089228
10 NCO_2  5-TAGTGGGAGTTGTTAGTGATGTGA-Cy3-3  3  7 3-TCAAGCAATCACTACACT-5 35937 33296 0.079338
10 NCO_2  5-TAGTGGGAGTTGTTAGTGATGTGA-Cy3-3  3  8 3-TCAATCAATCACTACACT-5 36360 33452 0.086908
10 NCO_2  5-TAGTGGGAGTTGTTAGTGATGTGA-Cy3-3  3  9 3-TCACAATCACTACACT-5 37460 33275 0.125792
10 NCO_2  5-TAGTGGGAGTTGTTAGTGATGTGA-Cy3-3  4  1 3-TCAAAAATCACTACACT-5 35604 33688 0.056904
10 NCO_2  5-TAGTGGGAGTTGTTAGTGATGTGA-Cy3-3  4  2 3-TCAACAATCACTACACT-5 37002 33447 0.106289
10 NCO_2  5-TAGTGGGAGTTGTTAGTGATGTGA-Cy3-3  4  3 3-TCAAGAATCACTACACT-5 35599 33625 0.058723
10 NCO_2  5-TAGTGGGAGTTGTTAGTGATGTGA-Cy3-3  4  4 3-TCAATAATCACTACACT-5 35732 33468 0.067658
10 NCO_2  5-TAGTGGGAGTTGTTAGTGATGTGA-Cy3-3  4  5 3-TCAACAAATCACTACACT-5 36042 33228 0.084703
10 NCO_2  5-TAGTGGGAGTTGTTAGTGATGTGA-Cy3-3  4  6 3-TCAACCAATCACTACACT-5 36772 33573 0.095294
10 NCO_2  5-TAGTGGGAGTTGTTAGTGATGTGA-Cy3-3  4  7 3-TCAACGAATCACTACACT-5 35978 33468 0.075002
10 NCO_2  5-TAGTGGGAGTTGTTAGTGATGTGA-Cy3-3  4  8 3-TCAACTAATCACTACACT-5 36035 33499 0.075677
10 NCO_2  5-TAGTGGGAGTTGTTAGTGATGTGA-Cy3-3  4  9 3-TCAAAATCACTACACT-5 36303 33327 0.089307
10 NCO_2  5-TAGTGGGAGTTGTTAGTGATGTGA-Cy3-3  5  1 3-TCAACAATCACTACACT-5 37622 33567 0.120784
10 NCO_2  5-TAGTGGGAGTTGTTAGTGATGTGA-Cy3-3  5  2 3-TCAACCATCACTACACT-5 36989 33437 0.106252
10 NCO_2  5-TAGTGGGAGTTGTTAGTGATGTGA-Cy3-3  5  3 3-TCAACGATCACTACACT-5 35003 33578 0.042441
10 NCO_2  5-TAGTGGGAGTTGTTAGTGATGTGA-Cy3-3  5  4 3-TCAACTATCACTACACT-5 35072 33567 0.044825
10 NCO_2  5-TAGTGGGAGTTGTTAGTGATGTGA-Cy3-3  5  5 3-TCAACAAATCACTACACT-5 36083 33510 0.076793
10 NCO_2  5-TAGTGGGAGTTGTTAGTGATGTGA-Cy3-3  5  6 3-TCAACACATCACTACACT-5 36680 33562 0.092889
10 NCO_2  5-TAGTGGGAGTTGTTAGTGATGTGA-Cy3-3  5  7 3-TCAACAGATCACTACACT-5 35535 33656 0.055835
10 NCO_2  5-TAGTGGGAGTTGTTAGTGATGTGA-Cy3-3  5  8 3-TCAACATATCACTACACT-5 35735 33562 0.064743
10 NCO_2  5-TAGTGGGAGTTGTTAGTGATGTGA-Cy3-3  5  9 3-TCAACATCACTACACT-5 35428 33656 0.052640
10 NCO_2  5-TAGTGGGAGTTGTTAGTGATGTGA-Cy3-3  6  1 3-TCAACAATCACTACACT-5 37489 33787 0.109565
10 NCO_2  5-TAGTGGGAGTTGTTAGTGATGTGA-Cy3-3  6  2 3-TCAACACTCACTACACT-5 35930 33729 0.065234
10 NCO_2  5-TAGTGGGAGTTGTTAGTGATGTGA-Cy3-3  6  3 3-TCAACAGTCACTACACT-5 34944 33839 0.032654
10 NCO_2  5-TAGTGGGAGTTGTTAGTGATGTGA-Cy3-3  6  4 3-TCAACATTCACTACACT-5 35484 33390 0.062727
10 NCO_2  5-TAGTGGGAGTTGTTAGTGATGTGA-Cy3-3  6  5 3-TCAACAAATCACTACACT-5 36042 33661 0.070729
10 NCO_2  5-TAGTGGGAGTTGTTAGTGATGTGA-Cy3-3  6  6 3-TCAACAACTCACTACACT-5 36820 33698 0.092662
10 NCO_2  5-TAGTGGGAGTTGTTAGTGATGTGA-Cy3-3  6  7 3-TCAACAAGTCACTACACT-5 36234 33661 0.076433
10 NCO_2  5-TAGTGGGAGTTGTTAGTGATGTGA-Cy3-3  6  8 3-TCAACAATTCACTACACT-5 35489 33625 0.055449
10 NCO_2  5-TAGTGGGAGTTGTTAGTGATGTGA-Cy3-3  6  9 3-TCAACATCACTACACT-5 35369 33620 0.052034
10 NCO_2  5-TAGTGGGAGTTGTTAGTGATGTGA-Cy3-3  7  1 3-TCAACAAACACTACACT-5 35259 33755 0.044540
10 NCO_2  5-TAGTGGGAGTTGTTAGTGATGTGA-Cy3-3  7  2 3-TCAACAACCACTACACT-5 36296 33808 0.073593
10 NCO_2  5-TAGTGGGAGTTGTTAGTGATGTGA-Cy3-3  7  3 3-TCAACAAGCACTACACT-5 36308 33693 0.077635
10 NCO_2  5-TAGTGGGAGTTGTTAGTGATGTGA-Cy3-3  7  4 3-TCAACAATCACTACACT-5 37537 33557 0.118616
10 NCO_2  5-TAGTGGGAGTTGTTAGTGATGTGA-Cy3-3  7  5 3-TCAACAATACACTACACT-5 35497 33484 0.060125
10 NCO_2  5-TAGTGGGAGTTGTTAGTGATGTGA-Cy3-3  7  6 3-TCAACAATCCACTACACT-5 36132 33672 0.073058
10 NCO_2  5-TAGTGGGAGTTGTTAGTGATGTGA-Cy3-3  7  7 3-TCAACAATGCACTACACT-5 35118 33667 0.043113
10 NCO_2  5-TAGTGGGAGTTGTTAGTGATGTGA-Cy3-3  7  8 3-TCAACAATTCACTACACT-5 35259 33896 0.040193
10 NCO_2  5-TAGTGGGAGTTGTTAGTGATGTGA-Cy3-3  7  9 3-TCAACAACACTACACT-5 34947 33672 0.037857
10 NCO_2  5-TAGTGGGAGTTGTTAGTGATGTGA-Cy3-3  8  1 3-TCAACAATAACTACACT-5 35131 33729 0.041554
10 NCO_2  5-TAGTGGGAGTTGTTAGTGATGTGA-Cy3-3  8  2 3-TCAACAATCACTACACT-5 37591 33515 0.121615
10 NCO_2  5-TAGTGGGAGTTGTTAGTGATGTGA-Cy3-3  8  3 3-TCAACAATGACTACACT-5 34163 33735 0.012707
10 NCO_2  5-TAGTGGGAGTTGTTAGTGATGTGA-Cy3-3  8  4 3-TCAACAATTACTACACT-5 34268 33458 0.024225
10 NCO_2  5-TAGTGGGAGTTGTTAGTGATGTGA-Cy3-3  8  5 3-TCAACAATCAACTACACT-5 36959 33593 0.100176
10 NCO_2  5-TAGTGGGAGTTGTTAGTGATGTGA-Cy3-3  8  6 3-TCAACAATCCACTACACT-5 36439 33954 0.073190
10 NCO_2  5-TAGTGGGAGTTGTTAGTGATGTGA-Cy3-3  8  7 3-TCAACAATCGACTACACT-5 35044 33782 0.037366
10 NCO_2  5-TAGTGGGAGTTGTTAGTGATGTGA-Cy3-3  8  8 3-TCAACAATCTACTACACT-5 35156 33332 0.054729
10 NCO_2  5-TAGTGGGAGTTGTTAGTGATGTGA-Cy3-3  8  9 3-TCAACAATACTACACT-5 33989 33630 0.010677
10 NCO_2  5-TAGTGGGAGTTGTTAGTGATGTGA-Cy3-3  9  1 3-TCAACAATCACTACACT-5 36754 33536 0.095954
10 NCO_2  5-TAGTGGGAGTTGTTAGTGATGTGA-Cy3-3  9  2 3-TCAACAATCCCTACACT-5 34806 33604 0.035765
10 NCO_2  5-TAGTGGGAGTTGTTAGTGATGTGA-Cy3-3  9  3 3-TCAACAATCGCTACACT-5 34506 33688 0.024304
10 NCO_2  5-TAGTGGGAGTTGTTAGTGATGTGA-Cy3-3  9  4 3-TCAACAATCTCTACACT-5 34724 33724 0.029645
10 NCO_2  5-TAGTGGGAGTTGTTAGTGATGTGA-Cy3-3  9  5 3-TCAACAATCAACTACACT-5 37018 33625 0.100901
10 NCO_2  5-TAGTGGGAGTTGTTAGTGATGTGA-Cy3-3  9  6 3-TCAACAATCACCTACACT-5 35773 33640 0.063404
10 NCO_2  5-TAGTGGGAGTTGTTAGTGATGTGA-Cy3-3  9  7 3-TCAACAATCAGCTACACT-5 35105 33735 0.040633
10 NCO_2  5-TAGTGGGAGTTGTTAGTGATGTGA-Cy3-3  9  8 3-TCAACAATCATCTACACT-5 35295 33531 0.052607
10 NCO_2  5-TAGTGGGAGTTGTTAGTGATGTGA-Cy3-3  9  9 3-TCAACAATCCTACACT-5 34519 33735 0.023255
10 NCO_2  5-TAGTGGGAGTTGTTAGTGATGTGA-Cy3-3 10  1 3-TCAACAATCAATACACT-5 35407 33620 0.053176
10 NCO_2  5-TAGTGGGAGTTGTTAGTGATGTGA-Cy3-3 10  2 3-TCAACAATCACTACACT-5 37338 33787 0.105095
10 NCO_2  5-TAGTGGGAGTTGTTAGTGATGTGA-Cy3-3 10  3 3-TCAACAATCAGTACACT-5 34186 33426 0.022735
10 NCO_2  5-TAGTGGGAGTTGTTAGTGATGTGA-Cy3-3 10  4 3-TCAACAATCATTACACT-5 34573 33834 0.021842
10 NCO_2  5-TAGTGGGAGTTGTTAGTGATGTGA-Cy3-3 10  5 3-TCAACAATCACATACACT-5 35190 33583 0.047844
10 NCO_2  5-TAGTGGGAGTTGTTAGTGATGTGA-Cy3-3 10  6 3-TCAACAATCACCTACACT-5 35935 33693 0.066542
10 NCO_2  5-TAGTGGGAGTTGTTAGTGATGTGA-Cy3-3 10  7 3-TCAACAATCACGTACACT-5 35876 33844 0.060028
10 NCO_2  5-TAGTGGGAGTTGTTAGTGATGTGA-Cy3-3 10  8 3-TCAACAATCACTTACACT-5 35310 33693 0.048003
10 NCO_2  5-TAGTGGGAGTTGTTAGTGATGTGA-Cy3-3 10  9 3-TCAACAATCATACACT-5 34488 33755 0.021712
10 NCO_2  5-TAGTGGGAGTTGTTAGTGATGTGA-Cy3-3 11  1 3-TCAACAATCACAACACT-5 34767 33755 0.029978
10 NCO_2  5-TAGTGGGAGTTGTTAGTGATGTGA-Cy3-3 11  2 3-TCAACAATCACCACACT-5 35236 33740 0.044342
10 NCO_2  5-TAGTGGGAGTTGTTAGTGATGTGA-Cy3-3 11  3 3-TCAACAATCACGACACT-5 35871 33896 0.058243
10 NCO_2  5-TAGTGGGAGTTGTTAGTGATGTGA-Cy3-3 11  4 3-TCAACAATCACTACACT-5 37320 33881 0.101499
10 NCO_2  5-TAGTGGGAGTTGTTAGTGATGTGA-Cy3-3 11  5 3-TCAACAATCACTAACACT-5 35638 33797 0.054458
10 NCO_2  5-TAGTGGGAGTTGTTAGTGATGTGA-Cy3-3 11  6 3-TCAACAATCACTCACACT-5 35625 33996 0.047924
10 NCO_2  5-TAGTGGGAGTTGTTAGTGATGTGA-Cy3-3 11  7 3-TCAACAATCACTGACACT-5 34819 33917 0.026570
10 NCO_2  5-TAGTGGGAGTTGTTAGTGATGTGA-Cy3-3 11  8 3-TCAACAATCACTTACACT-5 35233 33876 0.040079
10 NCO_2  5-TAGTGGGAGTTGTTAGTGATGTGA-Cy3-3 11  9 3-TCAACAATCACACACT-5 34829 33912 0.027030
10 NCO_2  5-TAGTGGGAGTTGTTAGTGATGTGA-Cy3-3 12  1 3-TCAACAATCACTACACT-5 37537 33656 0.115317
10 NCO_2  5-TAGTGGGAGTTGTTAGTGATGTGA-Cy3-3 12  2 3-TCAACAATCACTCCACT-5 34511 33729 0.023186
10 NCO_2  5-TAGTGGGAGTTGTTAGTGATGTGA-Cy3-3 12  3 3-TCAACAATCACTGCACT-5 34419 33656 0.022672
10 NCO_2  5-TAGTGGGAGTTGTTAGTGATGTGA-Cy3-3 12  4 3-TCAACAATCACTTCACT-5 34662 33839 0.024332
10 NCO_2  5-TAGTGGGAGTTGTTAGTGATGTGA-Cy3-3 12  5 3-TCAACAATCACTAACACT-5 35837 33745 0.062008
10 NCO_2  5-TAGTGGGAGTTGTTAGTGATGTGA-Cy3-3 12  6 3-TCAACAATCACTACCACT-5 36114 33949 0.063778
10 NCO_2  5-TAGTGGGAGTTGTTAGTGATGTGA-Cy3-3 12  7 3-TCAACAATCACTAGCACT-5 34783 33891 0.026303
10 NCO_2  5-TAGTGGGAGTTGTTAGTGATGTGA-Cy3-3 12  8 3-TCAACAATCACTATCACT-5 34998 33839 0.034243
10 NCO_2  5-TAGTGGGAGTTGTTAGTGATGTGA-Cy3-3 12  9 3-TCAACAATCACTCACT-5 34883 33677 0.035796
10 NCO_2  5-TAGTGGGAGTTGTTAGTGATGTGA-Cy3-3 13  1 3-TCAACAATCACTAAACT-5 34959 33714 0.036950
10 NCO_2  5-TAGTGGGAGTTGTTAGTGATGTGA-Cy3-3 13  2 3-TCAACAATCACTACACT-5 36836 33735 0.091933
10 NCO_2  5-TAGTGGGAGTTGTTAGTGATGTGA-Cy3-3 13  3 3-TCAACAATCACTAGACT-5 34138 33630 0.015092
10 NCO_2  5-TAGTGGGAGTTGTTAGTGATGTGA-Cy3-3 13  4 3-TCAACAATCACTATACT-5 34447 33593 0.025418
10 NCO_2  5-TAGTGGGAGTTGTTAGTGATGTGA-Cy3-3 13  5 3-TCAACAATCACTACAACT-5 36303 33395 0.087092
10 NCO_2  5-TAGTGGGAGTTGTTAGTGATGTGA-Cy3-3 13  6 3-TCAACAATCACTACCACT-5 35223 33290 0.058052
10 NCO_2  5-TAGTGGGAGTTGTTAGTGATGTGA-Cy3-3 13  7 3-TCAACAATCACTACGACT-5 35013 33552 0.043558
10 NCO_2  5-TAGTGGGAGTTGTTAGTGATGTGA-Cy3-3 13  8 3-TCAACAATCACTACTACT-5 35174 33625 0.046085
10 NCO_2  5-TAGTGGGAGTTGTTAGTGATGTGA-Cy3-3 13  9 3-TCAACAATCACTAACT-5 34493 33432 0.031764
10 NCO_2  5-TAGTGGGAGTTGTTAGTGATGTGA-Cy3-3 14  1 3-TCAACAATCACTACACT-5 36961 33714 0.096330
10 NCO_2  5-TAGTGGGAGTTGTTAGTGATGTGA-Cy3-3 14  2 3-TCAACAATCACTACCCT-5 35302 33860 0.042601
10 NCO_2  5-TAGTGGGAGTTGTTAGTGATGTGA-Cy3-3 14  3 3-TCAACAATCACTACGCT-5 34706 33787 0.027204
10 NCO_2  5-TAGTGGGAGTTGTTAGTGATGTGA-Cy3-3 14  4 3-TCAACAATCACTACTCT-5 34772 33698 0.031887
10 NCO_2  5-TAGTGGGAGTTGTTAGTGATGTGA-Cy3-3 14  5 3-TCAACAATCACTACAACT-5 36890 33766 0.092511
10 NCO_2  5-TAGTGGGAGTTGTTAGTGATGTGA-Cy3-3 14  6 3-TCAACAATCACTACACCT-5 36997 33703 0.097734
10 NCO_2  5-TAGTGGGAGTTGTTAGTGATGTGA-Cy3-3 14  7 3-TCAACAATCACTACAGCT-5 35418 33651 0.052500
10 NCO_2  5-TAGTGGGAGTTGTTAGTGATGTGA-Cy3-3 14  8 3-TCAACAATCACTACATCT-5 35786 33865 0.056728
10 NCO_2  5-TAGTGGGAGTTGTTAGTGATGTGA-Cy3-3 14  9 3-TCAACAATCACTACCT-5 34714 33740 0.028863
10 NCO_2  5-TAGTGGGAGTTGTTAGTGATGTGA-Cy3-3 15  1 3-TCAACAATCACTACAAT-5 36032 33860 0.064149
10 NCO_2  5-TAGTGGGAGTTGTTAGTGATGTGA-Cy3-3 15  2 3-TCAACAATCACTACACT-5 36511 33667 0.084479
10 NCO_2  5-TAGTGGGAGTTGTTAGTGATGTGA-Cy3-3 15  3 3-TCAACAATCACTACAGT-5 35474 33923 0.045731
10 NCO_2  5-TAGTGGGAGTTGTTAGTGATGTGA-Cy3-3 15  4 3-TCAACAATCACTACATT-5 35438 33771 0.049361
10 NCO_2  5-TAGTGGGAGTTGTTAGTGATGTGA-Cy3-3 15  5 3-TCAACAATCACTACACAT-5 37286 33917 0.099330
10 NCO_2  5-TAGTGGGAGTTGTTAGTGATGTGA-Cy3-3 15  6 3-TCAACAATCACTACACCT-5 37007 33630 0.100426
10 NCO_2  5-TAGTGGGAGTTGTTAGTGATGTGA-Cy3-3 15  7 3-TCAACAATCACTACACGT-5 36831 33959 0.084558
10 NCO_2  5-TAGTGGGAGTTGTTAGTGATGTGA-Cy3-3 15  8 3-TCAACAATCACTACACTT-5 37151 33740 0.101096
10 NCO_2  5-TAGTGGGAGTTGTTAGTGATGTGA-Cy3-3 15  9 3-TCAACAATCACTACAT-5 35364 33923 0.042486
10 NCO_2  5-TAGTGGGAGTTGTTAGTGATGTGA-Cy3-3 16  1 3-TCAACAATCACTACACA-5 37540 33891 0.107655
10 NCO_2  5-TAGTGGGAGTTGTTAGTGATGTGA-Cy3-3 16  2 3-TCAACAATCACTACACC-5 37181 33745 0.101836
10 NCO_2  5-TAGTGGGAGTTGTTAGTGATGTGA-Cy3-3 16  3 3-TCAACAATCACTACACG-5 36682 33870 0.083019
10 NCO_2  5-TAGTGGGAGTTGTTAGTGATGTGA-Cy3-3 16  4 3-TCAACAATCACTACACT-5 36718 33944 0.081741
10 NCO_2  5-TAGTGGGAGTTGTTAGTGATGTGA-Cy3-3 16  5 3-TCAACAATCACTACACTA-5 37373 33876 0.103256
10 NCO_2  5-TAGTGGGAGTTGTTAGTGATGTGA-Cy3-3 16  6 3-TCAACAATCACTACACTC-5 38090 33954 0.121820
10 NCO_2  5-TAGTGGGAGTTGTTAGTGATGTGA-Cy3-3 16  7 3-TCAACAATCACTACACTG-5 36623 33881 0.080947
10 NCO_2  5-TAGTGGGAGTTGTTAGTGATGTGA-Cy3-3 16  8 3-TCAACAATCACTACACTT-5 37542 33792 0.110985
10 NCO_2  5-TAGTGGGAGTTGTTAGTGATGTGA-Cy3-3 16  9 3-TCAACAATCACTACAC-5 36081 33818 0.066903

11 NIE  5-ACTCGCAAGCACCACCCTATCA-Cy3-3  1  1 3-TAGAGCGTTCGTGGTGG-5 27748 25307 0.096431
11 NIE  5-ACTCGCAAGCACCACCCTATCA-Cy3-3  1  2 3-TCGAGCGTTCGTGGTGG-5 27187 25114 0.082546
11 NIE  5-ACTCGCAAGCACCACCCTATCA-Cy3-3  1  3 3-TGGAGCGTTCGTGGTGG-5 28124 25391 0.107642
11 NIE  5-ACTCGCAAGCACCACCCTATCA-Cy3-3  1  4 3-TTGAGCGTTCGTGGTGG-5 26975 25182 0.071189
11 NIE  5-ACTCGCAAGCACCACCCTATCA-Cy3-3  1  5 3-TTAGAGCGTTCGTGGTGG-5 28070 25182 0.114699
11 NIE  5-ACTCGCAAGCACCACCCTATCA-Cy3-3  1  6 3-TTCGAGCGTTCGTGGTGG-5 27814 25088 0.108673
11 NIE  5-ACTCGCAAGCACCACCCTATCA-Cy3-3  1  7 3-TTGGAGCGTTCGTGGTGG-5 27727 25198 0.100392
11 NIE  5-ACTCGCAAGCACCACCCTATCA-Cy3-3  1  8 3-TTTGAGCGTTCGTGGTGG-5 27576 25292 0.090328
11 NIE  5-ACTCGCAAGCACCACCCTATCA-Cy3-3  1  9 3-TGAGCGTTCGTGGTGG-5 27456 25255 0.087143
11 NIE  5-ACTCGCAAGCACCACCCTATCA-Cy3-3  2  1 3-TTAAGCGTTCGTGGTGG-5 26560 25072 0.059335
11 NIE  5-ACTCGCAAGCACCACCCTATCA-Cy3-3  2  2 3-TTCAGCGTTCGTGGTGG-5 27479 25072 0.095991
11 NIE  5-ACTCGCAAGCACCACCCTATCA-Cy3-3  2  3 3-TTGAGCGTTCGTGGTGG-5 27418 25182 0.088776
11 NIE  5-ACTCGCAAGCACCACCCTATCA-Cy3-3  2  4 3-TTTAGCGTTCGTGGTGG-5 28186 25328 0.112809
11 NIE  5-ACTCGCAAGCACCACCCTATCA-Cy3-3  2  5 3-TTGAAGCGTTCGTGGTGG-5 27860 25140 0.108202
11 NIE  5-ACTCGCAAGCACCACCCTATCA-Cy3-3  2  6 3-TTGCAGCGTTCGTGGTGG-5 27200 25240 0.077675
11 NIE  5-ACTCGCAAGCACCACCCTATCA-Cy3-3  2  7 3-TTGGAGCGTTCGTGGTGG-5 26931 25459 0.057829
11 NIE  5-ACTCGCAAGCACCACCCTATCA-Cy3-3  2  8 3-TTGTAGCGTTCGTGGTGG-5 26949 25365 0.062457
11 NIE  5-ACTCGCAAGCACCACCCTATCA-Cy3-3  2  9 3-TTAGCGTTCGTGGTGG-5 27387 25166 0.088233
11 NIE  5-ACTCGCAAGCACCACCCTATCA-Cy3-3  3  1 3-TTGAGCGTTCGTGGTGG-5 26353 25302 0.041516
11 NIE  5-ACTCGCAAGCACCACCCTATCA-Cy3-3  3  2 3-TTGCGCGTTCGTGGTGG-5 27569 25323 0.088675
11 NIE  5-ACTCGCAAGCACCACCCTATCA-Cy3-3  3  3 3-TTGGGCGTTCGTGGTGG-5 26898 25266 0.064605
11 NIE  5-ACTCGCAAGCACCACCCTATCA-Cy3-3  3  4 3-TTGTGCGTTCGTGGTGG-5 26573 25313 0.049783
11 NIE  5-ACTCGCAAGCACCACCCTATCA-Cy3-3  3  5 3-TTGAAGCGTTCGTGGTGG-5 25994 25417 0.022705
11 NIE  5-ACTCGCAAGCACCACCCTATCA-Cy3-3  3  6 3-TTGACGCGTTCGTGGTGG-5 27492 25177 0.091951
11 NIE  5-ACTCGCAAGCACCACCCTATCA-Cy3-3  3  7 3-TTGAGGCGTTCGTGGTGG-5 27814 25208 0.103389
11 NIE  5-ACTCGCAAGCACCACCCTATCA-Cy3-3  3  8 3-TTGATGCGTTCGTGGTGG-5 26099 25250 0.033633
11 NIE  5-ACTCGCAAGCACCACCCTATCA-Cy3-3  3  9 3-TTGGCGTTCGTGGTGG-5 25902 25464 0.017197
11 NIE  5-ACTCGCAAGCACCACCCTATCA-Cy3-3  4  1 3-TTGAACGTTCGTGGTGG-5 26931 25375 0.061314
11 NIE  5-ACTCGCAAGCACCACCCTATCA-Cy3-3  4  2 3-TTGACCGTTCGTGGTGG-5 25851 25401 0.017692
11 NIE  5-ACTCGCAAGCACCACCCTATCA-Cy3-3  4  3 3-TTGAGCGTTCGTGGTGG-5 25871 25344 0.020808
11 NIE  5-ACTCGCAAGCACCACCCTATCA-Cy3-3  4  4 3-TTGATCGTTCGTGGTGG-5 26780 25652 0.043969
11 NIE  5-ACTCGCAAGCACCACCCTATCA-Cy3-3  4  5 3-TTGAGACGTTCGTGGTGG-5 27597 25459 0.083973
11 NIE  5-ACTCGCAAGCACCACCCTATCA-Cy3-3  4  6 3-TTGAGCCGTTCGTGGTGG-5 26207 25381 0.032550
11 NIE  5-ACTCGCAAGCACCACCCTATCA-Cy3-3  4  7 3-TTGAGGCGTTCGTGGTGG-5 26253 25600 0.025500
11 NIE  5-ACTCGCAAGCACCACCCTATCA-Cy3-3  4  8 3-TTGAGTCGTTCGTGGTGG-5 27410 25328 0.082184
11 NIE  5-ACTCGCAAGCACCACCCTATCA-Cy3-3  4  9 3-TTGACGTTCGTGGTGG-5 26212 25574 0.024946
11 NIE  5-ACTCGCAAGCACCACCCTATCA-Cy3-3  5  1 3-TTGAGAGTTCGTGGTGG-5 26668 25172 0.059429
11 NIE  5-ACTCGCAAGCACCACCCTATCA-Cy3-3  5  2 3-TTGAGCGTTCGTGGTGG-5 26924 25088 0.073163
11 NIE  5-ACTCGCAAGCACCACCCTATCA-Cy3-3  5  3 3-TTGAGGGTTCGTGGTGG-5 26478 25145 0.052996
11 NIE  5-ACTCGCAAGCACCACCCTATCA-Cy3-3  5  4 3-TTGAGTGTTCGTGGTGG-5 26990 25093 0.075592
11 NIE  5-ACTCGCAAGCACCACCCTATCA-Cy3-3  5  5 3-TTGAGCAGTTCGTGGTGG-5 27643 25260 0.094316
11 NIE  5-ACTCGCAAGCACCACCCTATCA-Cy3-3  5  6 3-TTGAGCCGTTCGTGGTGG-5 26450 25255 0.047307
11 NIE  5-ACTCGCAAGCACCACCCTATCA-Cy3-3  5  7 3-TTGAGCGGTTCGTGGTGG-5 25508 24931 0.023127
11 NIE  5-ACTCGCAAGCACCACCCTATCA-Cy3-3  5  8 3-TTGAGCTGTTCGTGGTGG-5 25866 25255 0.024195
11 NIE  5-ACTCGCAAGCACCACCCTATCA-Cy3-3  5  9 3-TTGAGGTTCGTGGTGG-5 26004 25198 0.032017
11 NIE  5-ACTCGCAAGCACCACCCTATCA-Cy3-3  6  1 3-TTGAGCATTCGTGGTGG-5 25539 25187 0.013947
11 NIE  5-ACTCGCAAGCACCACCCTATCA-Cy3-3  6  2 3-TTGAGCCTTCGTGGTGG-5 25562 25240 0.012761
11 NIE  5-ACTCGCAAGCACCACCCTATCA-Cy3-3  6  3 3-TTGAGCGTTCGTGGTGG-5 27500 25078 0.096579
11 NIE  5-ACTCGCAAGCACCACCCTATCA-Cy3-3  6  4 3-TTGAGCTTTCGTGGTGG-5 26862 25344 0.059899
11 NIE  5-ACTCGCAAGCACCACCCTATCA-Cy3-3  6  5 3-TTGAGCGATTCGTGGTGG-5 25917 25166 0.029844
11 NIE  5-ACTCGCAAGCACCACCCTATCA-Cy3-3  6  6 3-TTGAGCGCTTCGTGGTGG-5 26176 25130 0.041632
11 NIE  5-ACTCGCAAGCACCACCCTATCA-Cy3-3  6  7 3-TTGAGCGGTTCGTGGTGG-5 25644 25182 0.018326
11 NIE  5-ACTCGCAAGCACCACCCTATCA-Cy3-3  6  8 3-TTGAGCGTTTCGTGGTGG-5 25772 25172 0.023834
11 NIE  5-ACTCGCAAGCACCACCCTATCA-Cy3-3  6  9 3-TTGAGCTTCGTGGTGG-5 26665 25213 0.057571
11 NIE  5-ACTCGCAAGCACCACCCTATCA-Cy3-3  7  1 3-TTGAGCGATCGTGGTGG-5 25859 25417 0.017367
11 NIE  5-ACTCGCAAGCACCACCCTATCA-Cy3-3  7  2 3-TTGAGCGCTCGTGGTGG-5 25672 25292 0.015022
11 NIE  5-ACTCGCAAGCACCACCCTATCA-Cy3-3  7  3 3-TTGAGCGGTCGTGGTGG-5 27113 25271 0.072894
11 NIE  5-ACTCGCAAGCACCACCCTATCA-Cy3-3  7  4 3-TTGAGCGTTCGTGGTGG-5 25746 25522 0.008788
11 NIE  5-ACTCGCAAGCACCACCCTATCA-Cy3-3  7  5 3-TTGAGCGTATCGTGGTGG-5 26954 25307 0.065072
11 NIE  5-ACTCGCAAGCACCACCCTATCA-Cy3-3  7  6 3-TTGAGCGTCTCGTGGTGG-5 26908 25172 0.068989
11 NIE  5-ACTCGCAAGCACCACCCTATCA-Cy3-3  7  7 3-TTGAGCGTGTCGTGGTGG-5 26314 25297 0.040213
11 NIE  5-ACTCGCAAGCACCACCCTATCA-Cy3-3  7  8 3-TTGAGCGTTTCGTGGTGG-5 25725 25360 0.014423
11 NIE  5-ACTCGCAAGCACCACCCTATCA-Cy3-3  7  9 3-TTGAGCGTCGTGGTGG-5 25856 25323 0.021044
11 NIE  5-ACTCGCAAGCACCACCCTATCA-Cy3-3  8  1 3-TTGAGCGTACGTGGTGG-5 26947 25704 0.048321
11 NIE  5-ACTCGCAAGCACCACCCTATCA-Cy3-3  8  2 3-TTGAGCGTCCGTGGTGG-5 25900 25344 0.021919
11 NIE  5-ACTCGCAAGCACCACCCTATCA-Cy3-3  8  3 3-TTGAGCGTGCGTGGTGG-5 26657 25229 0.056610
11 NIE  5-ACTCGCAAGCACCACCCTATCA-Cy3-3  8  4 3-TTGAGCGTTCGTGGTGG-5 27689 25475 0.086924
11 NIE  5-ACTCGCAAGCACCACCCTATCA-Cy3-3  8  5 3-TTGAGCGTTACGTGGTGG-5 26775 25469 0.051264
11 NIE  5-ACTCGCAAGCACCACCCTATCA-Cy3-3  8  6 3-TTGAGCGTTCCGTGGTGG-5 25830 25422 0.016050
11 NIE  5-ACTCGCAAGCACCACCCTATCA-Cy3-3  8  7 3-TTGAGCGTTGCGTGGTGG-5 26993 25417 0.061986
11 NIE  5-ACTCGCAAGCACCACCCTATCA-Cy3-3  8  8 3-TTGAGCGTTTCGTGGTGG-5 26388 25428 0.037789
11 NIE  5-ACTCGCAAGCACCACCCTATCA-Cy3-3  8  9 3-TTGAGCGTCGTGGTGG-5 26227 25626 0.023456
11 NIE  5-ACTCGCAAGCACCACCCTATCA-Cy3-3  9  1 3-TTGAGCGTTAGTGGTGG-5 27512 24931 0.103527
11 NIE  5-ACTCGCAAGCACCACCCTATCA-Cy3-3  9  2 3-TTGAGCGTTCGTGGTGG-5 26194 25109 0.043213
11 NIE  5-ACTCGCAAGCACCACCCTATCA-Cy3-3  9  3 3-TTGAGCGTTGGTGGTGG-5 25997 25177 0.032569
11 NIE  5-ACTCGCAAGCACCACCCTATCA-Cy3-3  9  4 3-TTGAGCGTTTGTGGTGG-5 26071 25114 0.038103
11 NIE  5-ACTCGCAAGCACCACCCTATCA-Cy3-3  9  5 3-TTGAGCGTTCAGTGGTGG-5 26214 25281 0.036908
11 NIE  5-ACTCGCAAGCACCACCCTATCA-Cy3-3  9  6 3-TTGAGCGTTCCGTGGTGG-5 26020 25020 0.039958
11 NIE  5-ACTCGCAAGCACCACCCTATCA-Cy3-3  9  7 3-TTGAGCGTTCGGTGGTGG-5 25651 25041 0.024369
11 NIE  5-ACTCGCAAGCACCACCCTATCA-Cy3-3  9  8 3-TTGAGCGTTCTGTGGTGG-5 26977 25208 0.070180
11 NIE  5-ACTCGCAAGCACCACCCTATCA-Cy3-3  9  9 3-TTGAGCGTTGTGGTGG-5 26092 25015 0.043041
11 NIE  5-ACTCGCAAGCACCACCCTATCA-Cy3-3 10  1 3-TTGAGCGTTCATGGTGG-5 26865 25109 0.069925
11 NIE  5-ACTCGCAAGCACCACCCTATCA-Cy3-3 10  2 3-TTGAGCGTTCCTGGTGG-5 26045 25156 0.035360
11 NIE  5-ACTCGCAAGCACCACCCTATCA-Cy3-3 10  3 3-TTGAGCGTTCGTGGTGG-5 25603 25020 0.023280
11 NIE  5-ACTCGCAAGCACCACCCTATCA-Cy3-3 10  4 3-TTGAGCGTTCTTGGTGG-5 25725 25292 0.017147
11 NIE  5-ACTCGCAAGCACCACCCTATCA-Cy3-3 10  5 3-TTGAGCGTTCGATGGTGG-5 25208 25172 0.001459
11 NIE  5-ACTCGCAAGCACCACCCTATCA-Cy3-3 10  6 3-TTGAGCGTTCGCTGGTGG-5 26309 25245 0.042163
11 NIE  5-ACTCGCAAGCACCACCCTATCA-Cy3-3 10  7 3-TTGAGCGTTCGGTGGTGG-5 27469 25151 0.092169
11 NIE  5-ACTCGCAAGCACCACCCTATCA-Cy3-3 10  8 3-TTGAGCGTTCGTTGGTGG-5 26637 25266 0.054270
11 NIE  5-ACTCGCAAGCACCACCCTATCA-Cy3-3 10  9 3-TTGAGCGTTCTGGTGG-5 26913 25119 0.071416
11 NIE  5-ACTCGCAAGCACCACCCTATCA-Cy3-3 11  1 3-TTGAGCGTTCGAGGTGG-5 26020 25182 0.033270
11 NIE  5-ACTCGCAAGCACCACCCTATCA-Cy3-3 11  2 3-TTGAGCGTTCGCGGTGG-5 26237 25307 0.036749
11 NIE  5-ACTCGCAAGCACCACCCTATCA-Cy3-3 11  3 3-TTGAGCGTTCGGGGTGG-5 26944 25161 0.070858
11 NIE  5-ACTCGCAAGCACCACCCTATCA-Cy3-3 11  4 3-TTGAGCGTTCGTGGTGG-5 25574 25287 0.011384
11 NIE  5-ACTCGCAAGCACCACCCTATCA-Cy3-3 11  5 3-TTGAGCGTTCGTAGGTGG-5 27548 25318 0.088091
11 NIE  5-ACTCGCAAGCACCACCCTATCA-Cy3-3 11  6 3-TTGAGCGTTCGTCGGTGG-5 26506 25255 0.049537
11 NIE  5-ACTCGCAAGCACCACCCTATCA-Cy3-3 11  7 3-TTGAGCGTTCGTGGGTGG-5 26708 25328 0.054491
11 NIE  5-ACTCGCAAGCACCACCCTATCA-Cy3-3 11  8 3-TTGAGCGTTCGTTGGTGG-5 25559 25140 0.016658
11 NIE  5-ACTCGCAAGCACCACCCTATCA-Cy3-3 11  9 3-TTGAGCGTTCGGGTGG-5 25477 25417 0.002360
11 NIE  5-ACTCGCAAGCACCACCCTATCA-Cy3-3 12  1 3-TTGAGCGTTCGTAGTGG-5 27653 25496 0.084627
11 NIE  5-ACTCGCAAGCACCACCCTATCA-Cy3-3 12  2 3-TTGAGCGTTCGTCGTGG-5 26688 25287 0.055424
11 NIE  5-ACTCGCAAGCACCACCCTATCA-Cy3-3 12  3 3-TTGAGCGTTCGTGGTGG-5 25876 25412 0.018281
11 NIE  5-ACTCGCAAGCACCACCCTATCA-Cy3-3 12  4 3-TTGAGCGTTCGTTGTGG-5 26314 25475 0.032959
11 NIE  5-ACTCGCAAGCACCACCCTATCA-Cy3-3 12  5 3-TTGAGCGTTCGTGAGTGG-5 26573 25537 0.040548
11 NIE  5-ACTCGCAAGCACCACCCTATCA-Cy3-3 12  6 3-TTGAGCGTTCGTGCGTGG-5 25597 25386 0.008337
11 NIE  5-ACTCGCAAGCACCACCCTATCA-Cy3-3 12  7 3-TTGAGCGTTCGTGGGTGG-5 25889 25527 0.014198
11 NIE  5-ACTCGCAAGCACCACCCTATCA-Cy3-3 12  8 3-TTGAGCGTTCGTGTGTGG-5 25825 25537 0.011277
11 NIE  5-ACTCGCAAGCACCACCCTATCA-Cy3-3 12  9 3-TTGAGCGTTCGTGTGG-5 25733 25537 0.007668
11 NIE  5-ACTCGCAAGCACCACCCTATCA-Cy3-3 13  1 3-TTGAGCGTTCGTGATGG-5 25859 25062 0.031789
11 NIE  5-ACTCGCAAGCACCACCCTATCA-Cy3-3 13  2 3-TTGAGCGTTCGTGCTGG-5 25792 24952 0.033658
11 NIE  5-ACTCGCAAGCACCACCCTATCA-Cy3-3 13  3 3-TTGAGCGTTCGTGGTGG-5 27205 24879 0.093496
11 NIE  5-ACTCGCAAGCACCACCCTATCA-Cy3-3 13  4 3-TTGAGCGTTCGTGTTGG-5 25587 24999 0.023521
11 NIE  5-ACTCGCAAGCACCACCCTATCA-Cy3-3 13  5 3-TTGAGCGTTCGTGGATGG-5 26171 25182 0.039268
11 NIE  5-ACTCGCAAGCACCACCCTATCA-Cy3-3 13  6 3-TTGAGCGTTCGTGGCTGG-5 26043 24973 0.042839
11 NIE  5-ACTCGCAAGCACCACCCTATCA-Cy3-3 13  7 3-TTGAGCGTTCGTGGGTGG-5 27459 24978 0.099297
11 NIE  5-ACTCGCAAGCACCACCCTATCA-Cy3-3 13  8 3-TTGAGCGTTCGTGGTTGG-5 26207 24994 0.048522
11 NIE  5-ACTCGCAAGCACCACCCTATCA-Cy3-3 13  9 3-TTGAGCGTTCGTGTGG-5 25316 25051 0.010555
11 NIE  5-ACTCGCAAGCACCACCCTATCA-Cy3-3 14  1 3-TTGAGCGTTCGTGGAGG-5 27272 25192 0.082532
11 NIE  5-ACTCGCAAGCACCACCCTATCA-Cy3-3 14  2 3-TTGAGCGTTCGTGGCGG-5 25882 25140 0.029489
11 NIE  5-ACTCGCAAGCACCACCCTATCA-Cy3-3 14  3 3-TTGAGCGTTCGTGGGGG-5 25664 24984 0.027238
11 NIE  5-ACTCGCAAGCACCACCCTATCA-Cy3-3 14  4 3-TTGAGCGTTCGTGGTGG-5 27067 25057 0.080227
11 NIE  5-ACTCGCAAGCACCACCCTATCA-Cy3-3 14  5 3-TTGAGCGTTCGTGGTAGG-5 25572 24999 0.022907
11 NIE  5-ACTCGCAAGCACCACCCTATCA-Cy3-3 14  6 3-TTGAGCGTTCGTGGTCGG-5 25536 25083 0.018069
11 NIE  5-ACTCGCAAGCACCACCCTATCA-Cy3-3 14  7 3-TTGAGCGTTCGTGGTGGG-5 26148 24947 0.048138
11 NIE  5-ACTCGCAAGCACCACCCTATCA-Cy3-3 14  8 3-TTGAGCGTTCGTGGTTGG-5 25966 25323 0.025391
11 NIE  5-ACTCGCAAGCACCACCCTATCA-Cy3-3 14  9 3-TTGAGCGTTCGTGGGG-5 25651 24916 0.029524
11 NIE  5-ACTCGCAAGCACCACCCTATCA-Cy3-3 15  1 3-TTGAGCGTTCGTGGTAG-5 27141 25328 0.071572
11 NIE  5-ACTCGCAAGCACCACCCTATCA-Cy3-3 15  2 3-TTGAGCGTTCGTGGTCG-5 26900 25297 0.063387
11 NIE  5-ACTCGCAAGCACCACCCTATCA-Cy3-3 15  3 3-TTGAGCGTTCGTGGTGG-5 26465 25125 0.053362
11 NIE  5-ACTCGCAAGCACCACCCTATCA-Cy3-3 15  4 3-TTGAGCGTTCGTGGTTG-5 25889 25234 0.025957
11 NIE  5-ACTCGCAAGCACCACCCTATCA-Cy3-3 15  5 3-TTGAGCGTTCGTGGTGAG-5 26714 25344 0.054040
11 NIE  5-ACTCGCAAGCACCACCCTATCA-Cy3-3 15  6 3-TTGAGCGTTCGTGGTGCG-5 25964 24921 0.041841
11 NIE  5-ACTCGCAAGCACCACCCTATCA-Cy3-3 15  7 3-TTGAGCGTTCGTGGTGGG-5 27407 25276 0.084320
11 NIE  5-ACTCGCAAGCACCACCCTATCA-Cy3-3 15  8 3-TTGAGCGTTCGTGGTGTG-5 27305 25198 0.083628
11 NIE  5-ACTCGCAAGCACCACCCTATCA-Cy3-3 15  9 3-TTGAGCGTTCGTGGTG-5 26752 25323 0.056427
11 NIE  5-ACTCGCAAGCACCACCCTATCA-Cy3-3 16  1 3-TTGAGCGTTCGTGGTGA-5 26652 25276 0.054442
11 NIE  5-ACTCGCAAGCACCACCCTATCA-Cy3-3 16  2 3-TTGAGCGTTCGTGGTGC-5 27361 25401 0.077153
11 NIE  5-ACTCGCAAGCACCACCCTATCA-Cy3-3 16  3 3-TTGAGCGTTCGTGGTGG-5 26578 25438 0.044810
11 NIE  5-ACTCGCAAGCACCACCCTATCA-Cy3-3 16  4 3-TTGAGCGTTCGTGGTGT-5 27297 25386 0.075297
11 NIE  5-ACTCGCAAGCACCACCCTATCA-Cy3-3 16  5 3-TTGAGCGTTCGTGGTGGA-5 27213 25192 0.080195
11 NIE  5-ACTCGCAAGCACCACCCTATCA-Cy3-3 16  6 3-TTGAGCGTTCGTGGTGGC-5 27146 25250 0.075100
11 NIE  5-ACTCGCAAGCACCACCCTATCA-Cy3-3 16  7 3-TTGAGCGTTCGTGGTGGG-5 26998 25281 0.067894
11 NIE  5-ACTCGCAAGCACCACCCTATCA-Cy3-3 16  8 3-TTGAGCGTTCGTGGTGGT-5 26511 25548 0.037718
11 NIE  5-ACTCGCAAGCACCACCCTATCA-Cy3-3 16  9 3-TTGAGCGTTCGTGGTG-5 26883 25313 0.062021

12 URA_1  5-Cy3-ACTACAAACTTAGAGTGCAGCAGAGGGGAGTGGAATTC-3  1  1 3-TATCACGTCGTCTCCCC-5 44052 37888 0.162703
12 URA_1  5-Cy3-ACTACAAACTTAGAGTGCAGCAGAGGGGAGTGGAATTC-3  1  2 3-TCTCACGTCGTCTCCCC-5 46036 37052 0.242480
12 URA_1  5-Cy3-ACTACAAACTTAGAGTGCAGCAGAGGGGAGTGGAATTC-3  1  3 3-TGTCACGTCGTCTCCCC-5 44081 37543 0.174132
12 URA_1  5-Cy3-ACTACAAACTTAGAGTGCAGCAGAGGGGAGTGGAATTC-3  1  4 3-TTTCACGTCGTCTCCCC-5 44964 37721 0.192017
12 URA_1  5-Cy3-ACTACAAACTTAGAGTGCAGCAGAGGGGAGTGGAATTC-3  1  5 3-TCATCACGTCGTCTCCCC-5 44575 37141 0.200152
12 URA_1  5-Cy3-ACTACAAACTTAGAGTGCAGCAGAGGGGAGTGGAATTC-3  1  6 3-TCCTCACGTCGTCTCCCC-5 48579 37689 0.288916
12 URA_1  5-Cy3-ACTACAAACTTAGAGTGCAGCAGAGGGGAGTGGAATTC-3  1  7 3-TCGTCACGTCGTCTCCCC-5 44124 37230 0.185187
12 URA_1  5-Cy3-ACTACAAACTTAGAGTGCAGCAGAGGGGAGTGGAATTC-3  1  8 3-TCTTCACGTCGTCTCCCC-5 45199 37339 0.210500
12 URA_1  5-Cy3-ACTACAAACTTAGAGTGCAGCAGAGGGGAGTGGAATTC-3  1  9 3-TTCACGTCGTCTCCCC-5 43331 37277 0.162402
12 URA_1  5-Cy3-ACTACAAACTTAGAGTGCAGCAGAGGGGAGTGGAATTC-3  2  1 3-TCACACGTCGTCTCCCC-5 43103 37209 0.158401
12 URA_1  5-Cy3-ACTACAAACTTAGAGTGCAGCAGAGGGGAGTGGAATTC-3  2  2 3-TCCCACGTCGTCTCCCC-5 44186 37193 0.188004
12 URA_1  5-Cy3-ACTACAAACTTAGAGTGCAGCAGAGGGGAGTGGAATTC-3  2  3 3-TCGCACGTCGTCTCCCC-5 44634 37392 0.193678
12 URA_1  5-Cy3-ACTACAAACTTAGAGTGCAGCAGAGGGGAGTGGAATTC-3  2  4 3-TCTCACGTCGTCTCCCC-5 46303 37381 0.238662
12 URA_1  5-Cy3-ACTACAAACTTAGAGTGCAGCAGAGGGGAGTGGAATTC-3  2  5 3-TCTACACGTCGTCTCCCC-5 42772 37167 0.150818
12 URA_1  5-Cy3-ACTACAAACTTAGAGTGCAGCAGAGGGGAGTGGAATTC-3  2  6 3-TCTCCACGTCGTCTCCCC-5 44152 36984 0.193817
12 URA_1  5-Cy3-ACTACAAACTTAGAGTGCAGCAGAGGGGAGTGGAATTC-3  2  7 3-TCTGCACGTCGTCTCCCC-5 44209 37935 0.165378
12 URA_1  5-Cy3-ACTACAAACTTAGAGTGCAGCAGAGGGGAGTGGAATTC-3  2  8 3-TCTTCACGTCGTCTCCCC-5 45394 37381 0.214351
12 URA_1  5-Cy3-ACTACAAACTTAGAGTGCAGCAGAGGGGAGTGGAATTC-3  2  9 3-TCCACGTCGTCTCCCC-5 43223 36786 0.174998
12 URA_1  5-Cy3-ACTACAAACTTAGAGTGCAGCAGAGGGGAGTGGAATTC-3  3  1 3-TCTAACGTCGTCTCCCC-5 41316 36979 0.117280
12 URA_1  5-Cy3-ACTACAAACTTAGAGTGCAGCAGAGGGGAGTGGAATTC-3  3  2 3-TCTCACGTCGTCTCCCC-5 46006 37016 0.242878
12 URA_1  5-Cy3-ACTACAAACTTAGAGTGCAGCAGAGGGGAGTGGAATTC-3  3  3 3-TCTGACGTCGTCTCCCC-5 41224 37183 0.108679
12 URA_1  5-Cy3-ACTACAAACTTAGAGTGCAGCAGAGGGGAGTGGAATTC-3  3  4 3-TCTTACGTCGTCTCCCC-5 41252 37094 0.112093
12 URA_1  5-Cy3-ACTACAAACTTAGAGTGCAGCAGAGGGGAGTGGAATTC-3  3  5 3-TCTCAACGTCGTCTCCCC-5 42342 37036 0.143264
12 URA_1  5-Cy3-ACTACAAACTTAGAGTGCAGCAGAGGGGAGTGGAATTC-3  3  6 3-TCTCCACGTCGTCTCCCC-5 44339 37224 0.191130
12 URA_1  5-Cy3-ACTACAAACTTAGAGTGCAGCAGAGGGGAGTGGAATTC-3  3  7 3-TCTCGACGTCGTCTCCCC-5 40842 36890 0.107132
12 URA_1  5-Cy3-ACTACAAACTTAGAGTGCAGCAGAGGGGAGTGGAATTC-3  3  8 3-TCTCTACGTCGTCTCCCC-5 43203 37151 0.162880
12 URA_1  5-Cy3-ACTACAAACTTAGAGTGCAGCAGAGGGGAGTGGAATTC-3  3  9 3-TCTACGTCGTCTCCCC-5 41326 37157 0.112215
12 URA_1  5-Cy3-ACTACAAACTTAGAGTGCAGCAGAGGGGAGTGGAATTC-3  4  1 3-TCTCACGTCGTCTCCCC-5 45299 37261 0.215725
12 URA_1  5-Cy3-ACTACAAACTTAGAGTGCAGCAGAGGGGAGTGGAATTC-3  4  2 3-TCTCCCGTCGTCTCCCC-5 41720 37298 0.118578
12 URA_1  5-Cy3-ACTACAAACTTAGAGTGCAGCAGAGGGGAGTGGAATTC-3  4  3 3-TCTCGCGTCGTCTCCCC-5 40727 37491 0.086317
12 URA_1  5-Cy3-ACTACAAACTTAGAGTGCAGCAGAGGGGAGTGGAATTC-3  4  4 3-TCTCTCGTCGTCTCCCC-5 41672 37674 0.106118
12 URA_1  5-Cy3-ACTACAAACTTAGAGTGCAGCAGAGGGGAGTGGAATTC-3  4  5 3-TCTCAACGTCGTCTCCCC-5 42373 37627 0.126143
12 URA_1  5-Cy3-ACTACAAACTTAGAGTGCAGCAGAGGGGAGTGGAATTC-3  4  6 3-TCTCACCGTCGTCTCCCC-5 44751 37423 0.195824
12 URA_1  5-Cy3-ACTACAAACTTAGAGTGCAGCAGAGGGGAGTGGAATTC-3  4  7 3-TCTCAGCGTCGTCTCCCC-5 41167 37193 0.106853
12 URA_1  5-Cy3-ACTACAAACTTAGAGTGCAGCAGAGGGGAGTGGAATTC-3  4  8 3-TCTCATCGTCGTCTCCCC-5 41710 37329 0.117365
12 URA_1  5-Cy3-ACTACAAACTTAGAGTGCAGCAGAGGGGAGTGGAATTC-3  4  9 3-TCTCCGTCGTCTCCCC-5 41482 36869 0.125118
12 URA_1  5-Cy3-ACTACAAACTTAGAGTGCAGCAGAGGGGAGTGGAATTC-3  5  1 3-TCTCAAGTCGTCTCCCC-5 40502 37433 0.081967
12 URA_1  5-Cy3-ACTACAAACTTAGAGTGCAGCAGAGGGGAGTGGAATTC-3  5  2 3-TCTCACGTCGTCTCCCC-5 47857 37831 0.265027
12 URA_1  5-Cy3-ACTACAAACTTAGAGTGCAGCAGAGGGGAGTGGAATTC-3  5  3 3-TCTCAGGTCGTCTCCCC-5 40507 37705 0.074306
12 URA_1  5-Cy3-ACTACAAACTTAGAGTGCAGCAGAGGGGAGTGGAATTC-3  5  4 3-TCTCATGTCGTCTCCCC-5 40612 37444 0.084604
12 URA_1  5-Cy3-ACTACAAACTTAGAGTGCAGCAGAGGGGAGTGGAATTC-3  5  5 3-TCTCACAGTCGTCTCCCC-5 42353 37386 0.132834
12 URA_1  5-Cy3-ACTACAAACTTAGAGTGCAGCAGAGGGGAGTGGAATTC-3  5  6 3-TCTCACCGTCGTCTCCCC-5 44989 37480 0.200343
12 URA_1  5-Cy3-ACTACAAACTTAGAGTGCAGCAGAGGGGAGTGGAATTC-3  5  7 3-TCTCACGGTCGTCTCCCC-5 42844 37601 0.139453
12 URA_1  5-Cy3-ACTACAAACTTAGAGTGCAGCAGAGGGGAGTGGAATTC-3  5  8 3-TCTCACTGTCGTCTCCCC-5 42719 39638 0.077716
12 URA_1  5-Cy3-ACTACAAACTTAGAGTGCAGCAGAGGGGAGTGGAATTC-3  5  9 3-TCTCAGTCGTCTCCCC-5 41536 39596 0.048984
12 URA_1  5-Cy3-ACTACAAACTTAGAGTGCAGCAGAGGGGAGTGGAATTC-3  6  1 3-TCTCACATCGTCTCCCC-5 39903 37601 0.061224
12 URA_1  5-Cy3-ACTACAAACTTAGAGTGCAGCAGAGGGGAGTGGAATTC-3  6  2 3-TCTCACCTCGTCTCCCC-5 42429 37167 0.141588
12 URA_1  5-Cy3-ACTACAAACTTAGAGTGCAGCAGAGGGGAGTGGAATTC-3  6  3 3-TCTCACGTCGTCTCCCC-5 46198 37094 0.245428
12 URA_1  5-Cy3-ACTACAAACTTAGAGTGCAGCAGAGGGGAGTGGAATTC-3  6  4 3-TCTCACTTCGTCTCCCC-5 39537 37522 0.053684
12 URA_1  5-Cy3-ACTACAAACTTAGAGTGCAGCAGAGGGGAGTGGAATTC-3  6  5 3-TCTCACGATCGTCTCCCC-5 39844 37350 0.066773
12 URA_1  5-Cy3-ACTACAAACTTAGAGTGCAGCAGAGGGGAGTGGAATTC-3  6  6 3-TCTCACGCTCGTCTCCCC-5 41580 37319 0.114179
12 URA_1  5-Cy3-ACTACAAACTTAGAGTGCAGCAGAGGGGAGTGGAATTC-3  6  7 3-TCTCACGGTCGTCTCCCC-5 42762 37564 0.138381
12 URA_1  5-Cy3-ACTACAAACTTAGAGTGCAGCAGAGGGGAGTGGAATTC-3  6  8 3-TCTCACGTTCGTCTCCCC-5 40727 37392 0.089201
12 URA_1  5-Cy3-ACTACAAACTTAGAGTGCAGCAGAGGGGAGTGGAATTC-3  6  9 3-TCTCACTCGTCTCCCC-5 40105 37141 0.079806
12 URA_1  5-Cy3-ACTACAAACTTAGAGTGCAGCAGAGGGGAGTGGAATTC-3  7  1 3-TCTCACGACGTCTCCCC-5 38408 37177 0.033090
12 URA_1  5-Cy3-ACTACAAACTTAGAGTGCAGCAGAGGGGAGTGGAATTC-3  7  2 3-TCTCACGCCGTCTCCCC-5 40061 37026 0.081983
12 URA_1  5-Cy3-ACTACAAACTTAGAGTGCAGCAGAGGGGAGTGGAATTC-3  7  3 3-TCTCACGGCGTCTCCCC-5 41247 37407 0.102637
12 URA_1  5-Cy3-ACTACAAACTTAGAGTGCAGCAGAGGGGAGTGGAATTC-3  7  4 3-TCTCACGTCGTCTCCCC-5 46692 37381 0.249072
12 URA_1  5-Cy3-ACTACAAACTTAGAGTGCAGCAGAGGGGAGTGGAATTC-3  7  5 3-TCTCACGTACGTCTCCCC-5 41352 37151 0.113060
12 URA_1  5-Cy3-ACTACAAACTTAGAGTGCAGCAGAGGGGAGTGGAATTC-3  7  6 3-TCTCACGTCCGTCTCCCC-5 43635 37360 0.167956
12 URA_1  5-Cy3-ACTACAAACTTAGAGTGCAGCAGAGGGGAGTGGAATTC-3  7  7 3-TCTCACGTGCGTCTCCCC-5 39831 37209 0.070473
12 URA_1  5-Cy3-ACTACAAACTTAGAGTGCAGCAGAGGGGAGTGGAATTC-3  7  8 3-TCTCACGTTCGTCTCCCC-5 40486 37031 0.093306
12 URA_1  5-Cy3-ACTACAAACTTAGAGTGCAGCAGAGGGGAGTGGAATTC-3  7  9 3-TCTCACGCGTCTCCCC-5 39949 37376 0.068836
12 URA_1  5-Cy3-ACTACAAACTTAGAGTGCAGCAGAGGGGAGTGGAATTC-3  8  1 3-TCTCACGTAGTCTCCCC-5 41582 37700 0.102975
12 URA_1  5-Cy3-ACTACAAACTTAGAGTGCAGCAGAGGGGAGTGGAATTC-3  8  2 3-TCTCACGTCGTCTCCCC-5 45463 37642 0.207760
12 URA_1  5-Cy3-ACTACAAACTTAGAGTGCAGCAGAGGGGAGTGGAATTC-3  8  3 3-TCTCACGTGGTCTCCCC-5 39030 37658 0.036423
12 URA_1  5-Cy3-ACTACAAACTTAGAGTGCAGCAGAGGGGAGTGGAATTC-3  8  4 3-TCTCACGTTGTCTCCCC-5 39342 37961 0.036378
12 URA_1  5-Cy3-ACTACAAACTTAGAGTGCAGCAGAGGGGAGTGGAATTC-3  8  5 3-TCTCACGTCAGTCTCCCC-5 39240 37851 0.036676
12 URA_1  5-Cy3-ACTACAAACTTAGAGTGCAGCAGAGGGGAGTGGAATTC-3  8  6 3-TCTCACGTCCGTCTCCCC-5 41316 37303 0.107578
12 URA_1  5-Cy3-ACTACAAACTTAGAGTGCAGCAGAGGGGAGTGGAATTC-3  8  7 3-TCTCACGTCGGTCTCCCC-5 42419 37371 0.135090
12 URA_1  5-Cy3-ACTACAAACTTAGAGTGCAGCAGAGGGGAGTGGAATTC-3  8  8 3-TCTCACGTCTGTCTCCCC-5 39972 37622 0.062472
12 URA_1  5-Cy3-ACTACAAACTTAGAGTGCAGCAGAGGGGAGTGGAATTC-3  8  9 3-TCTCACGTGTCTCCCC-5 38633 37543 0.029027
12 URA_1  5-Cy3-ACTACAAACTTAGAGTGCAGCAGAGGGGAGTGGAATTC-3  9  1 3-TCTCACGTCATCTCCCC-5 40036 38917 0.028743
12 URA_1  5-Cy3-ACTACAAACTTAGAGTGCAGCAGAGGGGAGTGGAATTC-3  9  2 3-TCTCACGTCCTCTCCCC-5 39409 37731 0.044456
12 URA_1  5-Cy3-ACTACAAACTTAGAGTGCAGCAGAGGGGAGTGGAATTC-3  9  3 3-TCTCACGTCGTCTCCCC-5 45837 37350 0.227228
12 URA_1  5-Cy3-ACTACAAACTTAGAGTGCAGCAGAGGGGAGTGGAATTC-3  9  4 3-TCTCACGTCTTCTCCCC-5 39219 38886 0.008572
12 URA_1  5-Cy3-ACTACAAACTTAGAGTGCAGCAGAGGGGAGTGGAATTC-3  9  5 3-TCTCACGTCGATCTCCCC-5 39590 37543 0.054530
12 URA_1  5-Cy3-ACTACAAACTTAGAGTGCAGCAGAGGGGAGTGGAATTC-3  9  6 3-TCTCACGTCGCTCTCCCC-5 41298 37554 0.099705
12 URA_1  5-Cy3-ACTACAAACTTAGAGTGCAGCAGAGGGGAGTGGAATTC-3  9  7 3-TCTCACGTCGGTCTCCCC-5 42094 37601 0.119504
12 URA_1  5-Cy3-ACTACAAACTTAGAGTGCAGCAGAGGGGAGTGGAATTC-3  9  8 3-TCTCACGTCGTTCTCCCC-5 40468 37642 0.075076
12 URA_1  5-Cy3-ACTACAAACTTAGAGTGCAGCAGAGGGGAGTGGAATTC-3  9  9 3-TCTCACGTCTCTCCCC-5 39434 37413 0.054037
12 URA_1  5-Cy3-ACTACAAACTTAGAGTGCAGCAGAGGGGAGTGGAATTC-3 10  1 3-TCTCACGTCGACTCCCC-5 39078 37757 0.034987
12 URA_1  5-Cy3-ACTACAAACTTAGAGTGCAGCAGAGGGGAGTGGAATTC-3 10  2 3-TCTCACGTCGCCTCCCC-5 40776 37548 0.085950
12 URA_1  5-Cy3-ACTACAAACTTAGAGTGCAGCAGAGGGGAGTGGAATTC-3 10  3 3-TCTCACGTCGGCTCCCC-5 41403 37533 0.103114
12 URA_1  5-Cy3-ACTACAAACTTAGAGTGCAGCAGAGGGGAGTGGAATTC-3 10  4 3-TCTCACGTCGTCTCCCC-5 46733 37637 0.241664
12 URA_1  5-Cy3-ACTACAAACTTAGAGTGCAGCAGAGGGGAGTGGAATTC-3 10  5 3-TCTCACGTCGTACTCCCC-5 39913 35913 0.111375
12 URA_1  5-Cy3-ACTACAAACTTAGAGTGCAGCAGAGGGGAGTGGAATTC-3 10  6 3-TCTCACGTCGTCCTCCCC-5 43136 37491 0.150571
12 URA_1  5-Cy3-ACTACAAACTTAGAGTGCAGCAGAGGGGAGTGGAATTC-3 10  7 3-TCTCACGTCGTGCTCCCC-5 40156 37480 0.071388
12 URA_1  5-Cy3-ACTACAAACTTAGAGTGCAGCAGAGGGGAGTGGAATTC-3 10  8 3-TCTCACGTCGTTCTCCCC-5 40881 37339 0.094838
12 URA_1  5-Cy3-ACTACAAACTTAGAGTGCAGCAGAGGGGAGTGGAATTC-3 10  9 3-TCTCACGTCGCTCCCC-5 40215 37439 0.074157
12 URA_1  5-Cy3-ACTACAAACTTAGAGTGCAGCAGAGGGGAGTGGAATTC-3 11  1 3-TCTCACGTCGTATCCCC-5 40640 37465 0.084751
12 URA_1  5-Cy3-ACTACAAACTTAGAGTGCAGCAGAGGGGAGTGGAATTC-3 11  2 3-TCTCACGTCGTCTCCCC-5 46886 37648 0.245400
12 URA_1  5-Cy3-ACTACAAACTTAGAGTGCAGCAGAGGGGAGTGGAATTC-3 11  3 3-TCTCACGTCGTGTCCCC-5 39570 37606 0.052227
12 URA_1  5-Cy3-ACTACAAACTTAGAGTGCAGCAGAGGGGAGTGGAATTC-3 11  4 3-TCTCACGTCGTTTCCCC-5 39921 37627 0.060964
12 URA_1  5-Cy3-ACTACAAACTTAGAGTGCAGCAGAGGGGAGTGGAATTC-3 11  5 3-TCTCACGTCGTCATCCCC-5 41308 37601 0.098602
12 URA_1  5-Cy3-ACTACAAACTTAGAGTGCAGCAGAGGGGAGTGGAATTC-3 11  6 3-TCTCACGTCGTCCTCCCC-5 45752 37689 0.213928
12 URA_1  5-Cy3-ACTACAAACTTAGAGTGCAGCAGAGGGGAGTGGAATTC-3 11  7 3-TCTCACGTCGTCGTCCCC-5 43884 37637 0.165961
12 URA_1  5-Cy3-ACTACAAACTTAGAGTGCAGCAGAGGGGAGTGGAATTC-3 11  8 3-TCTCACGTCGTCTTCCCC-5 44372 37642 0.178788
12 URA_1  5-Cy3-ACTACAAACTTAGAGTGCAGCAGAGGGGAGTGGAATTC-3 11  9 3-TCTCACGTCGTTCCCC-5 39916 37867 0.054095
12 URA_1  5-Cy3-ACTACAAACTTAGAGTGCAGCAGAGGGGAGTGGAATTC-3 12  1 3-TCTCACGTCGTCACCCC-5 41600 38228 0.088219
12 URA_1  5-Cy3-ACTACAAACTTAGAGTGCAGCAGAGGGGAGTGGAATTC-3 12  2 3-TCTCACGTCGTCCCCCC-5 43732 38285 0.142286
12 URA_1  5-Cy3-ACTACAAACTTAGAGTGCAGCAGAGGGGAGTGGAATTC-3 12  3 3-TCTCACGTCGTCGCCCC-5 43863 37987 0.154677
12 URA_1  5-Cy3-ACTACAAACTTAGAGTGCAGCAGAGGGGAGTGGAATTC-3 12  4 3-TCTCACGTCGTCTCCCC-5 47107 37815 0.245716
12 URA_1  5-Cy3-ACTACAAACTTAGAGTGCAGCAGAGGGGAGTGGAATTC-3 12  5 3-TCTCACGTCGTCTACCCC-5 43085 37914 0.136379
12 URA_1  5-Cy3-ACTACAAACTTAGAGTGCAGCAGAGGGGAGTGGAATTC-3 12  6 3-TCTCACGTCGTCTCCCCC-5 48128 38050 0.264863
12 URA_1  5-Cy3-ACTACAAACTTAGAGTGCAGCAGAGGGGAGTGGAATTC-3 12  7 3-TCTCACGTCGTCTGCCCC-5 42243 38118 0.108209
12 URA_1  5-Cy3-ACTACAAACTTAGAGTGCAGCAGAGGGGAGTGGAATTC-3 12  8 3-TCTCACGTCGTCTTCCCC-5 42660 37982 0.123158
12 URA_1  5-Cy3-ACTACAAACTTAGAGTGCAGCAGAGGGGAGTGGAATTC-3 12  9 3-TCTCACGTCGTCCCCC-5 41825 38457 0.087572
12 URA_1  5-Cy3-ACTACAAACTTAGAGTGCAGCAGAGGGGAGTGGAATTC-3 13  1 3-TCTCACGTCGTCTACCC-5 40724 37235 0.093717
12 URA_1  5-Cy3-ACTACAAACTTAGAGTGCAGCAGAGGGGAGTGGAATTC-3 13  2 3-TCTCACGTCGTCTCCCC-5 46213 37716 0.225305
12 URA_1  5-Cy3-ACTACAAACTTAGAGTGCAGCAGAGGGGAGTGGAATTC-3 13  3 3-TCTCACGTCGTCTGCCC-5 40297 37569 0.072603
12 URA_1  5-Cy3-ACTACAAACTTAGAGTGCAGCAGAGGGGAGTGGAATTC-3 13  4 3-TCTCACGTCGTCTTCCC-5 40809 37486 0.088654
12 URA_1  5-Cy3-ACTACAAACTTAGAGTGCAGCAGAGGGGAGTGGAATTC-3 13  5 3-TCTCACGTCGTCTCACCC-5 44526 37272 0.194641
12 URA_1  5-Cy3-ACTACAAACTTAGAGTGCAGCAGAGGGGAGTGGAATTC-3 13  6 3-TCTCACGTCGTCTCCCCC-5 47544 37846 0.256251
12 URA_1  5-Cy3-ACTACAAACTTAGAGTGCAGCAGAGGGGAGTGGAATTC-3 13  7 3-TCTCACGTCGTCTCGCCC-5 41085 37475 0.096335
12 URA_1  5-Cy3-ACTACAAACTTAGAGTGCAGCAGAGGGGAGTGGAATTC-3 13  8 3-TCTCACGTCGTCTCTCCC-5 42867 37491 0.143402
12 URA_1  5-Cy3-ACTACAAACTTAGAGTGCAGCAGAGGGGAGTGGAATTC-3 13  9 3-TCTCACGTCGTCTCCC-5 43523 37465 0.161692
12 URA_1  5-Cy3-ACTACAAACTTAGAGTGCAGCAGAGGGGAGTGGAATTC-3 14  1 3-TCTCACGTCGTCTCACC-5 44114 37653 0.171594
12 URA_1  5-Cy3-ACTACAAACTTAGAGTGCAGCAGAGGGGAGTGGAATTC-3 14  2 3-TCTCACGTCGTCTCCCC-5 45798 37580 0.218699
12 URA_1  5-Cy3-ACTACAAACTTAGAGTGCAGCAGAGGGGAGTGGAATTC-3 14  3 3-TCTCACGTCGTCTCGCC-5 41528 37731 0.100634
12 URA_1  5-Cy3-ACTACAAACTTAGAGTGCAGCAGAGGGGAGTGGAATTC-3 14  4 3-TCTCACGTCGTCTCTCC-5 41938 37710 0.112106
12 URA_1  5-Cy3-ACTACAAACTTAGAGTGCAGCAGAGGGGAGTGGAATTC-3 14  5 3-TCTCACGTCGTCTCCACC-5 44265 37585 0.177730
12 URA_1  5-Cy3-ACTACAAACTTAGAGTGCAGCAGAGGGGAGTGGAATTC-3 14  6 3-TCTCACGTCGTCTCCCCC-5 47931 37804 0.267865
12 URA_1  5-Cy3-ACTACAAACTTAGAGTGCAGCAGAGGGGAGTGGAATTC-3 14  7 3-TCTCACGTCGTCTCCGCC-5 43592 37569 0.160300
12 URA_1  5-Cy3-ACTACAAACTTAGAGTGCAGCAGAGGGGAGTGGAATTC-3 14  8 3-TCTCACGTCGTCTCCTCC-5 43850 37632 0.165238
12 URA_1  5-Cy3-ACTACAAACTTAGAGTGCAGCAGAGGGGAGTGGAATTC-3 14  9 3-TCTCACGTCGTCTCCC-5 43968 37752 0.164648
12 URA_1  5-Cy3-ACTACAAACTTAGAGTGCAGCAGAGGGGAGTGGAATTC-3 15  1 3-TCTCACGTCGTCTCCAC-5 42975 37763 0.138023
12 URA_1  5-Cy3-ACTACAAACTTAGAGTGCAGCAGAGGGGAGTGGAATTC-3 15  2 3-TCTCACGTCGTCTCCCC-5 47160 37580 0.254940
12 URA_1  5-Cy3-ACTACAAACTTAGAGTGCAGCAGAGGGGAGTGGAATTC-3 15  3 3-TCTCACGTCGTCTCCGC-5 42755 37956 0.126427
12 URA_1  5-Cy3-ACTACAAACTTAGAGTGCAGCAGAGGGGAGTGGAATTC-3 15  4 3-TCTCACGTCGTCTCCTC-5 43172 37841 0.140875
12 URA_1  5-Cy3-ACTACAAACTTAGAGTGCAGCAGAGGGGAGTGGAATTC-3 15  5 3-TCTCACGTCGTCTCCCAC-5 45768 37815 0.210309
12 URA_1  5-Cy3-ACTACAAACTTAGAGTGCAGCAGAGGGGAGTGGAATTC-3 15  6 3-TCTCACGTCGTCTCCCCC-5 48881 37898 0.289779
12 URA_1  5-Cy3-ACTACAAACTTAGAGTGCAGCAGAGGGGAGTGGAATTC-3 15  7 3-TCTCACGTCGTCTCCCGC-5 44557 37893 0.175851
12 URA_1  5-Cy3-ACTACAAACTTAGAGTGCAGCAGAGGGGAGTGGAATTC-3 15  8 3-TCTCACGTCGTCTCCCTC-5 45714 37700 0.212573
12 URA_1  5-Cy3-ACTACAAACTTAGAGTGCAGCAGAGGGGAGTGGAATTC-3 15  9 3-TCTCACGTCGTCTCCC-5 45074 38024 0.185412
12 URA_1  5-Cy3-ACTACAAACTTAGAGTGCAGCAGAGGGGAGTGGAATTC-3 16  1 3-TCTCACGTCGTCTCCCA-5 45550 38170 0.193344
12 URA_1  5-Cy3-ACTACAAACTTAGAGTGCAGCAGAGGGGAGTGGAATTC-3 16  2 3-TCTCACGTCGTCTCCCC-5 47506 38504 0.233776
12 URA_1  5-Cy3-ACTACAAACTTAGAGTGCAGCAGAGGGGAGTGGAATTC-3 16  3 3-TCTCACGTCGTCTCCCG-5 43773 38599 0.134070
12 URA_1  5-Cy3-ACTACAAACTTAGAGTGCAGCAGAGGGGAGTGGAATTC-3 16  4 3-TCTCACGTCGTCTCCCT-5 44662 38478 0.160698
12 URA_1  5-Cy3-ACTACAAACTTAGAGTGCAGCAGAGGGGAGTGGAATTC-3 16  5 3-TCTCACGTCGTCTCCCCA-5 47928 38384 0.248643
12 URA_1  5-Cy3-ACTACAAACTTAGAGTGCAGCAGAGGGGAGTGGAATTC-3 16  6 3-TCTCACGTCGTCTCCCCC-5 48852 38672 0.263263
12 URA_1  5-Cy3-ACTACAAACTTAGAGTGCAGCAGAGGGGAGTGGAATTC-3 16  7 3-TCTCACGTCGTCTCCCCG-5 46697 38536 0.211780
12 URA_1  5-Cy3-ACTACAAACTTAGAGTGCAGCAGAGGGGAGTGGAATTC-3 16  8 3-TCTCACGTCGTCTCCCCT-5 47713 38275 0.246604
12 URA_1  5-Cy3-ACTACAAACTTAGAGTGCAGCAGAGGGGAGTGGAATTC-3 16  9 3-TCTCACGTCGTCTCCC-5 45115 38097 0.184211

13 URA_3  5-Cy3-ACTACAAACTTAGAGTGCAGCAGAGGGGAGTGGAATTC-3  1  1 3-TAATCTCACGTCGTCTC-5 41157 37637 0.093522
13 URA_3  5-Cy3-ACTACAAACTTAGAGTGCAGCAGAGGGGAGTGGAATTC-3  1  2 3-TCATCTCACGTCGTCTC-5 41923 37810 0.108780
13 URA_3  5-Cy3-ACTACAAACTTAGAGTGCAGCAGAGGGGAGTGGAATTC-3  1  3 3-TGATCTCACGTCGTCTC-5 41981 38128 0.101056
13 URA_3  5-Cy3-ACTACAAACTTAGAGTGCAGCAGAGGGGAGTGGAATTC-3  1  4 3-TTATCTCACGTCGTCTC-5 41239 37836 0.089949
13 URA_3  5-Cy3-ACTACAAACTTAGAGTGCAGCAGAGGGGAGTGGAATTC-3  1  5 3-TAAATCTCACGTCGTCTC-5 40768 37846 0.077202
13 URA_3  5-Cy3-ACTACAAACTTAGAGTGCAGCAGAGGGGAGTGGAATTC-3  1  6 3-TACATCTCACGTCGTCTC-5 41367 37632 0.099252
13 URA_3  5-Cy3-ACTACAAACTTAGAGTGCAGCAGAGGGGAGTGGAATTC-3  1  7 3-TAGATCTCACGTCGTCTC-5 41316 37940 0.088971
13 URA_3  5-Cy3-ACTACAAACTTAGAGTGCAGCAGAGGGGAGTGGAATTC-3  1  8 3-TATATCTCACGTCGTCTC-5 41242 37721 0.093338
13 URA_3  5-Cy3-ACTACAAACTTAGAGTGCAGCAGAGGGGAGTGGAATTC-3  1  9 3-TATCTCACGTCGTCTC-5 41597 37763 0.101551
13 URA_3  5-Cy3-ACTACAAACTTAGAGTGCAGCAGAGGGGAGTGGAATTC-3  2  1 3-TAATCTCACGTCGTCTC-5 41229 37851 0.089227
13 URA_3  5-Cy3-ACTACAAACTTAGAGTGCAGCAGAGGGGAGTGGAATTC-3  2  2 3-TACTCTCACGTCGTCTC-5 41736 37726 0.106283
13 URA_3  5-Cy3-ACTACAAACTTAGAGTGCAGCAGAGGGGAGTGGAATTC-3  2  3 3-TAGTCTCACGTCGTCTC-5 41467 37799 0.097031
13 URA_3  5-Cy3-ACTACAAACTTAGAGTGCAGCAGAGGGGAGTGGAATTC-3  2  4 3-TATTCTCACGTCGTCTC-5 41288 37935 0.088379
13 URA_3  5-Cy3-ACTACAAACTTAGAGTGCAGCAGAGGGGAGTGGAATTC-3  2  5 3-TAAATCTCACGTCGTCTC-5 40635 37601 0.080696
13 URA_3  5-Cy3-ACTACAAACTTAGAGTGCAGCAGAGGGGAGTGGAATTC-3  2  6 3-TAACTCTCACGTCGTCTC-5 41439 37831 0.095378
13 URA_3  5-Cy3-ACTACAAACTTAGAGTGCAGCAGAGGGGAGTGGAATTC-3  2  7 3-TAAGTCTCACGTCGTCTC-5 41178 38071 0.081604
13 URA_3  5-Cy3-ACTACAAACTTAGAGTGCAGCAGAGGGGAGTGGAATTC-3  2  8 3-TAATTCTCACGTCGTCTC-5 40814 37987 0.074415
13 URA_3  5-Cy3-ACTACAAACTTAGAGTGCAGCAGAGGGGAGTGGAATTC-3  2  9 3-TATCTCACGTCGTCTC-5 41114 37653 0.091911
13 URA_3  5-Cy3-ACTACAAACTTAGAGTGCAGCAGAGGGGAGTGGAATTC-3  3  1 3-TAAACTCACGTCGTCTC-5 40131 38139 0.052225
13 URA_3  5-Cy3-ACTACAAACTTAGAGTGCAGCAGAGGGGAGTGGAATTC-3  3  2 3-TAACCTCACGTCGTCTC-5 41884 38243 0.095204
13 URA_3  5-Cy3-ACTACAAACTTAGAGTGCAGCAGAGGGGAGTGGAATTC-3  3  3 3-TAAGCTCACGTCGTCTC-5 41405 38149 0.085355
13 URA_3  5-Cy3-ACTACAAACTTAGAGTGCAGCAGAGGGGAGTGGAATTC-3  3  4 3-TAATCTCACGTCGTCTC-5 41475 38165 0.086720
13 URA_3  5-Cy3-ACTACAAACTTAGAGTGCAGCAGAGGGGAGTGGAATTC-3  3  5 3-TAATACTCACGTCGTCTC-5 40394 38087 0.060591
13 URA_3  5-Cy3-ACTACAAACTTAGAGTGCAGCAGAGGGGAGTGGAATTC-3  3  6 3-TAATCCTCACGTCGTCTC-5 41684 37935 0.098839
13 URA_3  5-Cy3-ACTACAAACTTAGAGTGCAGCAGAGGGGAGTGGAATTC-3  3  7 3-TAATGCTCACGTCGTCTC-5 40668 37757 0.077091
13 URA_3  5-Cy3-ACTACAAACTTAGAGTGCAGCAGAGGGGAGTGGAATTC-3  3  8 3-TAATTCTCACGTCGTCTC-5 41288 38118 0.083158
13 URA_3  5-Cy3-ACTACAAACTTAGAGTGCAGCAGAGGGGAGTGGAATTC-3  3  9 3-TAACTCACGTCGTCTC-5 40850 38055 0.073439
13 URA_3  5-Cy3-ACTACAAACTTAGAGTGCAGCAGAGGGGAGTGGAATTC-3  4  1 3-TAATATCACGTCGTCTC-5 40079 38834 0.032079
13 URA_3  5-Cy3-ACTACAAACTTAGAGTGCAGCAGAGGGGAGTGGAATTC-3  4  2 3-TAATCTCACGTCGTCTC-5 42949 38818 0.106424
13 URA_3  5-Cy3-ACTACAAACTTAGAGTGCAGCAGAGGGGAGTGGAATTC-3  4  3 3-TAATGTCACGTCGTCTC-5 39654 38583 0.027773
13 URA_3  5-Cy3-ACTACAAACTTAGAGTGCAGCAGAGGGGAGTGGAATTC-3  4  4 3-TAATTTCACGTCGTCTC-5 40218 38734 0.038292
13 URA_3  5-Cy3-ACTACAAACTTAGAGTGCAGCAGAGGGGAGTGGAATTC-3  4  5 3-TAATCATCACGTCGTCTC-5 40090 38426 0.043290
13 URA_3  5-Cy3-ACTACAAACTTAGAGTGCAGCAGAGGGGAGTGGAATTC-3  4  6 3-TAATCCTCACGTCGTCTC-5 42094 38395 0.096349
13 URA_3  5-Cy3-ACTACAAACTTAGAGTGCAGCAGAGGGGAGTGGAATTC-3  4  7 3-TAATCGTCACGTCGTCTC-5 39841 38358 0.038664
13 URA_3  5-Cy3-ACTACAAACTTAGAGTGCAGCAGAGGGGAGTGGAATTC-3  4  8 3-TAATCTTCACGTCGTCTC-5 40248 38781 0.037826
13 URA_3  5-Cy3-ACTACAAACTTAGAGTGCAGCAGAGGGGAGTGGAATTC-3  4  9 3-TAATTCACGTCGTCTC-5 39718 38682 0.026790
13 URA_3  5-Cy3-ACTACAAACTTAGAGTGCAGCAGAGGGGAGTGGAATTC-3  5  1 3-TAATCACACGTCGTCTC-5 38848 38060 0.020693
13 URA_3  5-Cy3-ACTACAAACTTAGAGTGCAGCAGAGGGGAGTGGAATTC-3  5  2 3-TAATCCCACGTCGTCTC-5 39767 38055 0.044984
13 URA_3  5-Cy3-ACTACAAACTTAGAGTGCAGCAGAGGGGAGTGGAATTC-3  5  3 3-TAATCGCACGTCGTCTC-5 39660 37825 0.048492
13 URA_3  5-Cy3-ACTACAAACTTAGAGTGCAGCAGAGGGGAGTGGAATTC-3  5  4 3-TAATCTCACGTCGTCTC-5 41690 37904 0.099883
13 URA_3  5-Cy3-ACTACAAACTTAGAGTGCAGCAGAGGGGAGTGGAATTC-3  5  5 3-TAATCTACACGTCGTCTC-5 38935 37977 0.025232
13 URA_3  5-Cy3-ACTACAAACTTAGAGTGCAGCAGAGGGGAGTGGAATTC-3  5  6 3-TAATCTCCACGTCGTCTC-5 40110 37841 0.059964
13 URA_3  5-Cy3-ACTACAAACTTAGAGTGCAGCAGAGGGGAGTGGAATTC-3  5  7 3-TAATCTGCACGTCGTCTC-5 39442 38003 0.037865
13 URA_3  5-Cy3-ACTACAAACTTAGAGTGCAGCAGAGGGGAGTGGAATTC-3  5  8 3-TAATCTTCACGTCGTCTC-5 39718 37841 0.049613
13 URA_3  5-Cy3-ACTACAAACTTAGAGTGCAGCAGAGGGGAGTGGAATTC-3  5  9 3-TAATCCACGTCGTCTC-5 39176 37998 0.031001
13 URA_3  5-Cy3-ACTACAAACTTAGAGTGCAGCAGAGGGGAGTGGAATTC-3  6  1 3-TAATCTAACGTCGTCTC-5 38904 37684 0.032376
13 URA_3  5-Cy3-ACTACAAACTTAGAGTGCAGCAGAGGGGAGTGGAATTC-3  6  2 3-TAATCTCACGTCGTCTC-5 41874 37778 0.108412
13 URA_3  5-Cy3-ACTACAAACTTAGAGTGCAGCAGAGGGGAGTGGAATTC-3  6  3 3-TAATCTGACGTCGTCTC-5 38364 37867 0.013126
13 URA_3  5-Cy3-ACTACAAACTTAGAGTGCAGCAGAGGGGAGTGGAATTC-3  6  4 3-TAATCTTACGTCGTCTC-5 38689 37820 0.022982
13 URA_3  5-Cy3-ACTACAAACTTAGAGTGCAGCAGAGGGGAGTGGAATTC-3  6  5 3-TAATCTCAACGTCGTCTC-5 39311 37846 0.038713
13 URA_3  5-Cy3-ACTACAAACTTAGAGTGCAGCAGAGGGGAGTGGAATTC-3  6  6 3-TAATCTCCACGTCGTCTC-5 39831 37925 0.050270
13 URA_3  5-Cy3-ACTACAAACTTAGAGTGCAGCAGAGGGGAGTGGAATTC-3  6  7 3-TAATCTCGACGTCGTCTC-5 38515 37945 0.015014
13 URA_3  5-Cy3-ACTACAAACTTAGAGTGCAGCAGAGGGGAGTGGAATTC-3  6  8 3-TAATCTCTACGTCGTCTC-5 39137 37857 0.033828
13 URA_3  5-Cy3-ACTACAAACTTAGAGTGCAGCAGAGGGGAGTGGAATTC-3  6  9 3-TAATCTACGTCGTCTC-5 38387 37757 0.016681
13 URA_3  5-Cy3-ACTACAAACTTAGAGTGCAGCAGAGGGGAGTGGAATTC-3  7  1 3-TAATCTCACGTCGTCTC-5 41981 37705 0.113414
13 URA_3  5-Cy3-ACTACAAACTTAGAGTGCAGCAGAGGGGAGTGGAATTC-3  7  2 3-TAATCTCCCGTCGTCTC-5 39672 38337 0.034823
13 URA_3  5-Cy3-ACTACAAACTTAGAGTGCAGCAGAGGGGAGTGGAATTC-3  7  3 3-TAATCTCGCGTCGTCTC-5 39117 38452 0.017283
13 URA_3  5-Cy3-ACTACAAACTTAGAGTGCAGCAGAGGGGAGTGGAATTC-3  7  4 3-TAATCTCTCGTCGTCTC-5 39063 38107 0.025077
13 URA_3  5-Cy3-ACTACAAACTTAGAGTGCAGCAGAGGGGAGTGGAATTC-3  7  5 3-TAATCTCAACGTCGTCTC-5 39713 38060 0.043428
13 URA_3  5-Cy3-ACTACAAACTTAGAGTGCAGCAGAGGGGAGTGGAATTC-3  7  6 3-TAATCTCACCGTCGTCTC-5 41544 38489 0.079370
13 URA_3  5-Cy3-ACTACAAACTTAGAGTGCAGCAGAGGGGAGTGGAATTC-3  7  7 3-TAATCTCAGCGTCGTCTC-5 39316 38557 0.019705
13 URA_3  5-Cy3-ACTACAAACTTAGAGTGCAGCAGAGGGGAGTGGAATTC-3  7  8 3-TAATCTCATCGTCGTCTC-5 39537 38729 0.020850
13 URA_3  5-Cy3-ACTACAAACTTAGAGTGCAGCAGAGGGGAGTGGAATTC-3  7  9 3-TAATCTCCGTCGTCTC-5 39086 38055 0.027090
13 URA_3  5-Cy3-ACTACAAACTTAGAGTGCAGCAGAGGGGAGTGGAATTC-3  8  1 3-TAATCTCAAGTCGTCTC-5 40205 39074 0.028941
13 URA_3  5-Cy3-ACTACAAACTTAGAGTGCAGCAGAGGGGAGTGGAATTC-3  8  2 3-TAATCTCACGTCGTCTC-5 42621 38813 0.098130
13 URA_3  5-Cy3-ACTACAAACTTAGAGTGCAGCAGAGGGGAGTGGAATTC-3  8  3 3-TAATCTCAGGTCGTCTC-5 39542 38849 0.017824
13 URA_3  5-Cy3-ACTACAAACTTAGAGTGCAGCAGAGGGGAGTGGAATTC-3  8  4 3-TAATCTCATGTCGTCTC-5 39785 38750 0.026708
13 URA_3  5-Cy3-ACTACAAACTTAGAGTGCAGCAGAGGGGAGTGGAATTC-3  8  5 3-TAATCTCACAGTCGTCTC-5 39995 38729 0.032682
13 URA_3  5-Cy3-ACTACAAACTTAGAGTGCAGCAGAGGGGAGTGGAATTC-3  8  6 3-TAATCTCACCGTCGTCTC-5 41907 38504 0.088372
13 URA_3  5-Cy3-ACTACAAACTTAGAGTGCAGCAGAGGGGAGTGGAATTC-3  8  7 3-TAATCTCACGGTCGTCTC-5 40791 38708 0.053808
13 URA_3  5-Cy3-ACTACAAACTTAGAGTGCAGCAGAGGGGAGTGGAATTC-3  8  8 3-TAATCTCACTGTCGTCTC-5 40061 39032 0.026370
13 URA_3  5-Cy3-ACTACAAACTTAGAGTGCAGCAGAGGGGAGTGGAATTC-3  8  9 3-TAATCTCAGTCGTCTC-5 39375 38881 0.012724
13 URA_3  5-Cy3-ACTACAAACTTAGAGTGCAGCAGAGGGGAGTGGAATTC-3  9  1 3-TAATCTCACATCGTCTC-5 38740 37684 0.028029
13 URA_3  5-Cy3-ACTACAAACTTAGAGTGCAGCAGAGGGGAGTGGAATTC-3  9  2 3-TAATCTCACCTCGTCTC-5 40266 38222 0.053473
13 URA_3  5-Cy3-ACTACAAACTTAGAGTGCAGCAGAGGGGAGTGGAATTC-3  9  3 3-TAATCTCACGTCGTCTC-5 41690 38034 0.096106
13 URA_3  5-Cy3-ACTACAAACTTAGAGTGCAGCAGAGGGGAGTGGAATTC-3  9  4 3-TAATCTCACTTCGTCTC-5 38395 38076 0.008373
13 URA_3  5-Cy3-ACTACAAACTTAGAGTGCAGCAGAGGGGAGTGGAATTC-3  9  5 3-TAATCTCACGATCGTCTC-5 38810 38139 0.017589
13 URA_3  5-Cy3-ACTACAAACTTAGAGTGCAGCAGAGGGGAGTGGAATTC-3  9  6 3-TAATCTCACGCTCGTCTC-5 39549 37851 0.044860
13 URA_3  5-Cy3-ACTACAAACTTAGAGTGCAGCAGAGGGGAGTGGAATTC-3  9  7 3-TAATCTCACGGTCGTCTC-5 40072 38034 0.053567
13 URA_3  5-Cy3-ACTACAAACTTAGAGTGCAGCAGAGGGGAGTGGAATTC-3  9  8 3-TAATCTCACGTTCGTCTC-5 39521 38071 0.038098
13 URA_3  5-Cy3-ACTACAAACTTAGAGTGCAGCAGAGGGGAGTGGAATTC-3  9  9 3-TAATCTCACTCGTCTC-5 38612 37919 0.018279
13 URA_3  5-Cy3-ACTACAAACTTAGAGTGCAGCAGAGGGGAGTGGAATTC-3 10  1 3-TAATCTCACGACGTCTC-5 38208 37878 0.008724
13 URA_3  5-Cy3-ACTACAAACTTAGAGTGCAGCAGAGGGGAGTGGAATTC-3 10  2 3-TAATCTCACGCCGTCTC-5 39931 38034 0.049865
13 URA_3  5-Cy3-ACTACAAACTTAGAGTGCAGCAGAGGGGAGTGGAATTC-3 10  3 3-TAATCTCACGGCGTCTC-5 39944 38008 0.050924
13 URA_3  5-Cy3-ACTACAAACTTAGAGTGCAGCAGAGGGGAGTGGAATTC-3 10  4 3-TAATCTCACGTCGTCTC-5 41966 37951 0.105805
13 URA_3  5-Cy3-ACTACAAACTTAGAGTGCAGCAGAGGGGAGTGGAATTC-3 10  5 3-TAATCTCACGTACGTCTC-5 39176 38024 0.030293
13 URA_3  5-Cy3-ACTACAAACTTAGAGTGCAGCAGAGGGGAGTGGAATTC-3 10  6 3-TAATCTCACGTCCGTCTC-5 41917 37888 0.106351
13 URA_3  5-Cy3-ACTACAAACTTAGAGTGCAGCAGAGGGGAGTGGAATTC-3 10  7 3-TAATCTCACGTGCGTCTC-5 39539 37794 0.046178
13 URA_3  5-Cy3-ACTACAAACTTAGAGTGCAGCAGAGGGGAGTGGAATTC-3 10  8 3-TAATCTCACGTTCGTCTC-5 39670 38181 0.039004
13 URA_3  5-Cy3-ACTACAAACTTAGAGTGCAGCAGAGGGGAGTGGAATTC-3 10  9 3-TAATCTCACGCGTCTC-5 39020 38139 0.023093
13 URA_3  5-Cy3-ACTACAAACTTAGAGTGCAGCAGAGGGGAGTGGAATTC-3 11  1 3-TAATCTCACGTAGTCTC-5 39762 38259 0.039284
13 URA_3  5-Cy3-ACTACAAACTTAGAGTGCAGCAGAGGGGAGTGGAATTC-3 11  2 3-TAATCTCACGTCGTCTC-5 42181 38504 0.095486
13 URA_3  5-Cy3-ACTACAAACTTAGAGTGCAGCAGAGGGGAGTGGAATTC-3 11  3 3-TAATCTCACGTGGTCTC-5 39693 38489 0.031281
13 URA_3  5-Cy3-ACTACAAACTTAGAGTGCAGCAGAGGGGAGTGGAATTC-3 11  4 3-TAATCTCACGTTGTCTC-5 39478 38311 0.030450
13 URA_3  5-Cy3-ACTACAAACTTAGAGTGCAGCAGAGGGGAGTGGAATTC-3 11  5 3-TAATCTCACGTCAGTCTC-5 40256 38405 0.048191
13 URA_3  5-Cy3-ACTACAAACTTAGAGTGCAGCAGAGGGGAGTGGAATTC-3 11  6 3-TAATCTCACGTCCGTCTC-5 42499 38635 0.099999
13 URA_3  5-Cy3-ACTACAAACTTAGAGTGCAGCAGAGGGGAGTGGAATTC-3 11  7 3-TAATCTCACGTCGGTCTC-5 42542 38452 0.106361
13 URA_3  5-Cy3-ACTACAAACTTAGAGTGCAGCAGAGGGGAGTGGAATTC-3 11  8 3-TAATCTCACGTCTGTCTC-5 40215 38149 0.054151
13 URA_3  5-Cy3-ACTACAAACTTAGAGTGCAGCAGAGGGGAGTGGAATTC-3 11  9 3-TAATCTCACGTGTCTC-5 39281 38625 0.016984
13 URA_3  5-Cy3-ACTACAAACTTAGAGTGCAGCAGAGGGGAGTGGAATTC-3 12  1 3-TAATCTCACGTCATCTC-5 40151 39126 0.026193
13 URA_3  5-Cy3-ACTACAAACTTAGAGTGCAGCAGAGGGGAGTGGAATTC-3 12  2 3-TAATCTCACGTCCTCTC-5 42514 38985 0.090516
13 URA_3  5-Cy3-ACTACAAACTTAGAGTGCAGCAGAGGGGAGTGGAATTC-3 12  3 3-TAATCTCACGTCGTCTC-5 42588 38740 0.099345
13 URA_3  5-Cy3-ACTACAAACTTAGAGTGCAGCAGAGGGGAGTGGAATTC-3 12  4 3-TAATCTCACGTCTTCTC-5 39933 38828 0.028459
13 URA_3  5-Cy3-ACTACAAACTTAGAGTGCAGCAGAGGGGAGTGGAATTC-3 12  5 3-TAATCTCACGTCGATCTC-5 40330 38912 0.036447
13 URA_3  5-Cy3-ACTACAAACTTAGAGTGCAGCAGAGGGGAGTGGAATTC-3 12  6 3-TAATCTCACGTCGCTCTC-5 42744 38922 0.098192
13 URA_3  5-Cy3-ACTACAAACTTAGAGTGCAGCAGAGGGGAGTGGAATTC-3 12  7 3-TAATCTCACGTCGGTCTC-5 43036 39069 0.101550
13 URA_3  5-Cy3-ACTACAAACTTAGAGTGCAGCAGAGGGGAGTGGAATTC-3 12  8 3-TAATCTCACGTCGTTCTC-5 41871 38510 0.087293
13 URA_3  5-Cy3-ACTACAAACTTAGAGTGCAGCAGAGGGGAGTGGAATTC-3 12  9 3-TAATCTCACGTCTCTC-5 39839 38865 0.025054
13 URA_3  5-Cy3-ACTACAAACTTAGAGTGCAGCAGAGGGGAGTGGAATTC-3 13  1 3-TAATCTCACGTCGACTC-5 39150 38165 0.025814
13 URA_3  5-Cy3-ACTACAAACTTAGAGTGCAGCAGAGGGGAGTGGAATTC-3 13  2 3-TAATCTCACGTCGCCTC-5 41533 38008 0.092751
13 URA_3  5-Cy3-ACTACAAACTTAGAGTGCAGCAGAGGGGAGTGGAATTC-3 13  3 3-TAATCTCACGTCGGCTC-5 41267 37898 0.088889
13 URA_3  5-Cy3-ACTACAAACTTAGAGTGCAGCAGAGGGGAGTGGAATTC-3 13  4 3-TAATCTCACGTCGTCTC-5 41879 38149 0.097769
13 URA_3  5-Cy3-ACTACAAACTTAGAGTGCAGCAGAGGGGAGTGGAATTC-3 13  5 3-TAATCTCACGTCGTACTC-5 39816 37966 0.048709
13 URA_3  5-Cy3-ACTACAAACTTAGAGTGCAGCAGAGGGGAGTGGAATTC-3 13  6 3-TAATCTCACGTCGTCCTC-5 41923 37825 0.108320
13 URA_3  5-Cy3-ACTACAAACTTAGAGTGCAGCAGAGGGGAGTGGAATTC-3 13  7 3-TAATCTCACGTCGTGCTC-5 40494 37956 0.066871
13 URA_3  5-Cy3-ACTACAAACTTAGAGTGCAGCAGAGGGGAGTGGAATTC-3 13  8 3-TAATCTCACGTCGTTCTC-5 41070 38207 0.074945
13 URA_3  5-Cy3-ACTACAAACTTAGAGTGCAGCAGAGGGGAGTGGAATTC-3 13  9 3-TAATCTCACGTCGCTC-5 39969 38013 0.051453
13 URA_3  5-Cy3-ACTACAAACTTAGAGTGCAGCAGAGGGGAGTGGAATTC-3 14  1 3-TAATCTCACGTCGTATC-5 39995 38107 0.049530
13 URA_3  5-Cy3-ACTACAAACTTAGAGTGCAGCAGAGGGGAGTGGAATTC-3 14  2 3-TAATCTCACGTCGTCTC-5 42130 38029 0.107835
13 URA_3  5-Cy3-ACTACAAACTTAGAGTGCAGCAGAGGGGAGTGGAATTC-3 14  3 3-TAATCTCACGTCGTGTC-5 39511 38118 0.036549
13 URA_3  5-Cy3-ACTACAAACTTAGAGTGCAGCAGAGGGGAGTGGAATTC-3 14  4 3-TAATCTCACGTCGTTTC-5 40300 38066 0.058685
13 URA_3  5-Cy3-ACTACAAACTTAGAGTGCAGCAGAGGGGAGTGGAATTC-3 14  5 3-TAATCTCACGTCGTCATC-5 40855 38327 0.065964
13 URA_3  5-Cy3-ACTACAAACTTAGAGTGCAGCAGAGGGGAGTGGAATTC-3 14  6 3-TAATCTCACGTCGTCCTC-5 41654 37977 0.096821
13 URA_3  5-Cy3-ACTACAAACTTAGAGTGCAGCAGAGGGGAGTGGAATTC-3 14  7 3-TAATCTCACGTCGTCGTC-5 40829 37815 0.079720
13 URA_3  5-Cy3-ACTACAAACTTAGAGTGCAGCAGAGGGGAGTGGAATTC-3 14  8 3-TAATCTCACGTCGTCTTC-5 41336 37961 0.088911
13 URA_3  5-Cy3-ACTACAAACTTAGAGTGCAGCAGAGGGGAGTGGAATTC-3 14  9 3-TAATCTCACGTCGTTC-5 40120 37930 0.057752
13 URA_3  5-Cy3-ACTACAAACTTAGAGTGCAGCAGAGGGGAGTGGAATTC-3 15  1 3-TAATCTCACGTCGTCAC-5 40374 38552 0.047268
13 URA_3  5-Cy3-ACTACAAACTTAGAGTGCAGCAGAGGGGAGTGGAATTC-3 15  2 3-TAATCTCACGTCGTCCC-5 41946 38431 0.091442
13 URA_3  5-Cy3-ACTACAAACTTAGAGTGCAGCAGAGGGGAGTGGAATTC-3 15  3 3-TAATCTCACGTCGTCGC-5 40878 38609 0.058771
13 URA_3  5-Cy3-ACTACAAACTTAGAGTGCAGCAGAGGGGAGTGGAATTC-3 15  4 3-TAATCTCACGTCGTCTC-5 42104 38269 0.100209
13 URA_3  5-Cy3-ACTACAAACTTAGAGTGCAGCAGAGGGGAGTGGAATTC-3 15  5 3-TAATCTCACGTCGTCTAC-5 41239 38552 0.069713
13 URA_3  5-Cy3-ACTACAAACTTAGAGTGCAGCAGAGGGGAGTGGAATTC-3 15  6 3-TAATCTCACGTCGTCTCC-5 43917 38431 0.142734
13 URA_3  5-Cy3-ACTACAAACTTAGAGTGCAGCAGAGGGGAGTGGAATTC-3 15  7 3-TAATCTCACGTCGTCTGC-5 40817 38149 0.069921
13 URA_3  5-Cy3-ACTACAAACTTAGAGTGCAGCAGAGGGGAGTGGAATTC-3 15  8 3-TAATCTCACGTCGTCTTC-5 41536 37998 0.093118
13 URA_3  5-Cy3-ACTACAAACTTAGAGTGCAGCAGAGGGGAGTGGAATTC-3 15  9 3-TAATCTCACGTCGTCC-5 40758 38201 0.066916
13 URA_3  5-Cy3-ACTACAAACTTAGAGTGCAGCAGAGGGGAGTGGAATTC-3 16  1 3-TAATCTCACGTCGTCTA-5 41705 38860 0.073217
13 URA_3  5-Cy3-ACTACAAACTTAGAGTGCAGCAGAGGGGAGTGGAATTC-3 16  2 3-TAATCTCACGTCGTCTC-5 42499 38525 0.103131
13 URA_3  5-Cy3-ACTACAAACTTAGAGTGCAGCAGAGGGGAGTGGAATTC-3 16  3 3-TAATCTCACGTCGTCTG-5 41272 38980 0.058810
13 URA_3  5-Cy3-ACTACAAACTTAGAGTGCAGCAGAGGGGAGTGGAATTC-3 16  4 3-TAATCTCACGTCGTCTT-5 41480 38875 0.066990
13 URA_3  5-Cy3-ACTACAAACTTAGAGTGCAGCAGAGGGGAGTGGAATTC-3 16  5 3-TAATCTCACGTCGTCTCA-5 43208 38959 0.109055
13 URA_3  5-Cy3-ACTACAAACTTAGAGTGCAGCAGAGGGGAGTGGAATTC-3 16  6 3-TAATCTCACGTCGTCTCC-5 43469 38619 0.125568
13 URA_3  5-Cy3-ACTACAAACTTAGAGTGCAGCAGAGGGGAGTGGAATTC-3 16  7 3-TAATCTCACGTCGTCTCG-5 42115 38729 0.087413
13 URA_3  5-Cy3-ACTACAAACTTAGAGTGCAGCAGAGGGGAGTGGAATTC-3 16  8 3-TAATCTCACGTCGTCTCT-5 42099 38614 0.090252
13 URA_3  5-Cy3-ACTACAAACTTAGAGTGCAGCAGAGGGGAGTGGAATTC-3 16  9 3-TAATCTCACGTCGTCT-5 41585 38865 0.069977

14 URA_5  5-Cy3-ACTACAAACTTAGAGTGCAGCAGAGGGGAGTGGAATTC-3  1  1 3-TATCCCCTCACCTTAAG-5 41347 36964 0.118576
14 URA_5  5-Cy3-ACTACAAACTTAGAGTGCAGCAGAGGGGAGTGGAATTC-3  1  2 3-TCTCCCCTCACCTTAAG-5 42511 36466 0.165788
14 URA_5  5-Cy3-ACTACAAACTTAGAGTGCAGCAGAGGGGAGTGGAATTC-3  1  3 3-TGTCCCCTCACCTTAAG-5 41311 36373 0.135742
14 URA_5  5-Cy3-ACTACAAACTTAGAGTGCAGCAGAGGGGAGTGGAATTC-3  1  4 3-TTTCCCCTCACCTTAAG-5 40663 36295 0.120345
14 URA_5  5-Cy3-ACTACAAACTTAGAGTGCAGCAGAGGGGAGTGGAATTC-3  1  5 3-TCATCCCCTCACCTTAAG-5 40886 36366 0.124278
14 URA_5  5-Cy3-ACTACAAACTTAGAGTGCAGCAGAGGGGAGTGGAATTC-3  1  6 3-TCCTCCCCTCACCTTAAG-5 42916 36466 0.176880
14 URA_5  5-Cy3-ACTACAAACTTAGAGTGCAGCAGAGGGGAGTGGAATTC-3  1  7 3-TCGTCCCCTCACCTTAAG-5 42214 37028 0.140081
14 URA_5  5-Cy3-ACTACAAACTTAGAGTGCAGCAGAGGGGAGTGGAATTC-3  1  8 3-TCTTCCCCTCACCTTAAG-5 40963 36316 0.127934
14 URA_5  5-Cy3-ACTACAAACTTAGAGTGCAGCAGAGGGGAGTGGAATTC-3  1  9 3-TTCCCCTCACCTTAAG-5 40778 36601 0.114133
14 URA_5  5-Cy3-ACTACAAACTTAGAGTGCAGCAGAGGGGAGTGGAATTC-3  2  1 3-TCACCCCTCACCTTAAG-5 40335 36224 0.113498
14 URA_5  5-Cy3-ACTACAAACTTAGAGTGCAGCAGAGGGGAGTGGAATTC-3  2  2 3-TCCCCCCTCACCTTAAG-5 40474 35982 0.124822
14 URA_5  5-Cy3-ACTACAAACTTAGAGTGCAGCAGAGGGGAGTGGAATTC-3  2  3 3-TCGCCCCTCACCTTAAG-5 41439 36196 0.144857
14 URA_5  5-Cy3-ACTACAAACTTAGAGTGCAGCAGAGGGGAGTGGAATTC-3  2  4 3-TCTCCCCTCACCTTAAG-5 42004 36217 0.159804
14 URA_5  5-Cy3-ACTACAAACTTAGAGTGCAGCAGAGGGGAGTGGAATTC-3  2  5 3-TCTACCCCTCACCTTAAG-5 40596 36324 0.117635
14 URA_5  5-Cy3-ACTACAAACTTAGAGTGCAGCAGAGGGGAGTGGAATTC-3  2  6 3-TCTCCCCCTCACCTTAAG-5 41357 36324 0.138567
14 URA_5  5-Cy3-ACTACAAACTTAGAGTGCAGCAGAGGGGAGTGGAATTC-3  2  7 3-TCTGCCCCTCACCTTAAG-5 40412 36018 0.122006
14 URA_5  5-Cy3-ACTACAAACTTAGAGTGCAGCAGAGGGGAGTGGAATTC-3  2  8 3-TCTTCCCCTCACCTTAAG-5 40596 36139 0.123353
14 URA_5  5-Cy3-ACTACAAACTTAGAGTGCAGCAGAGGGGAGTGGAATTC-3  2  9 3-TCCCCCTCACCTTAAG-5 40617 36338 0.117761
14 URA_5  5-Cy3-ACTACAAACTTAGAGTGCAGCAGAGGGGAGTGGAATTC-3  3  1 3-TCTACCCTCACCTTAAG-5 37501 35904 0.044492
14 URA_5  5-Cy3-ACTACAAACTTAGAGTGCAGCAGAGGGGAGTGGAATTC-3  3  2 3-TCTCCCCTCACCTTAAG-5 41283 36110 0.143237
14 URA_5  5-Cy3-ACTACAAACTTAGAGTGCAGCAGAGGGGAGTGGAATTC-3  3  3 3-TCTGCCCTCACCTTAAG-5 38239 36160 0.057487
14 URA_5  5-Cy3-ACTACAAACTTAGAGTGCAGCAGAGGGGAGTGGAATTC-3  3  4 3-TCTTCCCTCACCTTAAG-5 38157 35918 0.062324
14 URA_5  5-Cy3-ACTACAAACTTAGAGTGCAGCAGAGGGGAGTGGAATTC-3  3  5 3-TCTCACCCTCACCTTAAG-5 40701 35591 0.143584
14 URA_5  5-Cy3-ACTACAAACTTAGAGTGCAGCAGAGGGGAGTGGAATTC-3  3  6 3-TCTCCCCCTCACCTTAAG-5 40620 35797 0.134708
14 URA_5  5-Cy3-ACTACAAACTTAGAGTGCAGCAGAGGGGAGTGGAATTC-3  3  7 3-TCTCGCCCTCACCTTAAG-5 39107 36260 0.078517
14 URA_5  5-Cy3-ACTACAAACTTAGAGTGCAGCAGAGGGGAGTGGAATTC-3  3  8 3-TCTCTCCCTCACCTTAAG-5 39652 36103 0.098294
14 URA_5  5-Cy3-ACTACAAACTTAGAGTGCAGCAGAGGGGAGTGGAATTC-3  3  9 3-TCTCCCTCACCTTAAG-5 37317 35883 0.039976
14 URA_5  5-Cy3-ACTACAAACTTAGAGTGCAGCAGAGGGGAGTGGAATTC-3  4  1 3-TCTCACCTCACCTTAAG-5 37642 35947 0.047169
14 URA_5  5-Cy3-ACTACAAACTTAGAGTGCAGCAGAGGGGAGTGGAATTC-3  4  2 3-TCTCCCCTCACCTTAAG-5 41864 36075 0.160473
14 URA_5  5-Cy3-ACTACAAACTTAGAGTGCAGCAGAGGGGAGTGGAATTC-3  4  3 3-TCTCGCCTCACCTTAAG-5 36836 35847 0.027582
14 URA_5  5-Cy3-ACTACAAACTTAGAGTGCAGCAGAGGGGAGTGGAATTC-3  4  4 3-TCTCTCCTCACCTTAAG-5 37082 35918 0.032390
14 URA_5  5-Cy3-ACTACAAACTTAGAGTGCAGCAGAGGGGAGTGGAATTC-3  4  5 3-TCTCCACCTCACCTTAAG-5 38548 36366 0.060008
14 URA_5  5-Cy3-ACTACAAACTTAGAGTGCAGCAGAGGGGAGTGGAATTC-3  4  6 3-TCTCCCCCTCACCTTAAG-5 40635 35940 0.130645
14 URA_5  5-Cy3-ACTACAAACTTAGAGTGCAGCAGAGGGGAGTGGAATTC-3  4  7 3-TCTCCGCCTCACCTTAAG-5 37719 35932 0.049721
14 URA_5  5-Cy3-ACTACAAACTTAGAGTGCAGCAGAGGGGAGTGGAATTC-3  4  8 3-TCTCCTCCTCACCTTAAG-5 38021 36210 0.050024
14 URA_5  5-Cy3-ACTACAAACTTAGAGTGCAGCAGAGGGGAGTGGAATTC-3  4  9 3-TCTCCCTCACCTTAAG-5 37540 35975 0.043495
14 URA_5  5-Cy3-ACTACAAACTTAGAGTGCAGCAGAGGGGAGTGGAATTC-3  5  1 3-TCTCCACTCACCTTAAG-5 37658 36444 0.033288
14 URA_5  5-Cy3-ACTACAAACTTAGAGTGCAGCAGAGGGGAGTGGAATTC-3  5  2 3-TCTCCCCTCACCTTAAG-5 42263 36615 0.154251
14 URA_5  5-Cy3-ACTACAAACTTAGAGTGCAGCAGAGGGGAGTGGAATTC-3  5  3 3-TCTCCGCTCACCTTAAG-5 37210 36260 0.026201
14 URA_5  5-Cy3-ACTACAAACTTAGAGTGCAGCAGAGGGGAGTGGAATTC-3  5  4 3-TCTCCTCTCACCTTAAG-5 37404 36594 0.022145
14 URA_5  5-Cy3-ACTACAAACTTAGAGTGCAGCAGAGGGGAGTGGAATTC-3  5  5 3-TCTCCCACTCACCTTAAG-5 38868 36601 0.061955
14 URA_5  5-Cy3-ACTACAAACTTAGAGTGCAGCAGAGGGGAGTGGAATTC-3  5  6 3-TCTCCCCCTCACCTTAAG-5 41467 36565 0.134049
14 URA_5  5-Cy3-ACTACAAACTTAGAGTGCAGCAGAGGGGAGTGGAATTC-3  5  7 3-TCTCCCGCTCACCTTAAG-5 38822 36708 0.057613
14 URA_5  5-Cy3-ACTACAAACTTAGAGTGCAGCAGAGGGGAGTGGAATTC-3  5  8 3-TCTCCCTCTCACCTTAAG-5 39040 36352 0.073944
14 URA_5  5-Cy3-ACTACAAACTTAGAGTGCAGCAGAGGGGAGTGGAATTC-3  5  9 3-TCTCCCTCACCTTAAG-5 37990 36480 0.041404
14 URA_5  5-Cy3-ACTACAAACTTAGAGTGCAGCAGAGGGGAGTGGAATTC-3  6  1 3-TCTCCCATCACCTTAAG-5 38019 36551 0.040148
14 URA_5  5-Cy3-ACTACAAACTTAGAGTGCAGCAGAGGGGAGTGGAATTC-3  6  2 3-TCTCCCCTCACCTTAAG-5 42465 36174 0.173910
14 URA_5  5-Cy3-ACTACAAACTTAGAGTGCAGCAGAGGGGAGTGGAATTC-3  6  3 3-TCTCCCGTCACCTTAAG-5 37437 36480 0.026246
14 URA_5  5-Cy3-ACTACAAACTTAGAGTGCAGCAGAGGGGAGTGGAATTC-3  6  4 3-TCTCCCTTCACCTTAAG-5 37348 36210 0.031430
14 URA_5  5-Cy3-ACTACAAACTTAGAGTGCAGCAGAGGGGAGTGGAATTC-3  6  5 3-TCTCCCCATCACCTTAAG-5 38198 36444 0.048109
14 URA_5  5-Cy3-ACTACAAACTTAGAGTGCAGCAGAGGGGAGTGGAATTC-3  6  6 3-TCTCCCCCTCACCTTAAG-5 41129 36551 0.125245
14 URA_5  5-Cy3-ACTACAAACTTAGAGTGCAGCAGAGGGGAGTGGAATTC-3  6  7 3-TCTCCCCGTCACCTTAAG-5 40225 36508 0.101808
14 URA_5  5-Cy3-ACTACAAACTTAGAGTGCAGCAGAGGGGAGTGGAATTC-3  6  8 3-TCTCCCCTTCACCTTAAG-5 37629 36252 0.037984
14 URA_5  5-Cy3-ACTACAAACTTAGAGTGCAGCAGAGGGGAGTGGAATTC-3  6  9 3-TCTCCCTCACCTTAAG-5 37791 36459 0.036536
14 URA_5  5-Cy3-ACTACAAACTTAGAGTGCAGCAGAGGGGAGTGGAATTC-3  7  1 3-TCTCCCCACACCTTAAG-5 36754 36487 0.007312
14 URA_5  5-Cy3-ACTACAAACTTAGAGTGCAGCAGAGGGGAGTGGAATTC-3  7  2 3-TCTCCCCCCACCTTAAG-5 37706 36359 0.037051
14 URA_5  5-Cy3-ACTACAAACTTAGAGTGCAGCAGAGGGGAGTGGAATTC-3  7  3 3-TCTCCCCGCACCTTAAG-5 40783 36359 0.121682
14 URA_5  5-Cy3-ACTACAAACTTAGAGTGCAGCAGAGGGGAGTGGAATTC-3  7  4 3-TCTCCCCTCACCTTAAG-5 42386 36203 0.170796
14 URA_5  5-Cy3-ACTACAAACTTAGAGTGCAGCAGAGGGGAGTGGAATTC-3  7  5 3-TCTCCCCTACACCTTAAG-5 37780 36487 0.035447
14 URA_5  5-Cy3-ACTACAAACTTAGAGTGCAGCAGAGGGGAGTGGAATTC-3  7  6 3-TCTCCCCTCCACCTTAAG-5 38700 36231 0.068130
14 URA_5  5-Cy3-ACTACAAACTTAGAGTGCAGCAGAGGGGAGTGGAATTC-3  7  7 3-TCTCCCCTGCACCTTAAG-5 37583 36181 0.038750
14 URA_5  5-Cy3-ACTACAAACTTAGAGTGCAGCAGAGGGGAGTGGAATTC-3  7  8 3-TCTCCCCTTCACCTTAAG-5 37635 36352 0.035282
14 URA_5  5-Cy3-ACTACAAACTTAGAGTGCAGCAGAGGGGAGTGGAATTC-3  7  9 3-TCTCCCCCACCTTAAG-5 37248 36117 0.031305
14 URA_5  5-Cy3-ACTACAAACTTAGAGTGCAGCAGAGGGGAGTGGAATTC-3  8  1 3-TCTCCCCTAACCTTAAG-5 37683 36153 0.042329
14 URA_5  5-Cy3-ACTACAAACTTAGAGTGCAGCAGAGGGGAGTGGAATTC-3  8  2 3-TCTCCCCTCACCTTAAG-5 42373 36679 0.155238
14 URA_5  5-Cy3-ACTACAAACTTAGAGTGCAGCAGAGGGGAGTGGAATTC-3  8  3 3-TCTCCCCTGACCTTAAG-5 36859 36366 0.013547
14 URA_5  5-Cy3-ACTACAAACTTAGAGTGCAGCAGAGGGGAGTGGAATTC-3  8  4 3-TCTCCCCTTACCTTAAG-5 36641 36416 0.006186
14 URA_5  5-Cy3-ACTACAAACTTAGAGTGCAGCAGAGGGGAGTGGAATTC-3  8  5 3-TCTCCCCTCAACCTTAAG-5 39670 36608 0.083636
14 URA_5  5-Cy3-ACTACAAACTTAGAGTGCAGCAGAGGGGAGTGGAATTC-3  8  6 3-TCTCCCCTCCACCTTAAG-5 38822 36160 0.073628
14 URA_5  5-Cy3-ACTACAAACTTAGAGTGCAGCAGAGGGGAGTGGAATTC-3  8  7 3-TCTCCCCTCGACCTTAAG-5 37967 36324 0.045255
14 URA_5  5-Cy3-ACTACAAACTTAGAGTGCAGCAGAGGGGAGTGGAATTC-3  8  8 3-TCTCCCCTCTACCTTAAG-5 37914 36224 0.046643
14 URA_5  5-Cy3-ACTACAAACTTAGAGTGCAGCAGAGGGGAGTGGAATTC-3  8  9 3-TCTCCCCTACCTTAAG-5 36303 36181 0.003373
14 URA_5  5-Cy3-ACTACAAACTTAGAGTGCAGCAGAGGGGAGTGGAATTC-3  9  1 3-TCTCCCCTCACCTTAAG-5 42148 36757 0.146651
14 URA_5  5-Cy3-ACTACAAACTTAGAGTGCAGCAGAGGGGAGTGGAATTC-3  9  2 3-TCTCCCCTCCCCTTAAG-5 37903 36551 0.036996
14 URA_5  5-Cy3-ACTACAAACTTAGAGTGCAGCAGAGGGGAGTGGAATTC-3  9  3 3-TCTCCCCTCGCCTTAAG-5 38044 36501 0.042268
14 URA_5  5-Cy3-ACTACAAACTTAGAGTGCAGCAGAGGGGAGTGGAATTC-3  9  4 3-TCTCCCCTCTCCTTAAG-5 37507 36551 0.026140
14 URA_5  5-Cy3-ACTACAAACTTAGAGTGCAGCAGAGGGGAGTGGAATTC-3  9  5 3-TCTCCCCTCAACCTTAAG-5 40200 36892 0.089645
14 URA_5  5-Cy3-ACTACAAACTTAGAGTGCAGCAGAGGGGAGTGGAATTC-3  9  6 3-TCTCCCCTCACCCTTAAG-5 39780 36622 0.086221
14 URA_5  5-Cy3-ACTACAAACTTAGAGTGCAGCAGAGGGGAGTGGAATTC-3  9  7 3-TCTCCCCTCAGCCTTAAG-5 38257 36494 0.048293
14 URA_5  5-Cy3-ACTACAAACTTAGAGTGCAGCAGAGGGGAGTGGAATTC-3  9  8 3-TCTCCCCTCATCCTTAAG-5 38333 36594 0.047540
14 URA_5  5-Cy3-ACTACAAACTTAGAGTGCAGCAGAGGGGAGTGGAATTC-3  9  9 3-TCTCCCCTCCCTTAAG-5 37151 36274 0.024176
14 URA_5  5-Cy3-ACTACAAACTTAGAGTGCAGCAGAGGGGAGTGGAATTC-3 10  1 3-TCTCCCCTCAACTTAAG-5 36948 36188 0.021002
14 URA_5  5-Cy3-ACTACAAACTTAGAGTGCAGCAGAGGGGAGTGGAATTC-3 10  2 3-TCTCCCCTCACCTTAAG-5 41833 36352 0.150775
14 URA_5  5-Cy3-ACTACAAACTTAGAGTGCAGCAGAGGGGAGTGGAATTC-3 10  3 3-TCTCCCCTCAGCTTAAG-5 36900 36260 0.017658
14 URA_5  5-Cy3-ACTACAAACTTAGAGTGCAGCAGAGGGGAGTGGAATTC-3 10  4 3-TCTCCCCTCATCTTAAG-5 36979 36331 0.017851
14 URA_5  5-Cy3-ACTACAAACTTAGAGTGCAGCAGAGGGGAGTGGAATTC-3 10  5 3-TCTCCCCTCACACTTAAG-5 38459 36494 0.053835
14 URA_5  5-Cy3-ACTACAAACTTAGAGTGCAGCAGAGGGGAGTGGAATTC-3 10  6 3-TCTCCCCTCACCCTTAAG-5 39857 36402 0.094909
14 URA_5  5-Cy3-ACTACAAACTTAGAGTGCAGCAGAGGGGAGTGGAATTC-3 10  7 3-TCTCCCCTCACGCTTAAG-5 38310 36629 0.045894
14 URA_5  5-Cy3-ACTACAAACTTAGAGTGCAGCAGAGGGGAGTGGAATTC-3 10  8 3-TCTCCCCTCACTCTTAAG-5 37939 36402 0.042235
14 URA_5  5-Cy3-ACTACAAACTTAGAGTGCAGCAGAGGGGAGTGGAATTC-3 10  9 3-TCTCCCCTCACTTAAG-5 36754 36302 0.012443
14 URA_5  5-Cy3-ACTACAAACTTAGAGTGCAGCAGAGGGGAGTGGAATTC-3 11  1 3-TCTCCCCTCACATTAAG-5 38339 36494 0.050538
14 URA_5  5-Cy3-ACTACAAACTTAGAGTGCAGCAGAGGGGAGTGGAATTC-3 11  2 3-TCTCCCCTCACCTTAAG-5 42450 36587 0.160257
14 URA_5  5-Cy3-ACTACAAACTTAGAGTGCAGCAGAGGGGAGTGGAATTC-3 11  3 3-TCTCCCCTCACGTTAAG-5 37427 36082 0.037288
14 URA_5  5-Cy3-ACTACAAACTTAGAGTGCAGCAGAGGGGAGTGGAATTC-3 11  4 3-TCTCCCCTCACTTTAAG-5 37338 36466 0.023908
14 URA_5  5-Cy3-ACTACAAACTTAGAGTGCAGCAGAGGGGAGTGGAATTC-3 11  5 3-TCTCCCCTCACCATTAAG-5 38042 36345 0.046684
14 URA_5  5-Cy3-ACTACAAACTTAGAGTGCAGCAGAGGGGAGTGGAATTC-3 11  6 3-TCTCCCCTCACCCTTAAG-5 39857 36459 0.093201
14 URA_5  5-Cy3-ACTACAAACTTAGAGTGCAGCAGAGGGGAGTGGAATTC-3 11  7 3-TCTCCCCTCACCGTTAAG-5 41068 36444 0.126853
14 URA_5  5-Cy3-ACTACAAACTTAGAGTGCAGCAGAGGGGAGTGGAATTC-3 11  8 3-TCTCCCCTCACCTTTAAG-5 39987 36160 0.105841
14 URA_5  5-Cy3-ACTACAAACTTAGAGTGCAGCAGAGGGGAGTGGAATTC-3 11  9 3-TCTCCCCTCACTTAAG-5 36541 36565 -0.000653
14 URA_5  5-Cy3-ACTACAAACTTAGAGTGCAGCAGAGGGGAGTGGAATTC-3 12  1 3-TCTCCCCTCACCATAAG-5 37304 36452 0.023394
14 URA_5  5-Cy3-ACTACAAACTTAGAGTGCAGCAGAGGGGAGTGGAATTC-3 12  2 3-TCTCCCCTCACCCTAAG-5 37819 36452 0.037511
14 URA_5  5-Cy3-ACTACAAACTTAGAGTGCAGCAGAGGGGAGTGGAATTC-3 12  3 3-TCTCCCCTCACCGTAAG-5 38341 36523 0.049790
14 URA_5  5-Cy3-ACTACAAACTTAGAGTGCAGCAGAGGGGAGTGGAATTC-3 12  4 3-TCTCCCCTCACCTTAAG-5 42094 36480 0.153895
14 URA_5  5-Cy3-ACTACAAACTTAGAGTGCAGCAGAGGGGAGTGGAATTC-3 12  5 3-TCTCCCCTCACCTATAAG-5 38213 36736 0.040209
14 URA_5  5-Cy3-ACTACAAACTTAGAGTGCAGCAGAGGGGAGTGGAATTC-3 12  6 3-TCTCCCCTCACCTCTAAG-5 39173 36523 0.072570
14 URA_5  5-Cy3-ACTACAAACTTAGAGTGCAGCAGAGGGGAGTGGAATTC-3 12  7 3-TCTCCCCTCACCTGTAAG-5 40717 36636 0.111374
14 URA_5  5-Cy3-ACTACAAACTTAGAGTGCAGCAGAGGGGAGTGGAATTC-3 12  8 3-TCTCCCCTCACCTTTAAG-5 39593 36572 0.082590
14 URA_5  5-Cy3-ACTACAAACTTAGAGTGCAGCAGAGGGGAGTGGAATTC-3 12  9 3-TCTCCCCTCACCTAAG-5 37873 36601 0.034746
14 URA_5  5-Cy3-ACTACAAACTTAGAGTGCAGCAGAGGGGAGTGGAATTC-3 13  1 3-TCTCCCCTCACCTAAAG-5 37760 36316 0.039749
14 URA_5  5-Cy3-ACTACAAACTTAGAGTGCAGCAGAGGGGAGTGGAATTC-3 13  2 3-TCTCCCCTCACCTCAAG-5 38674 36693 0.053977
14 URA_5  5-Cy3-ACTACAAACTTAGAGTGCAGCAGAGGGGAGTGGAATTC-3 13  3 3-TCTCCCCTCACCTGAAG-5 40095 36580 0.096096
14 URA_5  5-Cy3-ACTACAAACTTAGAGTGCAGCAGAGGGGAGTGGAATTC-3 13  4 3-TCTCCCCTCACCTTAAG-5 41772 36693 0.138395
14 URA_5  5-Cy3-ACTACAAACTTAGAGTGCAGCAGAGGGGAGTGGAATTC-3 13  5 3-TCTCCCCTCACCTTAAAG-5 41746 36580 0.141236
14 URA_5  5-Cy3-ACTACAAACTTAGAGTGCAGCAGAGGGGAGTGGAATTC-3 13  6 3-TCTCCCCTCACCTTCAAG-5 39030 36530 0.068437
14 URA_5  5-Cy3-ACTACAAACTTAGAGTGCAGCAGAGGGGAGTGGAATTC-3 13  7 3-TCTCCCCTCACCTTGAAG-5 40453 36722 0.101611
14 URA_5  5-Cy3-ACTACAAACTTAGAGTGCAGCAGAGGGGAGTGGAATTC-3 13  8 3-TCTCCCCTCACCTTTAAG-5 39805 36658 0.085866
14 URA_5  5-Cy3-ACTACAAACTTAGAGTGCAGCAGAGGGGAGTGGAATTC-3 13  9 3-TCTCCCCTCACCTAAG-5 37394 36615 0.021270
14 URA_5  5-Cy3-ACTACAAACTTAGAGTGCAGCAGAGGGGAGTGGAATTC-3 14  1 3-TCTCCCCTCACCTTAAG-5 41679 36380 0.145653
14 URA_5  5-Cy3-ACTACAAACTTAGAGTGCAGCAGAGGGGAGTGGAATTC-3 14  2 3-TCTCCCCTCACCTTCAG-5 38799 36238 0.070675
14 URA_5  5-Cy3-ACTACAAACTTAGAGTGCAGCAGAGGGGAGTGGAATTC-3 14  3 3-TCTCCCCTCACCTTGAG-5 39040 36444 0.071220
14 URA_5  5-Cy3-ACTACAAACTTAGAGTGCAGCAGAGGGGAGTGGAATTC-3 14  4 3-TCTCCCCTCACCTTTAG-5 39660 36288 0.092910
14 URA_5  5-Cy3-ACTACAAACTTAGAGTGCAGCAGAGGGGAGTGGAATTC-3 14  5 3-TCTCCCCTCACCTTAAAG-5 41774 36622 0.140676
14 URA_5  5-Cy3-ACTACAAACTTAGAGTGCAGCAGAGGGGAGTGGAATTC-3 14  6 3-TCTCCCCTCACCTTACAG-5 40128 36452 0.100858
14 URA_5  5-Cy3-ACTACAAACTTAGAGTGCAGCAGAGGGGAGTGGAATTC-3 14  7 3-TCTCCCCTCACCTTAGAG-5 40407 36679 0.101636
14 URA_5  5-Cy3-ACTACAAACTTAGAGTGCAGCAGAGGGGAGTGGAATTC-3 14  8 3-TCTCCCCTCACCTTATAG-5 40361 36487 0.106170
14 URA_5  5-Cy3-ACTACAAACTTAGAGTGCAGCAGAGGGGAGTGGAATTC-3 14  9 3-TCTCCCCTCACCTTAG-5 39649 36324 0.091558
14 URA_5  5-Cy3-ACTACAAACTTAGAGTGCAGCAGAGGGGAGTGGAATTC-3 15  1 3-TCTCCCCTCACCTTAAG-5 42266 36359 0.162449
14 URA_5  5-Cy3-ACTACAAACTTAGAGTGCAGCAGAGGGGAGTGGAATTC-3 15  2 3-TCTCCCCTCACCTTACG-5 40187 36601 0.097976
14 URA_5  5-Cy3-ACTACAAACTTAGAGTGCAGCAGAGGGGAGTGGAATTC-3 15  3 3-TCTCCCCTCACCTTAGG-5 40010 36352 0.100634
14 URA_5  5-Cy3-ACTACAAACTTAGAGTGCAGCAGAGGGGAGTGGAATTC-3 15  4 3-TCTCCCCTCACCTTATG-5 40236 36316 0.107915
14 URA_5  5-Cy3-ACTACAAACTTAGAGTGCAGCAGAGGGGAGTGGAATTC-3 15  5 3-TCTCCCCTCACCTTAAAG-5 41605 36302 0.146076
14 URA_5  5-Cy3-ACTACAAACTTAGAGTGCAGCAGAGGGGAGTGGAATTC-3 15  6 3-TCTCCCCTCACCTTAACG-5 42079 36508 0.152575
14 URA_5  5-Cy3-ACTACAAACTTAGAGTGCAGCAGAGGGGAGTGGAATTC-3 15  7 3-TCTCCCCTCACCTTAAGG-5 42345 36743 0.152460
14 URA_5  5-Cy3-ACTACAAACTTAGAGTGCAGCAGAGGGGAGTGGAATTC-3 15  8 3-TCTCCCCTCACCTTAATG-5 41270 36665 0.125593
14 URA_5  5-Cy3-ACTACAAACTTAGAGTGCAGCAGAGGGGAGTGGAATTC-3 15  9 3-TCTCCCCTCACCTTAG-5 39759 36245 0.096951
14 URA_5  5-Cy3-ACTACAAACTTAGAGTGCAGCAGAGGGGAGTGGAATTC-3 16  1 3-TCTCCCCTCACCTTAAA-5 42263 36608 0.154476
14 URA_5  5-Cy3-ACTACAAACTTAGAGTGCAGCAGAGGGGAGTGGAATTC-3 16  2 3-TCTCCCCTCACCTTAAC-5 41843 36864 0.135069
14 URA_5  5-Cy3-ACTACAAACTTAGAGTGCAGCAGAGGGGAGTGGAATTC-3 16  3 3-TCTCCCCTCACCTTAAG-5 42250 36942 0.143684
14 URA_5  5-Cy3-ACTACAAACTTAGAGTGCAGCAGAGGGGAGTGGAATTC-3 16  4 3-TCTCCCCTCACCTTAAT-5 41964 36636 0.145404
14 URA_5  5-Cy3-ACTACAAACTTAGAGTGCAGCAGAGGGGAGTGGAATTC-3 16  5 3-TCTCCCCTCACCTTAAGA-5 42977 36942 0.163365
14 URA_5  5-Cy3-ACTACAAACTTAGAGTGCAGCAGAGGGGAGTGGAATTC-3 16  6 3-TCTCCCCTCACCTTAAGC-5 42563 36708 0.159504
14 URA_5  5-Cy3-ACTACAAACTTAGAGTGCAGCAGAGGGGAGTGGAATTC-3 16  7 3-TCTCCCCTCACCTTAAGG-5 42225 36693 0.150744
14 URA_5  5-Cy3-ACTACAAACTTAGAGTGCAGCAGAGGGGAGTGGAATTC-3 16  8 3-TCTCCCCTCACCTTAAGT-5 42865 36558 0.172503
14 URA_5  5-Cy3-ACTACAAACTTAGAGTGCAGCAGAGGGGAGTGGAATTC-3 16  9 3-TCTCCCCTCACCTTAA-5 41457 36693 0.129814
