# Supplementary material for: Impact of point-mutations on the hybridization affinity of surface-bound DNA/DNA and RNA/DNA oligonucleotide-duplexes: Comparison of single base mismatches and base bulges
Source: BMC Biotechnol. 2008 May 13;8:48. doi: 10.1186/1472-6750-8-48 (PMC2435543; doi:10.1186/1472-6750-8-48)
Supplement: Additional file 8 — The raw hybridization signal intensities of this microarray hybridization experiment provide a direct comparison between RNA/DNA and DNA/DNA hybridization. Hybridization signal intensity raw data was extracted from fluorescence micrographs (16-bit gray scale TIFF images) of the hybridized microarrays. The dataset contains the data of 3 independent experiments (performed with 3 different microarrays). Each microarray dataset comprises the hybridization signal data and probe/target sequences of 24 defect profiles. [file 1472-6750-8-48-S8.txt]

Direct comparision the influence of point mutations on RNA/DNA hybridization (with RNA-oligos) and DNA/DNA hybridization (with analog DNA-oligo-sequences)
Experiments were performed with three microarrays (Chip#52 - hyb. with target sequence COM, Chip#53 -hyb. with target sequence PET and Chip#54 - hyb. with target sequence LBE)

On each chip the first hybridization was performed with the RNA target oligo, followed by measurement and stripping in NaOH-based stripping solution.
Then the hybridization was repeated with the corresponding DNA target oligo.

Target conc. 1 nm, hyb. buffer 5xSSPE (0.01% Tween-20)
Chip#52 was hybridized at 40 degree C (necessary due to high binding affinity of the target COM), whereas Chip#53 and Chip#54 were hybridized at 30 degree C
duration of each hybridization: 20 minutes


Data structure:
for each RNA/DNA defect profile there is a corresponding DNA/DNA defect profile, the hybridization of RNA/DNA and DNA/DNA were performed on the same microarray feature (bias is largely excluded)
Profile-#, Profile-Name,Target-Sequence, Defect-position, Defect-type, Probe-Sequence,raw hyb.signal intensity at feature, fluorescence intensity of the background next to the feature,  hybridization signal intensity (normalized)

normalized hybridization signal intensity: (Ifeature-Iback)/Iback 

Defect-type: 	1-4:	substitution with either A,C,G or T provides 3 MMs and one PM probe
  		5-8:	insertion of one additonal base A,C,G or T
             	9:	deletion of the base at the corresponding position


 1 COM1-A RNA 3-TTGAGCGATATTACTG-5 5-Cy3-AACUCGCUAUAAUGACCUGGACUG-3  1  1 3-TATGAGCGATATTACTG-5 34746.469136 18567.836735 0.871326
 1 COM1-A RNA 3-TTGAGCGATATTACTG-5 5-Cy3-AACUCGCUAUAAUGACCUGGACUG-3  1  2 3-TCTGAGCGATATTACTG-5 32768.000000 18923.102041 0.731640
 1 COM1-A RNA 3-TTGAGCGATATTACTG-5 5-Cy3-AACUCGCUAUAAUGACCUGGACUG-3  1  3 3-TGTGAGCGATATTACTG-5 36705.975309 18964.897959 0.935469
 1 COM1-A RNA 3-TTGAGCGATATTACTG-5 5-Cy3-AACUCGCUAUAAUGACCUGGACUG-3  1  4 3-TTTGAGCGATATTACTG-5 36418.370370 18959.673469 0.920833
 1 COM1-A RNA 3-TTGAGCGATATTACTG-5 5-Cy3-AACUCGCUAUAAUGACCUGGACUG-3  1  5 3-TTATGAGCGATATTACTG-5 31646.024691 18646.204082 0.697183
 1 COM1-A RNA 3-TTGAGCGATATTACTG-5 5-Cy3-AACUCGCUAUAAUGACCUGGACUG-3  1  6 3-TTCTGAGCGATATTACTG-5 30182.716049 18708.897959 0.613281
 1 COM1-A RNA 3-TTGAGCGATATTACTG-5 5-Cy3-AACUCGCUAUAAUGACCUGGACUG-3  1  7 3-TTGTGAGCGATATTACTG-5 33637.135802 18735.020408 0.795415
 1 COM1-A RNA 3-TTGAGCGATATTACTG-5 5-Cy3-AACUCGCUAUAAUGACCUGGACUG-3  1  8 3-TTTTGAGCGATATTACTG-5 32565.728395 19189.551020 0.697055
 1 COM1-A RNA 3-TTGAGCGATATTACTG-5 5-Cy3-AACUCGCUAUAAUGACCUGGACUG-3  1  9 3-TTGAGCGATATTACTG-5 37534.024691 18834.285714 0.992856
 1 COM1-A RNA 3-TTGAGCGATATTACTG-5 5-Cy3-AACUCGCUAUAAUGACCUGGACUG-3  2  1 3-TTAGAGCGATATTACTG-5 30375.506173 19105.959184 0.589845
 1 COM1-A RNA 3-TTGAGCGATATTACTG-5 5-Cy3-AACUCGCUAUAAUGACCUGGACUG-3  2  2 3-TTCGAGCGATATTACTG-5 27233.975309 18865.632653 0.443576
 1 COM1-A RNA 3-TTGAGCGATATTACTG-5 5-Cy3-AACUCGCUAUAAUGACCUGGACUG-3  2  3 3-TTGGAGCGATATTACTG-5 34016.395062 18933.551020 0.796620
 1 COM1-A RNA 3-TTGAGCGATATTACTG-5 5-Cy3-AACUCGCUAUAAUGACCUGGACUG-3  2  4 3-TTTGAGCGATATTACTG-5 38039.703704 18860.408163 1.016908
 1 COM1-A RNA 3-TTGAGCGATATTACTG-5 5-Cy3-AACUCGCUAUAAUGACCUGGACUG-3  2  5 3-TTTAGAGCGATATTACTG-5 29762.370370 18766.367347 0.585942
 1 COM1-A RNA 3-TTGAGCGATATTACTG-5 5-Cy3-AACUCGCUAUAAUGACCUGGACUG-3  2  6 3-TTTCGAGCGATATTACTG-5 26911.604938 18802.938776 0.431245
 1 COM1-A RNA 3-TTGAGCGATATTACTG-5 5-Cy3-AACUCGCUAUAAUGACCUGGACUG-3  2  7 3-TTTGGAGCGATATTACTG-5 30217.481481 18588.734694 0.625580
 1 COM1-A RNA 3-TTGAGCGATATTACTG-5 5-Cy3-AACUCGCUAUAAUGACCUGGACUG-3  2  8 3-TTTTGAGCGATATTACTG-5 32344.493827 18593.959184 0.739516
 1 COM1-A RNA 3-TTGAGCGATATTACTG-5 5-Cy3-AACUCGCUAUAAUGACCUGGACUG-3  2  9 3-TTGAGCGATATTACTG-5 35495.506173 18562.612245 0.912204
 1 COM1-A RNA 3-TTGAGCGATATTACTG-5 5-Cy3-AACUCGCUAUAAUGACCUGGACUG-3  3  1 3-TTTAAGCGATATTACTG-5 23991.308642 18609.632653 0.289188
 1 COM1-A RNA 3-TTGAGCGATATTACTG-5 5-Cy3-AACUCGCUAUAAUGACCUGGACUG-3  3  2 3-TTTCAGCGATATTACTG-5 23311.802469 18484.244898 0.261171
 1 COM1-A RNA 3-TTGAGCGATATTACTG-5 5-Cy3-AACUCGCUAUAAUGACCUGGACUG-3  3  3 3-TTTGAGCGATATTACTG-5 37003.061728 18682.775510 0.980598
 1 COM1-A RNA 3-TTGAGCGATATTACTG-5 5-Cy3-AACUCGCUAUAAUGACCUGGACUG-3  3  4 3-TTTTAGCGATATTACTG-5 24101.925926 18400.653061 0.309841
 1 COM1-A RNA 3-TTGAGCGATATTACTG-5 5-Cy3-AACUCGCUAUAAUGACCUGGACUG-3  3  5 3-TTTGAAGCGATATTACTG-5 25555.753086 18426.775510 0.386881
 1 COM1-A RNA 3-TTGAGCGATATTACTG-5 5-Cy3-AACUCGCUAUAAUGACCUGGACUG-3  3  6 3-TTTGCAGCGATATTACTG-5 25050.074074 18745.469388 0.336327
 1 COM1-A RNA 3-TTGAGCGATATTACTG-5 5-Cy3-AACUCGCUAUAAUGACCUGGACUG-3  3  7 3-TTTGGAGCGATATTACTG-5 30375.506173 18416.326531 0.649379
 1 COM1-A RNA 3-TTGAGCGATATTACTG-5 5-Cy3-AACUCGCUAUAAUGACCUGGACUG-3  3  8 3-TTTGTAGCGATATTACTG-5 27350.913580 18317.061224 0.493193
 1 COM1-A RNA 3-TTGAGCGATATTACTG-5 5-Cy3-AACUCGCUAUAAUGACCUGGACUG-3  3  9 3-TTTAGCGATATTACTG-5 23589.925926 18270.040816 0.291181
 1 COM1-A RNA 3-TTGAGCGATATTACTG-5 5-Cy3-AACUCGCUAUAAUGACCUGGACUG-3  4  1 3-TTTGAGCGATATTACTG-5 35400.691358 18489.469388 0.914641
 1 COM1-A RNA 3-TTGAGCGATATTACTG-5 5-Cy3-AACUCGCUAUAAUGACCUGGACUG-3  4  2 3-TTTGCGCGATATTACTG-5 20672.790123 18264.816327 0.131837
 1 COM1-A RNA 3-TTGAGCGATATTACTG-5 5-Cy3-AACUCGCUAUAAUGACCUGGACUG-3  4  3 3-TTTGGGCGATATTACTG-5 23852.246914 18259.591837 0.306286
 1 COM1-A RNA 3-TTGAGCGATATTACTG-5 5-Cy3-AACUCGCUAUAAUGACCUGGACUG-3  4  4 3-TTTGTGCGATATTACTG-5 23703.703704 18212.571429 0.301502
 1 COM1-A RNA 3-TTGAGCGATATTACTG-5 5-Cy3-AACUCGCUAUAAUGACCUGGACUG-3  4  5 3-TTTGAAGCGATATTACTG-5 26007.703704 18562.612245 0.401080
 1 COM1-A RNA 3-TTGAGCGATATTACTG-5 5-Cy3-AACUCGCUAUAAUGACCUGGACUG-3  4  6 3-TTTGACGCGATATTACTG-5 23071.604938 18536.489796 0.244659
 1 COM1-A RNA 3-TTGAGCGATATTACTG-5 5-Cy3-AACUCGCUAUAAUGACCUGGACUG-3  4  7 3-TTTGAGGCGATATTACTG-5 25106.962963 18353.632653 0.367956
 1 COM1-A RNA 3-TTGAGCGATATTACTG-5 5-Cy3-AACUCGCUAUAAUGACCUGGACUG-3  4  8 3-TTTGATGCGATATTACTG-5 23100.049383 18515.591837 0.247600
 1 COM1-A RNA 3-TTGAGCGATATTACTG-5 5-Cy3-AACUCGCUAUAAUGACCUGGACUG-3  4  9 3-TTTGGCGATATTACTG-5 23381.333333 18181.224490 0.286015
 1 COM1-A RNA 3-TTGAGCGATATTACTG-5 5-Cy3-AACUCGCUAUAAUGACCUGGACUG-3  5  1 3-TTTGAACGATATTACTG-5 23311.802469 19654.530612 0.186078
 1 COM1-A RNA 3-TTGAGCGATATTACTG-5 5-Cy3-AACUCGCUAUAAUGACCUGGACUG-3  5  2 3-TTTGACCGATATTACTG-5 24661.333333 19398.530612 0.271299
 1 COM1-A RNA 3-TTGAGCGATATTACTG-5 5-Cy3-AACUCGCUAUAAUGACCUGGACUG-3  5  3 3-TTTGAGCGATATTACTG-5 39487.209877 19382.857143 1.037223
 1 COM1-A RNA 3-TTGAGCGATATTACTG-5 5-Cy3-AACUCGCUAUAAUGACCUGGACUG-3  5  4 3-TTTGATCGATATTACTG-5 21526.123457 19377.632653 0.110875
 1 COM1-A RNA 3-TTGAGCGATATTACTG-5 5-Cy3-AACUCGCUAUAAUGACCUGGACUG-3  5  5 3-TTTGAGACGATATTACTG-5 26089.876543 19335.836735 0.349302
 1 COM1-A RNA 3-TTGAGCGATATTACTG-5 5-Cy3-AACUCGCUAUAAUGACCUGGACUG-3  5  6 3-TTTGAGCCGATATTACTG-5 25865.481481 19633.632653 0.317407
 1 COM1-A RNA 3-TTGAGCGATATTACTG-5 5-Cy3-AACUCGCUAUAAUGACCUGGACUG-3  5  7 3-TTTGAGGCGATATTACTG-5 28216.888889 19529.142857 0.444861
 1 COM1-A RNA 3-TTGAGCGATATTACTG-5 5-Cy3-AACUCGCUAUAAUGACCUGGACUG-3  5  8 3-TTTGAGTCGATATTACTG-5 27464.691358 19565.714286 0.403715
 1 COM1-A RNA 3-TTGAGCGATATTACTG-5 5-Cy3-AACUCGCUAUAAUGACCUGGACUG-3  5  9 3-TTTGACGATATTACTG-5 23431.901235 18980.571429 0.234520
 1 COM1-A RNA 3-TTGAGCGATATTACTG-5 5-Cy3-AACUCGCUAUAAUGACCUGGACUG-3  6  1 3-TTTGAGAGATATTACTG-5 21491.358025 19027.591837 0.129484
 1 COM1-A RNA 3-TTGAGCGATATTACTG-5 5-Cy3-AACUCGCUAUAAUGACCUGGACUG-3  6  2 3-TTTGAGCGATATTACTG-5 40062.419753 19309.714286 1.074729
 1 COM1-A RNA 3-TTGAGCGATATTACTG-5 5-Cy3-AACUCGCUAUAAUGACCUGGACUG-3  6  3 3-TTTGAGGGATATTACTG-5 22559.604938 19179.102041 0.176260
 1 COM1-A RNA 3-TTGAGCGATATTACTG-5 5-Cy3-AACUCGCUAUAAUGACCUGGACUG-3  6  4 3-TTTGAGTGATATTACTG-5 26241.580247 18682.775510 0.404587
 1 COM1-A RNA 3-TTGAGCGATATTACTG-5 5-Cy3-AACUCGCUAUAAUGACCUGGACUG-3  6  5 3-TTTGAGCAGATATTACTG-5 22369.975309 18651.428571 0.199371
 1 COM1-A RNA 3-TTGAGCGATATTACTG-5 5-Cy3-AACUCGCUAUAAUGACCUGGACUG-3  6  6 3-TTTGAGCCGATATTACTG-5 27679.604938 19027.591837 0.454709
 1 COM1-A RNA 3-TTGAGCGATATTACTG-5 5-Cy3-AACUCGCUAUAAUGACCUGGACUG-3  6  7 3-TTTGAGCGGATATTACTG-5 28292.740741 19058.938776 0.484487
 1 COM1-A RNA 3-TTGAGCGATATTACTG-5 5-Cy3-AACUCGCUAUAAUGACCUGGACUG-3  6  8 3-TTTGAGCTGATATTACTG-5 25682.172840 19137.306122 0.341995
 1 COM1-A RNA 3-TTGAGCGATATTACTG-5 5-Cy3-AACUCGCUAUAAUGACCUGGACUG-3  6  9 3-TTTGAGGATATTACTG-5 21576.691358 19132.081633 0.127775
 1 COM1-A RNA 3-TTGAGCGATATTACTG-5 5-Cy3-AACUCGCUAUAAUGACCUGGACUG-3  7  1 3-TTTGAGCAATATTACTG-5 20407.308642 18322.285714 0.113797
 1 COM1-A RNA 3-TTGAGCGATATTACTG-5 5-Cy3-AACUCGCUAUAAUGACCUGGACUG-3  7  2 3-TTTGAGCCATATTACTG-5 20246.123457 18322.285714 0.105000
 1 COM1-A RNA 3-TTGAGCGATATTACTG-5 5-Cy3-AACUCGCUAUAAUGACCUGGACUG-3  7  3 3-TTTGAGCGATATTACTG-5 38207.209877 18458.122449 1.069940
 1 COM1-A RNA 3-TTGAGCGATATTACTG-5 5-Cy3-AACUCGCUAUAAUGACCUGGACUG-3  7  4 3-TTTGAGCTATATTACTG-5 20514.765432 18625.306122 0.101446
 1 COM1-A RNA 3-TTGAGCGATATTACTG-5 5-Cy3-AACUCGCUAUAAUGACCUGGACUG-3  7  5 3-TTTGAGCGAATATTACTG-5 25157.530864 18484.244898 0.361026
 1 COM1-A RNA 3-TTGAGCGATATTACTG-5 5-Cy3-AACUCGCUAUAAUGACCUGGACUG-3  7  6 3-TTTGAGCGCATATTACTG-5 23887.012346 18849.959184 0.267218
 1 COM1-A RNA 3-TTGAGCGATATTACTG-5 5-Cy3-AACUCGCUAUAAUGACCUGGACUG-3  7  7 3-TTTGAGCGGATATTACTG-5 27012.740741 18202.122449 0.484043
 1 COM1-A RNA 3-TTGAGCGATATTACTG-5 5-Cy3-AACUCGCUAUAAUGACCUGGACUG-3  7  8 3-TTTGAGCGTATATTACTG-5 25814.913580 18437.224490 0.400152
 1 COM1-A RNA 3-TTGAGCGATATTACTG-5 5-Cy3-AACUCGCUAUAAUGACCUGGACUG-3  7  9 3-TTTGAGCATATTACTG-5 21229.037037 18688.000000 0.135972
 1 COM1-A RNA 3-TTGAGCGATATTACTG-5 5-Cy3-AACUCGCUAUAAUGACCUGGACUG-3  8  1 3-TTTGAGCGATATTACTG-5 36358.320988 18270.040816 0.990051
 1 COM1-A RNA 3-TTGAGCGATATTACTG-5 5-Cy3-AACUCGCUAUAAUGACCUGGACUG-3  8  2 3-TTTGAGCGCTATTACTG-5 19809.975309 18066.285714 0.096516
 1 COM1-A RNA 3-TTGAGCGATATTACTG-5 5-Cy3-AACUCGCUAUAAUGACCUGGACUG-3  8  3 3-TTTGAGCGGTATTACTG-5 23261.234568 18034.938776 0.289787
 1 COM1-A RNA 3-TTGAGCGATATTACTG-5 5-Cy3-AACUCGCUAUAAUGACCUGGACUG-3  8  4 3-TTTGAGCGTTATTACTG-5 23131.654321 18353.632653 0.260331
 1 COM1-A RNA 3-TTGAGCGATATTACTG-5 5-Cy3-AACUCGCUAUAAUGACCUGGACUG-3  8  5 3-TTTGAGCGAATATTACTG-5 23612.049383 18024.489796 0.309998
 1 COM1-A RNA 3-TTGAGCGATATTACTG-5 5-Cy3-AACUCGCUAUAAUGACCUGGACUG-3  8  6 3-TTTGAGCGACTATTACTG-5 24250.469136 18348.408163 0.321666
 1 COM1-A RNA 3-TTGAGCGATATTACTG-5 5-Cy3-AACUCGCUAUAAUGACCUGGACUG-3  8  7 3-TTTGAGCGAGTATTACTG-5 24060.839506 18191.673469 0.322629
 1 COM1-A RNA 3-TTGAGCGATATTACTG-5 5-Cy3-AACUCGCUAUAAUGACCUGGACUG-3  8  8 3-TTTGAGCGATTATTACTG-5 25179.654321 17883.428571 0.407988
 1 COM1-A RNA 3-TTGAGCGATATTACTG-5 5-Cy3-AACUCGCUAUAAUGACCUGGACUG-3  8  9 3-TTTGAGCGTATTACTG-5 21870.617284 18259.591837 0.197760
 1 COM1-A RNA 3-TTGAGCGATATTACTG-5 5-Cy3-AACUCGCUAUAAUGACCUGGACUG-3  9  1 3-TTTGAGCGAAATTACTG-5 23618.370370 19920.979592 0.185603
 1 COM1-A RNA 3-TTGAGCGATATTACTG-5 5-Cy3-AACUCGCUAUAAUGACCUGGACUG-3  9  2 3-TTTGAGCGACATTACTG-5 23548.839506 19523.918367 0.206153
 1 COM1-A RNA 3-TTGAGCGATATTACTG-5 5-Cy3-AACUCGCUAUAAUGACCUGGACUG-3  9  3 3-TTTGAGCGAGATTACTG-5 25685.333333 19873.959184 0.292411
 1 COM1-A RNA 3-TTGAGCGATATTACTG-5 5-Cy3-AACUCGCUAUAAUGACCUGGACUG-3  9  4 3-TTTGAGCGATATTACTG-5 40368.987654 19649.306122 1.054474
 1 COM1-A RNA 3-TTGAGCGATATTACTG-5 5-Cy3-AACUCGCUAUAAUGACCUGGACUG-3  9  5 3-TTTGAGCGATAATTACTG-5 29101.827160 19649.306122 0.481061
 1 COM1-A RNA 3-TTGAGCGATATTACTG-5 5-Cy3-AACUCGCUAUAAUGACCUGGACUG-3  9  6 3-TTTGAGCGATCATTACTG-5 25302.913580 19424.653061 0.302619
 1 COM1-A RNA 3-TTGAGCGATATTACTG-5 5-Cy3-AACUCGCUAUAAUGACCUGGACUG-3  9  7 3-TTTGAGCGATGATTACTG-5 27154.962963 19894.857143 0.364924
 1 COM1-A RNA 3-TTGAGCGATATTACTG-5 5-Cy3-AACUCGCUAUAAUGACCUGGACUG-3  9  8 3-TTTGAGCGATTATTACTG-5 29793.975309 19414.204082 0.534648
 1 COM1-A RNA 3-TTGAGCGATATTACTG-5 5-Cy3-AACUCGCUAUAAUGACCUGGACUG-3  9  9 3-TTTGAGCGAATTACTG-5 24452.740741 19941.877551 0.226201
 1 COM1-A RNA 3-TTGAGCGATATTACTG-5 5-Cy3-AACUCGCUAUAAUGACCUGGACUG-3 10  1 3-TTTGAGCGATATTACTG-5 39171.160494 18991.020408 1.062615
 1 COM1-A RNA 3-TTGAGCGATATTACTG-5 5-Cy3-AACUCGCUAUAAUGACCUGGACUG-3 10  2 3-TTTGAGCGATCTTACTG-5 22878.814815 19215.673469 0.190633
 1 COM1-A RNA 3-TTGAGCGATATTACTG-5 5-Cy3-AACUCGCUAUAAUGACCUGGACUG-3 10  3 3-TTTGAGCGATGTTACTG-5 25644.246914 19053.714286 0.345892
 1 COM1-A RNA 3-TTGAGCGATATTACTG-5 5-Cy3-AACUCGCUAUAAUGACCUGGACUG-3 10  4 3-TTTGAGCGATTTTACTG-5 25972.938272 19361.959184 0.341442
 1 COM1-A RNA 3-TTGAGCGATATTACTG-5 5-Cy3-AACUCGCUAUAAUGACCUGGACUG-3 10  5 3-TTTGAGCGATAATTACTG-5 27196.049383 18656.653061 0.457713
 1 COM1-A RNA 3-TTGAGCGATATTACTG-5 5-Cy3-AACUCGCUAUAAUGACCUGGACUG-3 10  6 3-TTTGAGCGATACTTACTG-5 27850.271605 19487.346939 0.429146
 1 COM1-A RNA 3-TTGAGCGATATTACTG-5 5-Cy3-AACUCGCUAUAAUGACCUGGACUG-3 10  7 3-TTTGAGCGATAGTTACTG-5 28368.592593 19022.367347 0.491328
 1 COM1-A RNA 3-TTGAGCGATATTACTG-5 5-Cy3-AACUCGCUAUAAUGACCUGGACUG-3 10  8 3-TTTGAGCGATATTTACTG-5 31987.358025 18682.775510 0.712131
 1 COM1-A RNA 3-TTGAGCGATATTACTG-5 5-Cy3-AACUCGCUAUAAUGACCUGGACUG-3 10  9 3-TTTGAGCGATTTACTG-5 25871.802469 19085.061224 0.355605
 1 COM1-A RNA 3-TTGAGCGATATTACTG-5 5-Cy3-AACUCGCUAUAAUGACCUGGACUG-3 11  1 3-TTTGAGCGATAATACTG-5 22382.617284 18552.163265 0.206469
 1 COM1-A RNA 3-TTGAGCGATATTACTG-5 5-Cy3-AACUCGCUAUAAUGACCUGGACUG-3 11  2 3-TTTGAGCGATACTACTG-5 21077.333333 17857.306122 0.180320
 1 COM1-A RNA 3-TTGAGCGATATTACTG-5 5-Cy3-AACUCGCUAUAAUGACCUGGACUG-3 11  3 3-TTTGAGCGATAGTACTG-5 21434.469136 18311.836735 0.170525
 1 COM1-A RNA 3-TTGAGCGATATTACTG-5 5-Cy3-AACUCGCUAUAAUGACCUGGACUG-3 11  4 3-TTTGAGCGATATTACTG-5 37723.654321 18311.836735 1.060069
 1 COM1-A RNA 3-TTGAGCGATATTACTG-5 5-Cy3-AACUCGCUAUAAUGACCUGGACUG-3 11  5 3-TTTGAGCGATATATACTG-5 24108.246914 17993.142857 0.339857
 1 COM1-A RNA 3-TTGAGCGATATTACTG-5 5-Cy3-AACUCGCUAUAAUGACCUGGACUG-3 11  6 3-TTTGAGCGATATCTACTG-5 24898.370370 18447.673469 0.349675
 1 COM1-A RNA 3-TTGAGCGATATTACTG-5 5-Cy3-AACUCGCUAUAAUGACCUGGACUG-3 11  7 3-TTTGAGCGATATGTACTG-5 26330.074074 18479.020408 0.424863
 1 COM1-A RNA 3-TTGAGCGATATTACTG-5 5-Cy3-AACUCGCUAUAAUGACCUGGACUG-3 11  8 3-TTTGAGCGATATTTACTG-5 30135.308642 18170.775510 0.658449
 1 COM1-A RNA 3-TTGAGCGATATTACTG-5 5-Cy3-AACUCGCUAUAAUGACCUGGACUG-3 11  9 3-TTTGAGCGATATACTG-5 22502.716049 18264.816327 0.232025
 1 COM1-A RNA 3-TTGAGCGATATTACTG-5 5-Cy3-AACUCGCUAUAAUGACCUGGACUG-3 12  1 3-TTTGAGCGATATAACTG-5 19980.641975 17491.591837 0.142300
 1 COM1-A RNA 3-TTGAGCGATATTACTG-5 5-Cy3-AACUCGCUAUAAUGACCUGGACUG-3 12  2 3-TTTGAGCGATATCACTG-5 20107.061728 17402.775510 0.155394
 1 COM1-A RNA 3-TTGAGCGATATTACTG-5 5-Cy3-AACUCGCUAUAAUGACCUGGACUG-3 12  3 3-TTTGAGCGATATGACTG-5 23074.765432 18186.448980 0.268789
 1 COM1-A RNA 3-TTGAGCGATATTACTG-5 5-Cy3-AACUCGCUAUAAUGACCUGGACUG-3 12  4 3-TTTGAGCGATATTACTG-5 35593.481481 17684.897959 1.012648
 1 COM1-A RNA 3-TTGAGCGATATTACTG-5 5-Cy3-AACUCGCUAUAAUGACCUGGACUG-3 12  5 3-TTTGAGCGATATTAACTG-5 25173.333333 17569.959184 0.432749
 1 COM1-A RNA 3-TTGAGCGATATTACTG-5 5-Cy3-AACUCGCUAUAAUGACCUGGACUG-3 12  6 3-TTTGAGCGATATTCACTG-5 22755.555556 17392.326531 0.308368
 1 COM1-A RNA 3-TTGAGCGATATTACTG-5 5-Cy3-AACUCGCUAUAAUGACCUGGACUG-3 12  7 3-TTTGAGCGATATTGACTG-5 22733.432099 17340.081633 0.311034
 1 COM1-A RNA 3-TTGAGCGATATTACTG-5 5-Cy3-AACUCGCUAUAAUGACCUGGACUG-3 12  8 3-TTTGAGCGATATTTACTG-5 28788.938272 17737.142857 0.623088
 1 COM1-A RNA 3-TTGAGCGATATTACTG-5 5-Cy3-AACUCGCUAUAAUGACCUGGACUG-3 12  9 3-TTTGAGCGATATACTG-5 20742.320988 17455.020408 0.188330
 1 COM1-A RNA 3-TTGAGCGATATTACTG-5 5-Cy3-AACUCGCUAUAAUGACCUGGACUG-3 13  1 3-TTTGAGCGATATTACTG-5 41478.320988 19294.040816 1.149800
 1 COM1-A RNA 3-TTGAGCGATATTACTG-5 5-Cy3-AACUCGCUAUAAUGACCUGGACUG-3 13  2 3-TTTGAGCGATATTCCTG-5 24174.617284 19466.448980 0.241861
 1 COM1-A RNA 3-TTGAGCGATATTACTG-5 5-Cy3-AACUCGCUAUAAUGACCUGGACUG-3 13  3 3-TTTGAGCGATATTGCTG-5 25246.024691 19602.285714 0.287912
 1 COM1-A RNA 3-TTGAGCGATATTACTG-5 5-Cy3-AACUCGCUAUAAUGACCUGGACUG-3 13  4 3-TTTGAGCGATATTTCTG-5 25625.283951 19607.510204 0.306912
 1 COM1-A RNA 3-TTGAGCGATATTACTG-5 5-Cy3-AACUCGCUAUAAUGACCUGGACUG-3 13  5 3-TTTGAGCGATATTAACTG-5 30103.703704 19544.816327 0.540240
 1 COM1-A RNA 3-TTGAGCGATATTACTG-5 5-Cy3-AACUCGCUAUAAUGACCUGGACUG-3 13  6 3-TTTGAGCGATATTACCTG-5 35602.962963 19664.979592 0.810475
 1 COM1-A RNA 3-TTGAGCGATATTACTG-5 5-Cy3-AACUCGCUAUAAUGACCUGGACUG-3 13  7 3-TTTGAGCGATATTAGCTG-5 24424.296296 19236.571429 0.269680
 1 COM1-A RNA 3-TTGAGCGATATTACTG-5 5-Cy3-AACUCGCUAUAAUGACCUGGACUG-3 13  8 3-TTTGAGCGATATTATCTG-5 26636.641975 18849.959184 0.413088
 1 COM1-A RNA 3-TTGAGCGATATTACTG-5 5-Cy3-AACUCGCUAUAAUGACCUGGACUG-3 13  9 3-TTTGAGCGATATTCTG-5 23972.345679 19638.857143 0.220659
 1 COM1-A RNA 3-TTGAGCGATATTACTG-5 5-Cy3-AACUCGCUAUAAUGACCUGGACUG-3 14  1 3-TTTGAGCGATATTAATG-5 23286.518519 19017.142857 0.224501
 1 COM1-A RNA 3-TTGAGCGATATTACTG-5 5-Cy3-AACUCGCUAUAAUGACCUGGACUG-3 14  2 3-TTTGAGCGATATTACTG-5 40157.234568 18656.653061 1.152435
 1 COM1-A RNA 3-TTGAGCGATATTACTG-5 5-Cy3-AACUCGCUAUAAUGACCUGGACUG-3 14  3 3-TTTGAGCGATATTAGTG-5 20808.691358 18458.122449 0.127346
 1 COM1-A RNA 3-TTGAGCGATATTACTG-5 5-Cy3-AACUCGCUAUAAUGACCUGGACUG-3 14  4 3-TTTGAGCGATATTATTG-5 24117.728395 18055.836735 0.335730
 1 COM1-A RNA 3-TTGAGCGATATTACTG-5 5-Cy3-AACUCGCUAUAAUGACCUGGACUG-3 14  5 3-TTTGAGCGATATTACATG-5 26352.197531 18813.387755 0.400715
 1 COM1-A RNA 3-TTGAGCGATATTACTG-5 5-Cy3-AACUCGCUAUAAUGACCUGGACUG-3 14  6 3-TTTGAGCGATATTACCTG-5 34228.148148 18557.387755 0.844449
 1 COM1-A RNA 3-TTGAGCGATATTACTG-5 5-Cy3-AACUCGCUAUAAUGACCUGGACUG-3 14  7 3-TTTGAGCGATATTACGTG-5 26500.740741 19079.836735 0.388940
 1 COM1-A RNA 3-TTGAGCGATATTACTG-5 5-Cy3-AACUCGCUAUAAUGACCUGGACUG-3 14  8 3-TTTGAGCGATATTACTTG-5 31860.938272 19006.693878 0.676301
 1 COM1-A RNA 3-TTGAGCGATATTACTG-5 5-Cy3-AACUCGCUAUAAUGACCUGGACUG-3 14  9 3-TTTGAGCGATATTATG-5 22531.160494 18599.183673 0.211406
 1 COM1-A RNA 3-TTGAGCGATATTACTG-5 5-Cy3-AACUCGCUAUAAUGACCUGGACUG-3 15  1 3-TTTGAGCGATATTACAG-5 22932.543210 17946.122449 0.277855
 1 COM1-A RNA 3-TTGAGCGATATTACTG-5 5-Cy3-AACUCGCUAUAAUGACCUGGACUG-3 15  2 3-TTTGAGCGATATTACCG-5 23687.901235 17695.346939 0.338651
 1 COM1-A RNA 3-TTGAGCGATATTACTG-5 5-Cy3-AACUCGCUAUAAUGACCUGGACUG-3 15  3 3-TTTGAGCGATATTACGG-5 22926.222222 17131.102041 0.338281
 1 COM1-A RNA 3-TTGAGCGATATTACTG-5 5-Cy3-AACUCGCUAUAAUGACCUGGACUG-3 15  4 3-TTTGAGCGATATTACTG-5 39673.679012 17893.877551 1.217165
 1 COM1-A RNA 3-TTGAGCGATATTACTG-5 5-Cy3-AACUCGCUAUAAUGACCUGGACUG-3 15  5 3-TTTGAGCGATATTACTAG-5 26314.271605 17507.265306 0.503049
 1 COM1-A RNA 3-TTGAGCGATATTACTG-5 5-Cy3-AACUCGCUAUAAUGACCUGGACUG-3 15  6 3-TTTGAGCGATATTACTCG-5 27189.728395 17057.959184 0.593961
 1 COM1-A RNA 3-TTGAGCGATATTACTG-5 5-Cy3-AACUCGCUAUAAUGACCUGGACUG-3 15  7 3-TTTGAGCGATATTACTGG-5 46051.555556 18510.367347 1.487879
 1 COM1-A RNA 3-TTGAGCGATATTACTG-5 5-Cy3-AACUCGCUAUAAUGACCUGGACUG-3 15  8 3-TTTGAGCGATATTACTTG-5 30154.271605 17935.673469 0.681246
 1 COM1-A RNA 3-TTGAGCGATATTACTG-5 5-Cy3-AACUCGCUAUAAUGACCUGGACUG-3 15  9 3-TTTGAGCGATATTACG-5 21709.432099 17538.612245 0.237808
 1 COM1-A RNA 3-TTGAGCGATATTACTG-5 5-Cy3-AACUCGCUAUAAUGACCUGGACUG-3 16  1 3-TTTGAGCGATATTACTA-5 23055.802469 17214.693878 0.339309
 1 COM1-A RNA 3-TTGAGCGATATTACTG-5 5-Cy3-AACUCGCUAUAAUGACCUGGACUG-3 16  2 3-TTTGAGCGATATTACTC-5 23024.197531 17178.122449 0.340321
 1 COM1-A RNA 3-TTGAGCGATATTACTG-5 5-Cy3-AACUCGCUAUAAUGACCUGGACUG-3 16  3 3-TTTGAGCGATATTACTG-5 34765.432099 17282.612245 1.011584
 1 COM1-A RNA 3-TTGAGCGATATTACTG-5 5-Cy3-AACUCGCUAUAAUGACCUGGACUG-3 16  4 3-TTTGAGCGATATTACTT-5 22780.839506 17052.734694 0.335905
 1 COM1-A RNA 3-TTGAGCGATATTACTG-5 5-Cy3-AACUCGCUAUAAUGACCUGGACUG-3 16  5 3-TTTGAGCGATATTACTGA-5 31728.197531 16979.591837 0.868608
 1 COM1-A RNA 3-TTGAGCGATATTACTG-5 5-Cy3-AACUCGCUAUAAUGACCUGGACUG-3 16  6 3-TTTGAGCGATATTACTGC-5 33602.370370 17329.632653 0.939012
 1 COM1-A RNA 3-TTGAGCGATATTACTG-5 5-Cy3-AACUCGCUAUAAUGACCUGGACUG-3 16  7 3-TTTGAGCGATATTACTGG-5 39743.209877 17157.224490 1.316413
 1 COM1-A RNA 3-TTGAGCGATATTACTG-5 5-Cy3-AACUCGCUAUAAUGACCUGGACUG-3 16  8 3-TTTGAGCGATATTACTGT-5 31266.765432 17324.408163 0.804781
 1 COM1-A RNA 3-TTGAGCGATATTACTG-5 5-Cy3-AACUCGCUAUAAUGACCUGGACUG-3 16  9 3-TTTGAGCGATATTACT-5 23915.456790 16697.469388 0.432280

 2 COM2-A RNA 3-AGCGATATTACTGGAC-5 5-Cy3-AACUCGCUAUAAUGACCUGGACUG-3  1  1 3-TAGCGATATTACTGGAC-5 43425.185185 18468.571429 1.351302
 2 COM2-A RNA 3-AGCGATATTACTGGAC-5 5-Cy3-AACUCGCUAUAAUGACCUGGACUG-3  1  2 3-TCGCGATATTACTGGAC-5 31481.679012 18134.204082 0.736039
 2 COM2-A RNA 3-AGCGATATTACTGGAC-5 5-Cy3-AACUCGCUAUAAUGACCUGGACUG-3  1  3 3-TGGCGATATTACTGGAC-5 38646.518519 18217.795918 1.121361
 2 COM2-A RNA 3-AGCGATATTACTGGAC-5 5-Cy3-AACUCGCUAUAAUGACCUGGACUG-3  1  4 3-TTGCGATATTACTGGAC-5 36241.382716 17967.020408 1.017106
 2 COM2-A RNA 3-AGCGATATTACTGGAC-5 5-Cy3-AACUCGCUAUAAUGACCUGGACUG-3  1  5 3-TAAGCGATATTACTGGAC-5 42021.925926 17961.795918 1.339517
 2 COM2-A RNA 3-AGCGATATTACTGGAC-5 5-Cy3-AACUCGCUAUAAUGACCUGGACUG-3  1  6 3-TACGCGATATTACTGGAC-5 33520.197531 18499.918367 0.811911
 2 COM2-A RNA 3-AGCGATATTACTGGAC-5 5-Cy3-AACUCGCUAUAAUGACCUGGACUG-3  1  7 3-TAGGCGATATTACTGGAC-5 41250.765432 17805.061224 1.316800
 2 COM2-A RNA 3-AGCGATATTACTGGAC-5 5-Cy3-AACUCGCUAUAAUGACCUGGACUG-3  1  8 3-TATGCGATATTACTGGAC-5 38229.333333 18536.489796 1.062383
 2 COM2-A RNA 3-AGCGATATTACTGGAC-5 5-Cy3-AACUCGCUAUAAUGACCUGGACUG-3  1  9 3-TGCGATATTACTGGAC-5 35432.296296 18113.306122 0.956147
 2 COM2-A RNA 3-AGCGATATTACTGGAC-5 5-Cy3-AACUCGCUAUAAUGACCUGGACUG-3  2  1 3-TAACGATATTACTGGAC-5 31288.888889 17596.081633 0.778174
 2 COM2-A RNA 3-AGCGATATTACTGGAC-5 5-Cy3-AACUCGCUAUAAUGACCUGGACUG-3  2  2 3-TACCGATATTACTGGAC-5 30053.135802 18134.204082 0.657262
 2 COM2-A RNA 3-AGCGATATTACTGGAC-5 5-Cy3-AACUCGCUAUAAUGACCUGGACUG-3  2  3 3-TAGCGATATTACTGGAC-5 39537.777778 17512.489796 1.257690
 2 COM2-A RNA 3-AGCGATATTACTGGAC-5 5-Cy3-AACUCGCUAUAAUGACCUGGACUG-3  2  4 3-TATCGATATTACTGGAC-5 29477.925926 17846.857143 0.651715
 2 COM2-A RNA 3-AGCGATATTACTGGAC-5 5-Cy3-AACUCGCUAUAAUGACCUGGACUG-3  2  5 3-TAGACGATATTACTGGAC-5 34708.543210 17690.122449 0.962030
 2 COM2-A RNA 3-AGCGATATTACTGGAC-5 5-Cy3-AACUCGCUAUAAUGACCUGGACUG-3  2  6 3-TAGCCGATATTACTGGAC-5 31740.839506 18123.755102 0.751339
 2 COM2-A RNA 3-AGCGATATTACTGGAC-5 5-Cy3-AACUCGCUAUAAUGACCUGGACUG-3  2  7 3-TAGGCGATATTACTGGAC-5 37827.950617 18024.489796 1.098697
 2 COM2-A RNA 3-AGCGATATTACTGGAC-5 5-Cy3-AACUCGCUAUAAUGACCUGGACUG-3  2  8 3-TAGTCGATATTACTGGAC-5 31845.135802 17402.775510 0.829888
 2 COM2-A RNA 3-AGCGATATTACTGGAC-5 5-Cy3-AACUCGCUAUAAUGACCUGGACUG-3  2  9 3-TACGATATTACTGGAC-5 26870.518519 17664.000000 0.521202
 2 COM2-A RNA 3-AGCGATATTACTGGAC-5 5-Cy3-AACUCGCUAUAAUGACCUGGACUG-3  3  1 3-TAGAGATATTACTGGAC-5 24275.753086 16958.693878 0.431464
 2 COM2-A RNA 3-AGCGATATTACTGGAC-5 5-Cy3-AACUCGCUAUAAUGACCUGGACUG-3  3  2 3-TAGCGATATTACTGGAC-5 36788.148148 17643.102041 1.085129
 2 COM2-A RNA 3-AGCGATATTACTGGAC-5 5-Cy3-AACUCGCUAUAAUGACCUGGACUG-3  3  3 3-TAGGGATATTACTGGAC-5 23798.518519 17266.938776 0.378271
 2 COM2-A RNA 3-AGCGATATTACTGGAC-5 5-Cy3-AACUCGCUAUAAUGACCUGGACUG-3  3  4 3-TAGTGATATTACTGGAC-5 28333.827160 17376.653061 0.630569
 2 COM2-A RNA 3-AGCGATATTACTGGAC-5 5-Cy3-AACUCGCUAUAAUGACCUGGACUG-3  3  5 3-TAGCAGATATTACTGGAC-5 23368.691358 17188.571429 0.359548
 2 COM2-A RNA 3-AGCGATATTACTGGAC-5 5-Cy3-AACUCGCUAUAAUGACCUGGACUG-3  3  6 3-TAGCCGATATTACTGGAC-5 30773.728395 17277.387755 0.781156
 2 COM2-A RNA 3-AGCGATATTACTGGAC-5 5-Cy3-AACUCGCUAUAAUGACCUGGACUG-3  3  7 3-TAGCGGATATTACTGGAC-5 26481.777778 17491.591837 0.513972
 2 COM2-A RNA 3-AGCGATATTACTGGAC-5 5-Cy3-AACUCGCUAUAAUGACCUGGACUG-3  3  8 3-TAGCTGATATTACTGGAC-5 24417.975309 17319.183673 0.409880
 2 COM2-A RNA 3-AGCGATATTACTGGAC-5 5-Cy3-AACUCGCUAUAAUGACCUGGACUG-3  3  9 3-TAGGATATTACTGGAC-5 24977.382716 16916.897959 0.476475
 2 COM2-A RNA 3-AGCGATATTACTGGAC-5 5-Cy3-AACUCGCUAUAAUGACCUGGACUG-3  4  1 3-TAGCAATATTACTGGAC-5 18767.012346 16786.285714 0.117997
 2 COM2-A RNA 3-AGCGATATTACTGGAC-5 5-Cy3-AACUCGCUAUAAUGACCUGGACUG-3  4  2 3-TAGCCATATTACTGGAC-5 18906.074074 17209.469388 0.098586
 2 COM2-A RNA 3-AGCGATATTACTGGAC-5 5-Cy3-AACUCGCUAUAAUGACCUGGACUG-3  4  3 3-TAGCGATATTACTGGAC-5 36784.987654 17455.020408 1.107416
 2 COM2-A RNA 3-AGCGATATTACTGGAC-5 5-Cy3-AACUCGCUAUAAUGACCUGGACUG-3  4  4 3-TAGCTATATTACTGGAC-5 18921.876543 16859.428571 0.122332
 2 COM2-A RNA 3-AGCGATATTACTGGAC-5 5-Cy3-AACUCGCUAUAAUGACCUGGACUG-3  4  5 3-TAGCGAATATTACTGGAC-5 23017.876543 17240.816327 0.335080
 2 COM2-A RNA 3-AGCGATATTACTGGAC-5 5-Cy3-AACUCGCUAUAAUGACCUGGACUG-3  4  6 3-TAGCGCATATTACTGGAC-5 22019.160494 17162.448980 0.282985
 2 COM2-A RNA 3-AGCGATATTACTGGAC-5 5-Cy3-AACUCGCUAUAAUGACCUGGACUG-3  4  7 3-TAGCGGATATTACTGGAC-5 24534.913580 17204.244898 0.426097
 2 COM2-A RNA 3-AGCGATATTACTGGAC-5 5-Cy3-AACUCGCUAUAAUGACCUGGACUG-3  4  8 3-TAGCGTATATTACTGGAC-5 23909.135802 16681.795918 0.433247
 2 COM2-A RNA 3-AGCGATATTACTGGAC-5 5-Cy3-AACUCGCUAUAAUGACCUGGACUG-3  4  9 3-TAGCATATTACTGGAC-5 19481.283951 16922.122449 0.151232
 2 COM2-A RNA 3-AGCGATATTACTGGAC-5 5-Cy3-AACUCGCUAUAAUGACCUGGACUG-3  5  1 3-TAGCGATATTACTGGAC-5 43295.604938 18646.204082 1.321953
 2 COM2-A RNA 3-AGCGATATTACTGGAC-5 5-Cy3-AACUCGCUAUAAUGACCUGGACUG-3  5  2 3-TAGCGCTATTACTGGAC-5 22161.382716 18808.163265 0.178285
 2 COM2-A RNA 3-AGCGATATTACTGGAC-5 5-Cy3-AACUCGCUAUAAUGACCUGGACUG-3  5  3 3-TAGCGGTATTACTGGAC-5 26172.049383 18855.183673 0.388056
 2 COM2-A RNA 3-AGCGATATTACTGGAC-5 5-Cy3-AACUCGCUAUAAUGACCUGGACUG-3  5  4 3-TAGCGTTATTACTGGAC-5 25846.518519 18651.428571 0.385766
 2 COM2-A RNA 3-AGCGATATTACTGGAC-5 5-Cy3-AACUCGCUAUAAUGACCUGGACUG-3  5  5 3-TAGCGAATATTACTGGAC-5 28058.864198 19069.387755 0.471409
 2 COM2-A RNA 3-AGCGATATTACTGGAC-5 5-Cy3-AACUCGCUAUAAUGACCUGGACUG-3  5  6 3-TAGCGACTATTACTGGAC-5 27584.790123 18860.408163 0.462577
 2 COM2-A RNA 3-AGCGATATTACTGGAC-5 5-Cy3-AACUCGCUAUAAUGACCUGGACUG-3  5  7 3-TAGCGAGTATTACTGGAC-5 25369.283951 18688.000000 0.357517
 2 COM2-A RNA 3-AGCGATATTACTGGAC-5 5-Cy3-AACUCGCUAUAAUGACCUGGACUG-3  5  8 3-TAGCGATTATTACTGGAC-5 29149.234568 18536.489796 0.572533
 2 COM2-A RNA 3-AGCGATATTACTGGAC-5 5-Cy3-AACUCGCUAUAAUGACCUGGACUG-3  5  9 3-TAGCGTATTACTGGAC-5 23147.456790 18155.102041 0.274984
 2 COM2-A RNA 3-AGCGATATTACTGGAC-5 5-Cy3-AACUCGCUAUAAUGACCUGGACUG-3  6  1 3-TAGCGAAATTACTGGAC-5 22196.148148 18055.836735 0.229306
 2 COM2-A RNA 3-AGCGATATTACTGGAC-5 5-Cy3-AACUCGCUAUAAUGACCUGGACUG-3  6  2 3-TAGCGACATTACTGGAC-5 22079.209877 18411.102041 0.199233
 2 COM2-A RNA 3-AGCGATATTACTGGAC-5 5-Cy3-AACUCGCUAUAAUGACCUGGACUG-3  6  3 3-TAGCGAGATTACTGGAC-5 22502.716049 18108.081633 0.242689
 2 COM2-A RNA 3-AGCGATATTACTGGAC-5 5-Cy3-AACUCGCUAUAAUGACCUGGACUG-3  6  4 3-TAGCGATATTACTGGAC-5 41424.592593 18238.693878 1.271248
 2 COM2-A RNA 3-AGCGATATTACTGGAC-5 5-Cy3-AACUCGCUAUAAUGACCUGGACUG-3  6  5 3-TAGCGATAATTACTGGAC-5 25628.444444 18092.408163 0.416530
 2 COM2-A RNA 3-AGCGATATTACTGGAC-5 5-Cy3-AACUCGCUAUAAUGACCUGGACUG-3  6  6 3-TAGCGATCATTACTGGAC-5 23447.703704 18620.081633 0.259270
 2 COM2-A RNA 3-AGCGATATTACTGGAC-5 5-Cy3-AACUCGCUAUAAUGACCUGGACUG-3  6  7 3-TAGCGATGATTACTGGAC-5 23131.654321 18259.591837 0.266822
 2 COM2-A RNA 3-AGCGATATTACTGGAC-5 5-Cy3-AACUCGCUAUAAUGACCUGGACUG-3  6  8 3-TAGCGATTATTACTGGAC-5 27022.222222 17888.653061 0.510579
 2 COM2-A RNA 3-AGCGATATTACTGGAC-5 5-Cy3-AACUCGCUAUAAUGACCUGGACUG-3  6  9 3-TAGCGAATTACTGGAC-5 24263.111111 18630.530612 0.302331
 2 COM2-A RNA 3-AGCGATATTACTGGAC-5 5-Cy3-AACUCGCUAUAAUGACCUGGACUG-3  7  1 3-TAGCGATATTACTGGAC-5 39389.234568 17643.102041 1.232557
 2 COM2-A RNA 3-AGCGATATTACTGGAC-5 5-Cy3-AACUCGCUAUAAUGACCUGGACUG-3  7  2 3-TAGCGATCTTACTGGAC-5 21045.728395 17768.489796 0.184441
 2 COM2-A RNA 3-AGCGATATTACTGGAC-5 5-Cy3-AACUCGCUAUAAUGACCUGGACUG-3  7  3 3-TAGCGATGTTACTGGAC-5 24045.037037 17852.081633 0.346904
 2 COM2-A RNA 3-AGCGATATTACTGGAC-5 5-Cy3-AACUCGCUAUAAUGACCUGGACUG-3  7  4 3-TAGCGATTTTACTGGAC-5 23552.000000 18087.183673 0.302137
 2 COM2-A RNA 3-AGCGATATTACTGGAC-5 5-Cy3-AACUCGCUAUAAUGACCUGGACUG-3  7  5 3-TAGCGATAATTACTGGAC-5 26020.345679 17867.755102 0.456274
 2 COM2-A RNA 3-AGCGATATTACTGGAC-5 5-Cy3-AACUCGCUAUAAUGACCUGGACUG-3  7  6 3-TAGCGATACTTACTGGAC-5 26115.160494 17664.000000 0.478440
 2 COM2-A RNA 3-AGCGATATTACTGGAC-5 5-Cy3-AACUCGCUAUAAUGACCUGGACUG-3  7  7 3-TAGCGATAGTTACTGGAC-5 24307.358025 17852.081633 0.361598
 2 COM2-A RNA 3-AGCGATATTACTGGAC-5 5-Cy3-AACUCGCUAUAAUGACCUGGACUG-3  7  8 3-TAGCGATATTTACTGGAC-5 27173.925926 17669.224490 0.537924
 2 COM2-A RNA 3-AGCGATATTACTGGAC-5 5-Cy3-AACUCGCUAUAAUGACCUGGACUG-3  7  9 3-TAGCGATTTACTGGAC-5 25059.555556 17789.387755 0.408680
 2 COM2-A RNA 3-AGCGATATTACTGGAC-5 5-Cy3-AACUCGCUAUAAUGACCUGGACUG-3  8  1 3-TAGCGATAATACTGGAC-5 20941.432099 17266.938776 0.212805
 2 COM2-A RNA 3-AGCGATATTACTGGAC-5 5-Cy3-AACUCGCUAUAAUGACCUGGACUG-3  8  2 3-TAGCGATACTACTGGAC-5 20448.395062 17528.163265 0.166602
 2 COM2-A RNA 3-AGCGATATTACTGGAC-5 5-Cy3-AACUCGCUAUAAUGACCUGGACUG-3  8  3 3-TAGCGATAGTACTGGAC-5 19939.555556 17371.428571 0.147836
 2 COM2-A RNA 3-AGCGATATTACTGGAC-5 5-Cy3-AACUCGCUAUAAUGACCUGGACUG-3  8  4 3-TAGCGATATTACTGGAC-5 38810.864198 17700.571429 1.192633
 2 COM2-A RNA 3-AGCGATATTACTGGAC-5 5-Cy3-AACUCGCUAUAAUGACCUGGACUG-3  8  5 3-TAGCGATATATACTGGAC-5 22923.061728 17188.571429 0.333622
 2 COM2-A RNA 3-AGCGATATTACTGGAC-5 5-Cy3-AACUCGCUAUAAUGACCUGGACUG-3  8  6 3-TAGCGATATCTACTGGAC-5 24993.185185 17758.040816 0.407429
 2 COM2-A RNA 3-AGCGATATTACTGGAC-5 5-Cy3-AACUCGCUAUAAUGACCUGGACUG-3  8  7 3-TAGCGATATGTACTGGAC-5 25868.641975 17366.204082 0.489597
 2 COM2-A RNA 3-AGCGATATTACTGGAC-5 5-Cy3-AACUCGCUAUAAUGACCUGGACUG-3  8  8 3-TAGCGATATTTACTGGAC-5 28201.086420 17622.204082 0.600316
 2 COM2-A RNA 3-AGCGATATTACTGGAC-5 5-Cy3-AACUCGCUAUAAUGACCUGGACUG-3  8  9 3-TAGCGATATACTGGAC-5 21447.111111 17193.795918 0.247375
 2 COM2-A RNA 3-AGCGATATTACTGGAC-5 5-Cy3-AACUCGCUAUAAUGACCUGGACUG-3  9  1 3-TAGCGATATAACTGGAC-5 24222.024691 19377.632653 0.249999
 2 COM2-A RNA 3-AGCGATATTACTGGAC-5 5-Cy3-AACUCGCUAUAAUGACCUGGACUG-3  9  2 3-TAGCGATATCACTGGAC-5 23779.555556 19022.367347 0.250084
 2 COM2-A RNA 3-AGCGATATTACTGGAC-5 5-Cy3-AACUCGCUAUAAUGACCUGGACUG-3  9  3 3-TAGCGATATGACTGGAC-5 27774.419753 18849.959184 0.473447
 2 COM2-A RNA 3-AGCGATATTACTGGAC-5 5-Cy3-AACUCGCUAUAAUGACCUGGACUG-3  9  4 3-TAGCGATATTACTGGAC-5 46200.098765 19158.204082 1.411505
 2 COM2-A RNA 3-AGCGATATTACTGGAC-5 5-Cy3-AACUCGCUAUAAUGACCUGGACUG-3  9  5 3-TAGCGATATTAACTGGAC-5 28226.370370 19011.918367 0.484667
 2 COM2-A RNA 3-AGCGATATTACTGGAC-5 5-Cy3-AACUCGCUAUAAUGACCUGGACUG-3  9  6 3-TAGCGATATTCACTGGAC-5 25808.592593 18991.020408 0.358989
 2 COM2-A RNA 3-AGCGATATTACTGGAC-5 5-Cy3-AACUCGCUAUAAUGACCUGGACUG-3  9  7 3-TAGCGATATTGACTGGAC-5 28406.518519 19429.877551 0.462002
 2 COM2-A RNA 3-AGCGATATTACTGGAC-5 5-Cy3-AACUCGCUAUAAUGACCUGGACUG-3  9  8 3-TAGCGATATTTACTGGAC-5 34190.222222 19079.836735 0.791956
 2 COM2-A RNA 3-AGCGATATTACTGGAC-5 5-Cy3-AACUCGCUAUAAUGACCUGGACUG-3  9  9 3-TAGCGATATACTGGAC-5 24613.925926 19278.367347 0.276764
 2 COM2-A RNA 3-AGCGATATTACTGGAC-5 5-Cy3-AACUCGCUAUAAUGACCUGGACUG-3 10  1 3-TAGCGATATTACTGGAC-5 43611.654321 18745.469388 1.326517
 2 COM2-A RNA 3-AGCGATATTACTGGAC-5 5-Cy3-AACUCGCUAUAAUGACCUGGACUG-3 10  2 3-TAGCGATATTCCTGGAC-5 21870.617284 18233.469388 0.199476
 2 COM2-A RNA 3-AGCGATATTACTGGAC-5 5-Cy3-AACUCGCUAUAAUGACCUGGACUG-3 10  3 3-TAGCGATATTGCTGGAC-5 25767.506173 18933.551020 0.360944
 2 COM2-A RNA 3-AGCGATATTACTGGAC-5 5-Cy3-AACUCGCUAUAAUGACCUGGACUG-3 10  4 3-TAGCGATATTTCTGGAC-5 24819.358025 18484.244898 0.342730
 2 COM2-A RNA 3-AGCGATATTACTGGAC-5 5-Cy3-AACUCGCUAUAAUGACCUGGACUG-3 10  5 3-TAGCGATATTAACTGGAC-5 27050.666667 18583.510204 0.455627
 2 COM2-A RNA 3-AGCGATATTACTGGAC-5 5-Cy3-AACUCGCUAUAAUGACCUGGACUG-3 10  6 3-TAGCGATATTACCTGGAC-5 31484.839506 18782.040816 0.676327
 2 COM2-A RNA 3-AGCGATATTACTGGAC-5 5-Cy3-AACUCGCUAUAAUGACCUGGACUG-3 10  7 3-TAGCGATATTAGCTGGAC-5 23953.382716 18536.489796 0.292229
 2 COM2-A RNA 3-AGCGATATTACTGGAC-5 5-Cy3-AACUCGCUAUAAUGACCUGGACUG-3 10  8 3-TAGCGATATTATCTGGAC-5 25849.679012 18432.000000 0.402435
 2 COM2-A RNA 3-AGCGATATTACTGGAC-5 5-Cy3-AACUCGCUAUAAUGACCUGGACUG-3 10  9 3-TAGCGATATTCTGGAC-5 23975.506173 18635.755102 0.286533
 2 COM2-A RNA 3-AGCGATATTACTGGAC-5 5-Cy3-AACUCGCUAUAAUGACCUGGACUG-3 11  1 3-TAGCGATATTAATGGAC-5 19930.074074 18317.061224 0.088061
 2 COM2-A RNA 3-AGCGATATTACTGGAC-5 5-Cy3-AACUCGCUAUAAUGACCUGGACUG-3 11  2 3-TAGCGATATTACTGGAC-5 43617.975309 18311.836735 1.381955
 2 COM2-A RNA 3-AGCGATATTACTGGAC-5 5-Cy3-AACUCGCUAUAAUGACCUGGACUG-3 11  3 3-TAGCGATATTAGTGGAC-5 19819.456790 18416.326531 0.076189
 2 COM2-A RNA 3-AGCGATATTACTGGAC-5 5-Cy3-AACUCGCUAUAAUGACCUGGACUG-3 11  4 3-TAGCGATATTATTGGAC-5 22366.814815 17742.367347 0.260644
 2 COM2-A RNA 3-AGCGATATTACTGGAC-5 5-Cy3-AACUCGCUAUAAUGACCUGGACUG-3 11  5 3-TAGCGATATTACATGGAC-5 21725.234568 17846.857143 0.217314
 2 COM2-A RNA 3-AGCGATATTACTGGAC-5 5-Cy3-AACUCGCUAUAAUGACCUGGACUG-3 11  6 3-TAGCGATATTACCTGGAC-5 29645.432099 18008.816327 0.646162
 2 COM2-A RNA 3-AGCGATATTACTGGAC-5 5-Cy3-AACUCGCUAUAAUGACCUGGACUG-3 11  7 3-TAGCGATATTACGTGGAC-5 24952.098765 18134.204082 0.375969
 2 COM2-A RNA 3-AGCGATATTACTGGAC-5 5-Cy3-AACUCGCUAUAAUGACCUGGACUG-3 11  8 3-TAGCGATATTACTTGGAC-5 27796.543210 17705.795918 0.569912
 2 COM2-A RNA 3-AGCGATATTACTGGAC-5 5-Cy3-AACUCGCUAUAAUGACCUGGACUG-3 11  9 3-TAGCGATATTATGGAC-5 21033.086420 18081.959184 0.163208
 2 COM2-A RNA 3-AGCGATATTACTGGAC-5 5-Cy3-AACUCGCUAUAAUGACCUGGACUG-3 12  1 3-TAGCGATATTACAGGAC-5 19727.802469 17554.285714 0.123817
 2 COM2-A RNA 3-AGCGATATTACTGGAC-5 5-Cy3-AACUCGCUAUAAUGACCUGGACUG-3 12  2 3-TAGCGATATTACCGGAC-5 20100.740741 17627.428571 0.140310
 2 COM2-A RNA 3-AGCGATATTACTGGAC-5 5-Cy3-AACUCGCUAUAAUGACCUGGACUG-3 12  3 3-TAGCGATATTACGGGAC-5 23915.456790 17580.408163 0.360347
 2 COM2-A RNA 3-AGCGATATTACTGGAC-5 5-Cy3-AACUCGCUAUAAUGACCUGGACUG-3 12  4 3-TAGCGATATTACTGGAC-5 39591.506173 17700.571429 1.236736
 2 COM2-A RNA 3-AGCGATATTACTGGAC-5 5-Cy3-AACUCGCUAUAAUGACCUGGACUG-3 12  5 3-TAGCGATATTACTAGGAC-5 23659.456790 17507.265306 0.351408
 2 COM2-A RNA 3-AGCGATATTACTGGAC-5 5-Cy3-AACUCGCUAUAAUGACCUGGACUG-3 12  6 3-TAGCGATATTACTCGGAC-5 27512.098765 17820.734694 0.543825
 2 COM2-A RNA 3-AGCGATATTACTGGAC-5 5-Cy3-AACUCGCUAUAAUGACCUGGACUG-3 12  7 3-TAGCGATATTACTGGGAC-5 33324.246914 17674.448980 0.885448
 2 COM2-A RNA 3-AGCGATATTACTGGAC-5 5-Cy3-AACUCGCUAUAAUGACCUGGACUG-3 12  8 3-TAGCGATATTACTTGGAC-5 27572.148148 17794.612245 0.549466
 2 COM2-A RNA 3-AGCGATATTACTGGAC-5 5-Cy3-AACUCGCUAUAAUGACCUGGACUG-3 12  9 3-TAGCGATATTACGGAC-5 18877.629630 17533.387755 0.076668
 2 COM2-A RNA 3-AGCGATATTACTGGAC-5 5-Cy3-AACUCGCUAUAAUGACCUGGACUG-3 13  1 3-TAGCGATATTACTAGAC-5 21402.864198 19419.428571 0.102137
 2 COM2-A RNA 3-AGCGATATTACTGGAC-5 5-Cy3-AACUCGCUAUAAUGACCUGGACUG-3 13  2 3-TAGCGATATTACTCGAC-5 20555.851852 19236.571429 0.068582
 2 COM2-A RNA 3-AGCGATATTACTGGAC-5 5-Cy3-AACUCGCUAUAAUGACCUGGACUG-3 13  3 3-TAGCGATATTACTGGAC-5 48741.135802 18944.000000 1.572906
 2 COM2-A RNA 3-AGCGATATTACTGGAC-5 5-Cy3-AACUCGCUAUAAUGACCUGGACUG-3 13  4 3-TAGCGATATTACTTGAC-5 23058.962963 19095.510204 0.207559
 2 COM2-A RNA 3-AGCGATATTACTGGAC-5 5-Cy3-AACUCGCUAUAAUGACCUGGACUG-3 13  5 3-TAGCGATATTACTGAGAC-5 30252.246914 19445.551020 0.555741
 2 COM2-A RNA 3-AGCGATATTACTGGAC-5 5-Cy3-AACUCGCUAUAAUGACCUGGACUG-3 13  6 3-TAGCGATATTACTGCGAC-5 28984.888889 19539.591837 0.483393
 2 COM2-A RNA 3-AGCGATATTACTGGAC-5 5-Cy3-AACUCGCUAUAAUGACCUGGACUG-3 13  7 3-TAGCGATATTACTGGGAC-5 42821.530864 19335.836735 1.214620
 2 COM2-A RNA 3-AGCGATATTACTGGAC-5 5-Cy3-AACUCGCUAUAAUGACCUGGACUG-3 13  8 3-TAGCGATATTACTGTGAC-5 32180.148148 18991.020408 0.694493
 2 COM2-A RNA 3-AGCGATATTACTGGAC-5 5-Cy3-AACUCGCUAUAAUGACCUGGACUG-3 13  9 3-TAGCGATATTACTGAC-5 24689.777778 19074.612245 0.294379
 2 COM2-A RNA 3-AGCGATATTACTGGAC-5 5-Cy3-AACUCGCUAUAAUGACCUGGACUG-3 14  1 3-TAGCGATATTACTGAAC-5 23570.962963 18635.755102 0.264825
 2 COM2-A RNA 3-AGCGATATTACTGGAC-5 5-Cy3-AACUCGCUAUAAUGACCUGGACUG-3 14  2 3-TAGCGATATTACTGCAC-5 24086.123457 18489.469388 0.302694
 2 COM2-A RNA 3-AGCGATATTACTGGAC-5 5-Cy3-AACUCGCUAUAAUGACCUGGACUG-3 14  3 3-TAGCGATATTACTGGAC-5 44458.666667 18677.551020 1.380326
 2 COM2-A RNA 3-AGCGATATTACTGGAC-5 5-Cy3-AACUCGCUAUAAUGACCUGGACUG-3 14  4 3-TAGCGATATTACTGTAC-5 23352.888889 18411.102041 0.268413
 2 COM2-A RNA 3-AGCGATATTACTGGAC-5 5-Cy3-AACUCGCUAUAAUGACCUGGACUG-3 14  5 3-TAGCGATATTACTGGAAC-5 38077.629630 18750.693878 1.030732
 2 COM2-A RNA 3-AGCGATATTACTGGAC-5 5-Cy3-AACUCGCUAUAAUGACCUGGACUG-3 14  6 3-TAGCGATATTACTGGCAC-5 34816.000000 18593.959184 0.872436
 2 COM2-A RNA 3-AGCGATATTACTGGAC-5 5-Cy3-AACUCGCUAUAAUGACCUGGACUG-3 14  7 3-TAGCGATATTACTGGGAC-5 40119.308642 18698.448980 1.145596
 2 COM2-A RNA 3-AGCGATATTACTGGAC-5 5-Cy3-AACUCGCUAUAAUGACCUGGACUG-3 14  8 3-TAGCGATATTACTGGTAC-5 35438.617284 18384.979592 0.927585
 2 COM2-A RNA 3-AGCGATATTACTGGAC-5 5-Cy3-AACUCGCUAUAAUGACCUGGACUG-3 14  9 3-TAGCGATATTACTGAC-5 23956.543210 18964.897959 0.263204
 2 COM2-A RNA 3-AGCGATATTACTGGAC-5 5-Cy3-AACUCGCUAUAAUGACCUGGACUG-3 15  1 3-TAGCGATATTACTGGAC-5 43248.197531 18034.938776 1.398023
 2 COM2-A RNA 3-AGCGATATTACTGGAC-5 5-Cy3-AACUCGCUAUAAUGACCUGGACUG-3 15  2 3-TAGCGATATTACTGGCC-5 33333.728395 18390.204082 0.812581
 2 COM2-A RNA 3-AGCGATATTACTGGAC-5 5-Cy3-AACUCGCUAUAAUGACCUGGACUG-3 15  3 3-TAGCGATATTACTGGGC-5 32733.234568 18045.387755 0.813939
 2 COM2-A RNA 3-AGCGATATTACTGGAC-5 5-Cy3-AACUCGCUAUAAUGACCUGGACUG-3 15  4 3-TAGCGATATTACTGGTC-5 33874.172840 18510.367347 0.830011
 2 COM2-A RNA 3-AGCGATATTACTGGAC-5 5-Cy3-AACUCGCUAUAAUGACCUGGACUG-3 15  5 3-TAGCGATATTACTGGAAC-5 36187.654321 18432.000000 0.963306
 2 COM2-A RNA 3-AGCGATATTACTGGAC-5 5-Cy3-AACUCGCUAUAAUGACCUGGACUG-3 15  6 3-TAGCGATATTACTGGACC-5 52562.172840 17940.897959 1.929740
 2 COM2-A RNA 3-AGCGATATTACTGGAC-5 5-Cy3-AACUCGCUAUAAUGACCUGGACUG-3 15  7 3-TAGCGATATTACTGGAGC-5 34711.703704 18275.265306 0.899382
 2 COM2-A RNA 3-AGCGATATTACTGGAC-5 5-Cy3-AACUCGCUAUAAUGACCUGGACUG-3 15  8 3-TAGCGATATTACTGGATC-5 37477.135802 18468.571429 1.029238
 2 COM2-A RNA 3-AGCGATATTACTGGAC-5 5-Cy3-AACUCGCUAUAAUGACCUGGACUG-3 15  9 3-TAGCGATATTACTGGC-5 30214.320988 17857.306122 0.691987
 2 COM2-A RNA 3-AGCGATATTACTGGAC-5 5-Cy3-AACUCGCUAUAAUGACCUGGACUG-3 16  1 3-TAGCGATATTACTGGAA-5 32752.197531 17758.040816 0.844359
 2 COM2-A RNA 3-AGCGATATTACTGGAC-5 5-Cy3-AACUCGCUAUAAUGACCUGGACUG-3 16  2 3-TAGCGATATTACTGGAC-5 40558.617284 17820.734694 1.275923
 2 COM2-A RNA 3-AGCGATATTACTGGAC-5 5-Cy3-AACUCGCUAUAAUGACCUGGACUG-3 16  3 3-TAGCGATATTACTGGAG-5 32161.185185 17951.346939 0.791575
 2 COM2-A RNA 3-AGCGATATTACTGGAC-5 5-Cy3-AACUCGCUAUAAUGACCUGGACUG-3 16  4 3-TAGCGATATTACTGGAT-5 32167.506173 17805.061224 0.806650
 2 COM2-A RNA 3-AGCGATATTACTGGAC-5 5-Cy3-AACUCGCUAUAAUGACCUGGACUG-3 16  5 3-TAGCGATATTACTGGACA-5 39228.049383 17862.530612 1.196108
 2 COM2-A RNA 3-AGCGATATTACTGGAC-5 5-Cy3-AACUCGCUAUAAUGACCUGGACUG-3 16  6 3-TAGCGATATTACTGGACC-5 51152.592593 18034.938776 1.836305
 2 COM2-A RNA 3-AGCGATATTACTGGAC-5 5-Cy3-AACUCGCUAUAAUGACCUGGACUG-3 16  7 3-TAGCGATATTACTGGACG-5 39190.123457 17914.775510 1.187587
 2 COM2-A RNA 3-AGCGATATTACTGGAC-5 5-Cy3-AACUCGCUAUAAUGACCUGGACUG-3 16  8 3-TAGCGATATTACTGGACT-5 39398.716049 17836.408163 1.208893
 2 COM2-A RNA 3-AGCGATATTACTGGAC-5 5-Cy3-AACUCGCUAUAAUGACCUGGACUG-3 16  9 3-TAGCGATATTACTGGA-5 32812.246914 17711.020408 0.852646

 3 COM3-A RNA 3-GATATTACTGGACCTG-5 5-Cy3-AACUCGCUAUAAUGACCUGGACUG-3  1  1 3-TAATATTACTGGACCTG-5 34895.012346 18688.000000 0.867242
 3 COM3-A RNA 3-GATATTACTGGACCTG-5 5-Cy3-AACUCGCUAUAAUGACCUGGACUG-3  1  2 3-TCATATTACTGGACCTG-5 35688.296296 19114.666667 0.867063
 3 COM3-A RNA 3-GATATTACTGGACCTG-5 5-Cy3-AACUCGCUAUAAUGACCUGGACUG-3  1  3 3-TGATATTACTGGACCTG-5 39405.037037 18403.555556 1.141164
 3 COM3-A RNA 3-GATATTACTGGACCTG-5 5-Cy3-AACUCGCUAUAAUGACCUGGACUG-3  1  4 3-TTATATTACTGGACCTG-5 32995.555556 18368.000000 0.796361
 3 COM3-A RNA 3-GATATTACTGGACCTG-5 5-Cy3-AACUCGCUAUAAUGACCUGGACUG-3  1  5 3-TGAATATTACTGGACCTG-5 41114.864198 18723.555556 1.195890
 3 COM3-A RNA 3-GATATTACTGGACCTG-5 5-Cy3-AACUCGCUAUAAUGACCUGGACUG-3  1  6 3-TGCATATTACTGGACCTG-5 41295.012346 18773.333333 1.199663
 3 COM3-A RNA 3-GATATTACTGGACCTG-5 5-Cy3-AACUCGCUAUAAUGACCUGGACUG-3  1  7 3-TGGATATTACTGGACCTG-5 45722.864198 19548.444444 1.338952
 3 COM3-A RNA 3-GATATTACTGGACCTG-5 5-Cy3-AACUCGCUAUAAUGACCUGGACUG-3  1  8 3-TGTATATTACTGGACCTG-5 38083.950617 19328.000000 0.970403
 3 COM3-A RNA 3-GATATTACTGGACCTG-5 5-Cy3-AACUCGCUAUAAUGACCUGGACUG-3  1  9 3-TATATTACTGGACCTG-5 30732.641975 19292.444444 0.592988
 3 COM3-A RNA 3-GATATTACTGGACCTG-5 5-Cy3-AACUCGCUAUAAUGACCUGGACUG-3  2  1 3-TGATATTACTGGACCTG-5 39705.283951 19420.444444 1.044510
 3 COM3-A RNA 3-GATATTACTGGACCTG-5 5-Cy3-AACUCGCUAUAAUGACCUGGACUG-3  2  2 3-TGCTATTACTGGACCTG-5 34332.444444 18872.888889 0.819141
 3 COM3-A RNA 3-GATATTACTGGACCTG-5 5-Cy3-AACUCGCUAUAAUGACCUGGACUG-3  2  3 3-TGGTATTACTGGACCTG-5 34661.135802 18474.666667 0.876144
 3 COM3-A RNA 3-GATATTACTGGACCTG-5 5-Cy3-AACUCGCUAUAAUGACCUGGACUG-3  2  4 3-TGTTATTACTGGACCTG-5 33248.395062 18880.000000 0.761038
 3 COM3-A RNA 3-GATATTACTGGACCTG-5 5-Cy3-AACUCGCUAUAAUGACCUGGACUG-3  2  5 3-TGAATATTACTGGACCTG-5 38576.987654 19576.888889 0.970537
 3 COM3-A RNA 3-GATATTACTGGACCTG-5 5-Cy3-AACUCGCUAUAAUGACCUGGACUG-3  2  6 3-TGACTATTACTGGACCTG-5 35685.135802 19143.111111 0.864124
 3 COM3-A RNA 3-GATATTACTGGACCTG-5 5-Cy3-AACUCGCUAUAAUGACCUGGACUG-3  2  7 3-TGAGTATTACTGGACCTG-5 39351.308642 19050.666667 1.065613
 3 COM3-A RNA 3-GATATTACTGGACCTG-5 5-Cy3-AACUCGCUAUAAUGACCUGGACUG-3  2  8 3-TGATTATTACTGGACCTG-5 35584.000000 18311.111111 0.943301
 3 COM3-A RNA 3-GATATTACTGGACCTG-5 5-Cy3-AACUCGCUAUAAUGACCUGGACUG-3  2  9 3-TGTATTACTGGACCTG-5 28823.703704 18360.888889 0.569842
 3 COM3-A RNA 3-GATATTACTGGACCTG-5 5-Cy3-AACUCGCUAUAAUGACCUGGACUG-3  3  1 3-TGAAATTACTGGACCTG-5 33450.666667 19171.555556 0.744807
 3 COM3-A RNA 3-GATATTACTGGACCTG-5 5-Cy3-AACUCGCUAUAAUGACCUGGACUG-3  3  2 3-TGACATTACTGGACCTG-5 30195.358025 18567.111111 0.626282
 3 COM3-A RNA 3-GATATTACTGGACCTG-5 5-Cy3-AACUCGCUAUAAUGACCUGGACUG-3  3  3 3-TGAGATTACTGGACCTG-5 36718.617284 18545.777778 0.979891
 3 COM3-A RNA 3-GATATTACTGGACCTG-5 5-Cy3-AACUCGCUAUAAUGACCUGGACUG-3  3  4 3-TGATATTACTGGACCTG-5 39341.827160 19178.666667 1.051333
 3 COM3-A RNA 3-GATATTACTGGACCTG-5 5-Cy3-AACUCGCUAUAAUGACCUGGACUG-3  3  5 3-TGATAATTACTGGACCTG-5 33700.345679 18275.555556 0.844012
 3 COM3-A RNA 3-GATATTACTGGACCTG-5 5-Cy3-AACUCGCUAUAAUGACCUGGACUG-3  3  6 3-TGATCATTACTGGACCTG-5 32521.481481 19200.000000 0.693827
 3 COM3-A RNA 3-GATATTACTGGACCTG-5 5-Cy3-AACUCGCUAUAAUGACCUGGACUG-3  3  7 3-TGATGATTACTGGACCTG-5 35653.530864 18446.222222 0.932836
 3 COM3-A RNA 3-GATATTACTGGACCTG-5 5-Cy3-AACUCGCUAUAAUGACCUGGACUG-3  3  8 3-TGATTATTACTGGACCTG-5 35040.395062 18574.222222 0.886507
 3 COM3-A RNA 3-GATATTACTGGACCTG-5 5-Cy3-AACUCGCUAUAAUGACCUGGACUG-3  3  9 3-TGAATTACTGGACCTG-5 30925.432099 18545.777778 0.667519
 3 COM3-A RNA 3-GATATTACTGGACCTG-5 5-Cy3-AACUCGCUAUAAUGACCUGGACUG-3  4  1 3-TGATATTACTGGACCTG-5 36405.728395 18289.777778 0.990496
 3 COM3-A RNA 3-GATATTACTGGACCTG-5 5-Cy3-AACUCGCUAUAAUGACCUGGACUG-3  4  2 3-TGATCTTACTGGACCTG-5 27594.271605 18403.555556 0.499399
 3 COM3-A RNA 3-GATATTACTGGACCTG-5 5-Cy3-AACUCGCUAUAAUGACCUGGACUG-3  4  3 3-TGATGTTACTGGACCTG-5 30072.098765 18986.666667 0.583854
 3 COM3-A RNA 3-GATATTACTGGACCTG-5 5-Cy3-AACUCGCUAUAAUGACCUGGACUG-3  4  4 3-TGATTTTACTGGACCTG-5 30230.123457 18396.444444 0.643259
 3 COM3-A RNA 3-GATATTACTGGACCTG-5 5-Cy3-AACUCGCUAUAAUGACCUGGACUG-3  4  5 3-TGATAATTACTGGACCTG-5 32455.111111 18666.666667 0.738667
 3 COM3-A RNA 3-GATATTACTGGACCTG-5 5-Cy3-AACUCGCUAUAAUGACCUGGACUG-3  4  6 3-TGATACTTACTGGACCTG-5 28918.518519 18567.111111 0.557513
 3 COM3-A RNA 3-GATATTACTGGACCTG-5 5-Cy3-AACUCGCUAUAAUGACCUGGACUG-3  4  7 3-TGATAGTTACTGGACCTG-5 30340.740741 18709.333333 0.621690
 3 COM3-A RNA 3-GATATTACTGGACCTG-5 5-Cy3-AACUCGCUAUAAUGACCUGGACUG-3  4  8 3-TGATATTTACTGGACCTG-5 32164.345679 18403.555556 0.747725
 3 COM3-A RNA 3-GATATTACTGGACCTG-5 5-Cy3-AACUCGCUAUAAUGACCUGGACUG-3  4  9 3-TGATTTACTGGACCTG-5 30037.333333 19057.777778 0.576119
 3 COM3-A RNA 3-GATATTACTGGACCTG-5 5-Cy3-AACUCGCUAUAAUGACCUGGACUG-3  5  1 3-TGATAATACTGGACCTG-5 31702.913580 20195.555556 0.569797
 3 COM3-A RNA 3-GATATTACTGGACCTG-5 5-Cy3-AACUCGCUAUAAUGACCUGGACUG-3  5  2 3-TGATACTACTGGACCTG-5 26326.913580 19640.888889 0.340414
 3 COM3-A RNA 3-GATATTACTGGACCTG-5 5-Cy3-AACUCGCUAUAAUGACCUGGACUG-3  5  3 3-TGATAGTACTGGACCTG-5 26782.024691 19889.777778 0.346522
 3 COM3-A RNA 3-GATATTACTGGACCTG-5 5-Cy3-AACUCGCUAUAAUGACCUGGACUG-3  5  4 3-TGATATTACTGGACCTG-5 44196.345679 20302.222222 1.176922
 3 COM3-A RNA 3-GATATTACTGGACCTG-5 5-Cy3-AACUCGCUAUAAUGACCUGGACUG-3  5  5 3-TGATATATACTGGACCTG-5 30754.765432 19498.666667 0.577275
 3 COM3-A RNA 3-GATATTACTGGACCTG-5 5-Cy3-AACUCGCUAUAAUGACCUGGACUG-3  5  6 3-TGATATCTACTGGACCTG-5 30836.938272 19740.444444 0.562120
 3 COM3-A RNA 3-GATATTACTGGACCTG-5 5-Cy3-AACUCGCUAUAAUGACCUGGACUG-3  5  7 3-TGATATGTACTGGACCTG-5 32995.555556 20380.444444 0.618981
 3 COM3-A RNA 3-GATATTACTGGACCTG-5 5-Cy3-AACUCGCUAUAAUGACCUGGACUG-3  5  8 3-TGATATTTACTGGACCTG-5 38826.666667 19925.333333 0.948608
 3 COM3-A RNA 3-GATATTACTGGACCTG-5 5-Cy3-AACUCGCUAUAAUGACCUGGACUG-3  5  9 3-TGATATACTGGACCTG-5 29323.061728 20288.000000 0.445340
 3 COM3-A RNA 3-GATATTACTGGACCTG-5 5-Cy3-AACUCGCUAUAAUGACCUGGACUG-3  6  1 3-TGATATAACTGGACCTG-5 24692.938272 19427.555556 0.271027
 3 COM3-A RNA 3-GATATTACTGGACCTG-5 5-Cy3-AACUCGCUAUAAUGACCUGGACUG-3  6  2 3-TGATATCACTGGACCTG-5 24683.456790 19975.111111 0.235711
 3 COM3-A RNA 3-GATATTACTGGACCTG-5 5-Cy3-AACUCGCUAUAAUGACCUGGACUG-3  6  3 3-TGATATGACTGGACCTG-5 28542.419753 20103.111111 0.419801
 3 COM3-A RNA 3-GATATTACTGGACCTG-5 5-Cy3-AACUCGCUAUAAUGACCUGGACUG-3  6  4 3-TGATATTACTGGACCTG-5 44256.395062 20174.222222 1.193710
 3 COM3-A RNA 3-GATATTACTGGACCTG-5 5-Cy3-AACUCGCUAUAAUGACCUGGACUG-3  6  5 3-TGATATTAACTGGACCTG-5 28463.407407 19349.333333 0.471028
 3 COM3-A RNA 3-GATATTACTGGACCTG-5 5-Cy3-AACUCGCUAUAAUGACCUGGACUG-3  6  6 3-TGATATTCACTGGACCTG-5 26892.641975 19683.555556 0.366249
 3 COM3-A RNA 3-GATATTACTGGACCTG-5 5-Cy3-AACUCGCUAUAAUGACCUGGACUG-3  6  7 3-TGATATTGACTGGACCTG-5 29860.345679 19576.888889 0.525286
 3 COM3-A RNA 3-GATATTACTGGACCTG-5 5-Cy3-AACUCGCUAUAAUGACCUGGACUG-3  6  8 3-TGATATTTACTGGACCTG-5 36911.407407 19640.888889 0.879315
 3 COM3-A RNA 3-GATATTACTGGACCTG-5 5-Cy3-AACUCGCUAUAAUGACCUGGACUG-3  6  9 3-TGATATACTGGACCTG-5 27129.679012 19960.888889 0.359142
 3 COM3-A RNA 3-GATATTACTGGACCTG-5 5-Cy3-AACUCGCUAUAAUGACCUGGACUG-3  7  1 3-TGATATTACTGGACCTG-5 40331.061728 19477.333333 1.070667
 3 COM3-A RNA 3-GATATTACTGGACCTG-5 5-Cy3-AACUCGCUAUAAUGACCUGGACUG-3  7  2 3-TGATATTCCTGGACCTG-5 23482.469136 19633.777778 0.196024
 3 COM3-A RNA 3-GATATTACTGGACCTG-5 5-Cy3-AACUCGCUAUAAUGACCUGGACUG-3  7  3 3-TGATATTGCTGGACCTG-5 25160.691358 19114.666667 0.316303
 3 COM3-A RNA 3-GATATTACTGGACCTG-5 5-Cy3-AACUCGCUAUAAUGACCUGGACUG-3  7  4 3-TGATATTTCTGGACCTG-5 24892.049383 19342.222222 0.286928
 3 COM3-A RNA 3-GATATTACTGGACCTG-5 5-Cy3-AACUCGCUAUAAUGACCUGGACUG-3  7  5 3-TGATATTAACTGGACCTG-5 29519.012346 19512.888889 0.512796
 3 COM3-A RNA 3-GATATTACTGGACCTG-5 5-Cy3-AACUCGCUAUAAUGACCUGGACUG-3  7  6 3-TGATATTACCTGGACCTG-5 27331.950617 19228.444444 0.421433
 3 COM3-A RNA 3-GATATTACTGGACCTG-5 5-Cy3-AACUCGCUAUAAUGACCUGGACUG-3  7  7 3-TGATATTAGCTGGACCTG-5 25062.716049 19456.000000 0.288174
 3 COM3-A RNA 3-GATATTACTGGACCTG-5 5-Cy3-AACUCGCUAUAAUGACCUGGACUG-3  7  8 3-TGATATTATCTGGACCTG-5 27698.567901 19904.000000 0.391608
 3 COM3-A RNA 3-GATATTACTGGACCTG-5 5-Cy3-AACUCGCUAUAAUGACCUGGACUG-3  7  9 3-TGATATTCTGGACCTG-5 25290.271605 19676.444444 0.285307
 3 COM3-A RNA 3-GATATTACTGGACCTG-5 5-Cy3-AACUCGCUAUAAUGACCUGGACUG-3  8  1 3-TGATATTAATGGACCTG-5 21361.777778 18816.000000 0.135299
 3 COM3-A RNA 3-GATATTACTGGACCTG-5 5-Cy3-AACUCGCUAUAAUGACCUGGACUG-3  8  2 3-TGATATTACTGGACCTG-5 39600.987654 19619.555556 1.018445
 3 COM3-A RNA 3-GATATTACTGGACCTG-5 5-Cy3-AACUCGCUAUAAUGACCUGGACUG-3  8  3 3-TGATATTAGTGGACCTG-5 20593.777778 19050.666667 0.081000
 3 COM3-A RNA 3-GATATTACTGGACCTG-5 5-Cy3-AACUCGCUAUAAUGACCUGGACUG-3  8  4 3-TGATATTATTGGACCTG-5 24869.925926 19370.666667 0.283896
 3 COM3-A RNA 3-GATATTACTGGACCTG-5 5-Cy3-AACUCGCUAUAAUGACCUGGACUG-3  8  5 3-TGATATTACATGGACCTG-5 23169.580247 19562.666667 0.184377
 3 COM3-A RNA 3-GATATTACTGGACCTG-5 5-Cy3-AACUCGCUAUAAUGACCUGGACUG-3  8  6 3-TGATATTACCTGGACCTG-5 25878.123457 19072.000000 0.356865
 3 COM3-A RNA 3-GATATTACTGGACCTG-5 5-Cy3-AACUCGCUAUAAUGACCUGGACUG-3  8  7 3-TGATATTACGTGGACCTG-5 24626.567901 19143.111111 0.286445
 3 COM3-A RNA 3-GATATTACTGGACCTG-5 5-Cy3-AACUCGCUAUAAUGACCUGGACUG-3  8  8 3-TGATATTACTTGGACCTG-5 29316.740741 19363.555556 0.514016
 3 COM3-A RNA 3-GATATTACTGGACCTG-5 5-Cy3-AACUCGCUAUAAUGACCUGGACUG-3  8  9 3-TGATATTATGGACCTG-5 21396.543210 18673.777778 0.145807
 3 COM3-A RNA 3-GATATTACTGGACCTG-5 5-Cy3-AACUCGCUAUAAUGACCUGGACUG-3  9  1 3-TGATATTACAGGACCTG-5 21854.814815 20437.333333 0.069357
 3 COM3-A RNA 3-GATATTACTGGACCTG-5 5-Cy3-AACUCGCUAUAAUGACCUGGACUG-3  9  2 3-TGATATTACCGGACCTG-5 23969.185185 20536.888889 0.167128
 3 COM3-A RNA 3-GATATTACTGGACCTG-5 5-Cy3-AACUCGCUAUAAUGACCUGGACUG-3  9  3 3-TGATATTACGGGACCTG-5 29560.098765 20899.555556 0.414389
 3 COM3-A RNA 3-GATATTACTGGACCTG-5 5-Cy3-AACUCGCUAUAAUGACCUGGACUG-3  9  4 3-TGATATTACTGGACCTG-5 47853.037037 20686.222222 1.313281
 3 COM3-A RNA 3-GATATTACTGGACCTG-5 5-Cy3-AACUCGCUAUAAUGACCUGGACUG-3  9  5 3-TGATATTACTAGGACCTG-5 27862.913580 20352.000000 0.369050
 3 COM3-A RNA 3-GATATTACTGGACCTG-5 5-Cy3-AACUCGCUAUAAUGACCUGGACUG-3  9  6 3-TGATATTACTCGGACCTG-5 32711.111111 20892.444444 0.565691
 3 COM3-A RNA 3-GATATTACTGGACCTG-5 5-Cy3-AACUCGCUAUAAUGACCUGGACUG-3  9  7 3-TGATATTACTGGGACCTG-5 38431.604938 20792.888889 0.848305
 3 COM3-A RNA 3-GATATTACTGGACCTG-5 5-Cy3-AACUCGCUAUAAUGACCUGGACUG-3  9  8 3-TGATATTACTTGGACCTG-5 33093.530864 20892.444444 0.583995
 3 COM3-A RNA 3-GATATTACTGGACCTG-5 5-Cy3-AACUCGCUAUAAUGACCUGGACUG-3  9  9 3-TGATATTACGGACCTG-5 21816.888889 20565.333333 0.060858
 3 COM3-A RNA 3-GATATTACTGGACCTG-5 5-Cy3-AACUCGCUAUAAUGACCUGGACUG-3 10  1 3-TGATATTACTAGACCTG-5 21396.543210 20337.777778 0.052059
 3 COM3-A RNA 3-GATATTACTGGACCTG-5 5-Cy3-AACUCGCUAUAAUGACCUGGACUG-3 10  2 3-TGATATTACTCGACCTG-5 20903.506173 20188.444444 0.035419
 3 COM3-A RNA 3-GATATTACTGGACCTG-5 5-Cy3-AACUCGCUAUAAUGACCUGGACUG-3 10  3 3-TGATATTACTGGACCTG-5 45312.000000 20736.000000 1.185185
 3 COM3-A RNA 3-GATATTACTGGACCTG-5 5-Cy3-AACUCGCUAUAAUGACCUGGACUG-3 10  4 3-TGATATTACTTGACCTG-5 22850.370370 20643.555556 0.106901
 3 COM3-A RNA 3-GATATTACTGGACCTG-5 5-Cy3-AACUCGCUAUAAUGACCUGGACUG-3 10  5 3-TGATATTACTGAGACCTG-5 28371.753086 20522.666667 0.382459
 3 COM3-A RNA 3-GATATTACTGGACCTG-5 5-Cy3-AACUCGCUAUAAUGACCUGGACUG-3 10  6 3-TGATATTACTGCGACCTG-5 31127.703704 20963.555556 0.484848
 3 COM3-A RNA 3-GATATTACTGGACCTG-5 5-Cy3-AACUCGCUAUAAUGACCUGGACUG-3 10  7 3-TGATATTACTGGGACCTG-5 34926.617284 20536.888889 0.700677
 3 COM3-A RNA 3-GATATTACTGGACCTG-5 5-Cy3-AACUCGCUAUAAUGACCUGGACUG-3 10  8 3-TGATATTACTGTGACCTG-5 32293.925926 20529.777778 0.573029
 3 COM3-A RNA 3-GATATTACTGGACCTG-5 5-Cy3-AACUCGCUAUAAUGACCUGGACUG-3 10  9 3-TGATATTACTGACCTG-5 21813.728395 20487.111111 0.064754
 3 COM3-A RNA 3-GATATTACTGGACCTG-5 5-Cy3-AACUCGCUAUAAUGACCUGGACUG-3 11  1 3-TGATATTACTGAACCTG-5 21949.629630 19875.555556 0.104353
 3 COM3-A RNA 3-GATATTACTGGACCTG-5 5-Cy3-AACUCGCUAUAAUGACCUGGACUG-3 11  2 3-TGATATTACTGCACCTG-5 22335.209877 19882.666667 0.123351
 3 COM3-A RNA 3-GATATTACTGGACCTG-5 5-Cy3-AACUCGCUAUAAUGACCUGGACUG-3 11  3 3-TGATATTACTGGACCTG-5 46351.802469 20408.888889 1.271158
 3 COM3-A RNA 3-GATATTACTGGACCTG-5 5-Cy3-AACUCGCUAUAAUGACCUGGACUG-3 11  4 3-TGATATTACTGTACCTG-5 21668.345679 19825.777778 0.092938
 3 COM3-A RNA 3-GATATTACTGGACCTG-5 5-Cy3-AACUCGCUAUAAUGACCUGGACUG-3 11  5 3-TGATATTACTGGAACCTG-5 29395.753086 20295.111111 0.448415
 3 COM3-A RNA 3-GATATTACTGGACCTG-5 5-Cy3-AACUCGCUAUAAUGACCUGGACUG-3 11  6 3-TGATATTACTGGCACCTG-5 26706.172840 19712.000000 0.354818
 3 COM3-A RNA 3-GATATTACTGGACCTG-5 5-Cy3-AACUCGCUAUAAUGACCUGGACUG-3 11  7 3-TGATATTACTGGGACCTG-5 35887.407407 20323.555556 0.765804
 3 COM3-A RNA 3-GATATTACTGGACCTG-5 5-Cy3-AACUCGCUAUAAUGACCUGGACUG-3 11  8 3-TGATATTACTGGTACCTG-5 26042.469136 19527.111111 0.333657
 3 COM3-A RNA 3-GATATTACTGGACCTG-5 5-Cy3-AACUCGCUAUAAUGACCUGGACUG-3 11  9 3-TGATATTACTGACCTG-5 21491.358025 19946.666667 0.077441
 3 COM3-A RNA 3-GATATTACTGGACCTG-5 5-Cy3-AACUCGCUAUAAUGACCUGGACUG-3 12  1 3-TGATATTACTGGACCTG-5 41317.135802 19285.333333 1.142412
 3 COM3-A RNA 3-GATATTACTGGACCTG-5 5-Cy3-AACUCGCUAUAAUGACCUGGACUG-3 12  2 3-TGATATTACTGGCCCTG-5 21883.259259 19235.555556 0.137646
 3 COM3-A RNA 3-GATATTACTGGACCTG-5 5-Cy3-AACUCGCUAUAAUGACCUGGACUG-3 12  3 3-TGATATTACTGGGCCTG-5 25890.765432 19320.888889 0.340040
 3 COM3-A RNA 3-GATATTACTGGACCTG-5 5-Cy3-AACUCGCUAUAAUGACCUGGACUG-3 12  4 3-TGATATTACTGGTCCTG-5 24569.679012 19271.111111 0.274949
 3 COM3-A RNA 3-GATATTACTGGACCTG-5 5-Cy3-AACUCGCUAUAAUGACCUGGACUG-3 12  5 3-TGATATTACTGGAACCTG-5 29025.975309 19776.000000 0.467737
 3 COM3-A RNA 3-GATATTACTGGACCTG-5 5-Cy3-AACUCGCUAUAAUGACCUGGACUG-3 12  6 3-TGATATTACTGGACCCTG-5 32638.419753 19875.555556 0.642139
 3 COM3-A RNA 3-GATATTACTGGACCTG-5 5-Cy3-AACUCGCUAUAAUGACCUGGACUG-3 12  7 3-TGATATTACTGGAGCCTG-5 24822.518519 19783.111111 0.254733
 3 COM3-A RNA 3-GATATTACTGGACCTG-5 5-Cy3-AACUCGCUAUAAUGACCUGGACUG-3 12  8 3-TGATATTACTGGATCCTG-5 24079.802469 19470.222222 0.236750
 3 COM3-A RNA 3-GATATTACTGGACCTG-5 5-Cy3-AACUCGCUAUAAUGACCUGGACUG-3 12  9 3-TGATATTACTGGCCTG-5 22398.419753 19399.111111 0.154611
 3 COM3-A RNA 3-GATATTACTGGACCTG-5 5-Cy3-AACUCGCUAUAAUGACCUGGACUG-3 13  1 3-TGATATTACTGGAACTG-5 23296.000000 20928.000000 0.113150
 3 COM3-A RNA 3-GATATTACTGGACCTG-5 5-Cy3-AACUCGCUAUAAUGACCUGGACUG-3 13  2 3-TGATATTACTGGACCTG-5 46124.246914 21063.111111 1.189812
 3 COM3-A RNA 3-GATATTACTGGACCTG-5 5-Cy3-AACUCGCUAUAAUGACCUGGACUG-3 13  3 3-TGATATTACTGGAGCTG-5 25113.283951 20736.000000 0.211096
 3 COM3-A RNA 3-GATATTACTGGACCTG-5 5-Cy3-AACUCGCUAUAAUGACCUGGACUG-3 13  4 3-TGATATTACTGGATCTG-5 27044.345679 20416.000000 0.324664
 3 COM3-A RNA 3-GATATTACTGGACCTG-5 5-Cy3-AACUCGCUAUAAUGACCUGGACUG-3 13  5 3-TGATATTACTGGACACTG-5 29784.493827 20764.444444 0.434399
 3 COM3-A RNA 3-GATATTACTGGACCTG-5 5-Cy3-AACUCGCUAUAAUGACCUGGACUG-3 13  6 3-TGATATTACTGGACCCTG-5 39168.000000 21176.888889 0.849563
 3 COM3-A RNA 3-GATATTACTGGACCTG-5 5-Cy3-AACUCGCUAUAAUGACCUGGACUG-3 13  7 3-TGATATTACTGGACGCTG-5 28412.839506 20828.444444 0.364136
 3 COM3-A RNA 3-GATATTACTGGACCTG-5 5-Cy3-AACUCGCUAUAAUGACCUGGACUG-3 13  8 3-TGATATTACTGGACTCTG-5 29648.592593 20828.444444 0.423466
 3 COM3-A RNA 3-GATATTACTGGACCTG-5 5-Cy3-AACUCGCUAUAAUGACCUGGACUG-3 13  9 3-TGATATTACTGGACTG-5 24610.765432 20928.000000 0.175973
 3 COM3-A RNA 3-GATATTACTGGACCTG-5 5-Cy3-AACUCGCUAUAAUGACCUGGACUG-3 14  1 3-TGATATTACTGGACATG-5 26778.864198 20622.222222 0.298544
 3 COM3-A RNA 3-GATATTACTGGACCTG-5 5-Cy3-AACUCGCUAUAAUGACCUGGACUG-3 14  2 3-TGATATTACTGGACCTG-5 48703.209877 20764.444444 1.345510
 3 COM3-A RNA 3-GATATTACTGGACCTG-5 5-Cy3-AACUCGCUAUAAUGACCUGGACUG-3 14  3 3-TGATATTACTGGACGTG-5 24860.444444 20209.777778 0.230120
 3 COM3-A RNA 3-GATATTACTGGACCTG-5 5-Cy3-AACUCGCUAUAAUGACCUGGACUG-3 14  4 3-TGATATTACTGGACTTG-5 30226.962963 20821.333333 0.451730
 3 COM3-A RNA 3-GATATTACTGGACCTG-5 5-Cy3-AACUCGCUAUAAUGACCUGGACUG-3 14  5 3-TGATATTACTGGACCATG-5 31936.790123 20814.222222 0.534373
 3 COM3-A RNA 3-GATATTACTGGACCTG-5 5-Cy3-AACUCGCUAUAAUGACCUGGACUG-3 14  6 3-TGATATTACTGGACCCTG-5 39076.345679 20615.111111 0.895520
 3 COM3-A RNA 3-GATATTACTGGACCTG-5 5-Cy3-AACUCGCUAUAAUGACCUGGACUG-3 14  7 3-TGATATTACTGGACCGTG-5 33510.716049 20593.777778 0.627225
 3 COM3-A RNA 3-GATATTACTGGACCTG-5 5-Cy3-AACUCGCUAUAAUGACCUGGACUG-3 14  8 3-TGATATTACTGGACCTTG-5 39793.777778 20814.222222 0.911855
 3 COM3-A RNA 3-GATATTACTGGACCTG-5 5-Cy3-AACUCGCUAUAAUGACCUGGACUG-3 14  9 3-TGATATTACTGGACTG-5 23972.345679 20600.888889 0.163656
 3 COM3-A RNA 3-GATATTACTGGACCTG-5 5-Cy3-AACUCGCUAUAAUGACCUGGACUG-3 15  1 3-TGATATTACTGGACCAG-5 25846.518519 19811.555556 0.304618
 3 COM3-A RNA 3-GATATTACTGGACCTG-5 5-Cy3-AACUCGCUAUAAUGACCUGGACUG-3 15  2 3-TGATATTACTGGACCCG-5 31914.666667 20053.333333 0.591489
 3 COM3-A RNA 3-GATATTACTGGACCTG-5 5-Cy3-AACUCGCUAUAAUGACCUGGACUG-3 15  3 3-TGATATTACTGGACCGG-5 30843.259259 20408.888889 0.511266
 3 COM3-A RNA 3-GATATTACTGGACCTG-5 5-Cy3-AACUCGCUAUAAUGACCUGGACUG-3 15  4 3-TGATATTACTGGACCTG-5 46544.592593 20245.333333 1.299028
 3 COM3-A RNA 3-GATATTACTGGACCTG-5 5-Cy3-AACUCGCUAUAAUGACCUGGACUG-3 15  5 3-TGATATTACTGGACCTAG-5 33510.716049 20366.222222 0.645407
 3 COM3-A RNA 3-GATATTACTGGACCTG-5 5-Cy3-AACUCGCUAUAAUGACCUGGACUG-3 15  6 3-TGATATTACTGGACCTCG-5 37865.876543 20152.888889 0.878930
 3 COM3-A RNA 3-GATATTACTGGACCTG-5 5-Cy3-AACUCGCUAUAAUGACCUGGACUG-3 15  7 3-TGATATTACTGGACCTGG-5 47489.580247 20003.555556 1.374057
 3 COM3-A RNA 3-GATATTACTGGACCTG-5 5-Cy3-AACUCGCUAUAAUGACCUGGACUG-3 15  8 3-TGATATTACTGGACCTTG-5 38643.358025 19754.666667 0.956164
 3 COM3-A RNA 3-GATATTACTGGACCTG-5 5-Cy3-AACUCGCUAUAAUGACCUGGACUG-3 15  9 3-TGATATTACTGGACCG-5 30884.345679 20039.111111 0.541203
 3 COM3-A RNA 3-GATATTACTGGACCTG-5 5-Cy3-AACUCGCUAUAAUGACCUGGACUG-3 16  1 3-TGATATTACTGGACCTA-5 29386.271605 19242.666667 0.527141
 3 COM3-A RNA 3-GATATTACTGGACCTG-5 5-Cy3-AACUCGCUAUAAUGACCUGGACUG-3 16  2 3-TGATATTACTGGACCTC-5 31902.024691 19811.555556 0.610274
 3 COM3-A RNA 3-GATATTACTGGACCTG-5 5-Cy3-AACUCGCUAUAAUGACCUGGACUG-3 16  3 3-TGATATTACTGGACCTG-5 43020.641975 19591.111111 1.195927
 3 COM3-A RNA 3-GATATTACTGGACCTG-5 5-Cy3-AACUCGCUAUAAUGACCUGGACUG-3 16  4 3-TGATATTACTGGACCTT-5 31228.839506 19463.111111 0.604514
 3 COM3-A RNA 3-GATATTACTGGACCTG-5 5-Cy3-AACUCGCUAUAAUGACCUGGACUG-3 16  5 3-TGATATTACTGGACCTGA-5 47243.061728 20010.666667 1.360894
 3 COM3-A RNA 3-GATATTACTGGACCTG-5 5-Cy3-AACUCGCUAUAAUGACCUGGACUG-3 16  6 3-TGATATTACTGGACCTGC-5 43156.543210 19953.777778 1.162826
 3 COM3-A RNA 3-GATATTACTGGACCTG-5 5-Cy3-AACUCGCUAUAAUGACCUGGACUG-3 16  7 3-TGATATTACTGGACCTGG-5 43621.135802 19427.555556 1.245323
 3 COM3-A RNA 3-GATATTACTGGACCTG-5 5-Cy3-AACUCGCUAUAAUGACCUGGACUG-3 16  8 3-TGATATTACTGGACCTGT-5 45609.086420 19818.666667 1.301320
 3 COM3-A RNA 3-GATATTACTGGACCTG-5 5-Cy3-AACUCGCUAUAAUGACCUGGACUG-3 16  9 3-TGATATTACTGGACCT-5 32075.851852 19576.888889 0.638455

 4 COM5-A RNA 3-TTGAGCGATATTACTGGACC-5 5-Cy3-AACUCGCUAUAAUGACCUGGACUG-3  1  1 3-TATGAGCGATATTACTGGACC-5 41791.209877 13717.333333 2.046599
 4 COM5-A RNA 3-TTGAGCGATATTACTGGACC-5 5-Cy3-AACUCGCUAUAAUGACCUGGACUG-3  1  2 3-TCTGAGCGATATTACTGGACC-5 40473.283951 13539.555556 1.989262
 4 COM5-A RNA 3-TTGAGCGATATTACTGGACC-5 5-Cy3-AACUCGCUAUAAUGACCUGGACUG-3  1  3 3-TGTGAGCGATATTACTGGACC-5 46639.407407 13703.111111 2.403563
 4 COM5-A RNA 3-TTGAGCGATATTACTGGACC-5 5-Cy3-AACUCGCUAUAAUGACCUGGACUG-3  1  4 3-TTTGAGCGATATTACTGGACC-5 45046.518519 13475.555556 2.342832
 4 COM5-A RNA 3-TTGAGCGATATTACTGGACC-5 5-Cy3-AACUCGCUAUAAUGACCUGGACUG-3  1  5 3-TTATGAGCGATATTACTGGACC-5 41351.901235 13582.222222 2.044561
 4 COM5-A RNA 3-TTGAGCGATATTACTGGACC-5 5-Cy3-AACUCGCUAUAAUGACCUGGACUG-3  1  6 3-TTCTGAGCGATATTACTGGACC-5 38539.061728 13546.666667 1.844911
 4 COM5-A RNA 3-TTGAGCGATATTACTGGACC-5 5-Cy3-AACUCGCUAUAAUGACCUGGACUG-3  1  7 3-TTGTGAGCGATATTACTGGACC-5 42600.296296 13767.111111 2.094353
 4 COM5-A RNA 3-TTGAGCGATATTACTGGACC-5 5-Cy3-AACUCGCUAUAAUGACCUGGACUG-3  1  8 3-TTTTGAGCGATATTACTGGACC-5 42742.518519 13738.666667 2.111111
 4 COM5-A RNA 3-TTGAGCGATATTACTGGACC-5 5-Cy3-AACUCGCUAUAAUGACCUGGACUG-3  1  9 3-TTGAGCGATATTACTGGACC-5 46566.716049 13653.333333 2.410648
 4 COM5-A RNA 3-TTGAGCGATATTACTGGACC-5 5-Cy3-AACUCGCUAUAAUGACCUGGACUG-3  2  1 3-TTAGAGCGATATTACTGGACC-5 36133.925926 13468.444444 1.682858
 4 COM5-A RNA 3-TTGAGCGATATTACTGGACC-5 5-Cy3-AACUCGCUAUAAUGACCUGGACUG-3  2  2 3-TTCGAGCGATATTACTGGACC-5 34281.876543 13283.555556 1.580776
 4 COM5-A RNA 3-TTGAGCGATATTACTGGACC-5 5-Cy3-AACUCGCUAUAAUGACCUGGACUG-3  2  3 3-TTGGAGCGATATTACTGGACC-5 42315.851852 13397.333333 2.158528
 4 COM5-A RNA 3-TTGAGCGATATTACTGGACC-5 5-Cy3-AACUCGCUAUAAUGACCUGGACUG-3  2  4 3-TTTGAGCGATATTACTGGACC-5 47271.506173 14080.000000 2.357351
 4 COM5-A RNA 3-TTGAGCGATATTACTGGACC-5 5-Cy3-AACUCGCUAUAAUGACCUGGACUG-3  2  5 3-TTTAGAGCGATATTACTGGACC-5 33605.530864 13383.111111 1.511040
 4 COM5-A RNA 3-TTGAGCGATATTACTGGACC-5 5-Cy3-AACUCGCUAUAAUGACCUGGACUG-3  2  6 3-TTTCGAGCGATATTACTGGACC-5 34269.234568 13738.666667 1.494364
 4 COM5-A RNA 3-TTGAGCGATATTACTGGACC-5 5-Cy3-AACUCGCUAUAAUGACCUGGACUG-3  2  7 3-TTTGGAGCGATATTACTGGACC-5 37764.740741 13411.555556 1.815836
 4 COM5-A RNA 3-TTGAGCGATATTACTGGACC-5 5-Cy3-AACUCGCUAUAAUGACCUGGACUG-3  2  8 3-TTTTGAGCGATATTACTGGACC-5 40688.197531 13738.666667 1.961583
 4 COM5-A RNA 3-TTGAGCGATATTACTGGACC-5 5-Cy3-AACUCGCUAUAAUGACCUGGACUG-3  2  9 3-TTGAGCGATATTACTGGACC-5 49701.925926 13966.222222 2.558724
 4 COM5-A RNA 3-TTGAGCGATATTACTGGACC-5 5-Cy3-AACUCGCUAUAAUGACCUGGACUG-3  3  1 3-TTTAAGCGATATTACTGGACC-5 32025.283951 13667.555556 1.343161
 4 COM5-A RNA 3-TTGAGCGATATTACTGGACC-5 5-Cy3-AACUCGCUAUAAUGACCUGGACUG-3  3  2 3-TTTCAGCGATATTACTGGACC-5 29920.395062 13980.444444 1.140161
 4 COM5-A RNA 3-TTGAGCGATATTACTGGACC-5 5-Cy3-AACUCGCUAUAAUGACCUGGACUG-3  3  3 3-TTTGAGCGATATTACTGGACC-5 48058.469136 13788.444444 2.485416
 4 COM5-A RNA 3-TTGAGCGATATTACTGGACC-5 5-Cy3-AACUCGCUAUAAUGACCUGGACUG-3  3  4 3-TTTTAGCGATATTACTGGACC-5 31573.333333 13582.222222 1.324607
 4 COM5-A RNA 3-TTGAGCGATATTACTGGACC-5 5-Cy3-AACUCGCUAUAAUGACCUGGACUG-3  3  5 3-TTTGAAGCGATATTACTGGACC-5 36061.234568 13852.444444 1.603240
 4 COM5-A RNA 3-TTGAGCGATATTACTGGACC-5 5-Cy3-AACUCGCUAUAAUGACCUGGACUG-3  3  6 3-TTTGCAGCGATATTACTGGACC-5 32271.802469 14023.111111 1.301330
 4 COM5-A RNA 3-TTGAGCGATATTACTGGACC-5 5-Cy3-AACUCGCUAUAAUGACCUGGACUG-3  3  7 3-TTTGGAGCGATATTACTGGACC-5 39111.111111 13809.777778 1.832132
 4 COM5-A RNA 3-TTGAGCGATATTACTGGACC-5 5-Cy3-AACUCGCUAUAAUGACCUGGACUG-3  3  8 3-TTTGTAGCGATATTACTGGACC-5 34547.358025 14151.111111 1.441318
 4 COM5-A RNA 3-TTGAGCGATATTACTGGACC-5 5-Cy3-AACUCGCUAUAAUGACCUGGACUG-3  3  9 3-TTTAGCGATATTACTGGACC-5 29961.481481 13717.333333 1.184206
 4 COM5-A RNA 3-TTGAGCGATATTACTGGACC-5 5-Cy3-AACUCGCUAUAAUGACCUGGACUG-3  4  1 3-TTTGAGCGATATTACTGGACC-5 48244.938272 13511.111111 2.570760
 4 COM5-A RNA 3-TTGAGCGATATTACTGGACC-5 5-Cy3-AACUCGCUAUAAUGACCUGGACUG-3  4  2 3-TTTGCGCGATATTACTGGACC-5 27806.024691 13639.111111 1.038698
 4 COM5-A RNA 3-TTGAGCGATATTACTGGACC-5 5-Cy3-AACUCGCUAUAAUGACCUGGACUG-3  4  3 3-TTTGGGCGATATTACTGGACC-5 31952.592593 13731.555556 1.326946
 4 COM5-A RNA 3-TTGAGCGATATTACTGGACC-5 5-Cy3-AACUCGCUAUAAUGACCUGGACUG-3  4  4 3-TTTGTGCGATATTACTGGACC-5 31996.839506 13610.666667 1.350865
 4 COM5-A RNA 3-TTGAGCGATATTACTGGACC-5 5-Cy3-AACUCGCUAUAAUGACCUGGACUG-3  4  5 3-TTTGAAGCGATATTACTGGACC-5 36573.234568 13738.666667 1.662066
 4 COM5-A RNA 3-TTGAGCGATATTACTGGACC-5 5-Cy3-AACUCGCUAUAAUGACCUGGACUG-3  4  6 3-TTTGACGCGATATTACTGGACC-5 32145.382716 13632.000000 1.358083
 4 COM5-A RNA 3-TTGAGCGATATTACTGGACC-5 5-Cy3-AACUCGCUAUAAUGACCUGGACUG-3  4  7 3-TTTGAGGCGATATTACTGGACC-5 37906.962963 13824.000000 1.742112
 4 COM5-A RNA 3-TTGAGCGATATTACTGGACC-5 5-Cy3-AACUCGCUAUAAUGACCUGGACUG-3  4  8 3-TTTGATGCGATATTACTGGACC-5 33441.185185 13525.333333 1.472485
 4 COM5-A RNA 3-TTGAGCGATATTACTGGACC-5 5-Cy3-AACUCGCUAUAAUGACCUGGACUG-3  4  9 3-TTTGGCGATATTACTGGACC-5 32205.432099 13696.000000 1.351448
 4 COM5-A RNA 3-TTGAGCGATATTACTGGACC-5 5-Cy3-AACUCGCUAUAAUGACCUGGACUG-3  5  1 3-TTTGAACGATATTACTGGACC-5 28605.629630 13617.777778 1.100609
 4 COM5-A RNA 3-TTGAGCGATATTACTGGACC-5 5-Cy3-AACUCGCUAUAAUGACCUGGACUG-3  5  2 3-TTTGACCGATATTACTGGACC-5 29490.567901 13454.222222 1.191919
 4 COM5-A RNA 3-TTGAGCGATATTACTGGACC-5 5-Cy3-AACUCGCUAUAAUGACCUGGACUG-3  5  3 3-TTTGAGCGATATTACTGGACC-5 45893.530864 13432.888889 2.416505
 4 COM5-A RNA 3-TTGAGCGATATTACTGGACC-5 5-Cy3-AACUCGCUAUAAUGACCUGGACUG-3  5  4 3-TTTGATCGATATTACTGGACC-5 27066.469136 13482.666667 1.007501
 4 COM5-A RNA 3-TTGAGCGATATTACTGGACC-5 5-Cy3-AACUCGCUAUAAUGACCUGGACUG-3  5  5 3-TTTGAGACGATATTACTGGACC-5 33586.567901 13546.666667 1.479323
 4 COM5-A RNA 3-TTGAGCGATATTACTGGACC-5 5-Cy3-AACUCGCUAUAAUGACCUGGACUG-3  5  6 3-TTTGAGCCGATATTACTGGACC-5 33965.827160 13589.333333 1.499448
 4 COM5-A RNA 3-TTGAGCGATATTACTGGACC-5 5-Cy3-AACUCGCUAUAAUGACCUGGACUG-3  5  7 3-TTTGAGGCGATATTACTGGACC-5 34013.234568 13447.111111 1.529408
 4 COM5-A RNA 3-TTGAGCGATATTACTGGACC-5 5-Cy3-AACUCGCUAUAAUGACCUGGACUG-3  5  8 3-TTTGAGTCGATATTACTGGACC-5 31734.518519 13283.555556 1.389008
 4 COM5-A RNA 3-TTGAGCGATATTACTGGACC-5 5-Cy3-AACUCGCUAUAAUGACCUGGACUG-3  5  9 3-TTTGACGATATTACTGGACC-5 27392.000000 13617.777778 1.011488
 4 COM5-A RNA 3-TTGAGCGATATTACTGGACC-5 5-Cy3-AACUCGCUAUAAUGACCUGGACUG-3  6  1 3-TTTGAGAGATATTACTGGACC-5 27012.740741 13596.444444 0.986750
 4 COM5-A RNA 3-TTGAGCGATATTACTGGACC-5 5-Cy3-AACUCGCUAUAAUGACCUGGACUG-3  6  2 3-TTTGAGCGATATTACTGGACC-5 44702.024691 13674.666667 2.268966
 4 COM5-A RNA 3-TTGAGCGATATTACTGGACC-5 5-Cy3-AACUCGCUAUAAUGACCUGGACUG-3  6  3 3-TTTGAGGGATATTACTGGACC-5 29199.802469 13489.777778 1.164587
 4 COM5-A RNA 3-TTGAGCGATATTACTGGACC-5 5-Cy3-AACUCGCUAUAAUGACCUGGACUG-3  6  4 3-TTTGAGTGATATTACTGGACC-5 31263.604938 13582.222222 1.301803
 4 COM5-A RNA 3-TTGAGCGATATTACTGGACC-5 5-Cy3-AACUCGCUAUAAUGACCUGGACUG-3  6  5 3-TTTGAGCAGATATTACTGGACC-5 29408.395062 13504.000000 1.177754
 4 COM5-A RNA 3-TTGAGCGATATTACTGGACC-5 5-Cy3-AACUCGCUAUAAUGACCUGGACUG-3  6  6 3-TTTGAGCCGATATTACTGGACC-5 33438.024691 13560.888889 1.465769
 4 COM5-A RNA 3-TTGAGCGATATTACTGGACC-5 5-Cy3-AACUCGCUAUAAUGACCUGGACUG-3  6  7 3-TTTGAGCGGATATTACTGGACC-5 37502.419753 13447.111111 1.788883
 4 COM5-A RNA 3-TTGAGCGATATTACTGGACC-5 5-Cy3-AACUCGCUAUAAUGACCUGGACUG-3  6  8 3-TTTGAGCTGATATTACTGGACC-5 31235.160494 13226.666667 1.361529
 4 COM5-A RNA 3-TTGAGCGATATTACTGGACC-5 5-Cy3-AACUCGCUAUAAUGACCUGGACUG-3  6  9 3-TTTGAGGATATTACTGGACC-5 27926.123457 13632.000000 1.048571
 4 COM5-A RNA 3-TTGAGCGATATTACTGGACC-5 5-Cy3-AACUCGCUAUAAUGACCUGGACUG-3  7  1 3-TTTGAGCAATATTACTGGACC-5 26548.148148 13432.888889 0.976354
 4 COM5-A RNA 3-TTGAGCGATATTACTGGACC-5 5-Cy3-AACUCGCUAUAAUGACCUGGACUG-3  7  2 3-TTTGAGCCATATTACTGGACC-5 25546.271605 13489.777778 0.893750
 4 COM5-A RNA 3-TTGAGCGATATTACTGGACC-5 5-Cy3-AACUCGCUAUAAUGACCUGGACUG-3  7  3 3-TTTGAGCGATATTACTGGACC-5 43836.049383 13838.222222 2.167752
 4 COM5-A RNA 3-TTGAGCGATATTACTGGACC-5 5-Cy3-AACUCGCUAUAAUGACCUGGACUG-3  7  4 3-TTTGAGCTATATTACTGGACC-5 25742.222222 13703.111111 0.878568
 4 COM5-A RNA 3-TTGAGCGATATTACTGGACC-5 5-Cy3-AACUCGCUAUAAUGACCUGGACUG-3  7  5 3-TTTGAGCGAATATTACTGGACC-5 36336.197531 13511.111111 1.689357
 4 COM5-A RNA 3-TTGAGCGATATTACTGGACC-5 5-Cy3-AACUCGCUAUAAUGACCUGGACUG-3  7  6 3-TTTGAGCGCATATTACTGGACC-5 31311.012346 13532.444444 1.313774
 4 COM5-A RNA 3-TTGAGCGATATTACTGGACC-5 5-Cy3-AACUCGCUAUAAUGACCUGGACUG-3  7  7 3-TTTGAGCGGATATTACTGGACC-5 38589.629630 13781.333333 1.800138
 4 COM5-A RNA 3-TTGAGCGATATTACTGGACC-5 5-Cy3-AACUCGCUAUAAUGACCUGGACUG-3  7  8 3-TTTGAGCGTATATTACTGGACC-5 34790.716049 13774.222222 1.525784
 4 COM5-A RNA 3-TTGAGCGATATTACTGGACC-5 5-Cy3-AACUCGCUAUAAUGACCUGGACUG-3  7  9 3-TTTGAGCATATTACTGGACC-5 27379.358025 13262.222222 1.064462
 4 COM5-A RNA 3-TTGAGCGATATTACTGGACC-5 5-Cy3-AACUCGCUAUAAUGACCUGGACUG-3  8  1 3-TTTGAGCGATATTACTGGACC-5 45397.333333 13781.333333 2.294118
 4 COM5-A RNA 3-TTGAGCGATATTACTGGACC-5 5-Cy3-AACUCGCUAUAAUGACCUGGACUG-3  8  2 3-TTTGAGCGCTATTACTGGACC-5 28921.679012 13760.000000 1.101866
 4 COM5-A RNA 3-TTGAGCGATATTACTGGACC-5 5-Cy3-AACUCGCUAUAAUGACCUGGACUG-3  8  3 3-TTTGAGCGGTATTACTGGACC-5 33656.098765 13752.888889 1.447202
 4 COM5-A RNA 3-TTGAGCGATATTACTGGACC-5 5-Cy3-AACUCGCUAUAAUGACCUGGACUG-3  8  4 3-TTTGAGCGTTATTACTGGACC-5 32622.617284 13873.777778 1.351387
 4 COM5-A RNA 3-TTGAGCGATATTACTGGACC-5 5-Cy3-AACUCGCUAUAAUGACCUGGACUG-3  8  5 3-TTTGAGCGAATATTACTGGACC-5 37590.913580 13532.444444 1.777836
 4 COM5-A RNA 3-TTGAGCGATATTACTGGACC-5 5-Cy3-AACUCGCUAUAAUGACCUGGACUG-3  8  6 3-TTTGAGCGACTATTACTGGACC-5 33760.395062 13866.666667 1.434644
 4 COM5-A RNA 3-TTGAGCGATATTACTGGACC-5 5-Cy3-AACUCGCUAUAAUGACCUGGACUG-3  8  7 3-TTTGAGCGAGTATTACTGGACC-5 32376.098765 13760.000000 1.352914
 4 COM5-A RNA 3-TTGAGCGATATTACTGGACC-5 5-Cy3-AACUCGCUAUAAUGACCUGGACUG-3  8  8 3-TTTGAGCGATTATTACTGGACC-5 39117.432099 13866.666667 1.820969
 4 COM5-A RNA 3-TTGAGCGATATTACTGGACC-5 5-Cy3-AACUCGCUAUAAUGACCUGGACUG-3  8  9 3-TTTGAGCGTATTACTGGACC-5 33599.209877 13568.000000 1.476357
 4 COM5-A RNA 3-TTGAGCGATATTACTGGACC-5 5-Cy3-AACUCGCUAUAAUGACCUGGACUG-3  9  1 3-TTTGAGCGAAATTACTGGACC-5 31538.567901 13610.666667 1.317195
 4 COM5-A RNA 3-TTGAGCGATATTACTGGACC-5 5-Cy3-AACUCGCUAUAAUGACCUGGACUG-3  9  2 3-TTTGAGCGACATTACTGGACC-5 31263.604938 13482.666667 1.318800
 4 COM5-A RNA 3-TTGAGCGATATTACTGGACC-5 5-Cy3-AACUCGCUAUAAUGACCUGGACUG-3  9  3 3-TTTGAGCGAGATTACTGGACC-5 31797.728395 13703.111111 1.320475
 4 COM5-A RNA 3-TTGAGCGATATTACTGGACC-5 5-Cy3-AACUCGCUAUAAUGACCUGGACUG-3  9  4 3-TTTGAGCGATATTACTGGACC-5 44430.222222 13738.666667 2.233954
 4 COM5-A RNA 3-TTGAGCGATATTACTGGACC-5 5-Cy3-AACUCGCUAUAAUGACCUGGACUG-3  9  5 3-TTTGAGCGATAATTACTGGACC-5 39433.481481 13681.777778 1.882190
 4 COM5-A RNA 3-TTGAGCGATATTACTGGACC-5 5-Cy3-AACUCGCUAUAAUGACCUGGACUG-3  9  6 3-TTTGAGCGATCATTACTGGACC-5 33295.802469 13632.000000 1.442474
 4 COM5-A RNA 3-TTGAGCGATATTACTGGACC-5 5-Cy3-AACUCGCUAUAAUGACCUGGACUG-3  9  7 3-TTTGAGCGATGATTACTGGACC-5 34054.320988 13674.666667 1.490322
 4 COM5-A RNA 3-TTGAGCGATATTACTGGACC-5 5-Cy3-AACUCGCUAUAAUGACCUGGACUG-3  9  8 3-TTTGAGCGATTATTACTGGACC-5 37094.716049 13674.666667 1.712660
 4 COM5-A RNA 3-TTGAGCGATATTACTGGACC-5 5-Cy3-AACUCGCUAUAAUGACCUGGACUG-3  9  9 3-TTTGAGCGAATTACTGGACC-5 32505.679012 13290.666667 1.445752
 4 COM5-A RNA 3-TTGAGCGATATTACTGGACC-5 5-Cy3-AACUCGCUAUAAUGACCUGGACUG-3 10  1 3-TTTGAGCGATATTACTGGACC-5 43036.444444 13724.444444 2.135751
 4 COM5-A RNA 3-TTGAGCGATATTACTGGACC-5 5-Cy3-AACUCGCUAUAAUGACCUGGACUG-3 10  2 3-TTTGAGCGATCTTACTGGACC-5 28687.802469 13845.333333 1.072020
 4 COM5-A RNA 3-TTGAGCGATATTACTGGACC-5 5-Cy3-AACUCGCUAUAAUGACCUGGACUG-3 10  3 3-TTTGAGCGATGTTACTGGACC-5 31756.641975 13724.444444 1.313874
 4 COM5-A RNA 3-TTGAGCGATATTACTGGACC-5 5-Cy3-AACUCGCUAUAAUGACCUGGACUG-3 10  4 3-TTTGAGCGATTTTACTGGACC-5 33978.469136 13731.555556 1.474481
 4 COM5-A RNA 3-TTGAGCGATATTACTGGACC-5 5-Cy3-AACUCGCUAUAAUGACCUGGACUG-3 10  5 3-TTTGAGCGATAATTACTGGACC-5 35558.716049 13610.666667 1.612562
 4 COM5-A RNA 3-TTGAGCGATATTACTGGACC-5 5-Cy3-AACUCGCUAUAAUGACCUGGACUG-3 10  6 3-TTTGAGCGATACTTACTGGACC-5 34250.271605 13909.333333 1.462395
 4 COM5-A RNA 3-TTGAGCGATATTACTGGACC-5 5-Cy3-AACUCGCUAUAAUGACCUGGACUG-3 10  7 3-TTTGAGCGATAGTTACTGGACC-5 34228.148148 13589.333333 1.518751
 4 COM5-A RNA 3-TTGAGCGATATTACTGGACC-5 5-Cy3-AACUCGCUAUAAUGACCUGGACUG-3 10  8 3-TTTGAGCGATATTTACTGGACC-5 39999.209877 13504.000000 1.962027
 4 COM5-A RNA 3-TTGAGCGATATTACTGGACC-5 5-Cy3-AACUCGCUAUAAUGACCUGGACUG-3 10  9 3-TTTGAGCGATTTACTGGACC-5 33551.802469 13681.777778 1.452298
 4 COM5-A RNA 3-TTGAGCGATATTACTGGACC-5 5-Cy3-AACUCGCUAUAAUGACCUGGACUG-3 11  1 3-TTTGAGCGATAATACTGGACC-5 31134.024691 13525.333333 1.301904
 4 COM5-A RNA 3-TTGAGCGATATTACTGGACC-5 5-Cy3-AACUCGCUAUAAUGACCUGGACUG-3 11  2 3-TTTGAGCGATACTACTGGACC-5 28134.716049 13376.000000 1.103373
 4 COM5-A RNA 3-TTGAGCGATATTACTGGACC-5 5-Cy3-AACUCGCUAUAAUGACCUGGACUG-3 11  3 3-TTTGAGCGATAGTACTGGACC-5 27433.086420 13411.555556 1.045481
 4 COM5-A RNA 3-TTGAGCGATATTACTGGACC-5 5-Cy3-AACUCGCUAUAAUGACCUGGACUG-3 11  4 3-TTTGAGCGATATTACTGGACC-5 41367.703704 13560.888889 2.050516
 4 COM5-A RNA 3-TTGAGCGATATTACTGGACC-5 5-Cy3-AACUCGCUAUAAUGACCUGGACUG-3 11  5 3-TTTGAGCGATATATACTGGACC-5 33330.567901 13496.888889 1.469500
 4 COM5-A RNA 3-TTGAGCGATATTACTGGACC-5 5-Cy3-AACUCGCUAUAAUGACCUGGACUG-3 11  6 3-TTTGAGCGATATCTACTGGACC-5 32037.925926 13603.555556 1.355114
 4 COM5-A RNA 3-TTGAGCGATATTACTGGACC-5 5-Cy3-AACUCGCUAUAAUGACCUGGACUG-3 11  7 3-TTTGAGCGATATGTACTGGACC-5 32432.987654 13795.555556 1.350974
 4 COM5-A RNA 3-TTGAGCGATATTACTGGACC-5 5-Cy3-AACUCGCUAUAAUGACCUGGACUG-3 11  8 3-TTTGAGCGATATTTACTGGACC-5 39509.333333 13589.333333 1.907378
 4 COM5-A RNA 3-TTGAGCGATATTACTGGACC-5 5-Cy3-AACUCGCUAUAAUGACCUGGACUG-3 11  9 3-TTTGAGCGATATACTGGACC-5 30723.160494 13745.777778 1.235098
 4 COM5-A RNA 3-TTGAGCGATATTACTGGACC-5 5-Cy3-AACUCGCUAUAAUGACCUGGACUG-3 12  1 3-TTTGAGCGATATAACTGGACC-5 29522.172840 14208.000000 1.077856
 4 COM5-A RNA 3-TTGAGCGATATTACTGGACC-5 5-Cy3-AACUCGCUAUAAUGACCUGGACUG-3 12  2 3-TTTGAGCGATATCACTGGACC-5 26946.370370 13582.222222 0.983944
 4 COM5-A RNA 3-TTGAGCGATATTACTGGACC-5 5-Cy3-AACUCGCUAUAAUGACCUGGACUG-3 12  3 3-TTTGAGCGATATGACTGGACC-5 31538.567901 13603.555556 1.318406
 4 COM5-A RNA 3-TTGAGCGATATTACTGGACC-5 5-Cy3-AACUCGCUAUAAUGACCUGGACUG-3 12  4 3-TTTGAGCGATATTACTGGACC-5 42783.604938 13461.333333 2.178259
 4 COM5-A RNA 3-TTGAGCGATATTACTGGACC-5 5-Cy3-AACUCGCUAUAAUGACCUGGACUG-3 12  5 3-TTTGAGCGATATTAACTGGACC-5 36298.271605 13532.444444 1.682314
 4 COM5-A RNA 3-TTGAGCGATATTACTGGACC-5 5-Cy3-AACUCGCUAUAAUGACCUGGACUG-3 12  6 3-TTTGAGCGATATTCACTGGACC-5 32483.555556 13745.777778 1.363166
 4 COM5-A RNA 3-TTGAGCGATATTACTGGACC-5 5-Cy3-AACUCGCUAUAAUGACCUGGACUG-3 12  7 3-TTTGAGCGATATTGACTGGACC-5 32439.308642 13653.333333 1.375926
 4 COM5-A RNA 3-TTGAGCGATATTACTGGACC-5 5-Cy3-AACUCGCUAUAAUGACCUGGACUG-3 12  8 3-TTTGAGCGATATTTACTGGACC-5 39711.604938 13774.222222 1.883038
 4 COM5-A RNA 3-TTGAGCGATATTACTGGACC-5 5-Cy3-AACUCGCUAUAAUGACCUGGACUG-3 12  9 3-TTTGAGCGATATACTGGACC-5 32312.888889 13582.222222 1.379058
 4 COM5-A RNA 3-TTGAGCGATATTACTGGACC-5 5-Cy3-AACUCGCUAUAAUGACCUGGACUG-3 13  1 3-TTTGAGCGATATTACTGGACC-5 43927.703704 13774.222222 2.189124
 4 COM5-A RNA 3-TTGAGCGATATTACTGGACC-5 5-Cy3-AACUCGCUAUAAUGACCUGGACUG-3 13  2 3-TTTGAGCGATATTCCTGGACC-5 27373.037037 13703.111111 0.997578
 4 COM5-A RNA 3-TTGAGCGATATTACTGGACC-5 5-Cy3-AACUCGCUAUAAUGACCUGGACUG-3 13  3 3-TTTGAGCGATATTGCTGGACC-5 27733.333333 13667.555556 1.029136
 4 COM5-A RNA 3-TTGAGCGATATTACTGGACC-5 5-Cy3-AACUCGCUAUAAUGACCUGGACUG-3 13  4 3-TTTGAGCGATATTTCTGGACC-5 31516.444444 13489.777778 1.336321
 4 COM5-A RNA 3-TTGAGCGATATTACTGGACC-5 5-Cy3-AACUCGCUAUAAUGACCUGGACUG-3 13  5 3-TTTGAGCGATATTAACTGGACC-5 36661.728395 13731.555556 1.669889
 4 COM5-A RNA 3-TTGAGCGATATTACTGGACC-5 5-Cy3-AACUCGCUAUAAUGACCUGGACUG-3 13  6 3-TTTGAGCGATATTACCTGGACC-5 36342.518519 13781.333333 1.637083
 4 COM5-A RNA 3-TTGAGCGATATTACTGGACC-5 5-Cy3-AACUCGCUAUAAUGACCUGGACUG-3 13  7 3-TTTGAGCGATATTAGCTGGACC-5 29076.543210 13688.888889 1.124098
 4 COM5-A RNA 3-TTGAGCGATATTACTGGACC-5 5-Cy3-AACUCGCUAUAAUGACCUGGACUG-3 13  8 3-TTTGAGCGATATTATCTGGACC-5 32075.851852 13432.888889 1.387860
 4 COM5-A RNA 3-TTGAGCGATATTACTGGACC-5 5-Cy3-AACUCGCUAUAAUGACCUGGACUG-3 13  9 3-TTTGAGCGATATTCTGGACC-5 27875.555556 13518.222222 1.062073
 4 COM5-A RNA 3-TTGAGCGATATTACTGGACC-5 5-Cy3-AACUCGCUAUAAUGACCUGGACUG-3 14  1 3-TTTGAGCGATATTAATGGACC-5 25015.308642 13660.444444 0.831222
 4 COM5-A RNA 3-TTGAGCGATATTACTGGACC-5 5-Cy3-AACUCGCUAUAAUGACCUGGACUG-3 14  2 3-TTTGAGCGATATTACTGGACC-5 42758.320988 13504.000000 2.166345
 4 COM5-A RNA 3-TTGAGCGATATTACTGGACC-5 5-Cy3-AACUCGCUAUAAUGACCUGGACUG-3 14  3 3-TTTGAGCGATATTAGTGGACC-5 20350.419753 13084.444444 0.555314
 4 COM5-A RNA 3-TTGAGCGATATTACTGGACC-5 5-Cy3-AACUCGCUAUAAUGACCUGGACUG-3 14  4 3-TTTGAGCGATATTATTGGACC-5 28561.382716 13624.888889 1.096265
 4 COM5-A RNA 3-TTGAGCGATATTACTGGACC-5 5-Cy3-AACUCGCUAUAAUGACCUGGACUG-3 14  5 3-TTTGAGCGATATTACATGGACC-5 29067.061728 13617.777778 1.134494
 4 COM5-A RNA 3-TTGAGCGATATTACTGGACC-5 5-Cy3-AACUCGCUAUAAUGACCUGGACUG-3 14  6 3-TTTGAGCGATATTACCTGGACC-5 35011.950617 13717.333333 1.552388
 4 COM5-A RNA 3-TTGAGCGATATTACTGGACC-5 5-Cy3-AACUCGCUAUAAUGACCUGGACUG-3 14  7 3-TTTGAGCGATATTACGTGGACC-5 27824.987654 13560.888889 1.051856
 4 COM5-A RNA 3-TTGAGCGATATTACTGGACC-5 5-Cy3-AACUCGCUAUAAUGACCUGGACUG-3 14  8 3-TTTGAGCGATATTACTTGGACC-5 34085.925926 13518.222222 1.521480
 4 COM5-A RNA 3-TTGAGCGATATTACTGGACC-5 5-Cy3-AACUCGCUAUAAUGACCUGGACUG-3 14  9 3-TTTGAGCGATATTATGGACC-5 24086.123457 13461.333333 0.789282
 4 COM5-A RNA 3-TTGAGCGATATTACTGGACC-5 5-Cy3-AACUCGCUAUAAUGACCUGGACUG-3 15  1 3-TTTGAGCGATATTACAGGACC-5 23997.629630 13639.111111 0.759472
 4 COM5-A RNA 3-TTGAGCGATATTACTGGACC-5 5-Cy3-AACUCGCUAUAAUGACCUGGACUG-3 15  2 3-TTTGAGCGATATTACCGGACC-5 24335.802469 13447.111111 0.809742
 4 COM5-A RNA 3-TTGAGCGATATTACTGGACC-5 5-Cy3-AACUCGCUAUAAUGACCUGGACUG-3 15  3 3-TTTGAGCGATATTACGGGACC-5 27388.839506 13504.000000 1.028202
 4 COM5-A RNA 3-TTGAGCGATATTACTGGACC-5 5-Cy3-AACUCGCUAUAAUGACCUGGACUG-3 15  4 3-TTTGAGCGATATTACTGGACC-5 41386.666667 13376.000000 2.094099
 4 COM5-A RNA 3-TTGAGCGATATTACTGGACC-5 5-Cy3-AACUCGCUAUAAUGACCUGGACUG-3 15  5 3-TTTGAGCGATATTACTAGGACC-5 28608.790123 13496.888889 1.119658
 4 COM5-A RNA 3-TTGAGCGATATTACTGGACC-5 5-Cy3-AACUCGCUAUAAUGACCUGGACUG-3 15  6 3-TTTGAGCGATATTACTCGGACC-5 31187.753086 13290.666667 1.346591
 4 COM5-A RNA 3-TTGAGCGATATTACTGGACC-5 5-Cy3-AACUCGCUAUAAUGACCUGGACUG-3 15  7 3-TTTGAGCGATATTACTGGGACC-5 39901.234568 13667.555556 1.919413
 4 COM5-A RNA 3-TTGAGCGATATTACTGGACC-5 5-Cy3-AACUCGCUAUAAUGACCUGGACUG-3 15  8 3-TTTGAGCGATATTACTTGGACC-5 33867.851852 13432.888889 1.521263
 4 COM5-A RNA 3-TTGAGCGATATTACTGGACC-5 5-Cy3-AACUCGCUAUAAUGACCUGGACUG-3 15  9 3-TTTGAGCGATATTACGGACC-5 20754.962963 13546.666667 0.532108
 4 COM5-A RNA 3-TTGAGCGATATTACTGGACC-5 5-Cy3-AACUCGCUAUAAUGACCUGGACUG-3 16  1 3-TTTGAGCGATATTACTAGACC-5 20777.086420 13098.666667 0.586199
 4 COM5-A RNA 3-TTGAGCGATATTACTGGACC-5 5-Cy3-AACUCGCUAUAAUGACCUGGACUG-3 16  2 3-TTTGAGCGATATTACTCGACC-5 18507.851852 13233.777778 0.398531
 4 COM5-A RNA 3-TTGAGCGATATTACTGGACC-5 5-Cy3-AACUCGCUAUAAUGACCUGGACUG-3 16  3 3-TTTGAGCGATATTACTGGACC-5 42091.456790 13304.888889 2.163608
 4 COM5-A RNA 3-TTGAGCGATATTACTGGACC-5 5-Cy3-AACUCGCUAUAAUGACCUGGACUG-3 16  4 3-TTTGAGCGATATTACTTGACC-5 23327.604938 13304.888889 0.753311
 4 COM5-A RNA 3-TTGAGCGATATTACTGGACC-5 5-Cy3-AACUCGCUAUAAUGACCUGGACUG-3 16  5 3-TTTGAGCGATATTACTGAGACC-5 28709.925926 13461.333333 1.132770
 4 COM5-A RNA 3-TTGAGCGATATTACTGGACC-5 5-Cy3-AACUCGCUAUAAUGACCUGGACUG-3 16  6 3-TTTGAGCGATATTACTGCGACC-5 29936.197531 13504.000000 1.216839
 4 COM5-A RNA 3-TTGAGCGATATTACTGGACC-5 5-Cy3-AACUCGCUAUAAUGACCUGGACUG-3 16  7 3-TTTGAGCGATATTACTGGGACC-5 40147.753086 13489.777778 1.976161
 4 COM5-A RNA 3-TTGAGCGATATTACTGGACC-5 5-Cy3-AACUCGCUAUAAUGACCUGGACUG-3 16  8 3-TTTGAGCGATATTACTGTGACC-5 32363.456790 13461.333333 1.404179
 4 COM5-A RNA 3-TTGAGCGATATTACTGGACC-5 5-Cy3-AACUCGCUAUAAUGACCUGGACUG-3 16  9 3-TTTGAGCGATATTACTGACC-5 23450.864198 13233.777778 0.772046
 4 COM5-A RNA 3-TTGAGCGATATTACTGGACC-5 5-Cy3-AACUCGCUAUAAUGACCUGGACUG-3 17  1 3-TTTGAGCGATATTACTGAACC-5 23691.061728 13425.777778 0.764595
 4 COM5-A RNA 3-TTGAGCGATATTACTGGACC-5 5-Cy3-AACUCGCUAUAAUGACCUGGACUG-3 17  2 3-TTTGAGCGATATTACTGCACC-5 24471.703704 13148.444444 0.861186
 4 COM5-A RNA 3-TTGAGCGATATTACTGGACC-5 5-Cy3-AACUCGCUAUAAUGACCUGGACUG-3 17  3 3-TTTGAGCGATATTACTGGACC-5 43409.382716 13432.888889 2.231575
 4 COM5-A RNA 3-TTGAGCGATATTACTGGACC-5 5-Cy3-AACUCGCUAUAAUGACCUGGACUG-3 17  4 3-TTTGAGCGATATTACTGTACC-5 22433.185185 13297.777778 0.686988
 4 COM5-A RNA 3-TTGAGCGATATTACTGGACC-5 5-Cy3-AACUCGCUAUAAUGACCUGGACUG-3 17  5 3-TTTGAGCGATATTACTGGAACC-5 32900.740741 13603.555556 1.418540
 4 COM5-A RNA 3-TTGAGCGATATTACTGGACC-5 5-Cy3-AACUCGCUAUAAUGACCUGGACUG-3 17  6 3-TTTGAGCGATATTACTGGCACC-5 32161.185185 13290.666667 1.419832
 4 COM5-A RNA 3-TTGAGCGATATTACTGGACC-5 5-Cy3-AACUCGCUAUAAUGACCUGGACUG-3 17  7 3-TTTGAGCGATATTACTGGGACC-5 42407.506173 13432.888889 2.156991
 4 COM5-A RNA 3-TTGAGCGATATTACTGGACC-5 5-Cy3-AACUCGCUAUAAUGACCUGGACUG-3 17  8 3-TTTGAGCGATATTACTGGTACC-5 33567.604938 13425.777778 1.500235
 4 COM5-A RNA 3-TTGAGCGATATTACTGGACC-5 5-Cy3-AACUCGCUAUAAUGACCUGGACUG-3 17  9 3-TTTGAGCGATATTACTGACC-5 23371.851852 13027.555556 0.794032
 4 COM5-A RNA 3-TTGAGCGATATTACTGGACC-5 5-Cy3-AACUCGCUAUAAUGACCUGGACUG-3 18  1 3-TTTGAGCGATATTACTGGACC-5 42451.753086 13518.222222 2.140335
 4 COM5-A RNA 3-TTGAGCGATATTACTGGACC-5 5-Cy3-AACUCGCUAUAAUGACCUGGACUG-3 18  2 3-TTTGAGCGATATTACTGGCCC-5 29281.975309 13048.888889 1.244021
 4 COM5-A RNA 3-TTGAGCGATATTACTGGACC-5 5-Cy3-AACUCGCUAUAAUGACCUGGACUG-3 18  3 3-TTTGAGCGATATTACTGGGCC-5 32948.148148 12999.111111 1.534646
 4 COM5-A RNA 3-TTGAGCGATATTACTGGACC-5 5-Cy3-AACUCGCUAUAAUGACCUGGACUG-3 18  4 3-TTTGAGCGATATTACTGGTCC-5 30552.493827 13326.222222 1.292660
 4 COM5-A RNA 3-TTGAGCGATATTACTGGACC-5 5-Cy3-AACUCGCUAUAAUGACCUGGACUG-3 18  5 3-TTTGAGCGATATTACTGGAACC-5 32654.222222 13361.777778 1.443853
 4 COM5-A RNA 3-TTGAGCGATATTACTGGACC-5 5-Cy3-AACUCGCUAUAAUGACCUGGACUG-3 18  6 3-TTTGAGCGATATTACTGGACCC-5 41042.172840 13582.222222 2.021757
 4 COM5-A RNA 3-TTGAGCGATATTACTGGACC-5 5-Cy3-AACUCGCUAUAAUGACCUGGACUG-3 18  7 3-TTTGAGCGATATTACTGGAGCC-5 29711.802469 13418.666667 1.214214
 4 COM5-A RNA 3-TTGAGCGATATTACTGGACC-5 5-Cy3-AACUCGCUAUAAUGACCUGGACUG-3 18  8 3-TTTGAGCGATATTACTGGATCC-5 31374.222222 13347.555556 1.350559
 4 COM5-A RNA 3-TTGAGCGATATTACTGGACC-5 5-Cy3-AACUCGCUAUAAUGACCUGGACUG-3 18  9 3-TTTGAGCGATATTACTGGCC-5 28017.777778 13141.333333 1.132035
 4 COM5-A RNA 3-TTGAGCGATATTACTGGACC-5 5-Cy3-AACUCGCUAUAAUGACCUGGACUG-3 19  1 3-TTTGAGCGATATTACTGGAAC-5 28864.790123 13326.222222 1.166014
 4 COM5-A RNA 3-TTGAGCGATATTACTGGACC-5 5-Cy3-AACUCGCUAUAAUGACCUGGACUG-3 19  2 3-TTTGAGCGATATTACTGGACC-5 41111.703704 13489.777778 2.047619
 4 COM5-A RNA 3-TTGAGCGATATTACTGGACC-5 5-Cy3-AACUCGCUAUAAUGACCUGGACUG-3 19  3 3-TTTGAGCGATATTACTGGAGC-5 27692.246914 13020.444444 1.126828
 4 COM5-A RNA 3-TTGAGCGATATTACTGGACC-5 5-Cy3-AACUCGCUAUAAUGACCUGGACUG-3 19  4 3-TTTGAGCGATATTACTGGATC-5 30211.160494 13347.555556 1.263423
 4 COM5-A RNA 3-TTGAGCGATATTACTGGACC-5 5-Cy3-AACUCGCUAUAAUGACCUGGACUG-3 19  5 3-TTTGAGCGATATTACTGGACAC-5 33185.185185 12849.777778 1.582549
 4 COM5-A RNA 3-TTGAGCGATATTACTGGACC-5 5-Cy3-AACUCGCUAUAAUGACCUGGACUG-3 19  6 3-TTTGAGCGATATTACTGGACCC-5 40675.555556 13361.777778 2.044172
 4 COM5-A RNA 3-TTGAGCGATATTACTGGACC-5 5-Cy3-AACUCGCUAUAAUGACCUGGACUG-3 19  7 3-TTTGAGCGATATTACTGGACGC-5 30849.580247 13418.666667 1.299005
 4 COM5-A RNA 3-TTGAGCGATATTACTGGACC-5 5-Cy3-AACUCGCUAUAAUGACCUGGACUG-3 19  8 3-TTTGAGCGATATTACTGGACTC-5 33112.493827 13418.666667 1.467644
 4 COM5-A RNA 3-TTGAGCGATATTACTGGACC-5 5-Cy3-AACUCGCUAUAAUGACCUGGACUG-3 19  9 3-TTTGAGCGATATTACTGGAC-5 34680.098765 13511.111111 1.566784
 4 COM5-A RNA 3-TTGAGCGATATTACTGGACC-5 5-Cy3-AACUCGCUAUAAUGACCUGGACUG-3 20  1 3-TTTGAGCGATATTACTGGACA-5 32028.444444 13333.333333 1.402133
 4 COM5-A RNA 3-TTGAGCGATATTACTGGACC-5 5-Cy3-AACUCGCUAUAAUGACCUGGACUG-3 20  2 3-TTTGAGCGATATTACTGGACC-5 40978.962963 13290.666667 2.083289
 4 COM5-A RNA 3-TTGAGCGATATTACTGGACC-5 5-Cy3-AACUCGCUAUAAUGACCUGGACUG-3 20  3 3-TTTGAGCGATATTACTGGACG-5 32075.851852 13226.666667 1.425090
 4 COM5-A RNA 3-TTGAGCGATATTACTGGACC-5 5-Cy3-AACUCGCUAUAAUGACCUGGACUG-3 20  4 3-TTTGAGCGATATTACTGGACT-5 32600.493827 13226.666667 1.464755
 4 COM5-A RNA 3-TTGAGCGATATTACTGGACC-5 5-Cy3-AACUCGCUAUAAUGACCUGGACUG-3 20  5 3-TTTGAGCGATATTACTGGACCA-5 39319.703704 13013.333333 2.021494
 4 COM5-A RNA 3-TTGAGCGATATTACTGGACC-5 5-Cy3-AACUCGCUAUAAUGACCUGGACUG-3 20  6 3-TTTGAGCGATATTACTGGACCC-5 40811.456790 13141.333333 2.105580
 4 COM5-A RNA 3-TTGAGCGATATTACTGGACC-5 5-Cy3-AACUCGCUAUAAUGACCUGGACUG-3 20  7 3-TTTGAGCGATATTACTGGACCG-5 40738.765432 13340.444444 2.053779
 4 COM5-A RNA 3-TTGAGCGATATTACTGGACC-5 5-Cy3-AACUCGCUAUAAUGACCUGGACUG-3 20  8 3-TTTGAGCGATATTACTGGACCT-5 41626.864198 13063.111111 2.186597
 4 COM5-A RNA 3-TTGAGCGATATTACTGGACC-5 5-Cy3-AACUCGCUAUAAUGACCUGGACUG-3 20  9 3-TTTGAGCGATATTACTGGAC-5 34616.888889 13212.444444 1.620022

 5 COM4-A RNA 3-TATTACTGGACCTGAC-5 5-Cy3-AACUCGCUAUAAUGACCUGGACUG-3  1  1 3-TAATTACTGGACCTGAC-5 25710.617284 16320.000000 0.575405
 5 COM4-A RNA 3-TATTACTGGACCTGAC-5 5-Cy3-AACUCGCUAUAAUGACCUGGACUG-3  1  2 3-TCATTACTGGACCTGAC-5 25713.777778 16440.888889 0.564014
 5 COM4-A RNA 3-TATTACTGGACCTGAC-5 5-Cy3-AACUCGCUAUAAUGACCUGGACUG-3  1  3 3-TGATTACTGGACCTGAC-5 27856.592593 16561.777778 0.681981
 5 COM4-A RNA 3-TATTACTGGACCTGAC-5 5-Cy3-AACUCGCUAUAAUGACCUGGACUG-3  1  4 3-TTATTACTGGACCTGAC-5 25498.864198 16320.000000 0.562430
 5 COM4-A RNA 3-TATTACTGGACCTGAC-5 5-Cy3-AACUCGCUAUAAUGACCUGGACUG-3  1  5 3-TTAATTACTGGACCTGAC-5 25776.987654 16462.222222 0.565827
 5 COM4-A RNA 3-TATTACTGGACCTGAC-5 5-Cy3-AACUCGCUAUAAUGACCUGGACUG-3  1  6 3-TTCATTACTGGACCTGAC-5 24854.123457 16334.222222 0.521598
 5 COM4-A RNA 3-TATTACTGGACCTGAC-5 5-Cy3-AACUCGCUAUAAUGACCUGGACUG-3  1  7 3-TTGATTACTGGACCTGAC-5 28709.925926 16490.666667 0.740980
 5 COM4-A RNA 3-TATTACTGGACCTGAC-5 5-Cy3-AACUCGCUAUAAUGACCUGGACUG-3  1  8 3-TTTATTACTGGACCTGAC-5 26592.395062 16668.444444 0.595374
 5 COM4-A RNA 3-TATTACTGGACCTGAC-5 5-Cy3-AACUCGCUAUAAUGACCUGGACUG-3  1  9 3-TATTACTGGACCTGAC-5 24756.148148 16412.444444 0.508377
 5 COM4-A RNA 3-TATTACTGGACCTGAC-5 5-Cy3-AACUCGCUAUAAUGACCUGGACUG-3  2  1 3-TTATTACTGGACCTGAC-5 25571.555556 16376.888889 0.561442
 5 COM4-A RNA 3-TATTACTGGACCTGAC-5 5-Cy3-AACUCGCUAUAAUGACCUGGACUG-3  2  2 3-TTCTTACTGGACCTGAC-5 23529.876543 16533.333333 0.423178
 5 COM4-A RNA 3-TATTACTGGACCTGAC-5 5-Cy3-AACUCGCUAUAAUGACCUGGACUG-3  2  3 3-TTGTTACTGGACCTGAC-5 26162.567901 16718.222222 0.564913
 5 COM4-A RNA 3-TATTACTGGACCTGAC-5 5-Cy3-AACUCGCUAUAAUGACCUGGACUG-3  2  4 3-TTTTTACTGGACCTGAC-5 23612.049383 16839.111111 0.402215
 5 COM4-A RNA 3-TATTACTGGACCTGAC-5 5-Cy3-AACUCGCUAUAAUGACCUGGACUG-3  2  5 3-TTAATTACTGGACCTGAC-5 25856.000000 16924.444444 0.527731
 5 COM4-A RNA 3-TATTACTGGACCTGAC-5 5-Cy3-AACUCGCUAUAAUGACCUGGACUG-3  2  6 3-TTACTTACTGGACCTGAC-5 24844.641975 16576.000000 0.498832
 5 COM4-A RNA 3-TATTACTGGACCTGAC-5 5-Cy3-AACUCGCUAUAAUGACCUGGACUG-3  2  7 3-TTAGTTACTGGACCTGAC-5 25008.987654 16199.111111 0.543849
 5 COM4-A RNA 3-TATTACTGGACCTGAC-5 5-Cy3-AACUCGCUAUAAUGACCUGGACUG-3  2  8 3-TTATTTACTGGACCTGAC-5 25081.679012 16711.111111 0.500898
 5 COM4-A RNA 3-TATTACTGGACCTGAC-5 5-Cy3-AACUCGCUAUAAUGACCUGGACUG-3  2  9 3-TTTTACTGGACCTGAC-5 23416.098765 16519.111111 0.417516
 5 COM4-A RNA 3-TATTACTGGACCTGAC-5 5-Cy3-AACUCGCUAUAAUGACCUGGACUG-3  3  1 3-TTAATACTGGACCTGAC-5 22885.135802 16839.111111 0.359047
 5 COM4-A RNA 3-TATTACTGGACCTGAC-5 5-Cy3-AACUCGCUAUAAUGACCUGGACUG-3  3  2 3-TTACTACTGGACCTGAC-5 21538.765432 16768.000000 0.284516
 5 COM4-A RNA 3-TATTACTGGACCTGAC-5 5-Cy3-AACUCGCUAUAAUGACCUGGACUG-3  3  3 3-TTAGTACTGGACCTGAC-5 21014.123457 16739.555556 0.255357
 5 COM4-A RNA 3-TATTACTGGACCTGAC-5 5-Cy3-AACUCGCUAUAAUGACCUGGACUG-3  3  4 3-TTATTACTGGACCTGAC-5 26813.629630 17066.666667 0.571111
 5 COM4-A RNA 3-TATTACTGGACCTGAC-5 5-Cy3-AACUCGCUAUAAUGACCUGGACUG-3  3  5 3-TTATATACTGGACCTGAC-5 23052.641975 17137.777778 0.345136
 5 COM4-A RNA 3-TATTACTGGACCTGAC-5 5-Cy3-AACUCGCUAUAAUGACCUGGACUG-3  3  6 3-TTATCTACTGGACCTGAC-5 21962.271605 16611.555556 0.322108
 5 COM4-A RNA 3-TATTACTGGACCTGAC-5 5-Cy3-AACUCGCUAUAAUGACCUGGACUG-3  3  7 3-TTATGTACTGGACCTGAC-5 23248.592593 16938.666667 0.372516
 5 COM4-A RNA 3-TATTACTGGACCTGAC-5 5-Cy3-AACUCGCUAUAAUGACCUGGACUG-3  3  8 3-TTATTTACTGGACCTGAC-5 24863.604938 17016.888889 0.461113
 5 COM4-A RNA 3-TATTACTGGACCTGAC-5 5-Cy3-AACUCGCUAUAAUGACCUGGACUG-3  3  9 3-TTATACTGGACCTGAC-5 21823.209877 17123.555556 0.274456
 5 COM4-A RNA 3-TATTACTGGACCTGAC-5 5-Cy3-AACUCGCUAUAAUGACCUGGACUG-3  4  1 3-TTATAACTGGACCTGAC-5 21304.888889 17379.555556 0.225859
 5 COM4-A RNA 3-TATTACTGGACCTGAC-5 5-Cy3-AACUCGCUAUAAUGACCUGGACUG-3  4  2 3-TTATCACTGGACCTGAC-5 20483.160494 17223.111111 0.189283
 5 COM4-A RNA 3-TATTACTGGACCTGAC-5 5-Cy3-AACUCGCUAUAAUGACCUGGACUG-3  4  3 3-TTATGACTGGACCTGAC-5 21785.283951 17301.333333 0.259168
 5 COM4-A RNA 3-TATTACTGGACCTGAC-5 5-Cy3-AACUCGCUAUAAUGACCUGGACUG-3  4  4 3-TTATTACTGGACCTGAC-5 26598.716049 17159.111111 0.550122
 5 COM4-A RNA 3-TATTACTGGACCTGAC-5 5-Cy3-AACUCGCUAUAAUGACCUGGACUG-3  4  5 3-TTATTAACTGGACCTGAC-5 20950.913580 16917.333333 0.238429
 5 COM4-A RNA 3-TATTACTGGACCTGAC-5 5-Cy3-AACUCGCUAUAAUGACCUGGACUG-3  4  6 3-TTATTCACTGGACCTGAC-5 20511.604938 16860.444444 0.216552
 5 COM4-A RNA 3-TATTACTGGACCTGAC-5 5-Cy3-AACUCGCUAUAAUGACCUGGACUG-3  4  7 3-TTATTGACTGGACCTGAC-5 22373.135802 17656.888889 0.267105
 5 COM4-A RNA 3-TATTACTGGACCTGAC-5 5-Cy3-AACUCGCUAUAAUGACCUGGACUG-3  4  8 3-TTATTTACTGGACCTGAC-5 25906.567901 17116.444444 0.513548
 5 COM4-A RNA 3-TATTACTGGACCTGAC-5 5-Cy3-AACUCGCUAUAAUGACCUGGACUG-3  4  9 3-TTATACTGGACCTGAC-5 22663.901235 17280.000000 0.311568
 5 COM4-A RNA 3-TATTACTGGACCTGAC-5 5-Cy3-AACUCGCUAUAAUGACCUGGACUG-3  5  1 3-TTATTACTGGACCTGAC-5 26447.012346 16853.333333 0.569245
 5 COM4-A RNA 3-TATTACTGGACCTGAC-5 5-Cy3-AACUCGCUAUAAUGACCUGGACUG-3  5  2 3-TTATTCCTGGACCTGAC-5 19269.530864 17379.555556 0.108747
 5 COM4-A RNA 3-TATTACTGGACCTGAC-5 5-Cy3-AACUCGCUAUAAUGACCUGGACUG-3  5  3 3-TTATTGCTGGACCTGAC-5 20056.493827 17329.777778 0.157343
 5 COM4-A RNA 3-TATTACTGGACCTGAC-5 5-Cy3-AACUCGCUAUAAUGACCUGGACUG-3  5  4 3-TTATTTCTGGACCTGAC-5 20318.814815 17201.777778 0.181204
 5 COM4-A RNA 3-TATTACTGGACCTGAC-5 5-Cy3-AACUCGCUAUAAUGACCUGGACUG-3  5  5 3-TTATTAACTGGACCTGAC-5 21886.419753 17045.333333 0.284012
 5 COM4-A RNA 3-TATTACTGGACCTGAC-5 5-Cy3-AACUCGCUAUAAUGACCUGGACUG-3  5  6 3-TTATTACCTGGACCTGAC-5 20299.851852 17095.111111 0.187465
 5 COM4-A RNA 3-TATTACTGGACCTGAC-5 5-Cy3-AACUCGCUAUAAUGACCUGGACUG-3  5  7 3-TTATTAGCTGGACCTGAC-5 20113.382716 17088.000000 0.177047
 5 COM4-A RNA 3-TATTACTGGACCTGAC-5 5-Cy3-AACUCGCUAUAAUGACCUGGACUG-3  5  8 3-TTATTATCTGGACCTGAC-5 19803.654321 16455.111111 0.203496
 5 COM4-A RNA 3-TATTACTGGACCTGAC-5 5-Cy3-AACUCGCUAUAAUGACCUGGACUG-3  5  9 3-TTATTCTGGACCTGAC-5 20811.851852 17493.333333 0.189702
 5 COM4-A RNA 3-TATTACTGGACCTGAC-5 5-Cy3-AACUCGCUAUAAUGACCUGGACUG-3  6  1 3-TTATTAATGGACCTGAC-5 18906.074074 17372.444444 0.088279
 5 COM4-A RNA 3-TATTACTGGACCTGAC-5 5-Cy3-AACUCGCUAUAAUGACCUGGACUG-3  6  2 3-TTATTACTGGACCTGAC-5 27414.123457 16974.222222 0.615044
 5 COM4-A RNA 3-TATTACTGGACCTGAC-5 5-Cy3-AACUCGCUAUAAUGACCUGGACUG-3  6  3 3-TTATTAGTGGACCTGAC-5 17534.419753 17159.111111 0.021872
 5 COM4-A RNA 3-TATTACTGGACCTGAC-5 5-Cy3-AACUCGCUAUAAUGACCUGGACUG-3  6  4 3-TTATTATTGGACCTGAC-5 19427.555556 17315.555556 0.121971
 5 COM4-A RNA 3-TATTACTGGACCTGAC-5 5-Cy3-AACUCGCUAUAAUGACCUGGACUG-3  6  5 3-TTATTACATGGACCTGAC-5 19181.037037 17550.222222 0.092923
 5 COM4-A RNA 3-TATTACTGGACCTGAC-5 5-Cy3-AACUCGCUAUAAUGACCUGGACUG-3  6  6 3-TTATTACCTGGACCTGAC-5 20394.666667 17201.777778 0.185614
 5 COM4-A RNA 3-TATTACTGGACCTGAC-5 5-Cy3-AACUCGCUAUAAUGACCUGGACUG-3  6  7 3-TTATTACGTGGACCTGAC-5 19108.345679 17315.555556 0.103536
 5 COM4-A RNA 3-TATTACTGGACCTGAC-5 5-Cy3-AACUCGCUAUAAUGACCUGGACUG-3  6  8 3-TTATTACTTGGACCTGAC-5 20764.444444 17344.000000 0.197212
 5 COM4-A RNA 3-TATTACTGGACCTGAC-5 5-Cy3-AACUCGCUAUAAUGACCUGGACUG-3  6  9 3-TTATTATGGACCTGAC-5 18596.345679 17130.666667 0.085559
 5 COM4-A RNA 3-TATTACTGGACCTGAC-5 5-Cy3-AACUCGCUAUAAUGACCUGGACUG-3  7  1 3-TTATTACAGGACCTGAC-5 17698.765432 17144.888889 0.032306
 5 COM4-A RNA 3-TATTACTGGACCTGAC-5 5-Cy3-AACUCGCUAUAAUGACCUGGACUG-3  7  2 3-TTATTACCGGACCTGAC-5 18536.296296 17692.444444 0.047696
 5 COM4-A RNA 3-TATTACTGGACCTGAC-5 5-Cy3-AACUCGCUAUAAUGACCUGGACUG-3  7  3 3-TTATTACGGGACCTGAC-5 18846.024691 16967.111111 0.110739
 5 COM4-A RNA 3-TATTACTGGACCTGAC-5 5-Cy3-AACUCGCUAUAAUGACCUGGACUG-3  7  4 3-TTATTACTGGACCTGAC-5 29278.814815 17628.444444 0.660885
 5 COM4-A RNA 3-TATTACTGGACCTGAC-5 5-Cy3-AACUCGCUAUAAUGACCUGGACUG-3  7  5 3-TTATTACTAGGACCTGAC-5 18871.308642 17080.888889 0.104820
 5 COM4-A RNA 3-TATTACTGGACCTGAC-5 5-Cy3-AACUCGCUAUAAUGACCUGGACUG-3  7  6 3-TTATTACTCGGACCTGAC-5 20549.530864 17479.111111 0.175662
 5 COM4-A RNA 3-TATTACTGGACCTGAC-5 5-Cy3-AACUCGCUAUAAUGACCUGGACUG-3  7  7 3-TTATTACTGGGACCTGAC-5 21336.493827 16995.555556 0.255416
 5 COM4-A RNA 3-TATTACTGGACCTGAC-5 5-Cy3-AACUCGCUAUAAUGACCUGGACUG-3  7  8 3-TTATTACTTGGACCTGAC-5 20982.518519 17635.555556 0.189785
 5 COM4-A RNA 3-TATTACTGGACCTGAC-5 5-Cy3-AACUCGCUAUAAUGACCUGGACUG-3  7  9 3-TTATTACGGACCTGAC-5 17556.543210 17336.888889 0.012670
 5 COM4-A RNA 3-TATTACTGGACCTGAC-5 5-Cy3-AACUCGCUAUAAUGACCUGGACUG-3  8  1 3-TTATTACTAGACCTGAC-5 17705.086420 17664.000000 0.002326
 5 COM4-A RNA 3-TATTACTGGACCTGAC-5 5-Cy3-AACUCGCUAUAAUGACCUGGACUG-3  8  2 3-TTATTACTCGACCTGAC-5 17382.716049 17536.000000 -0.008741
 5 COM4-A RNA 3-TATTACTGGACCTGAC-5 5-Cy3-AACUCGCUAUAAUGACCUGGACUG-3  8  3 3-TTATTACTGGACCTGAC-5 28956.444444 17841.777778 0.622957
 5 COM4-A RNA 3-TATTACTGGACCTGAC-5 5-Cy3-AACUCGCUAUAAUGACCUGGACUG-3  8  4 3-TTATTACTTGACCTGAC-5 17825.185185 17685.333333 0.007908
 5 COM4-A RNA 3-TATTACTGGACCTGAC-5 5-Cy3-AACUCGCUAUAAUGACCUGGACUG-3  8  5 3-TTATTACTGAGACCTGAC-5 20119.703704 17649.777778 0.139941
 5 COM4-A RNA 3-TATTACTGGACCTGAC-5 5-Cy3-AACUCGCUAUAAUGACCUGGACUG-3  8  6 3-TTATTACTGCGACCTGAC-5 21080.493827 17777.777778 0.185778
 5 COM4-A RNA 3-TATTACTGGACCTGAC-5 5-Cy3-AACUCGCUAUAAUGACCUGGACUG-3  8  7 3-TTATTACTGGGACCTGAC-5 22265.679012 17514.666667 0.271259
 5 COM4-A RNA 3-TATTACTGGACCTGAC-5 5-Cy3-AACUCGCUAUAAUGACCUGGACUG-3  8  8 3-TTATTACTGTGACCTGAC-5 20988.839506 17585.777778 0.193512
 5 COM4-A RNA 3-TATTACTGGACCTGAC-5 5-Cy3-AACUCGCUAUAAUGACCUGGACUG-3  8  9 3-TTATTACTGACCTGAC-5 17613.432099 17422.222222 0.010975
 5 COM4-A RNA 3-TATTACTGGACCTGAC-5 5-Cy3-AACUCGCUAUAAUGACCUGGACUG-3  9  1 3-TTATTACTGAACCTGAC-5 17948.444444 17464.888889 0.027687
 5 COM4-A RNA 3-TATTACTGGACCTGAC-5 5-Cy3-AACUCGCUAUAAUGACCUGGACUG-3  9  2 3-TTATTACTGCACCTGAC-5 18678.518519 17991.111111 0.038208
 5 COM4-A RNA 3-TATTACTGGACCTGAC-5 5-Cy3-AACUCGCUAUAAUGACCUGGACUG-3  9  3 3-TTATTACTGGACCTGAC-5 29338.864198 17699.555556 0.657605
 5 COM4-A RNA 3-TATTACTGGACCTGAC-5 5-Cy3-AACUCGCUAUAAUGACCUGGACUG-3  9  4 3-TTATTACTGTACCTGAC-5 17882.074074 17671.111111 0.011938
 5 COM4-A RNA 3-TATTACTGGACCTGAC-5 5-Cy3-AACUCGCUAUAAUGACCUGGACUG-3  9  5 3-TTATTACTGGAACCTGAC-5 20887.703704 17671.111111 0.182025
 5 COM4-A RNA 3-TATTACTGGACCTGAC-5 5-Cy3-AACUCGCUAUAAUGACCUGGACUG-3  9  6 3-TTATTACTGGCACCTGAC-5 19841.580247 17806.222222 0.114306
 5 COM4-A RNA 3-TATTACTGGACCTGAC-5 5-Cy3-AACUCGCUAUAAUGACCUGGACUG-3  9  7 3-TTATTACTGGGACCTGAC-5 23137.975309 17976.888889 0.287096
 5 COM4-A RNA 3-TATTACTGGACCTGAC-5 5-Cy3-AACUCGCUAUAAUGACCUGGACUG-3  9  8 3-TTATTACTGGTACCTGAC-5 19961.679012 17479.111111 0.142031
 5 COM4-A RNA 3-TATTACTGGACCTGAC-5 5-Cy3-AACUCGCUAUAAUGACCUGGACUG-3  9  9 3-TTATTACTGACCTGAC-5 17736.691358 17713.777778 0.001294
 5 COM4-A RNA 3-TATTACTGGACCTGAC-5 5-Cy3-AACUCGCUAUAAUGACCUGGACUG-3 10  1 3-TTATTACTGGACCTGAC-5 30653.629630 17920.000000 0.710582
 5 COM4-A RNA 3-TATTACTGGACCTGAC-5 5-Cy3-AACUCGCUAUAAUGACCUGGACUG-3 10  2 3-TTATTACTGGCCCTGAC-5 18356.148148 17784.888889 0.032120
 5 COM4-A RNA 3-TATTACTGGACCTGAC-5 5-Cy3-AACUCGCUAUAAUGACCUGGACUG-3 10  3 3-TTATTACTGGGCCTGAC-5 20037.530864 17891.555556 0.119943
 5 COM4-A RNA 3-TATTACTGGACCTGAC-5 5-Cy3-AACUCGCUAUAAUGACCUGGACUG-3 10  4 3-TTATTACTGGTCCTGAC-5 19522.370370 18140.444444 0.076179
 5 COM4-A RNA 3-TATTACTGGACCTGAC-5 5-Cy3-AACUCGCUAUAAUGACCUGGACUG-3 10  5 3-TTATTACTGGAACCTGAC-5 20830.814815 17813.333333 0.169395
 5 COM4-A RNA 3-TATTACTGGACCTGAC-5 5-Cy3-AACUCGCUAUAAUGACCUGGACUG-3 10  6 3-TTATTACTGGACCCTGAC-5 21510.320988 17457.777778 0.232134
 5 COM4-A RNA 3-TATTACTGGACCTGAC-5 5-Cy3-AACUCGCUAUAAUGACCUGGACUG-3 10  7 3-TTATTACTGGAGCCTGAC-5 19651.950617 17649.777778 0.113439
 5 COM4-A RNA 3-TATTACTGGACCTGAC-5 5-Cy3-AACUCGCUAUAAUGACCUGGACUG-3 10  8 3-TTATTACTGGATCCTGAC-5 19626.666667 17941.333333 0.093936
 5 COM4-A RNA 3-TATTACTGGACCTGAC-5 5-Cy3-AACUCGCUAUAAUGACCUGGACUG-3 10  9 3-TTATTACTGGCCTGAC-5 19127.308642 17528.888889 0.091188
 5 COM4-A RNA 3-TATTACTGGACCTGAC-5 5-Cy3-AACUCGCUAUAAUGACCUGGACUG-3 11  1 3-TTATTACTGGAACTGAC-5 18169.679012 17820.444444 0.019597
 5 COM4-A RNA 3-TATTACTGGACCTGAC-5 5-Cy3-AACUCGCUAUAAUGACCUGGACUG-3 11  2 3-TTATTACTGGACCTGAC-5 29367.308642 17763.555556 0.653234
 5 COM4-A RNA 3-TATTACTGGACCTGAC-5 5-Cy3-AACUCGCUAUAAUGACCUGGACUG-3 11  3 3-TTATTACTGGAGCTGAC-5 18782.814815 17891.555556 0.049815
 5 COM4-A RNA 3-TATTACTGGACCTGAC-5 5-Cy3-AACUCGCUAUAAUGACCUGGACUG-3 11  4 3-TTATTACTGGATCTGAC-5 19146.271605 17642.666667 0.085225
 5 COM4-A RNA 3-TATTACTGGACCTGAC-5 5-Cy3-AACUCGCUAUAAUGACCUGGACUG-3 11  5 3-TTATTACTGGACACTGAC-5 20078.617284 17500.444444 0.147320
 5 COM4-A RNA 3-TATTACTGGACCTGAC-5 5-Cy3-AACUCGCUAUAAUGACCUGGACUG-3 11  6 3-TTATTACTGGACCCTGAC-5 21949.629630 17472.000000 0.256275
 5 COM4-A RNA 3-TATTACTGGACCTGAC-5 5-Cy3-AACUCGCUAUAAUGACCUGGACUG-3 11  7 3-TTATTACTGGACGCTGAC-5 19446.518519 17635.555556 0.102688
 5 COM4-A RNA 3-TATTACTGGACCTGAC-5 5-Cy3-AACUCGCUAUAAUGACCUGGACUG-3 11  8 3-TTATTACTGGACTCTGAC-5 20163.950617 17813.333333 0.131958
 5 COM4-A RNA 3-TATTACTGGACCTGAC-5 5-Cy3-AACUCGCUAUAAUGACCUGGACUG-3 11  9 3-TTATTACTGGACTGAC-5 18201.283951 17820.444444 0.021371
 5 COM4-A RNA 3-TATTACTGGACCTGAC-5 5-Cy3-AACUCGCUAUAAUGACCUGGACUG-3 12  1 3-TTATTACTGGACATGAC-5 19936.395062 17934.222222 0.111640
 5 COM4-A RNA 3-TATTACTGGACCTGAC-5 5-Cy3-AACUCGCUAUAAUGACCUGGACUG-3 12  2 3-TTATTACTGGACCTGAC-5 29854.024691 17770.666667 0.679961
 5 COM4-A RNA 3-TATTACTGGACCTGAC-5 5-Cy3-AACUCGCUAUAAUGACCUGGACUG-3 12  3 3-TTATTACTGGACGTGAC-5 18147.555556 17564.444444 0.033198
 5 COM4-A RNA 3-TATTACTGGACCTGAC-5 5-Cy3-AACUCGCUAUAAUGACCUGGACUG-3 12  4 3-TTATTACTGGACTTGAC-5 20473.679012 17685.333333 0.157664
 5 COM4-A RNA 3-TATTACTGGACCTGAC-5 5-Cy3-AACUCGCUAUAAUGACCUGGACUG-3 12  5 3-TTATTACTGGACCATGAC-5 19746.765432 17870.222222 0.105010
 5 COM4-A RNA 3-TATTACTGGACCTGAC-5 5-Cy3-AACUCGCUAUAAUGACCUGGACUG-3 12  6 3-TTATTACTGGACCCTGAC-5 21696.790123 17820.444444 0.217522
 5 COM4-A RNA 3-TATTACTGGACCTGAC-5 5-Cy3-AACUCGCUAUAAUGACCUGGACUG-3 12  7 3-TTATTACTGGACCGTGAC-5 21560.888889 17813.333333 0.210379
 5 COM4-A RNA 3-TATTACTGGACCTGAC-5 5-Cy3-AACUCGCUAUAAUGACCUGGACUG-3 12  8 3-TTATTACTGGACCTTGAC-5 22973.629630 17728.000000 0.295895
 5 COM4-A RNA 3-TATTACTGGACCTGAC-5 5-Cy3-AACUCGCUAUAAUGACCUGGACUG-3 12  9 3-TTATTACTGGACTGAC-5 18093.827160 17479.111111 0.035169
 5 COM4-A RNA 3-TATTACTGGACCTGAC-5 5-Cy3-AACUCGCUAUAAUGACCUGGACUG-3 13  1 3-TTATTACTGGACCAGAC-5 18615.308642 17813.333333 0.045021
 5 COM4-A RNA 3-TATTACTGGACCTGAC-5 5-Cy3-AACUCGCUAUAAUGACCUGGACUG-3 13  2 3-TTATTACTGGACCCGAC-5 19437.037037 17806.222222 0.091587
 5 COM4-A RNA 3-TATTACTGGACCTGAC-5 5-Cy3-AACUCGCUAUAAUGACCUGGACUG-3 13  3 3-TTATTACTGGACCGGAC-5 20404.148148 17863.111111 0.142251
 5 COM4-A RNA 3-TATTACTGGACCTGAC-5 5-Cy3-AACUCGCUAUAAUGACCUGGACUG-3 13  4 3-TTATTACTGGACCTGAC-5 30574.617284 17976.888889 0.700774
 5 COM4-A RNA 3-TATTACTGGACCTGAC-5 5-Cy3-AACUCGCUAUAAUGACCUGGACUG-3 13  5 3-TTATTACTGGACCTAGAC-5 21368.098765 17969.777778 0.189113
 5 COM4-A RNA 3-TATTACTGGACCTGAC-5 5-Cy3-AACUCGCUAUAAUGACCUGGACUG-3 13  6 3-TTATTACTGGACCTCGAC-5 23438.222222 18048.000000 0.298660
 5 COM4-A RNA 3-TATTACTGGACCTGAC-5 5-Cy3-AACUCGCUAUAAUGACCUGGACUG-3 13  7 3-TTATTACTGGACCTGGAC-5 28627.753086 17955.555556 0.594367
 5 COM4-A RNA 3-TATTACTGGACCTGAC-5 5-Cy3-AACUCGCUAUAAUGACCUGGACUG-3 13  8 3-TTATTACTGGACCTTGAC-5 23501.432099 17962.666667 0.308349
 5 COM4-A RNA 3-TATTACTGGACCTGAC-5 5-Cy3-AACUCGCUAUAAUGACCUGGACUG-3 13  9 3-TTATTACTGGACCGAC-5 19282.172840 18012.444444 0.070492
 5 COM4-A RNA 3-TATTACTGGACCTGAC-5 5-Cy3-AACUCGCUAUAAUGACCUGGACUG-3 14  1 3-TTATTACTGGACCTAAC-5 19683.555556 17976.888889 0.094937
 5 COM4-A RNA 3-TATTACTGGACCTGAC-5 5-Cy3-AACUCGCUAUAAUGACCUGGACUG-3 14  2 3-TTATTACTGGACCTCAC-5 20435.753086 17898.666667 0.141747
 5 COM4-A RNA 3-TATTACTGGACCTGAC-5 5-Cy3-AACUCGCUAUAAUGACCUGGACUG-3 14  3 3-TTATTACTGGACCTGAC-5 31228.839506 18062.222222 0.728959
 5 COM4-A RNA 3-TATTACTGGACCTGAC-5 5-Cy3-AACUCGCUAUAAUGACCUGGACUG-3 14  4 3-TTATTACTGGACCTTAC-5 20047.012346 17806.222222 0.125843
 5 COM4-A RNA 3-TATTACTGGACCTGAC-5 5-Cy3-AACUCGCUAUAAUGACCUGGACUG-3 14  5 3-TTATTACTGGACCTGAAC-5 29974.123457 17998.222222 0.665394
 5 COM4-A RNA 3-TATTACTGGACCTGAC-5 5-Cy3-AACUCGCUAUAAUGACCUGGACUG-3 14  6 3-TTATTACTGGACCTGCAC-5 27290.864198 18097.777778 0.507968
 5 COM4-A RNA 3-TATTACTGGACCTGAC-5 5-Cy3-AACUCGCUAUAAUGACCUGGACUG-3 14  7 3-TTATTACTGGACCTGGAC-5 28501.333333 17962.666667 0.586698
 5 COM4-A RNA 3-TATTACTGGACCTGAC-5 5-Cy3-AACUCGCUAUAAUGACCUGGACUG-3 14  8 3-TTATTACTGGACCTGTAC-5 28030.419753 18090.666667 0.549441
 5 COM4-A RNA 3-TATTACTGGACCTGAC-5 5-Cy3-AACUCGCUAUAAUGACCUGGACUG-3 14  9 3-TTATTACTGGACCTAC-5 19576.098765 17891.555556 0.094153
 5 COM4-A RNA 3-TATTACTGGACCTGAC-5 5-Cy3-AACUCGCUAUAAUGACCUGGACUG-3 15  1 3-TTATTACTGGACCTGAC-5 30827.456790 17870.222222 0.725074
 5 COM4-A RNA 3-TATTACTGGACCTGAC-5 5-Cy3-AACUCGCUAUAAUGACCUGGACUG-3 15  2 3-TTATTACTGGACCTGCC-5 25514.666667 17948.444444 0.421553
 5 COM4-A RNA 3-TATTACTGGACCTGAC-5 5-Cy3-AACUCGCUAUAAUGACCUGGACUG-3 15  3 3-TTATTACTGGACCTGGC-5 27211.851852 17671.111111 0.539906
 5 COM4-A RNA 3-TATTACTGGACCTGAC-5 5-Cy3-AACUCGCUAUAAUGACCUGGACUG-3 15  4 3-TTATTACTGGACCTGTC-5 26971.654321 17870.222222 0.509307
 5 COM4-A RNA 3-TATTACTGGACCTGAC-5 5-Cy3-AACUCGCUAUAAUGACCUGGACUG-3 15  5 3-TTATTACTGGACCTGAAC-5 29601.185185 17649.777778 0.677142
 5 COM4-A RNA 3-TATTACTGGACCTGAC-5 5-Cy3-AACUCGCUAUAAUGACCUGGACUG-3 15  6 3-TTATTACTGGACCTGACC-5 30998.123457 17784.888889 0.742947
 5 COM4-A RNA 3-TATTACTGGACCTGAC-5 5-Cy3-AACUCGCUAUAAUGACCUGGACUG-3 15  7 3-TTATTACTGGACCTGAGC-5 29642.271605 18012.444444 0.645655
 5 COM4-A RNA 3-TATTACTGGACCTGAC-5 5-Cy3-AACUCGCUAUAAUGACCUGGACUG-3 15  8 3-TTATTACTGGACCTGATC-5 28700.444444 17834.666667 0.609250
 5 COM4-A RNA 3-TATTACTGGACCTGAC-5 5-Cy3-AACUCGCUAUAAUGACCUGGACUG-3 15  9 3-TTATTACTGGACCTGC-5 27088.592593 17742.222222 0.526787
 5 COM4-A RNA 3-TATTACTGGACCTGAC-5 5-Cy3-AACUCGCUAUAAUGACCUGGACUG-3 16  1 3-TTATTACTGGACCTGAA-5 25792.790123 17756.444444 0.452588
 5 COM4-A RNA 3-TATTACTGGACCTGAC-5 5-Cy3-AACUCGCUAUAAUGACCUGGACUG-3 16  2 3-TTATTACTGGACCTGAC-5 30656.790123 17841.777778 0.718259
 5 COM4-A RNA 3-TATTACTGGACCTGAC-5 5-Cy3-AACUCGCUAUAAUGACCUGGACUG-3 16  3 3-TTATTACTGGACCTGAG-5 29025.975309 17713.777778 0.638610
 5 COM4-A RNA 3-TATTACTGGACCTGAC-5 5-Cy3-AACUCGCUAUAAUGACCUGGACUG-3 16  4 3-TTATTACTGGACCTGAT-5 28738.370370 17664.000000 0.626946
 5 COM4-A RNA 3-TATTACTGGACCTGAC-5 5-Cy3-AACUCGCUAUAAUGACCUGGACUG-3 16  5 3-TTATTACTGGACCTGACA-5 32164.345679 17728.000000 0.814325
 5 COM4-A RNA 3-TATTACTGGACCTGAC-5 5-Cy3-AACUCGCUAUAAUGACCUGGACUG-3 16  6 3-TTATTACTGGACCTGACC-5 30887.506173 17628.444444 0.752140
 5 COM4-A RNA 3-TATTACTGGACCTGAC-5 5-Cy3-AACUCGCUAUAAUGACCUGGACUG-3 16  7 3-TTATTACTGGACCTGACG-5 30751.604938 17521.777778 0.755051
 5 COM4-A RNA 3-TATTACTGGACCTGAC-5 5-Cy3-AACUCGCUAUAAUGACCUGGACUG-3 16  8 3-TTATTACTGGACCTGACT-5 30859.061728 17564.444444 0.756905
 5 COM4-A RNA 3-TATTACTGGACCTGAC-5 5-Cy3-AACUCGCUAUAAUGACCUGGACUG-3 16  9 3-TTATTACTGGACCTGA-5 28795.259259 17863.111111 0.611996

 6 COM6-A RNA 3-GCGATATTACTGGACCTGAC-5 5-Cy3-AACUCGCUAUAAUGACCUGGACUG-3  1  1 3-TACGATATTACTGGACCTGAC-5 31029.728395 13262.222222 1.339708
 6 COM6-A RNA 3-GCGATATTACTGGACCTGAC-5 5-Cy3-AACUCGCUAUAAUGACCUGGACUG-3  1  2 3-TCCGATATTACTGGACCTGAC-5 33159.901235 12792.888889 1.592057
 6 COM6-A RNA 3-GCGATATTACTGGACCTGAC-5 5-Cy3-AACUCGCUAUAAUGACCUGGACUG-3  1  3 3-TGCGATATTACTGGACCTGAC-5 39575.703704 12686.222222 2.119581
 6 COM6-A RNA 3-GCGATATTACTGGACCTGAC-5 5-Cy3-AACUCGCUAUAAUGACCUGGACUG-3  1  4 3-TTCGATATTACTGGACCTGAC-5 32243.358025 12565.333333 1.566057
 6 COM6-A RNA 3-GCGATATTACTGGACCTGAC-5 5-Cy3-AACUCGCUAUAAUGACCUGGACUG-3  1  5 3-TGACGATATTACTGGACCTGAC-5 41133.827160 12501.333333 2.290355
 6 COM6-A RNA 3-GCGATATTACTGGACCTGAC-5 5-Cy3-AACUCGCUAUAAUGACCUGGACUG-3  1  6 3-TGCCGATATTACTGGACCTGAC-5 34774.913580 12408.888889 1.802420
 6 COM6-A RNA 3-GCGATATTACTGGACCTGAC-5 5-Cy3-AACUCGCUAUAAUGACCUGGACUG-3  1  7 3-TGGCGATATTACTGGACCTGAC-5 41807.012346 13155.555556 2.177898
 6 COM6-A RNA 3-GCGATATTACTGGACCTGAC-5 5-Cy3-AACUCGCUAUAAUGACCUGGACUG-3  1  8 3-TGTCGATATTACTGGACCTGAC-5 37429.728395 12920.888889 1.896839
 6 COM6-A RNA 3-GCGATATTACTGGACCTGAC-5 5-Cy3-AACUCGCUAUAAUGACCUGGACUG-3  1  9 3-TCGATATTACTGGACCTGAC-5 28156.839506 12892.444444 1.183980
 6 COM6-A RNA 3-GCGATATTACTGGACCTGAC-5 5-Cy3-AACUCGCUAUAAUGACCUGGACUG-3  2  1 3-TGAGATATTACTGGACCTGAC-5 34752.790123 12792.888889 1.716571
 6 COM6-A RNA 3-GCGATATTACTGGACCTGAC-5 5-Cy3-AACUCGCUAUAAUGACCUGGACUG-3  2  2 3-TGCGATATTACTGGACCTGAC-5 37888.000000 12657.777778 1.993258
 6 COM6-A RNA 3-GCGATATTACTGGACCTGAC-5 5-Cy3-AACUCGCUAUAAUGACCUGGACUG-3  2  3 3-TGGGATATTACTGGACCTGAC-5 30147.950617 13198.222222 1.284243
 6 COM6-A RNA 3-GCGATATTACTGGACCTGAC-5 5-Cy3-AACUCGCUAUAAUGACCUGGACUG-3  2  4 3-TGTGATATTACTGGACCTGAC-5 33589.728395 13084.444444 1.567150
 6 COM6-A RNA 3-GCGATATTACTGGACCTGAC-5 5-Cy3-AACUCGCUAUAAUGACCUGGACUG-3  2  5 3-TGCAGATATTACTGGACCTGAC-5 29724.444444 12856.888889 1.311947
 6 COM6-A RNA 3-GCGATATTACTGGACCTGAC-5 5-Cy3-AACUCGCUAUAAUGACCUGGACUG-3  2  6 3-TGCCGATATTACTGGACCTGAC-5 34992.987654 13169.777778 1.657067
 6 COM6-A RNA 3-GCGATATTACTGGACCTGAC-5 5-Cy3-AACUCGCUAUAAUGACCUGGACUG-3  2  7 3-TGCGGATATTACTGGACCTGAC-5 31159.308642 13155.555556 1.368529
 6 COM6-A RNA 3-GCGATATTACTGGACCTGAC-5 5-Cy3-AACUCGCUAUAAUGACCUGGACUG-3  2  8 3-TGCTGATATTACTGGACCTGAC-5 30075.259259 13048.888889 1.304814
 6 COM6-A RNA 3-GCGATATTACTGGACCTGAC-5 5-Cy3-AACUCGCUAUAAUGACCUGGACUG-3  2  9 3-TGGATATTACTGGACCTGAC-5 30672.592593 12892.444444 1.379114
 6 COM6-A RNA 3-GCGATATTACTGGACCTGAC-5 5-Cy3-AACUCGCUAUAAUGACCUGGACUG-3  3  1 3-TGCAATATTACTGGACCTGAC-5 26940.049383 13376.000000 1.014059
 6 COM6-A RNA 3-GCGATATTACTGGACCTGAC-5 5-Cy3-AACUCGCUAUAAUGACCUGGACUG-3  3  2 3-TGCCATATTACTGGACCTGAC-5 27038.024691 13390.222222 1.019236
 6 COM6-A RNA 3-GCGATATTACTGGACCTGAC-5 5-Cy3-AACUCGCUAUAAUGACCUGGACUG-3  3  3 3-TGCGATATTACTGGACCTGAC-5 39256.493827 13027.555556 2.013343
 6 COM6-A RNA 3-GCGATATTACTGGACCTGAC-5 5-Cy3-AACUCGCUAUAAUGACCUGGACUG-3  3  4 3-TGCTATATTACTGGACCTGAC-5 26232.098765 12906.666667 1.032446
 6 COM6-A RNA 3-GCGATATTACTGGACCTGAC-5 5-Cy3-AACUCGCUAUAAUGACCUGGACUG-3  3  5 3-TGCGAATATTACTGGACCTGAC-5 30713.679012 13070.222222 1.349897
 6 COM6-A RNA 3-GCGATATTACTGGACCTGAC-5 5-Cy3-AACUCGCUAUAAUGACCUGGACUG-3  3  6 3-TGCGCATATTACTGGACCTGAC-5 29048.098765 13134.222222 1.211634
 6 COM6-A RNA 3-GCGATATTACTGGACCTGAC-5 5-Cy3-AACUCGCUAUAAUGACCUGGACUG-3  3  7 3-TGCGGATATTACTGGACCTGAC-5 32663.703704 12949.333333 1.522424
 6 COM6-A RNA 3-GCGATATTACTGGACCTGAC-5 5-Cy3-AACUCGCUAUAAUGACCUGGACUG-3  3  8 3-TGCGTATATTACTGGACCTGAC-5 29696.000000 13297.777778 1.233155
 6 COM6-A RNA 3-GCGATATTACTGGACCTGAC-5 5-Cy3-AACUCGCUAUAAUGACCUGGACUG-3  3  9 3-TGCATATTACTGGACCTGAC-5 28005.135802 13148.444444 1.129920
 6 COM6-A RNA 3-GCGATATTACTGGACCTGAC-5 5-Cy3-AACUCGCUAUAAUGACCUGGACUG-3  4  1 3-TGCGATATTACTGGACCTGAC-5 41490.962963 13169.777778 2.150468
 6 COM6-A RNA 3-GCGATATTACTGGACCTGAC-5 5-Cy3-AACUCGCUAUAAUGACCUGGACUG-3  4  2 3-TGCGCTATTACTGGACCTGAC-5 27929.283951 13105.777778 1.131066
 6 COM6-A RNA 3-GCGATATTACTGGACCTGAC-5 5-Cy3-AACUCGCUAUAAUGACCUGGACUG-3  4  3 3-TGCGGTATTACTGGACCTGAC-5 31383.703704 13589.333333 1.309437
 6 COM6-A RNA 3-GCGATATTACTGGACCTGAC-5 5-Cy3-AACUCGCUAUAAUGACCUGGACUG-3  4  4 3-TGCGTTATTACTGGACCTGAC-5 29768.691358 13297.777778 1.238622
 6 COM6-A RNA 3-GCGATATTACTGGACCTGAC-5 5-Cy3-AACUCGCUAUAAUGACCUGGACUG-3  4  5 3-TGCGAATATTACTGGACCTGAC-5 31175.111111 13504.000000 1.308583
 6 COM6-A RNA 3-GCGATATTACTGGACCTGAC-5 5-Cy3-AACUCGCUAUAAUGACCUGGACUG-3  4  6 3-TGCGACTATTACTGGACCTGAC-5 29838.222222 13283.555556 1.246253
 6 COM6-A RNA 3-GCGATATTACTGGACCTGAC-5 5-Cy3-AACUCGCUAUAAUGACCUGGACUG-3  4  7 3-TGCGAGTATTACTGGACCTGAC-5 32063.209877 13518.222222 1.371851
 6 COM6-A RNA 3-GCGATATTACTGGACCTGAC-5 5-Cy3-AACUCGCUAUAAUGACCUGGACUG-3  4  8 3-TGCGATTATTACTGGACCTGAC-5 31582.814815 13091.555556 1.412457
 6 COM6-A RNA 3-GCGATATTACTGGACCTGAC-5 5-Cy3-AACUCGCUAUAAUGACCUGGACUG-3  4  9 3-TGCGTATTACTGGACCTGAC-5 26848.395062 13361.777778 1.009343
 6 COM6-A RNA 3-GCGATATTACTGGACCTGAC-5 5-Cy3-AACUCGCUAUAAUGACCUGGACUG-3  5  1 3-TGCGAAATTACTGGACCTGAC-5 27151.802469 13589.333333 0.998023
 6 COM6-A RNA 3-GCGATATTACTGGACCTGAC-5 5-Cy3-AACUCGCUAUAAUGACCUGGACUG-3  5  2 3-TGCGACATTACTGGACCTGAC-5 28861.629630 13767.111111 1.096419
 6 COM6-A RNA 3-GCGATATTACTGGACCTGAC-5 5-Cy3-AACUCGCUAUAAUGACCUGGACUG-3  5  3 3-TGCGAGATTACTGGACCTGAC-5 29512.691358 13219.555556 1.232503
 6 COM6-A RNA 3-GCGATATTACTGGACCTGAC-5 5-Cy3-AACUCGCUAUAAUGACCUGGACUG-3  5  4 3-TGCGATATTACTGGACCTGAC-5 43520.000000 13838.222222 2.144913
 6 COM6-A RNA 3-GCGATATTACTGGACCTGAC-5 5-Cy3-AACUCGCUAUAAUGACCUGGACUG-3  5  5 3-TGCGATAATTACTGGACCTGAC-5 32897.580247 13866.666667 1.372422
 6 COM6-A RNA 3-GCGATATTACTGGACCTGAC-5 5-Cy3-AACUCGCUAUAAUGACCUGGACUG-3  5  6 3-TGCGATCATTACTGGACCTGAC-5 27050.666667 13425.777778 1.014831
 6 COM6-A RNA 3-GCGATATTACTGGACCTGAC-5 5-Cy3-AACUCGCUAUAAUGACCUGGACUG-3  5  7 3-TGCGATGATTACTGGACCTGAC-5 29585.382716 13504.000000 1.190861
 6 COM6-A RNA 3-GCGATATTACTGGACCTGAC-5 5-Cy3-AACUCGCUAUAAUGACCUGGACUG-3  5  8 3-TGCGATTATTACTGGACCTGAC-5 35090.962963 13504.000000 1.598561
 6 COM6-A RNA 3-GCGATATTACTGGACCTGAC-5 5-Cy3-AACUCGCUAUAAUGACCUGGACUG-3  5  9 3-TGCGAATTACTGGACCTGAC-5 30002.567901 13674.666667 1.194026
 6 COM6-A RNA 3-GCGATATTACTGGACCTGAC-5 5-Cy3-AACUCGCUAUAAUGACCUGGACUG-3  6  1 3-TGCGATATTACTGGACCTGAC-5 38668.641975 13184.000000 1.932998
 6 COM6-A RNA 3-GCGATATTACTGGACCTGAC-5 5-Cy3-AACUCGCUAUAAUGACCUGGACUG-3  6  2 3-TGCGATCTTACTGGACCTGAC-5 27271.901235 13518.222222 1.017418
 6 COM6-A RNA 3-GCGATATTACTGGACCTGAC-5 5-Cy3-AACUCGCUAUAAUGACCUGGACUG-3  6  3 3-TGCGATGTTACTGGACCTGAC-5 30821.135802 13809.777778 1.231834
 6 COM6-A RNA 3-GCGATATTACTGGACCTGAC-5 5-Cy3-AACUCGCUAUAAUGACCUGGACUG-3  6  4 3-TGCGATTTTACTGGACCTGAC-5 29929.876543 13518.222222 1.214039
 6 COM6-A RNA 3-GCGATATTACTGGACCTGAC-5 5-Cy3-AACUCGCUAUAAUGACCUGGACUG-3  6  5 3-TGCGATAATTACTGGACCTGAC-5 31437.432099 13660.444444 1.301348
 6 COM6-A RNA 3-GCGATATTACTGGACCTGAC-5 5-Cy3-AACUCGCUAUAAUGACCUGGACUG-3  6  6 3-TGCGATACTTACTGGACCTGAC-5 30157.432099 13461.333333 1.240301
 6 COM6-A RNA 3-GCGATATTACTGGACCTGAC-5 5-Cy3-AACUCGCUAUAAUGACCUGGACUG-3  6  7 3-TGCGATAGTTACTGGACCTGAC-5 32989.234568 14030.222222 1.351298
 6 COM6-A RNA 3-GCGATATTACTGGACCTGAC-5 5-Cy3-AACUCGCUAUAAUGACCUGGACUG-3  6  8 3-TGCGATATTTACTGGACCTGAC-5 33169.382716 13432.888889 1.469267
 6 COM6-A RNA 3-GCGATATTACTGGACCTGAC-5 5-Cy3-AACUCGCUAUAAUGACCUGGACUG-3  6  9 3-TGCGATTTACTGGACCTGAC-5 31143.506173 13724.444444 1.269200
 6 COM6-A RNA 3-GCGATATTACTGGACCTGAC-5 5-Cy3-AACUCGCUAUAAUGACCUGGACUG-3  7  1 3-TGCGATAATACTGGACCTGAC-5 28466.567901 13511.111111 1.106901
 6 COM6-A RNA 3-GCGATATTACTGGACCTGAC-5 5-Cy3-AACUCGCUAUAAUGACCUGGACUG-3  7  2 3-TGCGATACTACTGGACCTGAC-5 25691.654321 13326.222222 0.927902
 6 COM6-A RNA 3-GCGATATTACTGGACCTGAC-5 5-Cy3-AACUCGCUAUAAUGACCUGGACUG-3  7  3 3-TGCGATAGTACTGGACCTGAC-5 25679.012346 13496.888889 0.902588
 6 COM6-A RNA 3-GCGATATTACTGGACCTGAC-5 5-Cy3-AACUCGCUAUAAUGACCUGGACUG-3  7  4 3-TGCGATATTACTGGACCTGAC-5 40195.160494 13326.222222 2.016246
 6 COM6-A RNA 3-GCGATATTACTGGACCTGAC-5 5-Cy3-AACUCGCUAUAAUGACCUGGACUG-3  7  5 3-TGCGATATATACTGGACCTGAC-5 32281.283951 14008.888889 1.304343
 6 COM6-A RNA 3-GCGATATTACTGGACCTGAC-5 5-Cy3-AACUCGCUAUAAUGACCUGGACUG-3  7  6 3-TGCGATATCTACTGGACCTGAC-5 29989.925926 13376.000000 1.242070
 6 COM6-A RNA 3-GCGATATTACTGGACCTGAC-5 5-Cy3-AACUCGCUAUAAUGACCUGGACUG-3  7  7 3-TGCGATATGTACTGGACCTGAC-5 32644.740741 13703.111111 1.382287
 6 COM6-A RNA 3-GCGATATTACTGGACCTGAC-5 5-Cy3-AACUCGCUAUAAUGACCUGGACUG-3  7  8 3-TGCGATATTTACTGGACCTGAC-5 33798.320988 13489.777778 1.505476
 6 COM6-A RNA 3-GCGATATTACTGGACCTGAC-5 5-Cy3-AACUCGCUAUAAUGACCUGGACUG-3  7  9 3-TGCGATATACTGGACCTGAC-5 28172.641975 13667.555556 1.061279
 6 COM6-A RNA 3-GCGATATTACTGGACCTGAC-5 5-Cy3-AACUCGCUAUAAUGACCUGGACUG-3  8  1 3-TGCGATATAACTGGACCTGAC-5 28596.148148 13390.222222 1.135599
 6 COM6-A RNA 3-GCGATATTACTGGACCTGAC-5 5-Cy3-AACUCGCUAUAAUGACCUGGACUG-3  8  2 3-TGCGATATCACTGGACCTGAC-5 28289.580247 13724.444444 1.061255
 6 COM6-A RNA 3-GCGATATTACTGGACCTGAC-5 5-Cy3-AACUCGCUAUAAUGACCUGGACUG-3  8  3 3-TGCGATATGACTGGACCTGAC-5 30691.555556 13546.666667 1.265617
 6 COM6-A RNA 3-GCGATATTACTGGACCTGAC-5 5-Cy3-AACUCGCUAUAAUGACCUGGACUG-3  8  4 3-TGCGATATTACTGGACCTGAC-5 42496.000000 13816.888889 2.075656
 6 COM6-A RNA 3-GCGATATTACTGGACCTGAC-5 5-Cy3-AACUCGCUAUAAUGACCUGGACUG-3  8  5 3-TGCGATATTAACTGGACCTGAC-5 31848.296296 13994.666667 1.275745
 6 COM6-A RNA 3-GCGATATTACTGGACCTGAC-5 5-Cy3-AACUCGCUAUAAUGACCUGGACUG-3  8  6 3-TGCGATATTCACTGGACCTGAC-5 29098.666667 13681.777778 1.126819
 6 COM6-A RNA 3-GCGATATTACTGGACCTGAC-5 5-Cy3-AACUCGCUAUAAUGACCUGGACUG-3  8  7 3-TGCGATATTGACTGGACCTGAC-5 31810.370370 13617.777778 1.335944
 6 COM6-A RNA 3-GCGATATTACTGGACCTGAC-5 5-Cy3-AACUCGCUAUAAUGACCUGGACUG-3  8  8 3-TGCGATATTTACTGGACCTGAC-5 34926.617284 13383.111111 1.609753
 6 COM6-A RNA 3-GCGATATTACTGGACCTGAC-5 5-Cy3-AACUCGCUAUAAUGACCUGGACUG-3  8  9 3-TGCGATATACTGGACCTGAC-5 30783.209877 13888.000000 1.216533
 6 COM6-A RNA 3-GCGATATTACTGGACCTGAC-5 5-Cy3-AACUCGCUAUAAUGACCUGGACUG-3  9  1 3-TGCGATATTACTGGACCTGAC-5 43488.395062 14158.222222 2.071600
 6 COM6-A RNA 3-GCGATATTACTGGACCTGAC-5 5-Cy3-AACUCGCUAUAAUGACCUGGACUG-3  9  2 3-TGCGATATTCCTGGACCTGAC-5 25947.654321 13795.555556 0.880871
 6 COM6-A RNA 3-GCGATATTACTGGACCTGAC-5 5-Cy3-AACUCGCUAUAAUGACCUGGACUG-3  9  3 3-TGCGATATTGCTGGACCTGAC-5 29591.703704 14279.111111 1.072377
 6 COM6-A RNA 3-GCGATATTACTGGACCTGAC-5 5-Cy3-AACUCGCUAUAAUGACCUGGACUG-3  9  4 3-TGCGATATTTCTGGACCTGAC-5 30331.259259 14179.555556 1.139084
 6 COM6-A RNA 3-GCGATATTACTGGACCTGAC-5 5-Cy3-AACUCGCUAUAAUGACCUGGACUG-3  9  5 3-TGCGATATTAACTGGACCTGAC-5 32714.271605 14129.777778 1.315271
 6 COM6-A RNA 3-GCGATATTACTGGACCTGAC-5 5-Cy3-AACUCGCUAUAAUGACCUGGACUG-3  9  6 3-TGCGATATTACCTGGACCTGAC-5 36152.888889 14200.888889 1.545819
 6 COM6-A RNA 3-GCGATATTACTGGACCTGAC-5 5-Cy3-AACUCGCUAUAAUGACCUGGACUG-3  9  7 3-TGCGATATTAGCTGGACCTGAC-5 29443.160494 14215.111111 1.071258
 6 COM6-A RNA 3-GCGATATTACTGGACCTGAC-5 5-Cy3-AACUCGCUAUAAUGACCUGGACUG-3  9  8 3-TGCGATATTATCTGGACCTGAC-5 30786.370370 14122.666667 1.179926
 6 COM6-A RNA 3-GCGATATTACTGGACCTGAC-5 5-Cy3-AACUCGCUAUAAUGACCUGGACUG-3  9  9 3-TGCGATATTCTGGACCTGAC-5 27202.370370 14186.666667 0.917460
 6 COM6-A RNA 3-GCGATATTACTGGACCTGAC-5 5-Cy3-AACUCGCUAUAAUGACCUGGACUG-3 10  1 3-TGCGATATTAATGGACCTGAC-5 23912.296296 14044.444444 0.702616
 6 COM6-A RNA 3-GCGATATTACTGGACCTGAC-5 5-Cy3-AACUCGCUAUAAUGACCUGGACUG-3 10  2 3-TGCGATATTACTGGACCTGAC-5 43377.777778 13944.888889 2.110658
 6 COM6-A RNA 3-GCGATATTACTGGACCTGAC-5 5-Cy3-AACUCGCUAUAAUGACCUGGACUG-3 10  3 3-TGCGATATTAGTGGACCTGAC-5 23302.320988 14307.555556 0.628672
 6 COM6-A RNA 3-GCGATATTACTGGACCTGAC-5 5-Cy3-AACUCGCUAUAAUGACCUGGACUG-3 10  4 3-TGCGATATTATTGGACCTGAC-5 27227.654321 14343.111111 0.898309
 6 COM6-A RNA 3-GCGATATTACTGGACCTGAC-5 5-Cy3-AACUCGCUAUAAUGACCUGGACUG-3 10  5 3-TGCGATATTACATGGACCTGAC-5 27173.925926 13816.888889 0.966718
 6 COM6-A RNA 3-GCGATATTACTGGACCTGAC-5 5-Cy3-AACUCGCUAUAAUGACCUGGACUG-3 10  6 3-TGCGATATTACCTGGACCTGAC-5 33204.148148 14001.777778 1.371424
 6 COM6-A RNA 3-GCGATATTACTGGACCTGAC-5 5-Cy3-AACUCGCUAUAAUGACCUGGACUG-3 10  7 3-TGCGATATTACGTGGACCTGAC-5 30438.716049 14129.777778 1.154225
 6 COM6-A RNA 3-GCGATATTACTGGACCTGAC-5 5-Cy3-AACUCGCUAUAAUGACCUGGACUG-3 10  8 3-TGCGATATTACTTGGACCTGAC-5 35346.962963 14314.666667 1.469283
 6 COM6-A RNA 3-GCGATATTACTGGACCTGAC-5 5-Cy3-AACUCGCUAUAAUGACCUGGACUG-3 10  9 3-TGCGATATTATGGACCTGAC-5 24152.493827 14144.000000 0.707614
 6 COM6-A RNA 3-GCGATATTACTGGACCTGAC-5 5-Cy3-AACUCGCUAUAAUGACCUGGACUG-3 11  1 3-TGCGATATTACAGGACCTGAC-5 22834.567901 14129.777778 0.616060
 6 COM6-A RNA 3-GCGATATTACTGGACCTGAC-5 5-Cy3-AACUCGCUAUAAUGACCUGGACUG-3 11  2 3-TGCGATATTACCGGACCTGAC-5 27126.518519 14044.444444 0.931477
 6 COM6-A RNA 3-GCGATATTACTGGACCTGAC-5 5-Cy3-AACUCGCUAUAAUGACCUGGACUG-3 11  3 3-TGCGATATTACGGGACCTGAC-5 29585.382716 14008.888889 1.111901
 6 COM6-A RNA 3-GCGATATTACTGGACCTGAC-5 5-Cy3-AACUCGCUAUAAUGACCUGGACUG-3 11  4 3-TGCGATATTACTGGACCTGAC-5 43624.296296 13895.111111 2.139543
 6 COM6-A RNA 3-GCGATATTACTGGACCTGAC-5 5-Cy3-AACUCGCUAUAAUGACCUGGACUG-3 11  5 3-TGCGATATTACTAGGACCTGAC-5 30931.753086 13980.444444 1.212501
 6 COM6-A RNA 3-GCGATATTACTGGACCTGAC-5 5-Cy3-AACUCGCUAUAAUGACCUGGACUG-3 11  6 3-TGCGATATTACTCGGACCTGAC-5 33728.790123 13895.111111 1.427385
 6 COM6-A RNA 3-GCGATATTACTGGACCTGAC-5 5-Cy3-AACUCGCUAUAAUGACCUGGACUG-3 11  7 3-TGCGATATTACTGGGACCTGAC-5 40046.617284 14129.777778 1.834200
 6 COM6-A RNA 3-GCGATATTACTGGACCTGAC-5 5-Cy3-AACUCGCUAUAAUGACCUGGACUG-3 11  8 3-TGCGATATTACTTGGACCTGAC-5 33640.296296 13902.222222 1.419778
 6 COM6-A RNA 3-GCGATATTACTGGACCTGAC-5 5-Cy3-AACUCGCUAUAAUGACCUGGACUG-3 11  9 3-TGCGATATTACGGACCTGAC-5 22720.790123 14001.777778 0.622708
 6 COM6-A RNA 3-GCGATATTACTGGACCTGAC-5 5-Cy3-AACUCGCUAUAAUGACCUGGACUG-3 12  1 3-TGCGATATTACTAGACCTGAC-5 22354.172840 13838.222222 0.615393
 6 COM6-A RNA 3-GCGATATTACTGGACCTGAC-5 5-Cy3-AACUCGCUAUAAUGACCUGGACUG-3 12  2 3-TGCGATATTACTCGACCTGAC-5 21071.012346 13873.777778 0.518765
 6 COM6-A RNA 3-GCGATATTACTGGACCTGAC-5 5-Cy3-AACUCGCUAUAAUGACCUGGACUG-3 12  3 3-TGCGATATTACTGGACCTGAC-5 45846.123457 13774.222222 2.328400
 6 COM6-A RNA 3-GCGATATTACTGGACCTGAC-5 5-Cy3-AACUCGCUAUAAUGACCUGGACUG-3 12  4 3-TGCGATATTACTTGACCTGAC-5 25539.950617 13454.222222 0.898285
 6 COM6-A RNA 3-GCGATATTACTGGACCTGAC-5 5-Cy3-AACUCGCUAUAAUGACCUGGACUG-3 12  5 3-TGCGATATTACTGAGACCTGAC-5 32982.913580 13724.444444 1.403224
 6 COM6-A RNA 3-GCGATATTACTGGACCTGAC-5 5-Cy3-AACUCGCUAUAAUGACCUGGACUG-3 12  6 3-TGCGATATTACTGCGACCTGAC-5 32543.604938 14179.555556 1.295108
 6 COM6-A RNA 3-GCGATATTACTGGACCTGAC-5 5-Cy3-AACUCGCUAUAAUGACCUGGACUG-3 12  7 3-TGCGATATTACTGGGACCTGAC-5 40062.419753 13880.888889 1.886157
 6 COM6-A RNA 3-GCGATATTACTGGACCTGAC-5 5-Cy3-AACUCGCUAUAAUGACCUGGACUG-3 12  8 3-TGCGATATTACTGTGACCTGAC-5 35011.950617 13660.444444 1.563017
 6 COM6-A RNA 3-GCGATATTACTGGACCTGAC-5 5-Cy3-AACUCGCUAUAAUGACCUGGACUG-3 12  9 3-TGCGATATTACTGACCTGAC-5 24240.987654 13952.000000 0.737456
 6 COM6-A RNA 3-GCGATATTACTGGACCTGAC-5 5-Cy3-AACUCGCUAUAAUGACCUGGACUG-3 13  1 3-TGCGATATTACTGAACCTGAC-5 24974.222222 14414.222222 0.732610
 6 COM6-A RNA 3-GCGATATTACTGGACCTGAC-5 5-Cy3-AACUCGCUAUAAUGACCUGGACUG-3 13  2 3-TGCGATATTACTGCACCTGAC-5 23804.839506 14321.777778 0.662143
 6 COM6-A RNA 3-GCGATATTACTGGACCTGAC-5 5-Cy3-AACUCGCUAUAAUGACCUGGACUG-3 13  3 3-TGCGATATTACTGGACCTGAC-5 47189.333333 14428.444444 2.270577
 6 COM6-A RNA 3-GCGATATTACTGGACCTGAC-5 5-Cy3-AACUCGCUAUAAUGACCUGGACUG-3 13  4 3-TGCGATATTACTGTACCTGAC-5 24519.111111 14371.555556 0.706086
 6 COM6-A RNA 3-GCGATATTACTGGACCTGAC-5 5-Cy3-AACUCGCUAUAAUGACCUGGACUG-3 13  5 3-TGCGATATTACTGGAACCTGAC-5 38264.098765 14627.555556 1.615892
 6 COM6-A RNA 3-GCGATATTACTGGACCTGAC-5 5-Cy3-AACUCGCUAUAAUGACCUGGACUG-3 13  6 3-TGCGATATTACTGGCACCTGAC-5 34812.839506 14535.111111 1.395086
 6 COM6-A RNA 3-GCGATATTACTGGACCTGAC-5 5-Cy3-AACUCGCUAUAAUGACCUGGACUG-3 13  7 3-TGCGATATTACTGGGACCTGAC-5 42142.024691 14570.666667 1.892251
 6 COM6-A RNA 3-GCGATATTACTGGACCTGAC-5 5-Cy3-AACUCGCUAUAAUGACCUGGACUG-3 13  8 3-TGCGATATTACTGGTACCTGAC-5 32635.259259 14272.000000 1.286663
 6 COM6-A RNA 3-GCGATATTACTGGACCTGAC-5 5-Cy3-AACUCGCUAUAAUGACCUGGACUG-3 13  9 3-TGCGATATTACTGACCTGAC-5 27957.728395 14293.333333 0.955998
 6 COM6-A RNA 3-GCGATATTACTGGACCTGAC-5 5-Cy3-AACUCGCUAUAAUGACCUGGACUG-3 14  1 3-TGCGATATTACTGGACCTGAC-5 46825.876543 13973.333333 2.351088
 6 COM6-A RNA 3-GCGATATTACTGGACCTGAC-5 5-Cy3-AACUCGCUAUAAUGACCUGGACUG-3 14  2 3-TGCGATATTACTGGCCCTGAC-5 27354.074074 14030.222222 0.949654
 6 COM6-A RNA 3-GCGATATTACTGGACCTGAC-5 5-Cy3-AACUCGCUAUAAUGACCUGGACUG-3 14  3 3-TGCGATATTACTGGGCCTGAC-5 31307.851852 14008.888889 1.234856
 6 COM6-A RNA 3-GCGATATTACTGGACCTGAC-5 5-Cy3-AACUCGCUAUAAUGACCUGGACUG-3 14  4 3-TGCGATATTACTGGTCCTGAC-5 31620.740741 14314.666667 1.208975
 6 COM6-A RNA 3-GCGATATTACTGGACCTGAC-5 5-Cy3-AACUCGCUAUAAUGACCUGGACUG-3 14  5 3-TGCGATATTACTGGAACCTGAC-5 35318.518519 14215.111111 1.484576
 6 COM6-A RNA 3-GCGATATTACTGGACCTGAC-5 5-Cy3-AACUCGCUAUAAUGACCUGGACUG-3 14  6 3-TGCGATATTACTGGACCCTGAC-5 39344.987654 14080.000000 1.794388
 6 COM6-A RNA 3-GCGATATTACTGGACCTGAC-5 5-Cy3-AACUCGCUAUAAUGACCUGGACUG-3 14  7 3-TGCGATATTACTGGAGCCTGAC-5 27866.074074 14392.888889 0.936100
 6 COM6-A RNA 3-GCGATATTACTGGACCTGAC-5 5-Cy3-AACUCGCUAUAAUGACCUGGACUG-3 14  8 3-TGCGATATTACTGGATCCTGAC-5 30293.333333 14243.555556 1.126810
 6 COM6-A RNA 3-GCGATATTACTGGACCTGAC-5 5-Cy3-AACUCGCUAUAAUGACCUGGACUG-3 14  9 3-TGCGATATTACTGGCCTGAC-5 27003.259259 14279.111111 0.891102
 6 COM6-A RNA 3-GCGATATTACTGGACCTGAC-5 5-Cy3-AACUCGCUAUAAUGACCUGGACUG-3 15  1 3-TGCGATATTACTGGAACTGAC-5 25998.222222 13845.333333 0.877761
 6 COM6-A RNA 3-GCGATATTACTGGACCTGAC-5 5-Cy3-AACUCGCUAUAAUGACCUGGACUG-3 15  2 3-TGCGATATTACTGGACCTGAC-5 47062.913580 13909.333333 2.383549
 6 COM6-A RNA 3-GCGATATTACTGGACCTGAC-5 5-Cy3-AACUCGCUAUAAUGACCUGGACUG-3 15  3 3-TGCGATATTACTGGAGCTGAC-5 24784.592593 13973.333333 0.773707
 6 COM6-A RNA 3-GCGATATTACTGGACCTGAC-5 5-Cy3-AACUCGCUAUAAUGACCUGGACUG-3 15  4 3-TGCGATATTACTGGATCTGAC-5 30650.469136 13752.888889 1.228657
 6 COM6-A RNA 3-GCGATATTACTGGACCTGAC-5 5-Cy3-AACUCGCUAUAAUGACCUGGACUG-3 15  5 3-TGCGATATTACTGGACACTGAC-5 33223.111111 14051.555556 1.364372
 6 COM6-A RNA 3-GCGATATTACTGGACCTGAC-5 5-Cy3-AACUCGCUAUAAUGACCUGGACUG-3 15  6 3-TGCGATATTACTGGACCCTGAC-5 39563.061728 14008.888889 1.824140
 6 COM6-A RNA 3-GCGATATTACTGGACCTGAC-5 5-Cy3-AACUCGCUAUAAUGACCUGGACUG-3 15  7 3-TGCGATATTACTGGACGCTGAC-5 29098.666667 13788.444444 1.110366
 6 COM6-A RNA 3-GCGATATTACTGGACCTGAC-5 5-Cy3-AACUCGCUAUAAUGACCUGGACUG-3 15  8 3-TGCGATATTACTGGACTCTGAC-5 33359.012346 14115.555556 1.363280
 6 COM6-A RNA 3-GCGATATTACTGGACCTGAC-5 5-Cy3-AACUCGCUAUAAUGACCUGGACUG-3 15  9 3-TGCGATATTACTGGACTGAC-5 27780.740741 13966.222222 0.989138
 6 COM6-A RNA 3-GCGATATTACTGGACCTGAC-5 5-Cy3-AACUCGCUAUAAUGACCUGGACUG-3 16  1 3-TGCGATATTACTGGACATGAC-5 30138.469136 14080.000000 1.140516
 6 COM6-A RNA 3-GCGATATTACTGGACCTGAC-5 5-Cy3-AACUCGCUAUAAUGACCUGGACUG-3 16  2 3-TGCGATATTACTGGACCTGAC-5 47688.691358 13959.111111 2.416313
 6 COM6-A RNA 3-GCGATATTACTGGACCTGAC-5 5-Cy3-AACUCGCUAUAAUGACCUGGACUG-3 16  3 3-TGCGATATTACTGGACGTGAC-5 28090.469136 13632.000000 1.060627
 6 COM6-A RNA 3-GCGATATTACTGGACCTGAC-5 5-Cy3-AACUCGCUAUAAUGACCUGGACUG-3 16  4 3-TGCGATATTACTGGACTTGAC-5 33836.246914 14165.333333 1.388666
 6 COM6-A RNA 3-GCGATATTACTGGACCTGAC-5 5-Cy3-AACUCGCUAUAAUGACCUGGACUG-3 16  5 3-TGCGATATTACTGGACCATGAC-5 34512.592593 13802.666667 1.500429
 6 COM6-A RNA 3-GCGATATTACTGGACCTGAC-5 5-Cy3-AACUCGCUAUAAUGACCUGGACUG-3 16  6 3-TGCGATATTACTGGACCCTGAC-5 39841.185185 14051.555556 1.835358
 6 COM6-A RNA 3-GCGATATTACTGGACCTGAC-5 5-Cy3-AACUCGCUAUAAUGACCUGGACUG-3 16  7 3-TGCGATATTACTGGACCGTGAC-5 37935.407407 14094.222222 1.691557
 6 COM6-A RNA 3-GCGATATTACTGGACCTGAC-5 5-Cy3-AACUCGCUAUAAUGACCUGGACUG-3 16  8 3-TGCGATATTACTGGACCTTGAC-5 43324.049383 13774.222222 2.145299
 6 COM6-A RNA 3-GCGATATTACTGGACCTGAC-5 5-Cy3-AACUCGCUAUAAUGACCUGGACUG-3 16  9 3-TGCGATATTACTGGACTGAC-5 28280.098765 13632.000000 1.074538
 6 COM6-A RNA 3-GCGATATTACTGGACCTGAC-5 5-Cy3-AACUCGCUAUAAUGACCUGGACUG-3 17  1 3-TGCGATATTACTGGACCAGAC-5 31424.790123 14321.777778 1.194196
 6 COM6-A RNA 3-GCGATATTACTGGACCTGAC-5 5-Cy3-AACUCGCUAUAAUGACCUGGACUG-3 17  2 3-TGCGATATTACTGGACCCGAC-5 36630.123457 14236.444444 1.572983
 6 COM6-A RNA 3-GCGATATTACTGGACCTGAC-5 5-Cy3-AACUCGCUAUAAUGACCUGGACUG-3 17  3 3-TGCGATATTACTGGACCGGAC-5 41032.691358 14328.888889 1.863634
 6 COM6-A RNA 3-GCGATATTACTGGACCTGAC-5 5-Cy3-AACUCGCUAUAAUGACCUGGACUG-3 17  4 3-TGCGATATTACTGGACCTGAC-5 51487.604938 14186.666667 2.629295
 6 COM6-A RNA 3-GCGATATTACTGGACCTGAC-5 5-Cy3-AACUCGCUAUAAUGACCUGGACUG-3 17  5 3-TGCGATATTACTGGACCTAGAC-5 40805.135802 14286.222222 1.856258
 6 COM6-A RNA 3-GCGATATTACTGGACCTGAC-5 5-Cy3-AACUCGCUAUAAUGACCUGGACUG-3 17  6 3-TGCGATATTACTGGACCTCGAC-5 41092.740741 14428.444444 1.848037
 6 COM6-A RNA 3-GCGATATTACTGGACCTGAC-5 5-Cy3-AACUCGCUAUAAUGACCUGGACUG-3 17  7 3-TGCGATATTACTGGACCTGGAC-5 47909.925926 14243.555556 2.363621
 6 COM6-A RNA 3-GCGATATTACTGGACCTGAC-5 5-Cy3-AACUCGCUAUAAUGACCUGGACUG-3 17  8 3-TGCGATATTACTGGACCTTGAC-5 44177.382716 14264.888889 2.096931
 6 COM6-A RNA 3-GCGATATTACTGGACCTGAC-5 5-Cy3-AACUCGCUAUAAUGACCUGGACUG-3 17  9 3-TGCGATATTACTGGACCGAC-5 35966.419753 14264.888889 1.521325
 6 COM6-A RNA 3-GCGATATTACTGGACCTGAC-5 5-Cy3-AACUCGCUAUAAUGACCUGGACUG-3 18  1 3-TGCGATATTACTGGACCTAAC-5 35760.987654 14336.000000 1.494489
 6 COM6-A RNA 3-GCGATATTACTGGACCTGAC-5 5-Cy3-AACUCGCUAUAAUGACCUGGACUG-3 18  2 3-TGCGATATTACTGGACCTCAC-5 37840.592593 14165.333333 1.671352
 6 COM6-A RNA 3-GCGATATTACTGGACCTGAC-5 5-Cy3-AACUCGCUAUAAUGACCUGGACUG-3 18  3 3-TGCGATATTACTGGACCTGAC-5 49091.950617 14300.444444 2.432897
 6 COM6-A RNA 3-GCGATATTACTGGACCTGAC-5 5-Cy3-AACUCGCUAUAAUGACCUGGACUG-3 18  4 3-TGCGATATTACTGGACCTTAC-5 35817.876543 14208.000000 1.520965
 6 COM6-A RNA 3-GCGATATTACTGGACCTGAC-5 5-Cy3-AACUCGCUAUAAUGACCUGGACUG-3 18  5 3-TGCGATATTACTGGACCTGAAC-5 50466.765432 13859.555556 2.641298
 6 COM6-A RNA 3-GCGATATTACTGGACCTGAC-5 5-Cy3-AACUCGCUAUAAUGACCUGGACUG-3 18  6 3-TGCGATATTACTGGACCTGCAC-5 45229.827160 14037.333333 2.222110
 6 COM6-A RNA 3-GCGATATTACTGGACCTGAC-5 5-Cy3-AACUCGCUAUAAUGACCUGGACUG-3 18  7 3-TGCGATATTACTGGACCTGGAC-5 51051.456790 13959.111111 2.657214
 6 COM6-A RNA 3-GCGATATTACTGGACCTGAC-5 5-Cy3-AACUCGCUAUAAUGACCUGGACUG-3 18  8 3-TGCGATATTACTGGACCTGTAC-5 48434.567901 14321.777778 2.381882
 6 COM6-A RNA 3-GCGATATTACTGGACCTGAC-5 5-Cy3-AACUCGCUAUAAUGACCUGGACUG-3 18  9 3-TGCGATATTACTGGACCTAC-5 36494.222222 14065.777778 1.594540
 6 COM6-A RNA 3-GCGATATTACTGGACCTGAC-5 5-Cy3-AACUCGCUAUAAUGACCUGGACUG-3 19  1 3-TGCGATATTACTGGACCTGAC-5 50071.703704 14101.333333 2.550849
 6 COM6-A RNA 3-GCGATATTACTGGACCTGAC-5 5-Cy3-AACUCGCUAUAAUGACCUGGACUG-3 19  2 3-TGCGATATTACTGGACCTGCC-5 43870.814815 14179.555556 2.093949
 6 COM6-A RNA 3-GCGATATTACTGGACCTGAC-5 5-Cy3-AACUCGCUAUAAUGACCUGGACUG-3 19  3 3-TGCGATATTACTGGACCTGGC-5 46743.703704 13781.333333 2.391813
 6 COM6-A RNA 3-GCGATATTACTGGACCTGAC-5 5-Cy3-AACUCGCUAUAAUGACCUGGACUG-3 19  4 3-TGCGATATTACTGGACCTGTC-5 48665.283951 14087.111111 2.454596
 6 COM6-A RNA 3-GCGATATTACTGGACCTGAC-5 5-Cy3-AACUCGCUAUAAUGACCUGGACUG-3 19  5 3-TGCGATATTACTGGACCTGAAC-5 50495.209877 13703.111111 2.684945
 6 COM6-A RNA 3-GCGATATTACTGGACCTGAC-5 5-Cy3-AACUCGCUAUAAUGACCUGGACUG-3 19  6 3-TGCGATATTACTGGACCTGACC-5 48700.049383 14016.000000 2.474604
 6 COM6-A RNA 3-GCGATATTACTGGACCTGAC-5 5-Cy3-AACUCGCUAUAAUGACCUGGACUG-3 19  7 3-TGCGATATTACTGGACCTGAGC-5 47224.098765 14072.888889 2.355679
 6 COM6-A RNA 3-GCGATATTACTGGACCTGAC-5 5-Cy3-AACUCGCUAUAAUGACCUGGACUG-3 19  8 3-TGCGATATTACTGGACCTGATC-5 49328.987654 13767.111111 2.583104
 6 COM6-A RNA 3-GCGATATTACTGGACCTGAC-5 5-Cy3-AACUCGCUAUAAUGACCUGGACUG-3 19  9 3-TGCGATATTACTGGACCTGC-5 46222.222222 13880.888889 2.329918
 6 COM6-A RNA 3-GCGATATTACTGGACCTGAC-5 5-Cy3-AACUCGCUAUAAUGACCUGGACUG-3 20  1 3-TGCGATATTACTGGACCTGAA-5 46987.061728 13994.666667 2.357498
 6 COM6-A RNA 3-GCGATATTACTGGACCTGAC-5 5-Cy3-AACUCGCUAUAAUGACCUGGACUG-3 20  2 3-TGCGATATTACTGGACCTGAC-5 50849.185185 13937.777778 2.648299
 6 COM6-A RNA 3-GCGATATTACTGGACCTGAC-5 5-Cy3-AACUCGCUAUAAUGACCUGGACUG-3 20  3 3-TGCGATATTACTGGACCTGAG-5 50706.962963 13994.666667 2.623306
 6 COM6-A RNA 3-GCGATATTACTGGACCTGAC-5 5-Cy3-AACUCGCUAUAAUGACCUGGACUG-3 20  4 3-TGCGATATTACTGGACCTGAT-5 50017.975309 13774.222222 2.631274
 6 COM6-A RNA 3-GCGATATTACTGGACCTGAC-5 5-Cy3-AACUCGCUAUAAUGACCUGGACUG-3 20  5 3-TGCGATATTACTGGACCTGACA-5 51288.493827 13980.444444 2.668588
 6 COM6-A RNA 3-GCGATATTACTGGACCTGAC-5 5-Cy3-AACUCGCUAUAAUGACCUGGACUG-3 20  6 3-TGCGATATTACTGGACCTGACC-5 53118.419753 13710.222222 2.874366
 6 COM6-A RNA 3-GCGATATTACTGGACCTGAC-5 5-Cy3-AACUCGCUAUAAUGACCUGGACUG-3 20  7 3-TGCGATATTACTGGACCTGACG-5 50716.444444 13895.111111 2.649949
 6 COM6-A RNA 3-GCGATATTACTGGACCTGAC-5 5-Cy3-AACUCGCUAUAAUGACCUGGACUG-3 20  8 3-TGCGATATTACTGGACCTGACT-5 52328.296296 13717.333333 2.814757
 6 COM6-A RNA 3-GCGATATTACTGGACCTGAC-5 5-Cy3-AACUCGCUAUAAUGACCUGGACUG-3 20  9 3-TGCGATATTACTGGACCTGA-5 47350.518519 13752.888889 2.442951

 7 COM3-B RNA 3-GATATTACTGGACCTG-5 5-Cy3-AACUCGCUAUAAUGACCUGGACUG-3  1  1 3-TAATATTACTGGACCTG-5 32872.296296 18614.857143 0.765917
 7 COM3-B RNA 3-GATATTACTGGACCTG-5 5-Cy3-AACUCGCUAUAAUGACCUGGACUG-3  1  2 3-TCATATTACTGGACCTG-5 34215.506173 18808.163265 0.819184
 7 COM3-B RNA 3-GATATTACTGGACCTG-5 5-Cy3-AACUCGCUAUAAUGACCUGGACUG-3  1  3 3-TGATATTACTGGACCTG-5 37606.716049 18970.122449 0.982418
 7 COM3-B RNA 3-GATATTACTGGACCTG-5 5-Cy3-AACUCGCUAUAAUGACCUGGACUG-3  1  4 3-TTATATTACTGGACCTG-5 31911.506173 18959.673469 0.683125
 7 COM3-B RNA 3-GATATTACTGGACCTG-5 5-Cy3-AACUCGCUAUAAUGACCUGGACUG-3  1  5 3-TGAATATTACTGGACCTG-5 35817.876543 19105.959184 0.874697
 7 COM3-B RNA 3-GATATTACTGGACCTG-5 5-Cy3-AACUCGCUAUAAUGACCUGGACUG-3  1  6 3-TGCATATTACTGGACCTG-5 38023.901235 18829.061224 1.019426
 7 COM3-B RNA 3-GATATTACTGGACCTG-5 5-Cy3-AACUCGCUAUAAUGACCUGGACUG-3  1  7 3-TGGATATTACTGGACCTG-5 41816.493827 18949.224490 1.206765
 7 COM3-B RNA 3-GATATTACTGGACCTG-5 5-Cy3-AACUCGCUAUAAUGACCUGGACUG-3  1  8 3-TGTATATTACTGGACCTG-5 33434.864198 18849.959184 0.773737
 7 COM3-B RNA 3-GATATTACTGGACCTG-5 5-Cy3-AACUCGCUAUAAUGACCUGGACUG-3  1  9 3-TATATTACTGGACCTG-5 30201.679012 18740.244898 0.611595
 7 COM3-B RNA 3-GATATTACTGGACCTG-5 5-Cy3-AACUCGCUAUAAUGACCUGGACUG-3  2  1 3-TGATATTACTGGACCTG-5 38997.333333 19011.918367 1.051205
 7 COM3-B RNA 3-GATATTACTGGACCTG-5 5-Cy3-AACUCGCUAUAAUGACCUGGACUG-3  2  2 3-TGCTATTACTGGACCTG-5 34259.753086 19006.693878 0.802510
 7 COM3-B RNA 3-GATATTACTGGACCTG-5 5-Cy3-AACUCGCUAUAAUGACCUGGACUG-3  2  3 3-TGGTATTACTGGACCTG-5 35811.555556 18912.653061 0.893524
 7 COM3-B RNA 3-GATATTACTGGACCTG-5 5-Cy3-AACUCGCUAUAAUGACCUGGACUG-3  2  4 3-TGTTATTACTGGACCTG-5 34401.975309 19111.183673 0.800097
 7 COM3-B RNA 3-GATATTACTGGACCTG-5 5-Cy3-AACUCGCUAUAAUGACCUGGACUG-3  2  5 3-TGAATATTACTGGACCTG-5 37590.913580 18954.448980 0.983224
 7 COM3-B RNA 3-GATATTACTGGACCTG-5 5-Cy3-AACUCGCUAUAAUGACCUGGACUG-3  2  6 3-TGACTATTACTGGACCTG-5 35125.728395 18839.510204 0.864471
 7 COM3-B RNA 3-GATATTACTGGACCTG-5 5-Cy3-AACUCGCUAUAAUGACCUGGACUG-3  2  7 3-TGAGTATTACTGGACCTG-5 39111.111111 18886.530612 1.070847
 7 COM3-B RNA 3-GATATTACTGGACCTG-5 5-Cy3-AACUCGCUAUAAUGACCUGGACUG-3  2  8 3-TGATTATTACTGGACCTG-5 35005.629630 19058.938776 0.836704
 7 COM3-B RNA 3-GATATTACTGGACCTG-5 5-Cy3-AACUCGCUAUAAUGACCUGGACUG-3  2  9 3-TGTATTACTGGACCTG-5 30555.654321 19126.857143 0.597526
 7 COM3-B RNA 3-GATATTACTGGACCTG-5 5-Cy3-AACUCGCUAUAAUGACCUGGACUG-3  3  1 3-TGAAATTACTGGACCTG-5 35552.395062 19022.367347 0.868978
 7 COM3-B RNA 3-GATATTACTGGACCTG-5 5-Cy3-AACUCGCUAUAAUGACCUGGACUG-3  3  2 3-TGACATTACTGGACCTG-5 33024.000000 18876.081633 0.749516
 7 COM3-B RNA 3-GATATTACTGGACCTG-5 5-Cy3-AACUCGCUAUAAUGACCUGGACUG-3  3  3 3-TGAGATTACTGGACCTG-5 39006.814815 19142.530612 1.037704
 7 COM3-B RNA 3-GATATTACTGGACCTG-5 5-Cy3-AACUCGCUAUAAUGACCUGGACUG-3  3  4 3-TGATATTACTGGACCTG-5 39708.444444 19074.612245 1.081743
 7 COM3-B RNA 3-GATATTACTGGACCTG-5 5-Cy3-AACUCGCUAUAAUGACCUGGACUG-3  3  5 3-TGATAATTACTGGACCTG-5 34860.246914 19132.081633 0.822083
 7 COM3-B RNA 3-GATATTACTGGACCTG-5 5-Cy3-AACUCGCUAUAAUGACCUGGACUG-3  3  6 3-TGATCATTACTGGACCTG-5 33681.382716 19121.632653 0.761428
 7 COM3-B RNA 3-GATATTACTGGACCTG-5 5-Cy3-AACUCGCUAUAAUGACCUGGACUG-3  3  7 3-TGATGATTACTGGACCTG-5 38232.493827 18980.571429 1.014296
 7 COM3-B RNA 3-GATATTACTGGACCTG-5 5-Cy3-AACUCGCUAUAAUGACCUGGACUG-3  3  8 3-TGATTATTACTGGACCTG-5 35454.419753 19105.959184 0.855673
 7 COM3-B RNA 3-GATATTACTGGACCTG-5 5-Cy3-AACUCGCUAUAAUGACCUGGACUG-3  3  9 3-TGAATTACTGGACCTG-5 32986.074074 18991.020408 0.736930
 7 COM3-B RNA 3-GATATTACTGGACCTG-5 5-Cy3-AACUCGCUAUAAUGACCUGGACUG-3  4  1 3-TGATATTACTGGACCTG-5 40713.481481 19147.755102 1.126280
 7 COM3-B RNA 3-GATATTACTGGACCTG-5 5-Cy3-AACUCGCUAUAAUGACCUGGACUG-3  4  2 3-TGATCTTACTGGACCTG-5 31630.222222 19304.489796 0.638490
 7 COM3-B RNA 3-GATATTACTGGACCTG-5 5-Cy3-AACUCGCUAUAAUGACCUGGACUG-3  4  3 3-TGATGTTACTGGACCTG-5 33848.888889 19158.204082 0.766809
 7 COM3-B RNA 3-GATATTACTGGACCTG-5 5-Cy3-AACUCGCUAUAAUGACCUGGACUG-3  4  4 3-TGATTTTACTGGACCTG-5 33194.666667 19043.265306 0.743118
 7 COM3-B RNA 3-GATATTACTGGACCTG-5 5-Cy3-AACUCGCUAUAAUGACCUGGACUG-3  4  5 3-TGATAATTACTGGACCTG-5 36291.950617 19220.897959 0.888151
 7 COM3-B RNA 3-GATATTACTGGACCTG-5 5-Cy3-AACUCGCUAUAAUGACCUGGACUG-3  4  6 3-TGATACTTACTGGACCTG-5 33425.382716 19529.142857 0.711564
 7 COM3-B RNA 3-GATATTACTGGACCTG-5 5-Cy3-AACUCGCUAUAAUGACCUGGACUG-3  4  7 3-TGATAGTTACTGGACCTG-5 33738.271605 19273.142857 0.750533
 7 COM3-B RNA 3-GATATTACTGGACCTG-5 5-Cy3-AACUCGCUAUAAUGACCUGGACUG-3  4  8 3-TGATATTTACTGGACCTG-5 35937.975309 19294.040816 0.862646
 7 COM3-B RNA 3-GATATTACTGGACCTG-5 5-Cy3-AACUCGCUAUAAUGACCUGGACUG-3  4  9 3-TGATTTACTGGACCTG-5 33118.814815 19205.224490 0.724469
 7 COM3-B RNA 3-GATATTACTGGACCTG-5 5-Cy3-AACUCGCUAUAAUGACCUGGACUG-3  5  1 3-TGATAATACTGGACCTG-5 26876.839506 19132.081633 0.404805
 7 COM3-B RNA 3-GATATTACTGGACCTG-5 5-Cy3-AACUCGCUAUAAUGACCUGGACUG-3  5  2 3-TGATACTACTGGACCTG-5 24642.370370 19314.938776 0.275819
 7 COM3-B RNA 3-GATATTACTGGACCTG-5 5-Cy3-AACUCGCUAUAAUGACCUGGACUG-3  5  3 3-TGATAGTACTGGACCTG-5 24882.567901 19152.979592 0.299149
 7 COM3-B RNA 3-GATATTACTGGACCTG-5 5-Cy3-AACUCGCUAUAAUGACCUGGACUG-3  5  4 3-TGATATTACTGGACCTG-5 37230.617284 19200.000000 0.939095
 7 COM3-B RNA 3-GATATTACTGGACCTG-5 5-Cy3-AACUCGCUAUAAUGACCUGGACUG-3  5  5 3-TGATATATACTGGACCTG-5 27572.148148 19100.734694 0.443512
 7 COM3-B RNA 3-GATATTACTGGACCTG-5 5-Cy3-AACUCGCUAUAAUGACCUGGACUG-3  5  6 3-TGATATCTACTGGACCTG-5 27202.370370 19163.428571 0.419494
 7 COM3-B RNA 3-GATATTACTGGACCTG-5 5-Cy3-AACUCGCUAUAAUGACCUGGACUG-3  5  7 3-TGATATGTACTGGACCTG-5 28128.395062 19257.469388 0.460649
 7 COM3-B RNA 3-GATATTACTGGACCTG-5 5-Cy3-AACUCGCUAUAAUGACCUGGACUG-3  5  8 3-TGATATTTACTGGACCTG-5 32730.074074 18849.959184 0.736347
 7 COM3-B RNA 3-GATATTACTGGACCTG-5 5-Cy3-AACUCGCUAUAAUGACCUGGACUG-3  5  9 3-TGATATACTGGACCTG-5 25350.320988 19283.591837 0.314606
 7 COM3-B RNA 3-GATATTACTGGACCTG-5 5-Cy3-AACUCGCUAUAAUGACCUGGACUG-3  6  1 3-TGATATAACTGGACCTG-5 24307.358025 18766.367347 0.295262
 7 COM3-B RNA 3-GATATTACTGGACCTG-5 5-Cy3-AACUCGCUAUAAUGACCUGGACUG-3  6  2 3-TGATATCACTGGACCTG-5 23744.790123 19032.816327 0.247571
 7 COM3-B RNA 3-GATATTACTGGACCTG-5 5-Cy3-AACUCGCUAUAAUGACCUGGACUG-3  6  3 3-TGATATGACTGGACCTG-5 25729.580247 18964.897959 0.356695
 7 COM3-B RNA 3-GATATTACTGGACCTG-5 5-Cy3-AACUCGCUAUAAUGACCUGGACUG-3  6  4 3-TGATATTACTGGACCTG-5 38867.753086 19137.306122 1.030994
 7 COM3-B RNA 3-GATATTACTGGACCTG-5 5-Cy3-AACUCGCUAUAAUGACCUGGACUG-3  6  5 3-TGATATTAACTGGACCTG-5 27540.543210 18975.346939 0.451385
 7 COM3-B RNA 3-GATATTACTGGACCTG-5 5-Cy3-AACUCGCUAUAAUGACCUGGACUG-3  6  6 3-TGATATTCACTGGACCTG-5 25739.061728 18907.428571 0.361320
 7 COM3-B RNA 3-GATATTACTGGACCTG-5 5-Cy3-AACUCGCUAUAAUGACCUGGACUG-3  6  7 3-TGATATTGACTGGACCTG-5 27562.666667 19038.040816 0.447768
 7 COM3-B RNA 3-GATATTACTGGACCTG-5 5-Cy3-AACUCGCUAUAAUGACCUGGACUG-3  6  8 3-TGATATTTACTGGACCTG-5 33368.493827 19147.755102 0.742684
 7 COM3-B RNA 3-GATATTACTGGACCTG-5 5-Cy3-AACUCGCUAUAAUGACCUGGACUG-3  6  9 3-TGATATACTGGACCTG-5 25612.641975 18855.183673 0.358387
 7 COM3-B RNA 3-GATATTACTGGACCTG-5 5-Cy3-AACUCGCUAUAAUGACCUGGACUG-3  7  1 3-TGATATTACTGGACCTG-5 39439.802469 19074.612245 1.067659
 7 COM3-B RNA 3-GATATTACTGGACCTG-5 5-Cy3-AACUCGCUAUAAUGACCUGGACUG-3  7  2 3-TGATATTCCTGGACCTG-5 22578.567901 18651.428571 0.210554
 7 COM3-B RNA 3-GATATTACTGGACCTG-5 5-Cy3-AACUCGCUAUAAUGACCUGGACUG-3  7  3 3-TGATATTGCTGGACCTG-5 24136.691358 18787.265306 0.284737
 7 COM3-B RNA 3-GATATTACTGGACCTG-5 5-Cy3-AACUCGCUAUAAUGACCUGGACUG-3  7  4 3-TGATATTTCTGGACCTG-5 24550.716049 18802.938776 0.305685
 7 COM3-B RNA 3-GATATTACTGGACCTG-5 5-Cy3-AACUCGCUAUAAUGACCUGGACUG-3  7  5 3-TGATATTAACTGGACCTG-5 27287.703704 19006.693878 0.435689
 7 COM3-B RNA 3-GATATTACTGGACCTG-5 5-Cy3-AACUCGCUAUAAUGACCUGGACUG-3  7  6 3-TGATATTACCTGGACCTG-5 26712.493827 19001.469388 0.405812
 7 COM3-B RNA 3-GATATTACTGGACCTG-5 5-Cy3-AACUCGCUAUAAUGACCUGGACUG-3  7  7 3-TGATATTAGCTGGACCTG-5 24594.962963 19173.877551 0.282733
 7 COM3-B RNA 3-GATATTACTGGACCTG-5 5-Cy3-AACUCGCUAUAAUGACCUGGACUG-3  7  8 3-TGATATTATCTGGACCTG-5 25837.037037 19022.367347 0.358245
 7 COM3-B RNA 3-GATATTACTGGACCTG-5 5-Cy3-AACUCGCUAUAAUGACCUGGACUG-3  7  9 3-TGATATTCTGGACCTG-5 24177.777778 18661.877551 0.295570
 7 COM3-B RNA 3-GATATTACTGGACCTG-5 5-Cy3-AACUCGCUAUAAUGACCUGGACUG-3  8  1 3-TGATATTAATGGACCTG-5 21586.172840 18583.510204 0.161577
 7 COM3-B RNA 3-GATATTACTGGACCTG-5 5-Cy3-AACUCGCUAUAAUGACCUGGACUG-3  8  2 3-TGATATTACTGGACCTG-5 40545.975309 19022.367347 1.131489
 7 COM3-B RNA 3-GATATTACTGGACCTG-5 5-Cy3-AACUCGCUAUAAUGACCUGGACUG-3  8  3 3-TGATATTAGTGGACCTG-5 20606.419753 18808.163265 0.095610
 7 COM3-B RNA 3-GATATTACTGGACCTG-5 5-Cy3-AACUCGCUAUAAUGACCUGGACUG-3  8  4 3-TGATATTATTGGACCTG-5 24642.370370 19147.755102 0.286959
 7 COM3-B RNA 3-GATATTACTGGACCTG-5 5-Cy3-AACUCGCUAUAAUGACCUGGACUG-3  8  5 3-TGATATTACATGGACCTG-5 22938.864198 18865.632653 0.215907
 7 COM3-B RNA 3-GATATTACTGGACCTG-5 5-Cy3-AACUCGCUAUAAUGACCUGGACUG-3  8  6 3-TGATATTACCTGGACCTG-5 27161.283951 19158.204082 0.417736
 7 COM3-B RNA 3-GATATTACTGGACCTG-5 5-Cy3-AACUCGCUAUAAUGACCUGGACUG-3  8  7 3-TGATATTACGTGGACCTG-5 25378.765432 18839.510204 0.347103
 7 COM3-B RNA 3-GATATTACTGGACCTG-5 5-Cy3-AACUCGCUAUAAUGACCUGGACUG-3  8  8 3-TGATATTACTTGGACCTG-5 28836.345679 19069.387755 0.512180
 7 COM3-B RNA 3-GATATTACTGGACCTG-5 5-Cy3-AACUCGCUAUAAUGACCUGGACUG-3  8  9 3-TGATATTATGGACCTG-5 22038.123457 19006.693878 0.159493
 7 COM3-B RNA 3-GATATTACTGGACCTG-5 5-Cy3-AACUCGCUAUAAUGACCUGGACUG-3  9  1 3-TGATATTACAGGACCTG-5 20122.864198 18902.204082 0.064578
 7 COM3-B RNA 3-GATATTACTGGACCTG-5 5-Cy3-AACUCGCUAUAAUGACCUGGACUG-3  9  2 3-TGATATTACCGGACCTG-5 21573.530864 19142.530612 0.126995
 7 COM3-B RNA 3-GATATTACTGGACCTG-5 5-Cy3-AACUCGCUAUAAUGACCUGGACUG-3  9  3 3-TGATATTACGGGACCTG-5 23912.296296 19247.020408 0.242390
 7 COM3-B RNA 3-GATATTACTGGACCTG-5 5-Cy3-AACUCGCUAUAAUGACCUGGACUG-3  9  4 3-TGATATTACTGGACCTG-5 37366.518519 19194.775510 0.946703
 7 COM3-B RNA 3-GATATTACTGGACCTG-5 5-Cy3-AACUCGCUAUAAUGACCUGGACUG-3  9  5 3-TGATATTACTAGGACCTG-5 24022.913580 19090.285714 0.258384
 7 COM3-B RNA 3-GATATTACTGGACCTG-5 5-Cy3-AACUCGCUAUAAUGACCUGGACUG-3  9  6 3-TGATATTACTCGGACCTG-5 26051.950617 18964.897959 0.373693
 7 COM3-B RNA 3-GATATTACTGGACCTG-5 5-Cy3-AACUCGCUAUAAUGACCUGGACUG-3  9  7 3-TGATATTACTGGGACCTG-5 29484.246914 19262.693878 0.530640
 7 COM3-B RNA 3-GATATTACTGGACCTG-5 5-Cy3-AACUCGCUAUAAUGACCUGGACUG-3  9  8 3-TGATATTACTTGGACCTG-5 26099.358025 18776.816327 0.389978
 7 COM3-B RNA 3-GATATTACTGGACCTG-5 5-Cy3-AACUCGCUAUAAUGACCUGGACUG-3  9  9 3-TGATATTACGGACCTG-5 19942.716049 18782.040816 0.061797
 7 COM3-B RNA 3-GATATTACTGGACCTG-5 5-Cy3-AACUCGCUAUAAUGACCUGGACUG-3 10  1 3-TGATATTACTAGACCTG-5 19800.493827 18667.102041 0.060716
 7 COM3-B RNA 3-GATATTACTGGACCTG-5 5-Cy3-AACUCGCUAUAAUGACCUGGACUG-3 10  2 3-TGATATTACTCGACCTG-5 19456.000000 18844.734694 0.032437
 7 COM3-B RNA 3-GATATTACTGGACCTG-5 5-Cy3-AACUCGCUAUAAUGACCUGGACUG-3 10  3 3-TGATATTACTGGACCTG-5 38912.000000 19022.367347 1.045592
 7 COM3-B RNA 3-GATATTACTGGACCTG-5 5-Cy3-AACUCGCUAUAAUGACCUGGACUG-3 10  4 3-TGATATTACTTGACCTG-5 20815.012346 18724.571429 0.111642
 7 COM3-B RNA 3-GATATTACTGGACCTG-5 5-Cy3-AACUCGCUAUAAUGACCUGGACUG-3 10  5 3-TGATATTACTGAGACCTG-5 24882.567901 18729.795918 0.328502
 7 COM3-B RNA 3-GATATTACTGGACCTG-5 5-Cy3-AACUCGCUAUAAUGACCUGGACUG-3 10  6 3-TGATATTACTGCGACCTG-5 26058.271605 19189.551020 0.357941
 7 COM3-B RNA 3-GATATTACTGGACCTG-5 5-Cy3-AACUCGCUAUAAUGACCUGGACUG-3 10  7 3-TGATATTACTGGGACCTG-5 30087.901235 18949.224490 0.587817
 7 COM3-B RNA 3-GATATTACTGGACCTG-5 5-Cy3-AACUCGCUAUAAUGACCUGGACUG-3 10  8 3-TGATATTACTGTGACCTG-5 26529.185185 18766.367347 0.413656
 7 COM3-B RNA 3-GATATTACTGGACCTG-5 5-Cy3-AACUCGCUAUAAUGACCUGGACUG-3 10  9 3-TGATATTACTGACCTG-5 20163.950617 18740.244898 0.075970
 7 COM3-B RNA 3-GATATTACTGGACCTG-5 5-Cy3-AACUCGCUAUAAUGACCUGGACUG-3 11  1 3-TGATATTACTGAACCTG-5 20347.259259 18766.367347 0.084241
 7 COM3-B RNA 3-GATATTACTGGACCTG-5 5-Cy3-AACUCGCUAUAAUGACCUGGACUG-3 11  2 3-TGATATTACTGCACCTG-5 20995.160494 18630.530612 0.126922
 7 COM3-B RNA 3-GATATTACTGGACCTG-5 5-Cy3-AACUCGCUAUAAUGACCUGGACUG-3 11  3 3-TGATATTACTGGACCTG-5 39047.901235 18437.224490 1.117884
 7 COM3-B RNA 3-GATATTACTGGACCTG-5 5-Cy3-AACUCGCUAUAAUGACCUGGACUG-3 11  4 3-TGATATTACTGTACCTG-5 19977.481481 18818.612245 0.061581
 7 COM3-B RNA 3-GATATTACTGGACCTG-5 5-Cy3-AACUCGCUAUAAUGACCUGGACUG-3 11  5 3-TGATATTACTGGAACCTG-5 25827.555556 18479.020408 0.397669
 7 COM3-B RNA 3-GATATTACTGGACCTG-5 5-Cy3-AACUCGCUAUAAUGACCUGGACUG-3 11  6 3-TGATATTACTGGCACCTG-5 24237.827160 18672.326531 0.298061
 7 COM3-B RNA 3-GATATTACTGGACCTG-5 5-Cy3-AACUCGCUAUAAUGACCUGGACUG-3 11  7 3-TGATATTACTGGGACCTG-5 30963.358025 18311.836735 0.690893
 7 COM3-B RNA 3-GATATTACTGGACCTG-5 5-Cy3-AACUCGCUAUAAUGACCUGGACUG-3 11  8 3-TGATATTACTGGTACCTG-5 24256.790123 18714.122449 0.296176
 7 COM3-B RNA 3-GATATTACTGGACCTG-5 5-Cy3-AACUCGCUAUAAUGACCUGGACUG-3 11  9 3-TGATATTACTGACCTG-5 19857.382716 18703.673469 0.061684
 7 COM3-B RNA 3-GATATTACTGGACCTG-5 5-Cy3-AACUCGCUAUAAUGACCUGGACUG-3 12  1 3-TGATATTACTGGACCTG-5 39531.456790 18776.816327 1.105333
 7 COM3-B RNA 3-GATATTACTGGACCTG-5 5-Cy3-AACUCGCUAUAAUGACCUGGACUG-3 12  2 3-TGATATTACTGGCCCTG-5 21371.259259 18870.857143 0.132501
 7 COM3-B RNA 3-GATATTACTGGACCTG-5 5-Cy3-AACUCGCUAUAAUGACCUGGACUG-3 12  3 3-TGATATTACTGGGCCTG-5 24743.506173 18588.734694 0.331102
 7 COM3-B RNA 3-GATATTACTGGACCTG-5 5-Cy3-AACUCGCUAUAAUGACCUGGACUG-3 12  4 3-TGATATTACTGGTCCTG-5 23220.148148 18640.979592 0.245651
 7 COM3-B RNA 3-GATATTACTGGACCTG-5 5-Cy3-AACUCGCUAUAAUGACCUGGACUG-3 12  5 3-TGATATTACTGGAACCTG-5 26358.518519 18588.734694 0.417983
 7 COM3-B RNA 3-GATATTACTGGACCTG-5 5-Cy3-AACUCGCUAUAAUGACCUGGACUG-3 12  6 3-TGATATTACTGGACCCTG-5 30539.851852 18708.897959 0.632370
 7 COM3-B RNA 3-GATATTACTGGACCTG-5 5-Cy3-AACUCGCUAUAAUGACCUGGACUG-3 12  7 3-TGATATTACTGGAGCCTG-5 22758.716049 18573.061224 0.225362
 7 COM3-B RNA 3-GATATTACTGGACCTG-5 5-Cy3-AACUCGCUAUAAUGACCUGGACUG-3 12  8 3-TGATATTACTGGATCCTG-5 23062.123457 18703.673469 0.233026
 7 COM3-B RNA 3-GATATTACTGGACCTG-5 5-Cy3-AACUCGCUAUAAUGACCUGGACUG-3 12  9 3-TGATATTACTGGCCTG-5 21507.160494 18635.755102 0.154080
 7 COM3-B RNA 3-GATATTACTGGACCTG-5 5-Cy3-AACUCGCUAUAAUGACCUGGACUG-3 13  1 3-TGATATTACTGGAACTG-5 19980.641975 18708.897959 0.067975
 7 COM3-B RNA 3-GATATTACTGGACCTG-5 5-Cy3-AACUCGCUAUAAUGACCUGGACUG-3 13  2 3-TGATATTACTGGACCTG-5 37252.740741 18515.591837 1.011966
 7 COM3-B RNA 3-GATATTACTGGACCTG-5 5-Cy3-AACUCGCUAUAAUGACCUGGACUG-3 13  3 3-TGATATTACTGGAGCTG-5 21162.666667 18834.285714 0.123625
 7 COM3-B RNA 3-GATATTACTGGACCTG-5 5-Cy3-AACUCGCUAUAAUGACCUGGACUG-3 13  4 3-TGATATTACTGGATCTG-5 22351.012346 18782.040816 0.190020
 7 COM3-B RNA 3-GATATTACTGGACCTG-5 5-Cy3-AACUCGCUAUAAUGACCUGGACUG-3 13  5 3-TGATATTACTGGACACTG-5 24133.530864 18964.897959 0.272537
 7 COM3-B RNA 3-GATATTACTGGACCTG-5 5-Cy3-AACUCGCUAUAAUGACCUGGACUG-3 13  6 3-TGATATTACTGGACCCTG-5 29136.592593 18651.428571 0.562164
 7 COM3-B RNA 3-GATATTACTGGACCTG-5 5-Cy3-AACUCGCUAUAAUGACCUGGACUG-3 13  7 3-TGATATTACTGGACGCTG-5 22275.160494 18646.204082 0.194622
 7 COM3-B RNA 3-GATATTACTGGACCTG-5 5-Cy3-AACUCGCUAUAAUGACCUGGACUG-3 13  8 3-TGATATTACTGGACTCTG-5 23384.493827 19058.938776 0.226957
 7 COM3-B RNA 3-GATATTACTGGACCTG-5 5-Cy3-AACUCGCUAUAAUGACCUGGACUG-3 13  9 3-TGATATTACTGGACTG-5 20808.691358 18776.816327 0.108212
 7 COM3-B RNA 3-GATATTACTGGACCTG-5 5-Cy3-AACUCGCUAUAAUGACCUGGACUG-3 14  1 3-TGATATTACTGGACATG-5 22708.148148 18635.755102 0.218526
 7 COM3-B RNA 3-GATATTACTGGACCTG-5 5-Cy3-AACUCGCUAUAAUGACCUGGACUG-3 14  2 3-TGATATTACTGGACCTG-5 38197.728395 18531.265306 1.061259
 7 COM3-B RNA 3-GATATTACTGGACCTG-5 5-Cy3-AACUCGCUAUAAUGACCUGGACUG-3 14  3 3-TGATATTACTGGACGTG-5 21311.209877 18630.530612 0.143886
 7 COM3-B RNA 3-GATATTACTGGACCTG-5 5-Cy3-AACUCGCUAUAAUGACCUGGACUG-3 14  4 3-TGATATTACTGGACTTG-5 24610.765432 18264.816327 0.347441
 7 COM3-B RNA 3-GATATTACTGGACCTG-5 5-Cy3-AACUCGCUAUAAUGACCUGGACUG-3 14  5 3-TGATATTACTGGACCATG-5 25871.802469 18384.979592 0.407225
 7 COM3-B RNA 3-GATATTACTGGACCTG-5 5-Cy3-AACUCGCUAUAAUGACCUGGACUG-3 14  6 3-TGATATTACTGGACCCTG-5 29797.135802 18604.408163 0.601617
 7 COM3-B RNA 3-GATATTACTGGACCTG-5 5-Cy3-AACUCGCUAUAAUGACCUGGACUG-3 14  7 3-TGATATTACTGGACCGTG-5 27360.395062 18541.714286 0.475613
 7 COM3-B RNA 3-GATATTACTGGACCTG-5 5-Cy3-AACUCGCUAUAAUGACCUGGACUG-3 14  8 3-TGATATTACTGGACCTTG-5 31276.246914 18531.265306 0.687756
 7 COM3-B RNA 3-GATATTACTGGACCTG-5 5-Cy3-AACUCGCUAUAAUGACCUGGACUG-3 14  9 3-TGATATTACTGGACTG-5 20732.839506 18541.714286 0.118173
 7 COM3-B RNA 3-GATATTACTGGACCTG-5 5-Cy3-AACUCGCUAUAAUGACCUGGACUG-3 15  1 3-TGATATTACTGGACCAG-5 23296.000000 18395.428571 0.266402
 7 COM3-B RNA 3-GATATTACTGGACCTG-5 5-Cy3-AACUCGCUAUAAUGACCUGGACUG-3 15  2 3-TGATATTACTGGACCCG-5 25897.086420 18541.714286 0.396693
 7 COM3-B RNA 3-GATATTACTGGACCTG-5 5-Cy3-AACUCGCUAUAAUGACCUGGACUG-3 15  3 3-TGATATTACTGGACCGG-5 25283.950617 18593.959184 0.359794
 7 COM3-B RNA 3-GATATTACTGGACCTG-5 5-Cy3-AACUCGCUAUAAUGACCUGGACUG-3 15  4 3-TGATATTACTGGACCTG-5 37338.074074 18233.469388 1.047777
 7 COM3-B RNA 3-GATATTACTGGACCTG-5 5-Cy3-AACUCGCUAUAAUGACCUGGACUG-3 15  5 3-TGATATTACTGGACCTAG-5 28305.382716 18562.612245 0.524860
 7 COM3-B RNA 3-GATATTACTGGACCTG-5 5-Cy3-AACUCGCUAUAAUGACCUGGACUG-3 15  6 3-TGATATTACTGGACCTCG-5 29155.555556 18499.918367 0.575983
 7 COM3-B RNA 3-GATATTACTGGACCTG-5 5-Cy3-AACUCGCUAUAAUGACCUGGACUG-3 15  7 3-TGATATTACTGGACCTGG-5 38867.753086 18578.285714 1.092107
 7 COM3-B RNA 3-GATATTACTGGACCTG-5 5-Cy3-AACUCGCUAUAAUGACCUGGACUG-3 15  8 3-TGATATTACTGGACCTTG-5 31361.580247 18337.959184 0.710200
 7 COM3-B RNA 3-GATATTACTGGACCTG-5 5-Cy3-AACUCGCUAUAAUGACCUGGACUG-3 15  9 3-TGATATTACTGGACCG-5 25773.827160 18505.142857 0.392793
 7 COM3-B RNA 3-GATATTACTGGACCTG-5 5-Cy3-AACUCGCUAUAAUGACCUGGACUG-3 16  1 3-TGATATTACTGGACCTA-5 27550.024691 18390.204082 0.498082
 7 COM3-B RNA 3-GATATTACTGGACCTG-5 5-Cy3-AACUCGCUAUAAUGACCUGGACUG-3 16  2 3-TGATATTACTGGACCTC-5 27382.518519 18635.755102 0.469354
 7 COM3-B RNA 3-GATATTACTGGACCTG-5 5-Cy3-AACUCGCUAUAAUGACCUGGACUG-3 16  3 3-TGATATTACTGGACCTG-5 38204.049383 18552.163265 1.059277
 7 COM3-B RNA 3-GATATTACTGGACCTG-5 5-Cy3-AACUCGCUAUAAUGACCUGGACUG-3 16  4 3-TGATATTACTGGACCTT-5 26898.962963 18693.224490 0.438969
 7 COM3-B RNA 3-GATATTACTGGACCTG-5 5-Cy3-AACUCGCUAUAAUGACCUGGACUG-3 16  5 3-TGATATTACTGGACCTGA-5 40517.530864 18719.346939 1.164474
 7 COM3-B RNA 3-GATATTACTGGACCTG-5 5-Cy3-AACUCGCUAUAAUGACCUGGACUG-3 16  6 3-TGATATTACTGGACCTGC-5 37865.876543 18792.489796 1.014947
 7 COM3-B RNA 3-GATATTACTGGACCTG-5 5-Cy3-AACUCGCUAUAAUGACCUGGACUG-3 16  7 3-TGATATTACTGGACCTGG-5 39550.419753 18609.632653 1.125266
 7 COM3-B RNA 3-GATATTACTGGACCTG-5 5-Cy3-AACUCGCUAUAAUGACCUGGACUG-3 16  8 3-TGATATTACTGGACCTGT-5 38033.382716 18693.224490 1.034608
 7 COM3-B RNA 3-GATATTACTGGACCTG-5 5-Cy3-AACUCGCUAUAAUGACCUGGACUG-3 16  9 3-TGATATTACTGGACCT-5 28343.308642 18505.142857 0.531645

 8 COM2-B RNA 3-AGCGATATTACTGGAC-5 5-Cy3-AACUCGCUAUAAUGACCUGGACUG-3  1  1 3-TAGCGATATTACTGGAC-5 37214.814815 18872.888889 0.971866
 8 COM2-B RNA 3-AGCGATATTACTGGAC-5 5-Cy3-AACUCGCUAUAAUGACCUGGACUG-3  1  2 3-TCGCGATATTACTGGAC-5 30501.925926 19064.888889 0.599901
 8 COM2-B RNA 3-AGCGATATTACTGGAC-5 5-Cy3-AACUCGCUAUAAUGACCUGGACUG-3  1  3 3-TGGCGATATTACTGGAC-5 34724.345679 18424.888889 0.884643
 8 COM2-B RNA 3-AGCGATATTACTGGAC-5 5-Cy3-AACUCGCUAUAAUGACCUGGACUG-3  1  4 3-TTGCGATATTACTGGAC-5 31266.765432 18026.666667 0.734473
 8 COM2-B RNA 3-AGCGATATTACTGGAC-5 5-Cy3-AACUCGCUAUAAUGACCUGGACUG-3  1  5 3-TAAGCGATATTACTGGAC-5 37113.679012 18688.000000 0.985963
 8 COM2-B RNA 3-AGCGATATTACTGGAC-5 5-Cy3-AACUCGCUAUAAUGACCUGGACUG-3  1  6 3-TACGCGATATTACTGGAC-5 29522.172840 18979.555556 0.555472
 8 COM2-B RNA 3-AGCGATATTACTGGAC-5 5-Cy3-AACUCGCUAUAAUGACCUGGACUG-3  1  7 3-TAGGCGATATTACTGGAC-5 34872.888889 18808.888889 0.854064
 8 COM2-B RNA 3-AGCGATATTACTGGAC-5 5-Cy3-AACUCGCUAUAAUGACCUGGACUG-3  1  8 3-TATGCGATATTACTGGAC-5 32451.950617 18588.444444 0.745813
 8 COM2-B RNA 3-AGCGATATTACTGGAC-5 5-Cy3-AACUCGCUAUAAUGACCUGGACUG-3  1  9 3-TGCGATATTACTGGAC-5 32429.827160 19086.222222 0.699122
 8 COM2-B RNA 3-AGCGATATTACTGGAC-5 5-Cy3-AACUCGCUAUAAUGACCUGGACUG-3  2  1 3-TAACGATATTACTGGAC-5 29537.975309 18588.444444 0.589050
 8 COM2-B RNA 3-AGCGATATTACTGGAC-5 5-Cy3-AACUCGCUAUAAUGACCUGGACUG-3  2  2 3-TACCGATATTACTGGAC-5 30982.320988 19264.000000 0.608302
 8 COM2-B RNA 3-AGCGATATTACTGGAC-5 5-Cy3-AACUCGCUAUAAUGACCUGGACUG-3  2  3 3-TAGCGATATTACTGGAC-5 38144.000000 18794.666667 1.029512
 8 COM2-B RNA 3-AGCGATATTACTGGAC-5 5-Cy3-AACUCGCUAUAAUGACCUGGACUG-3  2  4 3-TATCGATATTACTGGAC-5 29749.728395 19121.777778 0.555803
 8 COM2-B RNA 3-AGCGATATTACTGGAC-5 5-Cy3-AACUCGCUAUAAUGACCUGGACUG-3  2  5 3-TAGACGATATTACTGGAC-5 34114.370370 18659.555556 0.828252
 8 COM2-B RNA 3-AGCGATATTACTGGAC-5 5-Cy3-AACUCGCUAUAAUGACCUGGACUG-3  2  6 3-TAGCCGATATTACTGGAC-5 29613.827160 18958.222222 0.562057
 8 COM2-B RNA 3-AGCGATATTACTGGAC-5 5-Cy3-AACUCGCUAUAAUGACCUGGACUG-3  2  7 3-TAGGCGATATTACTGGAC-5 36456.296296 19313.777778 0.887580
 8 COM2-B RNA 3-AGCGATATTACTGGAC-5 5-Cy3-AACUCGCUAUAAUGACCUGGACUG-3  2  8 3-TAGTCGATATTACTGGAC-5 31140.345679 18816.000000 0.654993
 8 COM2-B RNA 3-AGCGATATTACTGGAC-5 5-Cy3-AACUCGCUAUAAUGACCUGGACUG-3  2  9 3-TACGATATTACTGGAC-5 26273.185185 19221.333333 0.366876
 8 COM2-B RNA 3-AGCGATATTACTGGAC-5 5-Cy3-AACUCGCUAUAAUGACCUGGACUG-3  3  1 3-TAGAGATATTACTGGAC-5 25976.098765 18787.555556 0.382623
 8 COM2-B RNA 3-AGCGATATTACTGGAC-5 5-Cy3-AACUCGCUAUAAUGACCUGGACUG-3  3  2 3-TAGCGATATTACTGGAC-5 40568.098765 19064.888889 1.127896
 8 COM2-B RNA 3-AGCGATATTACTGGAC-5 5-Cy3-AACUCGCUAUAAUGACCUGGACUG-3  3  3 3-TAGGGATATTACTGGAC-5 24506.469136 18709.333333 0.309853
 8 COM2-B RNA 3-AGCGATATTACTGGAC-5 5-Cy3-AACUCGCUAUAAUGACCUGGACUG-3  3  4 3-TAGTGATATTACTGGAC-5 29793.975309 18894.222222 0.576883
 8 COM2-B RNA 3-AGCGATATTACTGGAC-5 5-Cy3-AACUCGCUAUAAUGACCUGGACUG-3  3  5 3-TAGCAGATATTACTGGAC-5 24462.222222 19221.333333 0.272660
 8 COM2-B RNA 3-AGCGATATTACTGGAC-5 5-Cy3-AACUCGCUAUAAUGACCUGGACUG-3  3  6 3-TAGCCGATATTACTGGAC-5 31348.938272 18823.111111 0.665449
 8 COM2-B RNA 3-AGCGATATTACTGGAC-5 5-Cy3-AACUCGCUAUAAUGACCUGGACUG-3  3  7 3-TAGCGGATATTACTGGAC-5 27379.358025 19072.000000 0.435579
 8 COM2-B RNA 3-AGCGATATTACTGGAC-5 5-Cy3-AACUCGCUAUAAUGACCUGGACUG-3  3  8 3-TAGCTGATATTACTGGAC-5 26279.506173 19072.000000 0.377910
 8 COM2-B RNA 3-AGCGATATTACTGGAC-5 5-Cy3-AACUCGCUAUAAUGACCUGGACUG-3  3  9 3-TAGGATATTACTGGAC-5 26014.024691 18709.333333 0.390430
 8 COM2-B RNA 3-AGCGATATTACTGGAC-5 5-Cy3-AACUCGCUAUAAUGACCUGGACUG-3  4  1 3-TAGCAATATTACTGGAC-5 21560.888889 19100.444444 0.128816
 8 COM2-B RNA 3-AGCGATATTACTGGAC-5 5-Cy3-AACUCGCUAUAAUGACCUGGACUG-3  4  2 3-TAGCCATATTACTGGAC-5 21295.407407 19107.555556 0.114502
 8 COM2-B RNA 3-AGCGATATTACTGGAC-5 5-Cy3-AACUCGCUAUAAUGACCUGGACUG-3  4  3 3-TAGCGATATTACTGGAC-5 42442.271605 19015.111111 1.232029
 8 COM2-B RNA 3-AGCGATATTACTGGAC-5 5-Cy3-AACUCGCUAUAAUGACCUGGACUG-3  4  4 3-TAGCTATATTACTGGAC-5 21570.370370 18858.666667 0.143791
 8 COM2-B RNA 3-AGCGATATTACTGGAC-5 5-Cy3-AACUCGCUAUAAUGACCUGGACUG-3  4  5 3-TAGCGAATATTACTGGAC-5 26014.024691 19107.555556 0.361452
 8 COM2-B RNA 3-AGCGATATTACTGGAC-5 5-Cy3-AACUCGCUAUAAUGACCUGGACUG-3  4  6 3-TAGCGCATATTACTGGAC-5 24519.111111 19207.111111 0.276564
 8 COM2-B RNA 3-AGCGATATTACTGGAC-5 5-Cy3-AACUCGCUAUAAUGACCUGGACUG-3  4  7 3-TAGCGGATATTACTGGAC-5 27957.728395 19136.000000 0.461002
 8 COM2-B RNA 3-AGCGATATTACTGGAC-5 5-Cy3-AACUCGCUAUAAUGACCUGGACUG-3  4  8 3-TAGCGTATATTACTGGAC-5 28087.308642 19221.333333 0.461257
 8 COM2-B RNA 3-AGCGATATTACTGGAC-5 5-Cy3-AACUCGCUAUAAUGACCUGGACUG-3  4  9 3-TAGCATATTACTGGAC-5 23593.086420 19043.555556 0.238901
 8 COM2-B RNA 3-AGCGATATTACTGGAC-5 5-Cy3-AACUCGCUAUAAUGACCUGGACUG-3  5  1 3-TAGCGATATTACTGGAC-5 38346.271605 19541.333333 0.962316
 8 COM2-B RNA 3-AGCGATATTACTGGAC-5 5-Cy3-AACUCGCUAUAAUGACCUGGACUG-3  5  2 3-TAGCGCTATTACTGGAC-5 21121.580247 19335.111111 0.092395
 8 COM2-B RNA 3-AGCGATATTACTGGAC-5 5-Cy3-AACUCGCUAUAAUGACCUGGACUG-3  5  3 3-TAGCGGTATTACTGGAC-5 25290.271605 19605.333333 0.289969
 8 COM2-B RNA 3-AGCGATATTACTGGAC-5 5-Cy3-AACUCGCUAUAAUGACCUGGACUG-3  5  4 3-TAGCGTTATTACTGGAC-5 25065.876543 19335.111111 0.296392
 8 COM2-B RNA 3-AGCGATATTACTGGAC-5 5-Cy3-AACUCGCUAUAAUGACCUGGACUG-3  5  5 3-TAGCGAATATTACTGGAC-5 25189.135802 19207.111111 0.311448
 8 COM2-B RNA 3-AGCGATATTACTGGAC-5 5-Cy3-AACUCGCUAUAAUGACCUGGACUG-3  5  6 3-TAGCGACTATTACTGGAC-5 25862.320988 19520.000000 0.324914
 8 COM2-B RNA 3-AGCGATATTACTGGAC-5 5-Cy3-AACUCGCUAUAAUGACCUGGACUG-3  5  7 3-TAGCGAGTATTACTGGAC-5 23580.444444 19420.444444 0.214207
 8 COM2-B RNA 3-AGCGATATTACTGGAC-5 5-Cy3-AACUCGCUAUAAUGACCUGGACUG-3  5  8 3-TAGCGATTATTACTGGAC-5 27060.148148 19548.444444 0.384261
 8 COM2-B RNA 3-AGCGATATTACTGGAC-5 5-Cy3-AACUCGCUAUAAUGACCUGGACUG-3  5  9 3-TAGCGTATTACTGGAC-5 23732.148148 19484.444444 0.218005
 8 COM2-B RNA 3-AGCGATATTACTGGAC-5 5-Cy3-AACUCGCUAUAAUGACCUGGACUG-3  6  1 3-TAGCGAAATTACTGGAC-5 22815.604938 19534.222222 0.167981
 8 COM2-B RNA 3-AGCGATATTACTGGAC-5 5-Cy3-AACUCGCUAUAAUGACCUGGACUG-3  6  2 3-TAGCGACATTACTGGAC-5 22515.358025 19377.777778 0.161916
 8 COM2-B RNA 3-AGCGATATTACTGGAC-5 5-Cy3-AACUCGCUAUAAUGACCUGGACUG-3  6  3 3-TAGCGAGATTACTGGAC-5 24000.790123 19377.777778 0.238573
 8 COM2-B RNA 3-AGCGATATTACTGGAC-5 5-Cy3-AACUCGCUAUAAUGACCUGGACUG-3  6  4 3-TAGCGATATTACTGGAC-5 40972.641975 19072.000000 1.148314
 8 COM2-B RNA 3-AGCGATATTACTGGAC-5 5-Cy3-AACUCGCUAUAAUGACCUGGACUG-3  6  5 3-TAGCGATAATTACTGGAC-5 27401.481481 19249.777778 0.423470
 8 COM2-B RNA 3-AGCGATATTACTGGAC-5 5-Cy3-AACUCGCUAUAAUGACCUGGACUG-3  6  6 3-TAGCGATCATTACTGGAC-5 23776.395062 19377.777778 0.226993
 8 COM2-B RNA 3-AGCGATATTACTGGAC-5 5-Cy3-AACUCGCUAUAAUGACCUGGACUG-3  6  7 3-TAGCGATGATTACTGGAC-5 24746.666667 19441.777778 0.272860
 8 COM2-B RNA 3-AGCGATATTACTGGAC-5 5-Cy3-AACUCGCUAUAAUGACCUGGACUG-3  6  8 3-TAGCGATTATTACTGGAC-5 27654.320988 19776.000000 0.398378
 8 COM2-B RNA 3-AGCGATATTACTGGAC-5 5-Cy3-AACUCGCUAUAAUGACCUGGACUG-3  6  9 3-TAGCGAATTACTGGAC-5 26342.716049 19541.333333 0.348051
 8 COM2-B RNA 3-AGCGATATTACTGGAC-5 5-Cy3-AACUCGCUAUAAUGACCUGGACUG-3  7  1 3-TAGCGATATTACTGGAC-5 42233.679012 19128.888889 1.207848
 8 COM2-B RNA 3-AGCGATATTACTGGAC-5 5-Cy3-AACUCGCUAUAAUGACCUGGACUG-3  7  2 3-TAGCGATCTTACTGGAC-5 23311.802469 19121.777778 0.219123
 8 COM2-B RNA 3-AGCGATATTACTGGAC-5 5-Cy3-AACUCGCUAUAAUGACCUGGACUG-3  7  3 3-TAGCGATGTTACTGGAC-5 26642.962963 19114.666667 0.393849
 8 COM2-B RNA 3-AGCGATATTACTGGAC-5 5-Cy3-AACUCGCUAUAAUGACCUGGACUG-3  7  4 3-TAGCGATTTTACTGGAC-5 26146.765432 19484.444444 0.341930
 8 COM2-B RNA 3-AGCGATATTACTGGAC-5 5-Cy3-AACUCGCUAUAAUGACCUGGACUG-3  7  5 3-TAGCGATAATTACTGGAC-5 27644.839506 19669.333333 0.405479
 8 COM2-B RNA 3-AGCGATATTACTGGAC-5 5-Cy3-AACUCGCUAUAAUGACCUGGACUG-3  7  6 3-TAGCGATACTTACTGGAC-5 29029.135802 19335.111111 0.501369
 8 COM2-B RNA 3-AGCGATATTACTGGAC-5 5-Cy3-AACUCGCUAUAAUGACCUGGACUG-3  7  7 3-TAGCGATAGTTACTGGAC-5 27802.864198 19584.000000 0.419672
 8 COM2-B RNA 3-AGCGATATTACTGGAC-5 5-Cy3-AACUCGCUAUAAUGACCUGGACUG-3  7  8 3-TAGCGATATTTACTGGAC-5 31535.407407 19242.666667 0.638827
 8 COM2-B RNA 3-AGCGATATTACTGGAC-5 5-Cy3-AACUCGCUAUAAUGACCUGGACUG-3  7  9 3-TAGCGATTTACTGGAC-5 27433.086420 19299.555556 0.421436
 8 COM2-B RNA 3-AGCGATATTACTGGAC-5 5-Cy3-AACUCGCUAUAAUGACCUGGACUG-3  8  1 3-TAGCGATAATACTGGAC-5 24067.160494 18944.000000 0.270437
 8 COM2-B RNA 3-AGCGATATTACTGGAC-5 5-Cy3-AACUCGCUAUAAUGACCUGGACUG-3  8  2 3-TAGCGATACTACTGGAC-5 23283.358025 19406.222222 0.199788
 8 COM2-B RNA 3-AGCGATATTACTGGAC-5 5-Cy3-AACUCGCUAUAAUGACCUGGACUG-3  8  3 3-TAGCGATAGTACTGGAC-5 22534.320988 19285.333333 0.168469
 8 COM2-B RNA 3-AGCGATATTACTGGAC-5 5-Cy3-AACUCGCUAUAAUGACCUGGACUG-3  8  4 3-TAGCGATATTACTGGAC-5 43725.432099 19420.444444 1.251516
 8 COM2-B RNA 3-AGCGATATTACTGGAC-5 5-Cy3-AACUCGCUAUAAUGACCUGGACUG-3  8  5 3-TAGCGATATATACTGGAC-5 27041.185185 18944.000000 0.427427
 8 COM2-B RNA 3-AGCGATATTACTGGAC-5 5-Cy3-AACUCGCUAUAAUGACCUGGACUG-3  8  6 3-TAGCGATATCTACTGGAC-5 28039.901235 19228.444444 0.458251
 8 COM2-B RNA 3-AGCGATATTACTGGAC-5 5-Cy3-AACUCGCUAUAAUGACCUGGACUG-3  8  7 3-TAGCGATATGTACTGGAC-5 30024.691358 19192.888889 0.564365
 8 COM2-B RNA 3-AGCGATATTACTGGAC-5 5-Cy3-AACUCGCUAUAAUGACCUGGACUG-3  8  8 3-TAGCGATATTTACTGGAC-5 31737.679012 19086.222222 0.662858
 8 COM2-B RNA 3-AGCGATATTACTGGAC-5 5-Cy3-AACUCGCUAUAAUGACCUGGACUG-3  8  9 3-TAGCGATATACTGGAC-5 24557.037037 19157.333333 0.281861
 8 COM2-B RNA 3-AGCGATATTACTGGAC-5 5-Cy3-AACUCGCUAUAAUGACCUGGACUG-3  9  1 3-TAGCGATATAACTGGAC-5 23659.456790 19676.444444 0.202425
 8 COM2-B RNA 3-AGCGATATTACTGGAC-5 5-Cy3-AACUCGCUAUAAUGACCUGGACUG-3  9  2 3-TAGCGATATCACTGGAC-5 23324.444444 19733.333333 0.181982
 8 COM2-B RNA 3-AGCGATATTACTGGAC-5 5-Cy3-AACUCGCUAUAAUGACCUGGACUG-3  9  3 3-TAGCGATATGACTGGAC-5 27815.506173 19534.222222 0.423937
 8 COM2-B RNA 3-AGCGATATTACTGGAC-5 5-Cy3-AACUCGCUAUAAUGACCUGGACUG-3  9  4 3-TAGCGATATTACTGGAC-5 39550.419753 19576.888889 1.020261
 8 COM2-B RNA 3-AGCGATATTACTGGAC-5 5-Cy3-AACUCGCUAUAAUGACCUGGACUG-3  9  5 3-TAGCGATATTAACTGGAC-5 26680.888889 19619.555556 0.359913
 8 COM2-B RNA 3-AGCGATATTACTGGAC-5 5-Cy3-AACUCGCUAUAAUGACCUGGACUG-3  9  6 3-TAGCGATATTCACTGGAC-5 25100.641975 19512.888889 0.286362
 8 COM2-B RNA 3-AGCGATATTACTGGAC-5 5-Cy3-AACUCGCUAUAAUGACCUGGACUG-3  9  7 3-TAGCGATATTGACTGGAC-5 26687.209877 19598.222222 0.361716
 8 COM2-B RNA 3-AGCGATATTACTGGAC-5 5-Cy3-AACUCGCUAUAAUGACCUGGACUG-3  9  8 3-TAGCGATATTTACTGGAC-5 31573.333333 19221.333333 0.642619
 8 COM2-B RNA 3-AGCGATATTACTGGAC-5 5-Cy3-AACUCGCUAUAAUGACCUGGACUG-3  9  9 3-TAGCGATATACTGGAC-5 24411.654321 19569.777778 0.247416
 8 COM2-B RNA 3-AGCGATATTACTGGAC-5 5-Cy3-AACUCGCUAUAAUGACCUGGACUG-3 10  1 3-TAGCGATATTACTGGAC-5 41889.185185 19598.222222 1.137397
 8 COM2-B RNA 3-AGCGATATTACTGGAC-5 5-Cy3-AACUCGCUAUAAUGACCUGGACUG-3 10  2 3-TAGCGATATTCCTGGAC-5 23574.123457 19463.111111 0.211221
 8 COM2-B RNA 3-AGCGATATTACTGGAC-5 5-Cy3-AACUCGCUAUAAUGACCUGGACUG-3 10  3 3-TAGCGATATTGCTGGAC-5 25966.617284 19498.666667 0.331712
 8 COM2-B RNA 3-AGCGATATTACTGGAC-5 5-Cy3-AACUCGCUAUAAUGACCUGGACUG-3 10  4 3-TAGCGATATTTCTGGAC-5 25998.222222 19811.555556 0.312276
 8 COM2-B RNA 3-AGCGATATTACTGGAC-5 5-Cy3-AACUCGCUAUAAUGACCUGGACUG-3 10  5 3-TAGCGATATTAACTGGAC-5 27758.617284 19413.333333 0.429874
 8 COM2-B RNA 3-AGCGATATTACTGGAC-5 5-Cy3-AACUCGCUAUAAUGACCUGGACUG-3 10  6 3-TAGCGATATTACCTGGAC-5 30555.654321 19619.555556 0.557408
 8 COM2-B RNA 3-AGCGATATTACTGGAC-5 5-Cy3-AACUCGCUAUAAUGACCUGGACUG-3 10  7 3-TAGCGATATTAGCTGGAC-5 24601.283951 19584.000000 0.256193
 8 COM2-B RNA 3-AGCGATATTACTGGAC-5 5-Cy3-AACUCGCUAUAAUGACCUGGACUG-3 10  8 3-TAGCGATATTATCTGGAC-5 26642.962963 19392.000000 0.373915
 8 COM2-B RNA 3-AGCGATATTACTGGAC-5 5-Cy3-AACUCGCUAUAAUGACCUGGACUG-3 10  9 3-TAGCGATATTCTGGAC-5 24541.234568 19676.444444 0.247239
 8 COM2-B RNA 3-AGCGATATTACTGGAC-5 5-Cy3-AACUCGCUAUAAUGACCUGGACUG-3 11  1 3-TAGCGATATTAATGGAC-5 21336.493827 19221.333333 0.110042
 8 COM2-B RNA 3-AGCGATATTACTGGAC-5 5-Cy3-AACUCGCUAUAAUGACCUGGACUG-3 11  2 3-TAGCGATATTACTGGAC-5 43861.333333 19456.000000 1.254386
 8 COM2-B RNA 3-AGCGATATTACTGGAC-5 5-Cy3-AACUCGCUAUAAUGACCUGGACUG-3 11  3 3-TAGCGATATTAGTGGAC-5 21377.580247 19185.777778 0.114241
 8 COM2-B RNA 3-AGCGATATTACTGGAC-5 5-Cy3-AACUCGCUAUAAUGACCUGGACUG-3 11  4 3-TAGCGATATTATTGGAC-5 23981.827160 19207.111111 0.248591
 8 COM2-B RNA 3-AGCGATATTACTGGAC-5 5-Cy3-AACUCGCUAUAAUGACCUGGACUG-3 11  5 3-TAGCGATATTACATGGAC-5 23744.790123 19584.000000 0.212459
 8 COM2-B RNA 3-AGCGATATTACTGGAC-5 5-Cy3-AACUCGCUAUAAUGACCUGGACUG-3 11  6 3-TAGCGATATTACCTGGAC-5 30919.111111 19683.555556 0.570809
 8 COM2-B RNA 3-AGCGATATTACTGGAC-5 5-Cy3-AACUCGCUAUAAUGACCUGGACUG-3 11  7 3-TAGCGATATTACGTGGAC-5 26541.827160 19427.555556 0.366195
 8 COM2-B RNA 3-AGCGATATTACTGGAC-5 5-Cy3-AACUCGCUAUAAUGACCUGGACUG-3 11  8 3-TAGCGATATTACTTGGAC-5 29958.320988 19164.444444 0.563224
 8 COM2-B RNA 3-AGCGATATTACTGGAC-5 5-Cy3-AACUCGCUAUAAUGACCUGGACUG-3 11  9 3-TAGCGATATTATGGAC-5 23393.975309 19370.666667 0.207701
 8 COM2-B RNA 3-AGCGATATTACTGGAC-5 5-Cy3-AACUCGCUAUAAUGACCUGGACUG-3 12  1 3-TAGCGATATTACAGGAC-5 22278.320988 19114.666667 0.165509
 8 COM2-B RNA 3-AGCGATATTACTGGAC-5 5-Cy3-AACUCGCUAUAAUGACCUGGACUG-3 12  2 3-TAGCGATATTACCGGAC-5 22603.851852 19064.888889 0.185627
 8 COM2-B RNA 3-AGCGATATTACTGGAC-5 5-Cy3-AACUCGCUAUAAUGACCUGGACUG-3 12  3 3-TAGCGATATTACGGGAC-5 26146.765432 18979.555556 0.377628
 8 COM2-B RNA 3-AGCGATATTACTGGAC-5 5-Cy3-AACUCGCUAUAAUGACCUGGACUG-3 12  4 3-TAGCGATATTACTGGAC-5 44234.271605 18944.000000 1.335002
 8 COM2-B RNA 3-AGCGATATTACTGGAC-5 5-Cy3-AACUCGCUAUAAUGACCUGGACUG-3 12  5 3-TAGCGATATTACTAGGAC-5 26279.506173 19086.222222 0.376884
 8 COM2-B RNA 3-AGCGATATTACTGGAC-5 5-Cy3-AACUCGCUAUAAUGACCUGGACUG-3 12  6 3-TAGCGATATTACTCGGAC-5 30135.308642 19157.333333 0.573043
 8 COM2-B RNA 3-AGCGATATTACTGGAC-5 5-Cy3-AACUCGCUAUAAUGACCUGGACUG-3 12  7 3-TAGCGATATTACTGGGAC-5 38877.234568 19015.111111 1.044544
 8 COM2-B RNA 3-AGCGATATTACTGGAC-5 5-Cy3-AACUCGCUAUAAUGACCUGGACUG-3 12  8 3-TAGCGATATTACTTGGAC-5 30103.703704 19064.888889 0.579013
 8 COM2-B RNA 3-AGCGATATTACTGGAC-5 5-Cy3-AACUCGCUAUAAUGACCUGGACUG-3 12  9 3-TAGCGATATTACGGAC-5 20894.024691 19178.666667 0.089441
 8 COM2-B RNA 3-AGCGATATTACTGGAC-5 5-Cy3-AACUCGCUAUAAUGACCUGGACUG-3 13  1 3-TAGCGATATTACTAGAC-5 21327.012346 19441.777778 0.096968
 8 COM2-B RNA 3-AGCGATATTACTGGAC-5 5-Cy3-AACUCGCUAUAAUGACCUGGACUG-3 13  2 3-TAGCGATATTACTCGAC-5 20789.728395 19406.222222 0.071292
 8 COM2-B RNA 3-AGCGATATTACTGGAC-5 5-Cy3-AACUCGCUAUAAUGACCUGGACUG-3 13  3 3-TAGCGATATTACTGGAC-5 40960.000000 19534.222222 1.096833
 8 COM2-B RNA 3-AGCGATATTACTGGAC-5 5-Cy3-AACUCGCUAUAAUGACCUGGACUG-3 13  4 3-TAGCGATATTACTTGAC-5 22616.493827 19605.333333 0.153589
 8 COM2-B RNA 3-AGCGATATTACTGGAC-5 5-Cy3-AACUCGCUAUAAUGACCUGGACUG-3 13  5 3-TAGCGATATTACTGAGAC-5 27594.271605 19441.777778 0.419329
 8 COM2-B RNA 3-AGCGATATTACTGGAC-5 5-Cy3-AACUCGCUAUAAUGACCUGGACUG-3 13  6 3-TAGCGATATTACTGCGAC-5 27407.802469 19342.222222 0.416993
 8 COM2-B RNA 3-AGCGATATTACTGGAC-5 5-Cy3-AACUCGCUAUAAUGACCUGGACUG-3 13  7 3-TAGCGATATTACTGGGAC-5 37211.654321 19662.222222 0.892546
 8 COM2-B RNA 3-AGCGATATTACTGGAC-5 5-Cy3-AACUCGCUAUAAUGACCUGGACUG-3 13  8 3-TAGCGATATTACTGTGAC-5 29449.481481 19520.000000 0.508682
 8 COM2-B RNA 3-AGCGATATTACTGGAC-5 5-Cy3-AACUCGCUAUAAUGACCUGGACUG-3 13  9 3-TAGCGATATTACTGAC-5 24250.469136 19107.555556 0.269156
 8 COM2-B RNA 3-AGCGATATTACTGGAC-5 5-Cy3-AACUCGCUAUAAUGACCUGGACUG-3 14  1 3-TAGCGATATTACTGAAC-5 23716.345679 19427.555556 0.220758
 8 COM2-B RNA 3-AGCGATATTACTGGAC-5 5-Cy3-AACUCGCUAUAAUGACCUGGACUG-3 14  2 3-TAGCGATATTACTGCAC-5 24114.567901 19285.333333 0.250410
 8 COM2-B RNA 3-AGCGATATTACTGGAC-5 5-Cy3-AACUCGCUAUAAUGACCUGGACUG-3 14  3 3-TAGCGATATTACTGGAC-5 43295.604938 19313.777778 1.241695
 8 COM2-B RNA 3-AGCGATATTACTGGAC-5 5-Cy3-AACUCGCUAUAAUGACCUGGACUG-3 14  4 3-TAGCGATATTACTGTAC-5 23476.148148 19427.555556 0.208394
 8 COM2-B RNA 3-AGCGATATTACTGGAC-5 5-Cy3-AACUCGCUAUAAUGACCUGGACUG-3 14  5 3-TAGCGATATTACTGGAAC-5 37003.061728 19192.888889 0.927957
 8 COM2-B RNA 3-AGCGATATTACTGGAC-5 5-Cy3-AACUCGCUAUAAUGACCUGGACUG-3 14  6 3-TAGCGATATTACTGGCAC-5 34869.728395 19576.888889 0.781168
 8 COM2-B RNA 3-AGCGATATTACTGGAC-5 5-Cy3-AACUCGCUAUAAUGACCUGGACUG-3 14  7 3-TAGCGATATTACTGGGAC-5 38083.950617 19384.888889 0.964621
 8 COM2-B RNA 3-AGCGATATTACTGGAC-5 5-Cy3-AACUCGCUAUAAUGACCUGGACUG-3 14  8 3-TAGCGATATTACTGGTAC-5 34364.049383 19427.555556 0.768830
 8 COM2-B RNA 3-AGCGATATTACTGGAC-5 5-Cy3-AACUCGCUAUAAUGACCUGGACUG-3 14  9 3-TAGCGATATTACTGAC-5 24256.790123 19171.555556 0.265249
 8 COM2-B RNA 3-AGCGATATTACTGGAC-5 5-Cy3-AACUCGCUAUAAUGACCUGGACUG-3 15  1 3-TAGCGATATTACTGGAC-5 43763.358025 19050.666667 1.297209
 8 COM2-B RNA 3-AGCGATATTACTGGAC-5 5-Cy3-AACUCGCUAUAAUGACCUGGACUG-3 15  2 3-TAGCGATATTACTGGCC-5 34733.827160 19285.333333 0.801049
 8 COM2-B RNA 3-AGCGATATTACTGGAC-5 5-Cy3-AACUCGCUAUAAUGACCUGGACUG-3 15  3 3-TAGCGATATTACTGGGC-5 34531.555556 19413.333333 0.778755
 8 COM2-B RNA 3-AGCGATATTACTGGAC-5 5-Cy3-AACUCGCUAUAAUGACCUGGACUG-3 15  4 3-TAGCGATATTACTGGTC-5 33946.864198 19171.555556 0.770689
 8 COM2-B RNA 3-AGCGATATTACTGGAC-5 5-Cy3-AACUCGCUAUAAUGACCUGGACUG-3 15  5 3-TAGCGATATTACTGGAAC-5 37758.419753 19242.666667 0.962224
 8 COM2-B RNA 3-AGCGATATTACTGGAC-5 5-Cy3-AACUCGCUAUAAUGACCUGGACUG-3 15  6 3-TAGCGATATTACTGGACC-5 51206.320988 19072.000000 1.684895
 8 COM2-B RNA 3-AGCGATATTACTGGAC-5 5-Cy3-AACUCGCUAUAAUGACCUGGACUG-3 15  7 3-TAGCGATATTACTGGAGC-5 35631.407407 19655.111111 0.812832
 8 COM2-B RNA 3-AGCGATATTACTGGAC-5 5-Cy3-AACUCGCUAUAAUGACCUGGACUG-3 15  8 3-TAGCGATATTACTGGATC-5 38453.728395 18965.333333 1.027580
 8 COM2-B RNA 3-AGCGATATTACTGGAC-5 5-Cy3-AACUCGCUAUAAUGACCUGGACUG-3 15  9 3-TAGCGATATTACTGGC-5 32385.580247 18901.333333 0.713402
 8 COM2-B RNA 3-AGCGATATTACTGGAC-5 5-Cy3-AACUCGCUAUAAUGACCUGGACUG-3 16  1 3-TAGCGATATTACTGGAA-5 36111.802469 18922.666667 0.908389
 8 COM2-B RNA 3-AGCGATATTACTGGAC-5 5-Cy3-AACUCGCUAUAAUGACCUGGACUG-3 16  2 3-TAGCGATATTACTGGAC-5 43728.592593 18823.111111 1.323133
 8 COM2-B RNA 3-AGCGATATTACTGGAC-5 5-Cy3-AACUCGCUAUAAUGACCUGGACUG-3 16  3 3-TAGCGATATTACTGGAG-5 34408.296296 19143.111111 0.797424
 8 COM2-B RNA 3-AGCGATATTACTGGAC-5 5-Cy3-AACUCGCUAUAAUGACCUGGACUG-3 16  4 3-TAGCGATATTACTGGAT-5 34876.049383 19000.888889 0.835496
 8 COM2-B RNA 3-AGCGATATTACTGGAC-5 5-Cy3-AACUCGCUAUAAUGACCUGGACUG-3 16  5 3-TAGCGATATTACTGGACA-5 43087.012346 18894.222222 1.280433
 8 COM2-B RNA 3-AGCGATATTACTGGAC-5 5-Cy3-AACUCGCUAUAAUGACCUGGACUG-3 16  6 3-TAGCGATATTACTGGACC-5 53061.530864 18951.111111 1.799917
 8 COM2-B RNA 3-AGCGATATTACTGGAC-5 5-Cy3-AACUCGCUAUAAUGACCUGGACUG-3 16  7 3-TAGCGATATTACTGGACG-5 37296.987654 18944.000000 0.968802
 8 COM2-B RNA 3-AGCGATATTACTGGAC-5 5-Cy3-AACUCGCUAUAAUGACCUGGACUG-3 16  8 3-TAGCGATATTACTGGACT-5 41671.111111 18880.000000 1.207156
 8 COM2-B RNA 3-AGCGATATTACTGGAC-5 5-Cy3-AACUCGCUAUAAUGACCUGGACUG-3 16  9 3-TAGCGATATTACTGGA-5 36039.111111 18908.444444 0.905980

 9 COM1-B RNA 3-TTGAGCGATATTACTG-5 5-Cy3-AACUCGCUAUAAUGACCUGGACUG-3  1  1 3-TATGAGCGATATTACTG-5 33548.641975 19569.777778 0.714309
 9 COM1-B RNA 3-TTGAGCGATATTACTG-5 5-Cy3-AACUCGCUAUAAUGACCUGGACUG-3  1  2 3-TCTGAGCGATATTACTG-5 31930.469136 20352.000000 0.568911
 9 COM1-B RNA 3-TTGAGCGATATTACTG-5 5-Cy3-AACUCGCUAUAAUGACCUGGACUG-3  1  3 3-TGTGAGCGATATTACTG-5 34010.074074 19512.888889 0.742954
 9 COM1-B RNA 3-TTGAGCGATATTACTG-5 5-Cy3-AACUCGCUAUAAUGACCUGGACUG-3  1  4 3-TTTGAGCGATATTACTG-5 36295.111111 20032.000000 0.811857
 9 COM1-B RNA 3-TTGAGCGATATTACTG-5 5-Cy3-AACUCGCUAUAAUGACCUGGACUG-3  1  5 3-TTATGAGCGATATTACTG-5 31664.987654 19655.111111 0.611031
 9 COM1-B RNA 3-TTGAGCGATATTACTG-5 5-Cy3-AACUCGCUAUAAUGACCUGGACUG-3  1  6 3-TTCTGAGCGATATTACTG-5 30315.456790 19797.333333 0.531290
 9 COM1-B RNA 3-TTGAGCGATATTACTG-5 5-Cy3-AACUCGCUAUAAUGACCUGGACUG-3  1  7 3-TTGTGAGCGATATTACTG-5 32404.543210 19889.777778 0.629206
 9 COM1-B RNA 3-TTGAGCGATATTACTG-5 5-Cy3-AACUCGCUAUAAUGACCUGGACUG-3  1  8 3-TTTTGAGCGATATTACTG-5 31232.000000 19598.222222 0.593614
 9 COM1-B RNA 3-TTGAGCGATATTACTG-5 5-Cy3-AACUCGCUAUAAUGACCUGGACUG-3  1  9 3-TTGAGCGATATTACTG-5 36649.086420 19690.666667 0.861242
 9 COM1-B RNA 3-TTGAGCGATATTACTG-5 5-Cy3-AACUCGCUAUAAUGACCUGGACUG-3  2  1 3-TTAGAGCGATATTACTG-5 30543.012346 20003.555556 0.526879
 9 COM1-B RNA 3-TTGAGCGATATTACTG-5 5-Cy3-AACUCGCUAUAAUGACCUGGACUG-3  2  2 3-TTCGAGCGATATTACTG-5 27840.790123 20138.666667 0.382454
 9 COM1-B RNA 3-TTGAGCGATATTACTG-5 5-Cy3-AACUCGCUAUAAUGACCUGGACUG-3  2  3 3-TTGGAGCGATATTACTG-5 33908.938272 19626.666667 0.727697
 9 COM1-B RNA 3-TTGAGCGATATTACTG-5 5-Cy3-AACUCGCUAUAAUGACCUGGACUG-3  2  4 3-TTTGAGCGATATTACTG-5 36528.987654 19527.111111 0.870681
 9 COM1-B RNA 3-TTGAGCGATATTACTG-5 5-Cy3-AACUCGCUAUAAUGACCUGGACUG-3  2  5 3-TTTAGAGCGATATTACTG-5 28769.975309 19555.555556 0.471192
 9 COM1-B RNA 3-TTGAGCGATATTACTG-5 5-Cy3-AACUCGCUAUAAUGACCUGGACUG-3  2  6 3-TTTCGAGCGATATTACTG-5 26690.370370 19128.888889 0.395291
 9 COM1-B RNA 3-TTGAGCGATATTACTG-5 5-Cy3-AACUCGCUAUAAUGACCUGGACUG-3  2  7 3-TTTGGAGCGATATTACTG-5 30871.703704 19882.666667 0.552694
 9 COM1-B RNA 3-TTGAGCGATATTACTG-5 5-Cy3-AACUCGCUAUAAUGACCUGGACUG-3  2  8 3-TTTTGAGCGATATTACTG-5 31469.037037 19569.777778 0.608043
 9 COM1-B RNA 3-TTGAGCGATATTACTG-5 5-Cy3-AACUCGCUAUAAUGACCUGGACUG-3  2  9 3-TTGAGCGATATTACTG-5 37221.135802 19989.333333 0.862050
 9 COM1-B RNA 3-TTGAGCGATATTACTG-5 5-Cy3-AACUCGCUAUAAUGACCUGGACUG-3  3  1 3-TTTAAGCGATATTACTG-5 25656.888889 19690.666667 0.302997
 9 COM1-B RNA 3-TTGAGCGATATTACTG-5 5-Cy3-AACUCGCUAUAAUGACCUGGACUG-3  3  2 3-TTTCAGCGATATTACTG-5 24370.567901 19505.777778 0.249403
 9 COM1-B RNA 3-TTGAGCGATATTACTG-5 5-Cy3-AACUCGCUAUAAUGACCUGGACUG-3  3  3 3-TTTGAGCGATATTACTG-5 37540.345679 19683.555556 0.907193
 9 COM1-B RNA 3-TTGAGCGATATTACTG-5 5-Cy3-AACUCGCUAUAAUGACCUGGACUG-3  3  4 3-TTTTAGCGATATTACTG-5 24724.543210 19256.888889 0.283932
 9 COM1-B RNA 3-TTGAGCGATATTACTG-5 5-Cy3-AACUCGCUAUAAUGACCUGGACUG-3  3  5 3-TTTGAAGCGATATTACTG-5 26428.049383 19591.111111 0.348982
 9 COM1-B RNA 3-TTGAGCGATATTACTG-5 5-Cy3-AACUCGCUAUAAUGACCUGGACUG-3  3  6 3-TTTGCAGCGATATTACTG-5 25340.839506 19093.333333 0.327209
 9 COM1-B RNA 3-TTGAGCGATATTACTG-5 5-Cy3-AACUCGCUAUAAUGACCUGGACUG-3  3  7 3-TTTGGAGCGATATTACTG-5 30552.493827 19889.777778 0.536090
 9 COM1-B RNA 3-TTGAGCGATATTACTG-5 5-Cy3-AACUCGCUAUAAUGACCUGGACUG-3  3  8 3-TTTGTAGCGATATTACTG-5 27723.851852 19598.222222 0.414611
 9 COM1-B RNA 3-TTGAGCGATATTACTG-5 5-Cy3-AACUCGCUAUAAUGACCUGGACUG-3  3  9 3-TTTAGCGATATTACTG-5 24462.222222 20060.444444 0.219426
 9 COM1-B RNA 3-TTGAGCGATATTACTG-5 5-Cy3-AACUCGCUAUAAUGACCUGGACUG-3  4  1 3-TTTGAGCGATATTACTG-5 36519.506173 19463.111111 0.876345
 9 COM1-B RNA 3-TTGAGCGATATTACTG-5 5-Cy3-AACUCGCUAUAAUGACCUGGACUG-3  4  2 3-TTTGCGCGATATTACTG-5 21579.851852 19441.777778 0.109973
 9 COM1-B RNA 3-TTGAGCGATATTACTG-5 5-Cy3-AACUCGCUAUAAUGACCUGGACUG-3  4  3 3-TTTGGGCGATATTACTG-5 24895.209877 19598.222222 0.270279
 9 COM1-B RNA 3-TTGAGCGATATTACTG-5 5-Cy3-AACUCGCUAUAAUGACCUGGACUG-3  4  4 3-TTTGTGCGATATTACTG-5 25707.456790 19520.000000 0.316980
 9 COM1-B RNA 3-TTGAGCGATATTACTG-5 5-Cy3-AACUCGCUAUAAUGACCUGGACUG-3  4  5 3-TTTGAAGCGATATTACTG-5 26614.518519 19349.333333 0.375475
 9 COM1-B RNA 3-TTGAGCGATATTACTG-5 5-Cy3-AACUCGCUAUAAUGACCUGGACUG-3  4  6 3-TTTGACGCGATATTACTG-5 25362.962963 19669.333333 0.289467
 9 COM1-B RNA 3-TTGAGCGATATTACTG-5 5-Cy3-AACUCGCUAUAAUGACCUGGACUG-3  4  7 3-TTTGAGGCGATATTACTG-5 26902.123457 19491.555556 0.380194
 9 COM1-B RNA 3-TTGAGCGATATTACTG-5 5-Cy3-AACUCGCUAUAAUGACCUGGACUG-3  4  8 3-TTTGATGCGATATTACTG-5 24291.555556 19072.000000 0.273676
 9 COM1-B RNA 3-TTGAGCGATATTACTG-5 5-Cy3-AACUCGCUAUAAUGACCUGGACUG-3  4  9 3-TTTGGCGATATTACTG-5 25220.740741 19356.444444 0.302964
 9 COM1-B RNA 3-TTGAGCGATATTACTG-5 5-Cy3-AACUCGCUAUAAUGACCUGGACUG-3  5  1 3-TTTGAACGATATTACTG-5 23864.888889 20167.111111 0.183357
 9 COM1-B RNA 3-TTGAGCGATATTACTG-5 5-Cy3-AACUCGCUAUAAUGACCUGGACUG-3  5  2 3-TTTGACCGATATTACTG-5 24749.827160 20295.111111 0.219497
 9 COM1-B RNA 3-TTGAGCGATATTACTG-5 5-Cy3-AACUCGCUAUAAUGACCUGGACUG-3  5  3 3-TTTGAGCGATATTACTG-5 37565.629630 20416.000000 0.840009
 9 COM1-B RNA 3-TTGAGCGATATTACTG-5 5-Cy3-AACUCGCUAUAAUGACCUGGACUG-3  5  4 3-TTTGATCGATATTACTG-5 22667.061728 20231.111111 0.120406
 9 COM1-B RNA 3-TTGAGCGATATTACTG-5 5-Cy3-AACUCGCUAUAAUGACCUGGACUG-3  5  5 3-TTTGAGACGATATTACTG-5 25963.456790 20337.777778 0.276612
 9 COM1-B RNA 3-TTGAGCGATATTACTG-5 5-Cy3-AACUCGCUAUAAUGACCUGGACUG-3  5  6 3-TTTGAGCCGATATTACTG-5 27866.074074 20430.222222 0.363963
 9 COM1-B RNA 3-TTGAGCGATATTACTG-5 5-Cy3-AACUCGCUAUAAUGACCUGGACUG-3  5  7 3-TTTGAGGCGATATTACTG-5 27271.901235 20259.555556 0.346125
 9 COM1-B RNA 3-TTGAGCGATATTACTG-5 5-Cy3-AACUCGCUAUAAUGACCUGGACUG-3  5  8 3-TTTGAGTCGATATTACTG-5 27379.358025 20600.888889 0.329038
 9 COM1-B RNA 3-TTGAGCGATATTACTG-5 5-Cy3-AACUCGCUAUAAUGACCUGGACUG-3  5  9 3-TTTGACGATATTACTG-5 24022.913580 20536.888889 0.169745
 9 COM1-B RNA 3-TTGAGCGATATTACTG-5 5-Cy3-AACUCGCUAUAAUGACCUGGACUG-3  6  1 3-TTTGAGAGATATTACTG-5 22850.370370 20245.333333 0.128673
 9 COM1-B RNA 3-TTGAGCGATATTACTG-5 5-Cy3-AACUCGCUAUAAUGACCUGGACUG-3  6  2 3-TTTGAGCGATATTACTG-5 38317.827160 20160.000000 0.900686
 9 COM1-B RNA 3-TTGAGCGATATTACTG-5 5-Cy3-AACUCGCUAUAAUGACCUGGACUG-3  6  3 3-TTTGAGGGATATTACTG-5 24408.493827 20622.222222 0.183602
 9 COM1-B RNA 3-TTGAGCGATATTACTG-5 5-Cy3-AACUCGCUAUAAUGACCUGGACUG-3  6  4 3-TTTGAGTGATATTACTG-5 27303.506173 20266.666667 0.347212
 9 COM1-B RNA 3-TTGAGCGATATTACTG-5 5-Cy3-AACUCGCUAUAAUGACCUGGACUG-3  6  5 3-TTTGAGCAGATATTACTG-5 23058.962963 20138.666667 0.145009
 9 COM1-B RNA 3-TTGAGCGATATTACTG-5 5-Cy3-AACUCGCUAUAAUGACCUGGACUG-3  6  6 3-TTTGAGCCGATATTACTG-5 28068.345679 20117.333333 0.395232
 9 COM1-B RNA 3-TTGAGCGATATTACTG-5 5-Cy3-AACUCGCUAUAAUGACCUGGACUG-3  6  7 3-TTTGAGCGGATATTACTG-5 28918.518519 20316.444444 0.423405
 9 COM1-B RNA 3-TTGAGCGATATTACTG-5 5-Cy3-AACUCGCUAUAAUGACCUGGACUG-3  6  8 3-TTTGAGCTGATATTACTG-5 26390.123457 20323.555556 0.298499
 9 COM1-B RNA 3-TTGAGCGATATTACTG-5 5-Cy3-AACUCGCUAUAAUGACCUGGACUG-3  6  9 3-TTTGAGGATATTACTG-5 22907.259259 20266.666667 0.130292
 9 COM1-B RNA 3-TTGAGCGATATTACTG-5 5-Cy3-AACUCGCUAUAAUGACCUGGACUG-3  7  1 3-TTTGAGCAATATTACTG-5 22041.283951 19740.444444 0.116555
 9 COM1-B RNA 3-TTGAGCGATATTACTG-5 5-Cy3-AACUCGCUAUAAUGACCUGGACUG-3  7  2 3-TTTGAGCCATATTACTG-5 22354.172840 19662.222222 0.136910
 9 COM1-B RNA 3-TTGAGCGATATTACTG-5 5-Cy3-AACUCGCUAUAAUGACCUGGACUG-3  7  3 3-TTTGAGCGATATTACTG-5 40745.086420 19776.000000 1.060330
 9 COM1-B RNA 3-TTGAGCGATATTACTG-5 5-Cy3-AACUCGCUAUAAUGACCUGGACUG-3  7  4 3-TTTGAGCTATATTACTG-5 22047.604938 20138.666667 0.094790
 9 COM1-B RNA 3-TTGAGCGATATTACTG-5 5-Cy3-AACUCGCUAUAAUGACCUGGACUG-3  7  5 3-TTTGAGCGAATATTACTG-5 25938.172840 19875.555556 0.305029
 9 COM1-B RNA 3-TTGAGCGATATTACTG-5 5-Cy3-AACUCGCUAUAAUGACCUGGACUG-3  7  6 3-TTTGAGCGCATATTACTG-5 25252.345679 20053.333333 0.259259
 9 COM1-B RNA 3-TTGAGCGATATTACTG-5 5-Cy3-AACUCGCUAUAAUGACCUGGACUG-3  7  7 3-TTTGAGCGGATATTACTG-5 27919.802469 20067.555556 0.391291
 9 COM1-B RNA 3-TTGAGCGATATTACTG-5 5-Cy3-AACUCGCUAUAAUGACCUGGACUG-3  7  8 3-TTTGAGCGTATATTACTG-5 27780.740741 19996.444444 0.389284
 9 COM1-B RNA 3-TTGAGCGATATTACTG-5 5-Cy3-AACUCGCUAUAAUGACCUGGACUG-3  7  9 3-TTTGAGCATATTACTG-5 23160.098765 19605.333333 0.181316
 9 COM1-B RNA 3-TTGAGCGATATTACTG-5 5-Cy3-AACUCGCUAUAAUGACCUGGACUG-3  8  1 3-TTTGAGCGATATTACTG-5 37180.049383 19761.777778 0.881412
 9 COM1-B RNA 3-TTGAGCGATATTACTG-5 5-Cy3-AACUCGCUAUAAUGACCUGGACUG-3  8  2 3-TTTGAGCGCTATTACTG-5 21981.234568 19633.777778 0.119562
 9 COM1-B RNA 3-TTGAGCGATATTACTG-5 5-Cy3-AACUCGCUAUAAUGACCUGGACUG-3  8  3 3-TTTGAGCGGTATTACTG-5 25903.407407 19569.777778 0.323643
 9 COM1-B RNA 3-TTGAGCGATATTACTG-5 5-Cy3-AACUCGCUAUAAUGACCUGGACUG-3  8  4 3-TTTGAGCGTTATTACTG-5 24822.518519 19498.666667 0.273037
 9 COM1-B RNA 3-TTGAGCGATATTACTG-5 5-Cy3-AACUCGCUAUAAUGACCUGGACUG-3  8  5 3-TTTGAGCGAATATTACTG-5 25884.444444 19576.888889 0.322194
 9 COM1-B RNA 3-TTGAGCGATATTACTG-5 5-Cy3-AACUCGCUAUAAUGACCUGGACUG-3  8  6 3-TTTGAGCGACTATTACTG-5 25865.481481 19349.333333 0.336763
 9 COM1-B RNA 3-TTGAGCGATATTACTG-5 5-Cy3-AACUCGCUAUAAUGACCUGGACUG-3  8  7 3-TTTGAGCGAGTATTACTG-5 26440.691358 19591.111111 0.349627
 9 COM1-B RNA 3-TTGAGCGATATTACTG-5 5-Cy3-AACUCGCUAUAAUGACCUGGACUG-3  8  8 3-TTTGAGCGATTATTACTG-5 27395.160494 19626.666667 0.395813
 9 COM1-B RNA 3-TTGAGCGATATTACTG-5 5-Cy3-AACUCGCUAUAAUGACCUGGACUG-3  8  9 3-TTTGAGCGTATTACTG-5 23940.740741 19576.888889 0.222908
 9 COM1-B RNA 3-TTGAGCGATATTACTG-5 5-Cy3-AACUCGCUAUAAUGACCUGGACUG-3  9  1 3-TTTGAGCGAAATTACTG-5 23725.827160 20387.555556 0.163741
 9 COM1-B RNA 3-TTGAGCGATATTACTG-5 5-Cy3-AACUCGCUAUAAUGACCUGGACUG-3  9  2 3-TTTGAGCGACATTACTG-5 24351.604938 20522.666667 0.186571
 9 COM1-B RNA 3-TTGAGCGATATTACTG-5 5-Cy3-AACUCGCUAUAAUGACCUGGACUG-3  9  3 3-TTTGAGCGAGATTACTG-5 25644.246914 20544.000000 0.248260
 9 COM1-B RNA 3-TTGAGCGATATTACTG-5 5-Cy3-AACUCGCUAUAAUGACCUGGACUG-3  9  4 3-TTTGAGCGATATTACTG-5 40068.740741 20344.888889 0.969475
 9 COM1-B RNA 3-TTGAGCGATATTACTG-5 5-Cy3-AACUCGCUAUAAUGACCUGGACUG-3  9  5 3-TTTGAGCGATAATTACTG-5 27853.432099 20622.222222 0.350651
 9 COM1-B RNA 3-TTGAGCGATATTACTG-5 5-Cy3-AACUCGCUAUAAUGACCUGGACUG-3  9  6 3-TTTGAGCGATCATTACTG-5 24528.592593 20472.888889 0.198101
 9 COM1-B RNA 3-TTGAGCGATATTACTG-5 5-Cy3-AACUCGCUAUAAUGACCUGGACUG-3  9  7 3-TTTGAGCGATGATTACTG-5 26026.666667 20679.111111 0.258597
 9 COM1-B RNA 3-TTGAGCGATATTACTG-5 5-Cy3-AACUCGCUAUAAUGACCUGGACUG-3  9  8 3-TTTGAGCGATTATTACTG-5 29104.987654 20288.000000 0.434591
 9 COM1-B RNA 3-TTGAGCGATATTACTG-5 5-Cy3-AACUCGCUAUAAUGACCUGGACUG-3  9  9 3-TTTGAGCGAATTACTG-5 25874.962963 20259.555556 0.277173
 9 COM1-B RNA 3-TTGAGCGATATTACTG-5 5-Cy3-AACUCGCUAUAAUGACCUGGACUG-3 10  1 3-TTTGAGCGATATTACTG-5 42593.975309 20295.111111 1.098731
 9 COM1-B RNA 3-TTGAGCGATATTACTG-5 5-Cy3-AACUCGCUAUAAUGACCUGGACUG-3 10  2 3-TTTGAGCGATCTTACTG-5 24048.197531 20202.666667 0.190348
 9 COM1-B RNA 3-TTGAGCGATATTACTG-5 5-Cy3-AACUCGCUAUAAUGACCUGGACUG-3 10  3 3-TTTGAGCGATGTTACTG-5 27335.111111 20330.666667 0.344526
 9 COM1-B RNA 3-TTGAGCGATATTACTG-5 5-Cy3-AACUCGCUAUAAUGACCUGGACUG-3 10  4 3-TTTGAGCGATTTTACTG-5 26965.333333 20465.777778 0.317582
 9 COM1-B RNA 3-TTGAGCGATATTACTG-5 5-Cy3-AACUCGCUAUAAUGACCUGGACUG-3 10  5 3-TTTGAGCGATAATTACTG-5 28024.098765 20416.000000 0.372654
 9 COM1-B RNA 3-TTGAGCGATATTACTG-5 5-Cy3-AACUCGCUAUAAUGACCUGGACUG-3 10  6 3-TTTGAGCGATACTTACTG-5 29221.925926 19939.555556 0.465525
 9 COM1-B RNA 3-TTGAGCGATATTACTG-5 5-Cy3-AACUCGCUAUAAUGACCUGGACUG-3 10  7 3-TTTGAGCGATAGTTACTG-5 29300.938272 20202.666667 0.450350
 9 COM1-B RNA 3-TTGAGCGATATTACTG-5 5-Cy3-AACUCGCUAUAAUGACCUGGACUG-3 10  8 3-TTTGAGCGATATTTACTG-5 32619.456790 20295.111111 0.607257
 9 COM1-B RNA 3-TTGAGCGATATTACTG-5 5-Cy3-AACUCGCUAUAAUGACCUGGACUG-3 10  9 3-TTTGAGCGATTTACTG-5 27508.938272 20138.666667 0.365976
 9 COM1-B RNA 3-TTGAGCGATATTACTG-5 5-Cy3-AACUCGCUAUAAUGACCUGGACUG-3 11  1 3-TTTGAGCGATAATACTG-5 24591.802469 19463.111111 0.263508
 9 COM1-B RNA 3-TTGAGCGATATTACTG-5 5-Cy3-AACUCGCUAUAAUGACCUGGACUG-3 11  2 3-TTTGAGCGATACTACTG-5 24247.308642 19911.111111 0.217778
 9 COM1-B RNA 3-TTGAGCGATATTACTG-5 5-Cy3-AACUCGCUAUAAUGACCUGGACUG-3 11  3 3-TTTGAGCGATAGTACTG-5 23109.530864 20216.888889 0.143080
 9 COM1-B RNA 3-TTGAGCGATATTACTG-5 5-Cy3-AACUCGCUAUAAUGACCUGGACUG-3 11  4 3-TTTGAGCGATATTACTG-5 41374.024691 19847.111111 1.084637
 9 COM1-B RNA 3-TTGAGCGATATTACTG-5 5-Cy3-AACUCGCUAUAAUGACCUGGACUG-3 11  5 3-TTTGAGCGATATATACTG-5 26532.345679 19996.444444 0.326853
 9 COM1-B RNA 3-TTGAGCGATATTACTG-5 5-Cy3-AACUCGCUAUAAUGACCUGGACUG-3 11  6 3-TTTGAGCGATATCTACTG-5 26548.148148 19505.777778 0.361040
 9 COM1-B RNA 3-TTGAGCGATATTACTG-5 5-Cy3-AACUCGCUAUAAUGACCUGGACUG-3 11  7 3-TTTGAGCGATATGTACTG-5 27616.395062 19683.555556 0.403019
 9 COM1-B RNA 3-TTGAGCGATATTACTG-5 5-Cy3-AACUCGCUAUAAUGACCUGGACUG-3 11  8 3-TTTGAGCGATATTTACTG-5 32164.345679 19569.777778 0.643572
 9 COM1-B RNA 3-TTGAGCGATATTACTG-5 5-Cy3-AACUCGCUAUAAUGACCUGGACUG-3 11  9 3-TTTGAGCGATATACTG-5 24696.098765 19676.444444 0.255110
 9 COM1-B RNA 3-TTGAGCGATATTACTG-5 5-Cy3-AACUCGCUAUAAUGACCUGGACUG-3 12  1 3-TTTGAGCGATATAACTG-5 23194.864198 19285.333333 0.202720
 9 COM1-B RNA 3-TTGAGCGATATTACTG-5 5-Cy3-AACUCGCUAUAAUGACCUGGACUG-3 12  2 3-TTTGAGCGATATCACTG-5 22486.913580 19221.333333 0.169894
 9 COM1-B RNA 3-TTGAGCGATATTACTG-5 5-Cy3-AACUCGCUAUAAUGACCUGGACUG-3 12  3 3-TTTGAGCGATATGACTG-5 25723.259259 19633.777778 0.310153
 9 COM1-B RNA 3-TTGAGCGATATTACTG-5 5-Cy3-AACUCGCUAUAAUGACCUGGACUG-3 12  4 3-TTTGAGCGATATTACTG-5 42268.444444 19313.777778 1.188513
 9 COM1-B RNA 3-TTGAGCGATATTACTG-5 5-Cy3-AACUCGCUAUAAUGACCUGGACUG-3 12  5 3-TTTGAGCGATATTAACTG-5 28551.901235 19484.444444 0.465369
 9 COM1-B RNA 3-TTGAGCGATATTACTG-5 5-Cy3-AACUCGCUAUAAUGACCUGGACUG-3 12  6 3-TTTGAGCGATATTCACTG-5 25799.111111 19328.000000 0.334805
 9 COM1-B RNA 3-TTGAGCGATATTACTG-5 5-Cy3-AACUCGCUAUAAUGACCUGGACUG-3 12  7 3-TTTGAGCGATATTGACTG-5 26797.827160 19768.888889 0.355556
 9 COM1-B RNA 3-TTGAGCGATATTACTG-5 5-Cy3-AACUCGCUAUAAUGACCUGGACUG-3 12  8 3-TTTGAGCGATATTTACTG-5 31883.061728 19271.111111 0.654449
 9 COM1-B RNA 3-TTGAGCGATATTACTG-5 5-Cy3-AACUCGCUAUAAUGACCUGGACUG-3 12  9 3-TTTGAGCGATATACTG-5 24130.370370 19555.555556 0.233939
 9 COM1-B RNA 3-TTGAGCGATATTACTG-5 5-Cy3-AACUCGCUAUAAUGACCUGGACUG-3 13  1 3-TTTGAGCGATATTACTG-5 43080.691358 20401.777778 1.111615
 9 COM1-B RNA 3-TTGAGCGATATTACTG-5 5-Cy3-AACUCGCUAUAAUGACCUGGACUG-3 13  2 3-TTTGAGCGATATTCCTG-5 25549.432099 20309.333333 0.258014
 9 COM1-B RNA 3-TTGAGCGATATTACTG-5 5-Cy3-AACUCGCUAUAAUGACCUGGACUG-3 13  3 3-TTTGAGCGATATTGCTG-5 25530.469136 20536.888889 0.243152
 9 COM1-B RNA 3-TTGAGCGATATTACTG-5 5-Cy3-AACUCGCUAUAAUGACCUGGACUG-3 13  4 3-TTTGAGCGATATTTCTG-5 26178.370370 20238.222222 0.293511
 9 COM1-B RNA 3-TTGAGCGATATTACTG-5 5-Cy3-AACUCGCUAUAAUGACCUGGACUG-3 13  5 3-TTTGAGCGATATTAACTG-5 29228.246914 20288.000000 0.440667
 9 COM1-B RNA 3-TTGAGCGATATTACTG-5 5-Cy3-AACUCGCUAUAAUGACCUGGACUG-3 13  6 3-TTTGAGCGATATTACCTG-5 34951.901235 20366.222222 0.716170
 9 COM1-B RNA 3-TTGAGCGATATTACTG-5 5-Cy3-AACUCGCUAUAAUGACCUGGACUG-3 13  7 3-TTTGAGCGATATTAGCTG-5 24996.345679 20501.333333 0.219255
 9 COM1-B RNA 3-TTGAGCGATATTACTG-5 5-Cy3-AACUCGCUAUAAUGACCUGGACUG-3 13  8 3-TTTGAGCGATATTATCTG-5 27562.666667 20544.000000 0.341641
 9 COM1-B RNA 3-TTGAGCGATATTACTG-5 5-Cy3-AACUCGCUAUAAUGACCUGGACUG-3 13  9 3-TTTGAGCGATATTCTG-5 25100.641975 20380.444444 0.231604
 9 COM1-B RNA 3-TTGAGCGATATTACTG-5 5-Cy3-AACUCGCUAUAAUGACCUGGACUG-3 14  1 3-TTTGAGCGATATTAATG-5 24680.296296 20010.666667 0.233357
 9 COM1-B RNA 3-TTGAGCGATATTACTG-5 5-Cy3-AACUCGCUAUAAUGACCUGGACUG-3 14  2 3-TTTGAGCGATATTACTG-5 43298.765432 20252.444444 1.137953
 9 COM1-B RNA 3-TTGAGCGATATTACTG-5 5-Cy3-AACUCGCUAUAAUGACCUGGACUG-3 14  3 3-TTTGAGCGATATTAGTG-5 23201.185185 20081.777778 0.155335
 9 COM1-B RNA 3-TTGAGCGATATTACTG-5 5-Cy3-AACUCGCUAUAAUGACCUGGACUG-3 14  4 3-TTTGAGCGATATTATTG-5 26763.061728 19818.666667 0.350397
 9 COM1-B RNA 3-TTGAGCGATATTACTG-5 5-Cy3-AACUCGCUAUAAUGACCUGGACUG-3 14  5 3-TTTGAGCGATATTACATG-5 28551.901235 20003.555556 0.427341
 9 COM1-B RNA 3-TTGAGCGATATTACTG-5 5-Cy3-AACUCGCUAUAAUGACCUGGACUG-3 14  6 3-TTTGAGCGATATTACCTG-5 36535.308642 19889.777778 0.836889
 9 COM1-B RNA 3-TTGAGCGATATTACTG-5 5-Cy3-AACUCGCUAUAAUGACCUGGACUG-3 14  7 3-TTTGAGCGATATTACGTG-5 27837.629630 19840.000000 0.403106
 9 COM1-B RNA 3-TTGAGCGATATTACTG-5 5-Cy3-AACUCGCUAUAAUGACCUGGACUG-3 14  8 3-TTTGAGCGATATTACTTG-5 33321.086420 20288.000000 0.642404
 9 COM1-B RNA 3-TTGAGCGATATTACTG-5 5-Cy3-AACUCGCUAUAAUGACCUGGACUG-3 14  9 3-TTTGAGCGATATTATG-5 24174.617284 19953.777778 0.211531
 9 COM1-B RNA 3-TTGAGCGATATTACTG-5 5-Cy3-AACUCGCUAUAAUGACCUGGACUG-3 15  1 3-TTTGAGCGATATTACAG-5 25903.407407 19584.000000 0.322682
 9 COM1-B RNA 3-TTGAGCGATATTACTG-5 5-Cy3-AACUCGCUAUAAUGACCUGGACUG-3 15  2 3-TTTGAGCGATATTACCG-5 26788.345679 18986.666667 0.410903
 9 COM1-B RNA 3-TTGAGCGATATTACTG-5 5-Cy3-AACUCGCUAUAAUGACCUGGACUG-3 15  3 3-TTTGAGCGATATTACGG-5 27325.629630 19676.444444 0.388748
 9 COM1-B RNA 3-TTGAGCGATATTACTG-5 5-Cy3-AACUCGCUAUAAUGACCUGGACUG-3 15  4 3-TTTGAGCGATATTACTG-5 43437.827160 19768.888889 1.197282
 9 COM1-B RNA 3-TTGAGCGATATTACTG-5 5-Cy3-AACUCGCUAUAAUGACCUGGACUG-3 15  5 3-TTTGAGCGATATTACTAG-5 29825.580247 19932.444444 0.496333
 9 COM1-B RNA 3-TTGAGCGATATTACTG-5 5-Cy3-AACUCGCUAUAAUGACCUGGACUG-3 15  6 3-TTTGAGCGATATTACTCG-5 32142.222222 19520.000000 0.646630
 9 COM1-B RNA 3-TTGAGCGATATTACTG-5 5-Cy3-AACUCGCUAUAAUGACCUGGACUG-3 15  7 3-TTTGAGCGATATTACTGG-5 49790.419753 19690.666667 1.528630
 9 COM1-B RNA 3-TTGAGCGATATTACTG-5 5-Cy3-AACUCGCUAUAAUGACCUGGACUG-3 15  8 3-TTTGAGCGATATTACTTG-5 33741.432099 19683.555556 0.714194
 9 COM1-B RNA 3-TTGAGCGATATTACTG-5 5-Cy3-AACUCGCUAUAAUGACCUGGACUG-3 15  9 3-TTTGAGCGATATTACG-5 25552.592593 19676.444444 0.298639
 9 COM1-B RNA 3-TTGAGCGATATTACTG-5 5-Cy3-AACUCGCUAUAAUGACCUGGACUG-3 16  1 3-TTTGAGCGATATTACTA-5 27629.037037 19370.666667 0.426334
 9 COM1-B RNA 3-TTGAGCGATATTACTG-5 5-Cy3-AACUCGCUAUAAUGACCUGGACUG-3 16  2 3-TTTGAGCGATATTACTC-5 28564.543210 19477.333333 0.466553
 9 COM1-B RNA 3-TTGAGCGATATTACTG-5 5-Cy3-AACUCGCUAUAAUGACCUGGACUG-3 16  3 3-TTTGAGCGATATTACTG-5 43087.012346 19520.000000 1.207326
 9 COM1-B RNA 3-TTGAGCGATATTACTG-5 5-Cy3-AACUCGCUAUAAUGACCUGGACUG-3 16  4 3-TTTGAGCGATATTACTT-5 28599.308642 19264.000000 0.484599
 9 COM1-B RNA 3-TTGAGCGATATTACTG-5 5-Cy3-AACUCGCUAUAAUGACCUGGACUG-3 16  5 3-TTTGAGCGATATTACTGA-5 37929.086420 19335.111111 0.961669
 9 COM1-B RNA 3-TTGAGCGATATTACTG-5 5-Cy3-AACUCGCUAUAAUGACCUGGACUG-3 16  6 3-TTTGAGCGATATTACTGC-5 39303.901235 19079.111111 1.060049
 9 COM1-B RNA 3-TTGAGCGATATTACTG-5 5-Cy3-AACUCGCUAUAAUGACCUGGACUG-3 16  7 3-TTTGAGCGATATTACTGG-5 48997.135802 19633.777778 1.495553
 9 COM1-B RNA 3-TTGAGCGATATTACTG-5 5-Cy3-AACUCGCUAUAAUGACCUGGACUG-3 16  8 3-TTTGAGCGATATTACTGT-5 38023.901235 19292.444444 0.970922
 9 COM1-B RNA 3-TTGAGCGATATTACTG-5 5-Cy3-AACUCGCUAUAAUGACCUGGACUG-3 16  9 3-TTTGAGCGATATTACT-5 31118.222222 19185.777778 0.621942

10 COM6-B RNA 3-GCGATATTACTGGACCTGAC-5 5-Cy3-AACUCGCUAUAAUGACCUGGACUG-3  1  1 3-TACGATATTACTGGACCTGAC-5 37919.604938 13532.444444 1.802125
10 COM6-B RNA 3-GCGATATTACTGGACCTGAC-5 5-Cy3-AACUCGCUAUAAUGACCUGGACUG-3  1  2 3-TCCGATATTACTGGACCTGAC-5 41535.209877 13233.777778 2.138575
10 COM6-B RNA 3-GCGATATTACTGGACCTGAC-5 5-Cy3-AACUCGCUAUAAUGACCUGGACUG-3  1  3 3-TGCGATATTACTGGACCTGAC-5 48504.098765 13198.222222 2.675048
10 COM6-B RNA 3-GCGATATTACTGGACCTGAC-5 5-Cy3-AACUCGCUAUAAUGACCUGGACUG-3  1  4 3-TTCGATATTACTGGACCTGAC-5 40087.703704 13696.000000 1.926964
10 COM6-B RNA 3-GCGATATTACTGGACCTGAC-5 5-Cy3-AACUCGCUAUAAUGACCUGGACUG-3  1  5 3-TGACGATATTACTGGACCTGAC-5 50093.827160 13333.333333 2.757037
10 COM6-B RNA 3-GCGATATTACTGGACCTGAC-5 5-Cy3-AACUCGCUAUAAUGACCUGGACUG-3  1  6 3-TGCCGATATTACTGGACCTGAC-5 44246.913580 13404.444444 2.300914
10 COM6-B RNA 3-GCGATATTACTGGACCTGAC-5 5-Cy3-AACUCGCUAUAAUGACCUGGACUG-3  1  7 3-TGGCGATATTACTGGACCTGAC-5 50804.938272 13468.444444 2.772146
10 COM6-B RNA 3-GCGATATTACTGGACCTGAC-5 5-Cy3-AACUCGCUAUAAUGACCUGGACUG-3  1  8 3-TGTCGATATTACTGGACCTGAC-5 45011.753086 13368.888889 2.366903
10 COM6-B RNA 3-GCGATATTACTGGACCTGAC-5 5-Cy3-AACUCGCUAUAAUGACCUGGACUG-3  1  9 3-TCGATATTACTGGACCTGAC-5 34904.493827 13703.111111 1.547195
10 COM6-B RNA 3-GCGATATTACTGGACCTGAC-5 5-Cy3-AACUCGCUAUAAUGACCUGGACUG-3  2  1 3-TGAGATATTACTGGACCTGAC-5 43794.962963 13475.555556 2.249956
10 COM6-B RNA 3-GCGATATTACTGGACCTGAC-5 5-Cy3-AACUCGCUAUAAUGACCUGGACUG-3  2  2 3-TGCGATATTACTGGACCTGAC-5 49202.567901 13390.222222 2.674515
10 COM6-B RNA 3-GCGATATTACTGGACCTGAC-5 5-Cy3-AACUCGCUAUAAUGACCUGGACUG-3  2  3 3-TGGGATATTACTGGACCTGAC-5 38580.148148 13496.888889 1.858447
10 COM6-B RNA 3-GCGATATTACTGGACCTGAC-5 5-Cy3-AACUCGCUAUAAUGACCUGGACUG-3  2  4 3-TGTGATATTACTGGACCTGAC-5 43061.728395 13710.222222 2.140848
10 COM6-B RNA 3-GCGATATTACTGGACCTGAC-5 5-Cy3-AACUCGCUAUAAUGACCUGGACUG-3  2  5 3-TGCAGATATTACTGGACCTGAC-5 38700.246914 13368.888889 1.894799
10 COM6-B RNA 3-GCGATATTACTGGACCTGAC-5 5-Cy3-AACUCGCUAUAAUGACCUGGACUG-3  2  6 3-TGCCGATATTACTGGACCTGAC-5 41427.753086 13575.111111 2.051743
10 COM6-B RNA 3-GCGATATTACTGGACCTGAC-5 5-Cy3-AACUCGCUAUAAUGACCUGGACUG-3  2  7 3-TGCGGATATTACTGGACCTGAC-5 38886.716049 13525.333333 1.875102
10 COM6-B RNA 3-GCGATATTACTGGACCTGAC-5 5-Cy3-AACUCGCUAUAAUGACCUGGACUG-3  2  8 3-TGCTGATATTACTGGACCTGAC-5 38241.975309 13674.666667 1.796556
10 COM6-B RNA 3-GCGATATTACTGGACCTGAC-5 5-Cy3-AACUCGCUAUAAUGACCUGGACUG-3  2  9 3-TGGATATTACTGGACCTGAC-5 38766.617284 13326.222222 1.909048
10 COM6-B RNA 3-GCGATATTACTGGACCTGAC-5 5-Cy3-AACUCGCUAUAAUGACCUGGACUG-3  3  1 3-TGCAATATTACTGGACCTGAC-5 34269.234568 13852.444444 1.473876
10 COM6-B RNA 3-GCGATATTACTGGACCTGAC-5 5-Cy3-AACUCGCUAUAAUGACCUGGACUG-3  3  2 3-TGCCATATTACTGGACCTGAC-5 33229.432099 13440.000000 1.472428
10 COM6-B RNA 3-GCGATATTACTGGACCTGAC-5 5-Cy3-AACUCGCUAUAAUGACCUGGACUG-3  3  3 3-TGCGATATTACTGGACCTGAC-5 51395.950617 13880.888889 2.702641
10 COM6-B RNA 3-GCGATATTACTGGACCTGAC-5 5-Cy3-AACUCGCUAUAAUGACCUGGACUG-3  3  4 3-TGCTATATTACTGGACCTGAC-5 32360.296296 13624.888889 1.375087
10 COM6-B RNA 3-GCGATATTACTGGACCTGAC-5 5-Cy3-AACUCGCUAUAAUGACCUGGACUG-3  3  5 3-TGCGAATATTACTGGACCTGAC-5 38384.197531 13994.666667 1.742773
10 COM6-B RNA 3-GCGATATTACTGGACCTGAC-5 5-Cy3-AACUCGCUAUAAUGACCUGGACUG-3  3  6 3-TGCGCATATTACTGGACCTGAC-5 35574.518519 13610.666667 1.613723
10 COM6-B RNA 3-GCGATATTACTGGACCTGAC-5 5-Cy3-AACUCGCUAUAAUGACCUGGACUG-3  3  7 3-TGCGGATATTACTGGACCTGAC-5 41396.148148 13511.111111 2.063860
10 COM6-B RNA 3-GCGATATTACTGGACCTGAC-5 5-Cy3-AACUCGCUAUAAUGACCUGGACUG-3  3  8 3-TGCGTATATTACTGGACCTGAC-5 36943.012346 13888.000000 1.660067
10 COM6-B RNA 3-GCGATATTACTGGACCTGAC-5 5-Cy3-AACUCGCUAUAAUGACCUGGACUG-3  3  9 3-TGCATATTACTGGACCTGAC-5 35138.370370 13162.666667 1.669548
10 COM6-B RNA 3-GCGATATTACTGGACCTGAC-5 5-Cy3-AACUCGCUAUAAUGACCUGGACUG-3  4  1 3-TGCGATATTACTGGACCTGAC-5 51614.024691 13603.555556 2.794157
10 COM6-B RNA 3-GCGATATTACTGGACCTGAC-5 5-Cy3-AACUCGCUAUAAUGACCUGGACUG-3  4  2 3-TGCGCTATTACTGGACCTGAC-5 32641.580247 13845.333333 1.357587
10 COM6-B RNA 3-GCGATATTACTGGACCTGAC-5 5-Cy3-AACUCGCUAUAAUGACCUGGACUG-3  4  3 3-TGCGGTATTACTGGACCTGAC-5 37176.888889 13703.111111 1.713025
10 COM6-B RNA 3-GCGATATTACTGGACCTGAC-5 5-Cy3-AACUCGCUAUAAUGACCUGGACUG-3  4  4 3-TGCGTTATTACTGGACCTGAC-5 36035.950617 13888.000000 1.594755
10 COM6-B RNA 3-GCGATATTACTGGACCTGAC-5 5-Cy3-AACUCGCUAUAAUGACCUGGACUG-3  4  5 3-TGCGAATATTACTGGACCTGAC-5 41222.320988 13859.555556 1.974289
10 COM6-B RNA 3-GCGATATTACTGGACCTGAC-5 5-Cy3-AACUCGCUAUAAUGACCUGGACUG-3  4  6 3-TGCGACTATTACTGGACCTGAC-5 37037.827160 13731.555556 1.697278
10 COM6-B RNA 3-GCGATATTACTGGACCTGAC-5 5-Cy3-AACUCGCUAUAAUGACCUGGACUG-3  4  7 3-TGCGAGTATTACTGGACCTGAC-5 38627.555556 13923.555556 1.774259
10 COM6-B RNA 3-GCGATATTACTGGACCTGAC-5 5-Cy3-AACUCGCUAUAAUGACCUGGACUG-3  4  8 3-TGCGATTATTACTGGACCTGAC-5 39686.320988 13909.333333 1.853215
10 COM6-B RNA 3-GCGATATTACTGGACCTGAC-5 5-Cy3-AACUCGCUAUAAUGACCUGGACUG-3  4  9 3-TGCGTATTACTGGACCTGAC-5 33716.148148 13546.666667 1.488889
10 COM6-B RNA 3-GCGATATTACTGGACCTGAC-5 5-Cy3-AACUCGCUAUAAUGACCUGGACUG-3  5  1 3-TGCGAAATTACTGGACCTGAC-5 32436.148148 14051.555556 1.308367
10 COM6-B RNA 3-GCGATATTACTGGACCTGAC-5 5-Cy3-AACUCGCUAUAAUGACCUGGACUG-3  5  2 3-TGCGACATTACTGGACCTGAC-5 31228.839506 13852.444444 1.254392
10 COM6-B RNA 3-GCGATATTACTGGACCTGAC-5 5-Cy3-AACUCGCUAUAAUGACCUGGACUG-3  5  3 3-TGCGAGATTACTGGACCTGAC-5 33374.814815 13432.888889 1.484560
10 COM6-B RNA 3-GCGATATTACTGGACCTGAC-5 5-Cy3-AACUCGCUAUAAUGACCUGGACUG-3  5  4 3-TGCGATATTACTGGACCTGAC-5 47069.234568 13496.888889 2.487414
10 COM6-B RNA 3-GCGATATTACTGGACCTGAC-5 5-Cy3-AACUCGCUAUAAUGACCUGGACUG-3  5  5 3-TGCGATAATTACTGGACCTGAC-5 36415.209877 14001.777778 1.600756
10 COM6-B RNA 3-GCGATATTACTGGACCTGAC-5 5-Cy3-AACUCGCUAUAAUGACCUGGACUG-3  5  6 3-TGCGATCATTACTGGACCTGAC-5 31152.987654 13710.222222 1.272245
10 COM6-B RNA 3-GCGATATTACTGGACCTGAC-5 5-Cy3-AACUCGCUAUAAUGACCUGGACUG-3  5  7 3-TGCGATGATTACTGGACCTGAC-5 32932.345679 13788.444444 1.388402
10 COM6-B RNA 3-GCGATATTACTGGACCTGAC-5 5-Cy3-AACUCGCUAUAAUGACCUGGACUG-3  5  8 3-TGCGATTATTACTGGACCTGAC-5 35283.753086 13873.777778 1.543197
10 COM6-B RNA 3-GCGATATTACTGGACCTGAC-5 5-Cy3-AACUCGCUAUAAUGACCUGGACUG-3  5  9 3-TGCGAATTACTGGACCTGAC-5 35135.209877 13589.333333 1.585499
10 COM6-B RNA 3-GCGATATTACTGGACCTGAC-5 5-Cy3-AACUCGCUAUAAUGACCUGGACUG-3  6  1 3-TGCGATATTACTGGACCTGAC-5 49664.000000 13916.444444 2.568728
10 COM6-B RNA 3-GCGATATTACTGGACCTGAC-5 5-Cy3-AACUCGCUAUAAUGACCUGGACUG-3  6  2 3-TGCGATCTTACTGGACCTGAC-5 30704.197531 13745.777778 1.233718
10 COM6-B RNA 3-GCGATATTACTGGACCTGAC-5 5-Cy3-AACUCGCUAUAAUGACCUGGACUG-3  6  3 3-TGCGATGTTACTGGACCTGAC-5 34853.925926 14080.000000 1.475421
10 COM6-B RNA 3-GCGATATTACTGGACCTGAC-5 5-Cy3-AACUCGCUAUAAUGACCUGGACUG-3  6  4 3-TGCGATTTTACTGGACCTGAC-5 34354.567901 14136.888889 1.430136
10 COM6-B RNA 3-GCGATATTACTGGACCTGAC-5 5-Cy3-AACUCGCUAUAAUGACCUGGACUG-3  6  5 3-TGCGATAATTACTGGACCTGAC-5 36905.086420 14008.888889 1.634405
10 COM6-B RNA 3-GCGATATTACTGGACCTGAC-5 5-Cy3-AACUCGCUAUAAUGACCUGGACUG-3  6  6 3-TGCGATACTTACTGGACCTGAC-5 38425.283951 13710.222222 1.802674
10 COM6-B RNA 3-GCGATATTACTGGACCTGAC-5 5-Cy3-AACUCGCUAUAAUGACCUGGACUG-3  6  7 3-TGCGATAGTTACTGGACCTGAC-5 35647.209877 13859.555556 1.572031
10 COM6-B RNA 3-GCGATATTACTGGACCTGAC-5 5-Cy3-AACUCGCUAUAAUGACCUGGACUG-3  6  8 3-TGCGATATTTACTGGACCTGAC-5 39509.333333 14030.222222 1.816016
10 COM6-B RNA 3-GCGATATTACTGGACCTGAC-5 5-Cy3-AACUCGCUAUAAUGACCUGGACUG-3  6  9 3-TGCGATTTACTGGACCTGAC-5 36971.456790 13902.222222 1.659392
10 COM6-B RNA 3-GCGATATTACTGGACCTGAC-5 5-Cy3-AACUCGCUAUAAUGACCUGGACUG-3  7  1 3-TGCGATAATACTGGACCTGAC-5 34904.493827 14065.777778 1.481519
10 COM6-B RNA 3-GCGATATTACTGGACCTGAC-5 5-Cy3-AACUCGCUAUAAUGACCUGGACUG-3  7  2 3-TGCGATACTACTGGACCTGAC-5 32505.679012 13987.555556 1.323900
10 COM6-B RNA 3-GCGATATTACTGGACCTGAC-5 5-Cy3-AACUCGCUAUAAUGACCUGGACUG-3  7  3 3-TGCGATAGTACTGGACCTGAC-5 30015.209877 13930.666667 1.154614
10 COM6-B RNA 3-GCGATATTACTGGACCTGAC-5 5-Cy3-AACUCGCUAUAAUGACCUGGACUG-3  7  4 3-TGCGATATTACTGGACCTGAC-5 50248.691358 14065.777778 2.572408
10 COM6-B RNA 3-GCGATATTACTGGACCTGAC-5 5-Cy3-AACUCGCUAUAAUGACCUGGACUG-3  7  5 3-TGCGATATATACTGGACCTGAC-5 37831.111111 13987.555556 1.704626
10 COM6-B RNA 3-GCGATATTACTGGACCTGAC-5 5-Cy3-AACUCGCUAUAAUGACCUGGACUG-3  7  6 3-TGCGATATCTACTGGACCTGAC-5 37891.160494 14151.111111 1.677610
10 COM6-B RNA 3-GCGATATTACTGGACCTGAC-5 5-Cy3-AACUCGCUAUAAUGACCUGGACUG-3  7  7 3-TGCGATATGTACTGGACCTGAC-5 38586.469136 13866.666667 1.782678
10 COM6-B RNA 3-GCGATATTACTGGACCTGAC-5 5-Cy3-AACUCGCUAUAAUGACCUGGACUG-3  7  8 3-TGCGATATTTACTGGACCTGAC-5 40653.432099 13966.222222 1.910840
10 COM6-B RNA 3-GCGATATTACTGGACCTGAC-5 5-Cy3-AACUCGCUAUAAUGACCUGGACUG-3  7  9 3-TGCGATATACTGGACCTGAC-5 33836.246914 13795.555556 1.452692
10 COM6-B RNA 3-GCGATATTACTGGACCTGAC-5 5-Cy3-AACUCGCUAUAAUGACCUGGACUG-3  8  1 3-TGCGATATAACTGGACCTGAC-5 35113.086420 14136.888889 1.483792
10 COM6-B RNA 3-GCGATATTACTGGACCTGAC-5 5-Cy3-AACUCGCUAUAAUGACCUGGACUG-3  8  2 3-TGCGATATCACTGGACCTGAC-5 32903.901235 14044.444444 1.342841
10 COM6-B RNA 3-GCGATATTACTGGACCTGAC-5 5-Cy3-AACUCGCUAUAAUGACCUGGACUG-3  8  3 3-TGCGATATGACTGGACCTGAC-5 38248.296296 13916.444444 1.748424
10 COM6-B RNA 3-GCGATATTACTGGACCTGAC-5 5-Cy3-AACUCGCUAUAAUGACCUGGACUG-3  8  4 3-TGCGATATTACTGGACCTGAC-5 53832.691358 13966.222222 2.854492
10 COM6-B RNA 3-GCGATATTACTGGACCTGAC-5 5-Cy3-AACUCGCUAUAAUGACCUGGACUG-3  8  5 3-TGCGATATTAACTGGACCTGAC-5 38668.641975 14193.777778 1.724338
10 COM6-B RNA 3-GCGATATTACTGGACCTGAC-5 5-Cy3-AACUCGCUAUAAUGACCUGGACUG-3  8  6 3-TGCGATATTCACTGGACCTGAC-5 35707.259259 13781.333333 1.590987
10 COM6-B RNA 3-GCGATATTACTGGACCTGAC-5 5-Cy3-AACUCGCUAUAAUGACCUGGACUG-3  8  7 3-TGCGATATTGACTGGACCTGAC-5 37227.456790 13909.333333 1.676437
10 COM6-B RNA 3-GCGATATTACTGGACCTGAC-5 5-Cy3-AACUCGCUAUAAUGACCUGGACUG-3  8  8 3-TGCGATATTTACTGGACCTGAC-5 43191.308642 14272.000000 2.026297
10 COM6-B RNA 3-GCGATATTACTGGACCTGAC-5 5-Cy3-AACUCGCUAUAAUGACCUGGACUG-3  8  9 3-TGCGATATACTGGACCTGAC-5 35365.925926 14072.888889 1.513054
10 COM6-B RNA 3-GCGATATTACTGGACCTGAC-5 5-Cy3-AACUCGCUAUAAUGACCUGGACUG-3  9  1 3-TGCGATATTACTGGACCTGAC-5 45925.135802 14471.111111 2.173574
10 COM6-B RNA 3-GCGATATTACTGGACCTGAC-5 5-Cy3-AACUCGCUAUAAUGACCUGGACUG-3  9  2 3-TGCGATATTCCTGGACCTGAC-5 26582.913580 13888.000000 0.914092
10 COM6-B RNA 3-GCGATATTACTGGACCTGAC-5 5-Cy3-AACUCGCUAUAAUGACCUGGACUG-3  9  3 3-TGCGATATTGCTGGACCTGAC-5 29714.962963 13994.666667 1.123306
10 COM6-B RNA 3-GCGATATTACTGGACCTGAC-5 5-Cy3-AACUCGCUAUAAUGACCUGGACUG-3  9  4 3-TGCGATATTTCTGGACCTGAC-5 29977.283951 14115.555556 1.123706
10 COM6-B RNA 3-GCGATATTACTGGACCTGAC-5 5-Cy3-AACUCGCUAUAAUGACCUGGACUG-3  9  5 3-TGCGATATTAACTGGACCTGAC-5 34316.641975 13880.888889 1.472222
10 COM6-B RNA 3-GCGATATTACTGGACCTGAC-5 5-Cy3-AACUCGCUAUAAUGACCUGGACUG-3  9  6 3-TGCGATATTACCTGGACCTGAC-5 35542.913580 14108.444444 1.519265
10 COM6-B RNA 3-GCGATATTACTGGACCTGAC-5 5-Cy3-AACUCGCUAUAAUGACCUGGACUG-3  9  7 3-TGCGATATTAGCTGGACCTGAC-5 30097.382716 14051.555556 1.141925
10 COM6-B RNA 3-GCGATATTACTGGACCTGAC-5 5-Cy3-AACUCGCUAUAAUGACCUGGACUG-3  9  8 3-TGCGATATTATCTGGACCTGAC-5 31971.555556 14087.111111 1.269561
10 COM6-B RNA 3-GCGATATTACTGGACCTGAC-5 5-Cy3-AACUCGCUAUAAUGACCUGGACUG-3  9  9 3-TGCGATATTCTGGACCTGAC-5 27970.370370 14008.888889 0.996616
10 COM6-B RNA 3-GCGATATTACTGGACCTGAC-5 5-Cy3-AACUCGCUAUAAUGACCUGGACUG-3 10  1 3-TGCGATATTAATGGACCTGAC-5 24803.555556 14151.111111 0.752764
10 COM6-B RNA 3-GCGATATTACTGGACCTGAC-5 5-Cy3-AACUCGCUAUAAUGACCUGGACUG-3 10  2 3-TGCGATATTACTGGACCTGAC-5 46955.456790 14200.888889 2.306515
10 COM6-B RNA 3-GCGATATTACTGGACCTGAC-5 5-Cy3-AACUCGCUAUAAUGACCUGGACUG-3 10  3 3-TGCGATATTAGTGGACCTGAC-5 23302.320988 14080.000000 0.654994
10 COM6-B RNA 3-GCGATATTACTGGACCTGAC-5 5-Cy3-AACUCGCUAUAAUGACCUGGACUG-3 10  4 3-TGCGATATTATTGGACCTGAC-5 29692.839506 14250.666667 1.083611
10 COM6-B RNA 3-GCGATATTACTGGACCTGAC-5 5-Cy3-AACUCGCUAUAAUGACCUGGACUG-3 10  5 3-TGCGATATTACATGGACCTGAC-5 30830.617284 14129.777778 1.181961
10 COM6-B RNA 3-GCGATATTACTGGACCTGAC-5 5-Cy3-AACUCGCUAUAAUGACCUGGACUG-3 10  6 3-TGCGATATTACCTGGACCTGAC-5 37022.024691 14193.777778 1.608328
10 COM6-B RNA 3-GCGATATTACTGGACCTGAC-5 5-Cy3-AACUCGCUAUAAUGACCUGGACUG-3 10  7 3-TGCGATATTACGTGGACCTGAC-5 32312.888889 14215.111111 1.273137
10 COM6-B RNA 3-GCGATATTACTGGACCTGAC-5 5-Cy3-AACUCGCUAUAAUGACCUGGACUG-3 10  8 3-TGCGATATTACTTGGACCTGAC-5 38491.654321 14144.000000 1.721412
10 COM6-B RNA 3-GCGATATTACTGGACCTGAC-5 5-Cy3-AACUCGCUAUAAUGACCUGGACUG-3 10  9 3-TGCGATATTATGGACCTGAC-5 26677.728395 14058.666667 0.897600
10 COM6-B RNA 3-GCGATATTACTGGACCTGAC-5 5-Cy3-AACUCGCUAUAAUGACCUGGACUG-3 11  1 3-TGCGATATTACAGGACCTGAC-5 25650.567901 13916.444444 0.843184
10 COM6-B RNA 3-GCGATATTACTGGACCTGAC-5 5-Cy3-AACUCGCUAUAAUGACCUGGACUG-3 11  2 3-TGCGATATTACCGGACCTGAC-5 30166.913580 14030.222222 1.150138
10 COM6-B RNA 3-GCGATATTACTGGACCTGAC-5 5-Cy3-AACUCGCUAUAAUGACCUGGACUG-3 11  3 3-TGCGATATTACGGGACCTGAC-5 34139.654321 13888.000000 1.458212
10 COM6-B RNA 3-GCGATATTACTGGACCTGAC-5 5-Cy3-AACUCGCUAUAAUGACCUGGACUG-3 11  4 3-TGCGATATTACTGGACCTGAC-5 49170.962963 14300.444444 2.438422
10 COM6-B RNA 3-GCGATATTACTGGACCTGAC-5 5-Cy3-AACUCGCUAUAAUGACCUGGACUG-3 11  5 3-TGCGATATTACTAGGACCTGAC-5 35827.358025 14236.444444 1.516595
10 COM6-B RNA 3-GCGATATTACTGGACCTGAC-5 5-Cy3-AACUCGCUAUAAUGACCUGGACUG-3 11  6 3-TGCGATATTACTCGGACCTGAC-5 40637.629630 14200.888889 1.861626
10 COM6-B RNA 3-GCGATATTACTGGACCTGAC-5 5-Cy3-AACUCGCUAUAAUGACCUGGACUG-3 11  7 3-TGCGATATTACTGGGACCTGAC-5 43959.308642 14250.666667 2.084719
10 COM6-B RNA 3-GCGATATTACTGGACCTGAC-5 5-Cy3-AACUCGCUAUAAUGACCUGGACUG-3 11  8 3-TGCGATATTACTTGGACCTGAC-5 38918.320988 14115.555556 1.757123
10 COM6-B RNA 3-GCGATATTACTGGACCTGAC-5 5-Cy3-AACUCGCUAUAAUGACCUGGACUG-3 11  9 3-TGCGATATTACGGACCTGAC-5 20053.333333 14371.555556 0.395349
10 COM6-B RNA 3-GCGATATTACTGGACCTGAC-5 5-Cy3-AACUCGCUAUAAUGACCUGGACUG-3 12  1 3-TGCGATATTACTAGACCTGAC-5 25767.506173 14051.555556 0.833783
10 COM6-B RNA 3-GCGATATTACTGGACCTGAC-5 5-Cy3-AACUCGCUAUAAUGACCUGGACUG-3 12  2 3-TGCGATATTACTCGACCTGAC-5 22919.901235 13767.111111 0.664830
10 COM6-B RNA 3-GCGATATTACTGGACCTGAC-5 5-Cy3-AACUCGCUAUAAUGACCUGGACUG-3 12  3 3-TGCGATATTACTGGACCTGAC-5 54265.679012 14272.000000 2.802248
10 COM6-B RNA 3-GCGATATTACTGGACCTGAC-5 5-Cy3-AACUCGCUAUAAUGACCUGGACUG-3 12  4 3-TGCGATATTACTTGACCTGAC-5 28555.061728 14051.555556 1.032164
10 COM6-B RNA 3-GCGATATTACTGGACCTGAC-5 5-Cy3-AACUCGCUAUAAUGACCUGGACUG-3 12  5 3-TGCGATATTACTGAGACCTGAC-5 37357.037037 14229.333333 1.625354
10 COM6-B RNA 3-GCGATATTACTGGACCTGAC-5 5-Cy3-AACUCGCUAUAAUGACCUGGACUG-3 12  6 3-TGCGATATTACTGCGACCTGAC-5 38719.209877 14165.333333 1.733378
10 COM6-B RNA 3-GCGATATTACTGGACCTGAC-5 5-Cy3-AACUCGCUAUAAUGACCUGGACUG-3 12  7 3-TGCGATATTACTGGGACCTGAC-5 46743.703704 14307.555556 2.267064
10 COM6-B RNA 3-GCGATATTACTGGACCTGAC-5 5-Cy3-AACUCGCUAUAAUGACCUGGACUG-3 12  8 3-TGCGATATTACTGTGACCTGAC-5 41127.506173 14001.777778 1.937306
10 COM6-B RNA 3-GCGATATTACTGGACCTGAC-5 5-Cy3-AACUCGCUAUAAUGACCUGGACUG-3 12  9 3-TGCGATATTACTGACCTGAC-5 30208.000000 14037.333333 1.151976
10 COM6-B RNA 3-GCGATATTACTGGACCTGAC-5 5-Cy3-AACUCGCUAUAAUGACCUGGACUG-3 13  1 3-TGCGATATTACTGAACCTGAC-5 24376.888889 14115.555556 0.726952
10 COM6-B RNA 3-GCGATATTACTGGACCTGAC-5 5-Cy3-AACUCGCUAUAAUGACCUGGACUG-3 13  2 3-TGCGATATTACTGCACCTGAC-5 23077.925926 14186.666667 0.626734
10 COM6-B RNA 3-GCGATATTACTGGACCTGAC-5 5-Cy3-AACUCGCUAUAAUGACCUGGACUG-3 13  3 3-TGCGATATTACTGGACCTGAC-5 44483.950617 13902.222222 2.199773
10 COM6-B RNA 3-GCGATATTACTGGACCTGAC-5 5-Cy3-AACUCGCUAUAAUGACCUGGACUG-3 13  4 3-TGCGATATTACTGTACCTGAC-5 23972.345679 13952.000000 0.718201
10 COM6-B RNA 3-GCGATATTACTGGACCTGAC-5 5-Cy3-AACUCGCUAUAAUGACCUGGACUG-3 13  5 3-TGCGATATTACTGGAACCTGAC-5 34781.234568 14001.777778 1.484058
10 COM6-B RNA 3-GCGATATTACTGGACCTGAC-5 5-Cy3-AACUCGCUAUAAUGACCUGGACUG-3 13  6 3-TGCGATATTACTGGCACCTGAC-5 32540.444444 14357.333333 1.266469
10 COM6-B RNA 3-GCGATATTACTGGACCTGAC-5 5-Cy3-AACUCGCUAUAAUGACCUGGACUG-3 13  7 3-TGCGATATTACTGGGACCTGAC-5 40356.345679 14264.888889 1.829068
10 COM6-B RNA 3-GCGATATTACTGGACCTGAC-5 5-Cy3-AACUCGCUAUAAUGACCUGGACUG-3 13  8 3-TGCGATATTACTGGTACCTGAC-5 30859.061728 13859.555556 1.226555
10 COM6-B RNA 3-GCGATATTACTGGACCTGAC-5 5-Cy3-AACUCGCUAUAAUGACCUGGACUG-3 13  9 3-TGCGATATTACTGACCTGAC-5 25502.024691 14101.333333 0.808483
10 COM6-B RNA 3-GCGATATTACTGGACCTGAC-5 5-Cy3-AACUCGCUAUAAUGACCUGGACUG-3 14  1 3-TGCGATATTACTGGACCTGAC-5 46247.506173 14400.000000 2.211632
10 COM6-B RNA 3-GCGATATTACTGGACCTGAC-5 5-Cy3-AACUCGCUAUAAUGACCUGGACUG-3 14  2 3-TGCGATATTACTGGCCCTGAC-5 28235.851852 14158.222222 0.994308
10 COM6-B RNA 3-GCGATATTACTGGACCTGAC-5 5-Cy3-AACUCGCUAUAAUGACCUGGACUG-3 14  3 3-TGCGATATTACTGGGCCTGAC-5 31311.012346 14101.333333 1.220429
10 COM6-B RNA 3-GCGATATTACTGGACCTGAC-5 5-Cy3-AACUCGCUAUAAUGACCUGGACUG-3 14  4 3-TGCGATATTACTGGTCCTGAC-5 31898.864198 13916.444444 1.292171
10 COM6-B RNA 3-GCGATATTACTGGACCTGAC-5 5-Cy3-AACUCGCUAUAAUGACCUGGACUG-3 14  5 3-TGCGATATTACTGGAACCTGAC-5 36250.864198 14243.555556 1.545071
10 COM6-B RNA 3-GCGATATTACTGGACCTGAC-5 5-Cy3-AACUCGCUAUAAUGACCUGGACUG-3 14  6 3-TGCGATATTACTGGACCCTGAC-5 38630.716049 14058.666667 1.747822
10 COM6-B RNA 3-GCGATATTACTGGACCTGAC-5 5-Cy3-AACUCGCUAUAAUGACCUGGACUG-3 14  7 3-TGCGATATTACTGGAGCCTGAC-5 27572.148148 14058.666667 0.961221
10 COM6-B RNA 3-GCGATATTACTGGACCTGAC-5 5-Cy3-AACUCGCUAUAAUGACCUGGACUG-3 14  8 3-TGCGATATTACTGGATCCTGAC-5 30748.444444 14080.000000 1.183838
10 COM6-B RNA 3-GCGATATTACTGGACCTGAC-5 5-Cy3-AACUCGCUAUAAUGACCUGGACUG-3 14  9 3-TGCGATATTACTGGCCTGAC-5 28488.691358 14158.222222 1.012166
10 COM6-B RNA 3-GCGATATTACTGGACCTGAC-5 5-Cy3-AACUCGCUAUAAUGACCUGGACUG-3 15  1 3-TGCGATATTACTGGAACTGAC-5 27041.185185 14051.555556 0.924426
10 COM6-B RNA 3-GCGATATTACTGGACCTGAC-5 5-Cy3-AACUCGCUAUAAUGACCUGGACUG-3 15  2 3-TGCGATATTACTGGACCTGAC-5 50141.234568 14037.333333 2.571991
10 COM6-B RNA 3-GCGATATTACTGGACCTGAC-5 5-Cy3-AACUCGCUAUAAUGACCUGGACUG-3 15  3 3-TGCGATATTACTGGAGCTGAC-5 26548.148148 13916.444444 0.907682
10 COM6-B RNA 3-GCGATATTACTGGACCTGAC-5 5-Cy3-AACUCGCUAUAAUGACCUGGACUG-3 15  4 3-TGCGATATTACTGGATCTGAC-5 31753.481481 14144.000000 1.245014
10 COM6-B RNA 3-GCGATATTACTGGACCTGAC-5 5-Cy3-AACUCGCUAUAAUGACCUGGACUG-3 15  5 3-TGCGATATTACTGGACACTGAC-5 34569.481481 14108.444444 1.450269
10 COM6-B RNA 3-GCGATATTACTGGACCTGAC-5 5-Cy3-AACUCGCUAUAAUGACCUGGACUG-3 15  6 3-TGCGATATTACTGGACCCTGAC-5 42644.543210 13916.444444 2.064327
10 COM6-B RNA 3-GCGATATTACTGGACCTGAC-5 5-Cy3-AACUCGCUAUAAUGACCUGGACUG-3 15  7 3-TGCGATATTACTGGACGCTGAC-5 31244.641975 14122.666667 1.212376
10 COM6-B RNA 3-GCGATATTACTGGACCTGAC-5 5-Cy3-AACUCGCUAUAAUGACCUGGACUG-3 15  8 3-TGCGATATTACTGGACTCTGAC-5 35135.209877 14087.111111 1.494139
10 COM6-B RNA 3-GCGATATTACTGGACCTGAC-5 5-Cy3-AACUCGCUAUAAUGACCUGGACUG-3 15  9 3-TGCGATATTACTGGACTGAC-5 29648.592593 13582.222222 1.182897
10 COM6-B RNA 3-GCGATATTACTGGACCTGAC-5 5-Cy3-AACUCGCUAUAAUGACCUGGACUG-3 16  1 3-TGCGATATTACTGGACATGAC-5 33197.827160 13646.222222 1.432749
10 COM6-B RNA 3-GCGATATTACTGGACCTGAC-5 5-Cy3-AACUCGCUAUAAUGACCUGGACUG-3 16  2 3-TGCGATATTACTGGACCTGAC-5 52480.000000 14136.888889 2.712274
10 COM6-B RNA 3-GCGATATTACTGGACCTGAC-5 5-Cy3-AACUCGCUAUAAUGACCUGGACUG-3 16  3 3-TGCGATATTACTGGACGTGAC-5 29816.098765 13888.000000 1.146897
10 COM6-B RNA 3-GCGATATTACTGGACCTGAC-5 5-Cy3-AACUCGCUAUAAUGACCUGGACUG-3 16  4 3-TGCGATATTACTGGACTTGAC-5 38611.753086 13923.555556 1.773125
10 COM6-B RNA 3-GCGATATTACTGGACCTGAC-5 5-Cy3-AACUCGCUAUAAUGACCUGGACUG-3 16  5 3-TGCGATATTACTGGACCATGAC-5 38406.320988 14072.888889 1.729100
10 COM6-B RNA 3-GCGATATTACTGGACCTGAC-5 5-Cy3-AACUCGCUAUAAUGACCUGGACUG-3 16  6 3-TGCGATATTACTGGACCCTGAC-5 43978.271605 13902.222222 2.163399
10 COM6-B RNA 3-GCGATATTACTGGACCTGAC-5 5-Cy3-AACUCGCUAUAAUGACCUGGACUG-3 16  7 3-TGCGATATTACTGGACCGTGAC-5 41178.074074 13966.222222 1.948405
10 COM6-B RNA 3-GCGATATTACTGGACCTGAC-5 5-Cy3-AACUCGCUAUAAUGACCUGGACUG-3 16  8 3-TGCGATATTACTGGACCTTGAC-5 46437.135802 13767.111111 2.373049
10 COM6-B RNA 3-GCGATATTACTGGACCTGAC-5 5-Cy3-AACUCGCUAUAAUGACCUGGACUG-3 16  9 3-TGCGATATTACTGGACTGAC-5 30258.567901 13937.777778 1.170975
10 COM6-B RNA 3-GCGATATTACTGGACCTGAC-5 5-Cy3-AACUCGCUAUAAUGACCUGGACUG-3 17  1 3-TGCGATATTACTGGACCAGAC-5 28589.827160 13717.333333 1.084212
10 COM6-B RNA 3-GCGATATTACTGGACCTGAC-5 5-Cy3-AACUCGCUAUAAUGACCUGGACUG-3 17  2 3-TGCGATATTACTGGACCCGAC-5 31848.296296 13916.444444 1.288537
10 COM6-B RNA 3-GCGATATTACTGGACCTGAC-5 5-Cy3-AACUCGCUAUAAUGACCUGGACUG-3 17  3 3-TGCGATATTACTGGACCGGAC-5 35369.086420 13596.444444 1.601348
10 COM6-B RNA 3-GCGATATTACTGGACCTGAC-5 5-Cy3-AACUCGCUAUAAUGACCUGGACUG-3 17  4 3-TGCGATATTACTGGACCTGAC-5 45270.913580 14108.444444 2.208781
10 COM6-B RNA 3-GCGATATTACTGGACCTGAC-5 5-Cy3-AACUCGCUAUAAUGACCUGGACUG-3 17  5 3-TGCGATATTACTGGACCTAGAC-5 34528.395062 14008.888889 1.464749
10 COM6-B RNA 3-GCGATATTACTGGACCTGAC-5 5-Cy3-AACUCGCUAUAAUGACCUGGACUG-3 17  6 3-TGCGATATTACTGGACCTCGAC-5 36715.456790 14065.777778 1.610269
10 COM6-B RNA 3-GCGATATTACTGGACCTGAC-5 5-Cy3-AACUCGCUAUAAUGACCUGGACUG-3 17  7 3-TGCGATATTACTGGACCTGGAC-5 44073.086420 13852.444444 2.181611
10 COM6-B RNA 3-GCGATATTACTGGACCTGAC-5 5-Cy3-AACUCGCUAUAAUGACCUGGACUG-3 17  8 3-TGCGATATTACTGGACCTTGAC-5 38558.024691 13916.444444 1.770681
10 COM6-B RNA 3-GCGATATTACTGGACCTGAC-5 5-Cy3-AACUCGCUAUAAUGACCUGGACUG-3 17  9 3-TGCGATATTACTGGACCGAC-5 31260.444444 13767.111111 1.270661
10 COM6-B RNA 3-GCGATATTACTGGACCTGAC-5 5-Cy3-AACUCGCUAUAAUGACCUGGACUG-3 18  1 3-TGCGATATTACTGGACCTAAC-5 33460.148148 13824.000000 1.420439
10 COM6-B RNA 3-GCGATATTACTGGACCTGAC-5 5-Cy3-AACUCGCUAUAAUGACCUGGACUG-3 18  2 3-TGCGATATTACTGGACCTCAC-5 34755.950617 13568.000000 1.561612
10 COM6-B RNA 3-GCGATATTACTGGACCTGAC-5 5-Cy3-AACUCGCUAUAAUGACCUGGACUG-3 18  3 3-TGCGATATTACTGGACCTGAC-5 45049.679012 13973.333333 2.223975
10 COM6-B RNA 3-GCGATATTACTGGACCTGAC-5 5-Cy3-AACUCGCUAUAAUGACCUGGACUG-3 18  4 3-TGCGATATTACTGGACCTTAC-5 34866.567901 13859.555556 1.515706
10 COM6-B RNA 3-GCGATATTACTGGACCTGAC-5 5-Cy3-AACUCGCUAUAAUGACCUGGACUG-3 18  5 3-TGCGATATTACTGGACCTGAAC-5 44060.444444 13696.000000 2.217030
10 COM6-B RNA 3-GCGATATTACTGGACCTGAC-5 5-Cy3-AACUCGCUAUAAUGACCUGGACUG-3 18  6 3-TGCGATATTACTGGACCTGCAC-5 43779.160494 14080.000000 2.109315
10 COM6-B RNA 3-GCGATATTACTGGACCTGAC-5 5-Cy3-AACUCGCUAUAAUGACCUGGACUG-3 18  7 3-TGCGATATTACTGGACCTGGAC-5 43921.382716 13980.444444 2.141630
10 COM6-B RNA 3-GCGATATTACTGGACCTGAC-5 5-Cy3-AACUCGCUAUAAUGACCUGGACUG-3 18  8 3-TGCGATATTACTGGACCTGTAC-5 44234.271605 14172.444444 2.121146
10 COM6-B RNA 3-GCGATATTACTGGACCTGAC-5 5-Cy3-AACUCGCUAUAAUGACCUGGACUG-3 18  9 3-TGCGATATTACTGGACCTAC-5 34749.629630 13831.111111 1.512425
10 COM6-B RNA 3-GCGATATTACTGGACCTGAC-5 5-Cy3-AACUCGCUAUAAUGACCUGGACUG-3 19  1 3-TGCGATATTACTGGACCTGAC-5 47941.530864 13866.666667 2.457322
10 COM6-B RNA 3-GCGATATTACTGGACCTGAC-5 5-Cy3-AACUCGCUAUAAUGACCUGGACUG-3 19  2 3-TGCGATATTACTGGACCTGCC-5 43930.864198 13902.222222 2.159989
10 COM6-B RNA 3-GCGATATTACTGGACCTGAC-5 5-Cy3-AACUCGCUAUAAUGACCUGGACUG-3 19  3 3-TGCGATATTACTGGACCTGGC-5 45836.641975 13681.777778 2.350196
10 COM6-B RNA 3-GCGATATTACTGGACCTGAC-5 5-Cy3-AACUCGCUAUAAUGACCUGGACUG-3 19  4 3-TGCGATATTACTGGACCTGTC-5 46930.172840 13589.333333 2.453457
10 COM6-B RNA 3-GCGATATTACTGGACCTGAC-5 5-Cy3-AACUCGCUAUAAUGACCUGGACUG-3 19  5 3-TGCGATATTACTGGACCTGAAC-5 45782.913580 13816.888889 2.313547
10 COM6-B RNA 3-GCGATATTACTGGACCTGAC-5 5-Cy3-AACUCGCUAUAAUGACCUGGACUG-3 19  6 3-TGCGATATTACTGGACCTGACC-5 49496.493827 13944.888889 2.549436
10 COM6-B RNA 3-GCGATATTACTGGACCTGAC-5 5-Cy3-AACUCGCUAUAAUGACCUGGACUG-3 19  7 3-TGCGATATTACTGGACCTGAGC-5 46892.246914 13824.000000 2.392090
10 COM6-B RNA 3-GCGATATTACTGGACCTGAC-5 5-Cy3-AACUCGCUAUAAUGACCUGGACUG-3 19  8 3-TGCGATATTACTGGACCTGATC-5 45299.358025 13660.444444 2.316097
10 COM6-B RNA 3-GCGATATTACTGGACCTGAC-5 5-Cy3-AACUCGCUAUAAUGACCUGGACUG-3 19  9 3-TGCGATATTACTGGACCTGC-5 46187.456790 14001.777778 2.298685
10 COM6-B RNA 3-GCGATATTACTGGACCTGAC-5 5-Cy3-AACUCGCUAUAAUGACCUGGACUG-3 20  1 3-TGCGATATTACTGGACCTGAA-5 50985.086420 13539.555556 2.765640
10 COM6-B RNA 3-GCGATATTACTGGACCTGAC-5 5-Cy3-AACUCGCUAUAAUGACCUGGACUG-3 20  2 3-TGCGATATTACTGGACCTGAC-5 50732.246914 13866.666667 2.658575
10 COM6-B RNA 3-GCGATATTACTGGACCTGAC-5 5-Cy3-AACUCGCUAUAAUGACCUGGACUG-3 20  3 3-TGCGATATTACTGGACCTGAG-5 50672.197531 13852.444444 2.657997
10 COM6-B RNA 3-GCGATATTACTGGACCTGAC-5 5-Cy3-AACUCGCUAUAAUGACCUGGACUG-3 20  4 3-TGCGATATTACTGGACCTGAT-5 49717.728395 13902.222222 2.576243
10 COM6-B RNA 3-GCGATATTACTGGACCTGAC-5 5-Cy3-AACUCGCUAUAAUGACCUGGACUG-3 20  5 3-TGCGATATTACTGGACCTGACA-5 51727.802469 13731.555556 2.767075
10 COM6-B RNA 3-GCGATATTACTGGACCTGAC-5 5-Cy3-AACUCGCUAUAAUGACCUGGACUG-3 20  6 3-TGCGATATTACTGGACCTGACC-5 52976.197531 13724.444444 2.859988
10 COM6-B RNA 3-GCGATATTACTGGACCTGAC-5 5-Cy3-AACUCGCUAUAAUGACCUGGACUG-3 20  7 3-TGCGATATTACTGGACCTGACG-5 50062.222222 13681.777778 2.659044
10 COM6-B RNA 3-GCGATATTACTGGACCTGAC-5 5-Cy3-AACUCGCUAUAAUGACCUGGACUG-3 20  8 3-TGCGATATTACTGGACCTGACT-5 51661.432099 13461.333333 2.837765
10 COM6-B RNA 3-GCGATATTACTGGACCTGAC-5 5-Cy3-AACUCGCUAUAAUGACCUGGACUG-3 20  9 3-TGCGATATTACTGGACCTGA-5 48810.666667 13774.222222 2.543624

11 COM4-B RNA 3-TATTACTGGACCTGAC-5 5-Cy3-AACUCGCUAUAAUGACCUGGACUG-3  1  1 3-TAATTACTGGACCTGAC-5 29029.135802 17457.777778 0.662820
11 COM4-B RNA 3-TATTACTGGACCTGAC-5 5-Cy3-AACUCGCUAUAAUGACCUGGACUG-3  1  2 3-TCATTACTGGACCTGAC-5 29294.617284 17486.222222 0.675297
11 COM4-B RNA 3-TATTACTGGACCTGAC-5 5-Cy3-AACUCGCUAUAAUGACCUGGACUG-3  1  3 3-TGATTACTGGACCTGAC-5 31352.098765 17344.000000 0.807663
11 COM4-B RNA 3-TATTACTGGACCTGAC-5 5-Cy3-AACUCGCUAUAAUGACCUGGACUG-3  1  4 3-TTATTACTGGACCTGAC-5 29635.950617 18190.222222 0.629224
11 COM4-B RNA 3-TATTACTGGACCTGAC-5 5-Cy3-AACUCGCUAUAAUGACCUGGACUG-3  1  5 3-TTAATTACTGGACCTGAC-5 30034.172840 17863.111111 0.681352
11 COM4-B RNA 3-TATTACTGGACCTGAC-5 5-Cy3-AACUCGCUAUAAUGACCUGGACUG-3  1  6 3-TTCATTACTGGACCTGAC-5 30182.716049 18211.555556 0.657339
11 COM4-B RNA 3-TATTACTGGACCTGAC-5 5-Cy3-AACUCGCUAUAAUGACCUGGACUG-3  1  7 3-TTGATTACTGGACCTGAC-5 33447.506173 17870.222222 0.871689
11 COM4-B RNA 3-TATTACTGGACCTGAC-5 5-Cy3-AACUCGCUAUAAUGACCUGGACUG-3  1  8 3-TTTATTACTGGACCTGAC-5 32306.567901 18325.333333 0.762946
11 COM4-B RNA 3-TATTACTGGACCTGAC-5 5-Cy3-AACUCGCUAUAAUGACCUGGACUG-3  1  9 3-TATTACTGGACCTGAC-5 28532.938272 17792.000000 0.603695
11 COM4-B RNA 3-TATTACTGGACCTGAC-5 5-Cy3-AACUCGCUAUAAUGACCUGGACUG-3  2  1 3-TTATTACTGGACCTGAC-5 30960.197531 17941.333333 0.725635
11 COM4-B RNA 3-TATTACTGGACCTGAC-5 5-Cy3-AACUCGCUAUAAUGACCUGGACUG-3  2  2 3-TTCTTACTGGACCTGAC-5 28735.209877 18140.444444 0.584041
11 COM4-B RNA 3-TATTACTGGACCTGAC-5 5-Cy3-AACUCGCUAUAAUGACCUGGACUG-3  2  3 3-TTGTTACTGGACCTGAC-5 29768.691358 17948.444444 0.658567
11 COM4-B RNA 3-TATTACTGGACCTGAC-5 5-Cy3-AACUCGCUAUAAUGACCUGGACUG-3  2  4 3-TTTTTACTGGACCTGAC-5 28795.259259 18140.444444 0.587351
11 COM4-B RNA 3-TATTACTGGACCTGAC-5 5-Cy3-AACUCGCUAUAAUGACCUGGACUG-3  2  5 3-TTAATTACTGGACCTGAC-5 29901.432099 17486.222222 0.710000
11 COM4-B RNA 3-TATTACTGGACCTGAC-5 5-Cy3-AACUCGCUAUAAUGACCUGGACUG-3  2  6 3-TTACTTACTGGACCTGAC-5 30470.320988 18346.666667 0.660810
11 COM4-B RNA 3-TATTACTGGACCTGAC-5 5-Cy3-AACUCGCUAUAAUGACCUGGACUG-3  2  7 3-TTAGTTACTGGACCTGAC-5 31702.913580 18311.111111 0.731348
11 COM4-B RNA 3-TATTACTGGACCTGAC-5 5-Cy3-AACUCGCUAUAAUGACCUGGACUG-3  2  8 3-TTATTTACTGGACCTGAC-5 29221.925926 17969.777778 0.626171
11 COM4-B RNA 3-TATTACTGGACCTGAC-5 5-Cy3-AACUCGCUAUAAUGACCUGGACUG-3  2  9 3-TTTTACTGGACCTGAC-5 28678.320988 18190.222222 0.576579
11 COM4-B RNA 3-TATTACTGGACCTGAC-5 5-Cy3-AACUCGCUAUAAUGACCUGGACUG-3  3  1 3-TTAATACTGGACCTGAC-5 28062.024691 18225.777778 0.539689
11 COM4-B RNA 3-TATTACTGGACCTGAC-5 5-Cy3-AACUCGCUAUAAUGACCUGGACUG-3  3  2 3-TTACTACTGGACCTGAC-5 26813.629630 18311.111111 0.464337
11 COM4-B RNA 3-TATTACTGGACCTGAC-5 5-Cy3-AACUCGCUAUAAUGACCUGGACUG-3  3  3 3-TTAGTACTGGACCTGAC-5 27417.283951 17905.777778 0.531198
11 COM4-B RNA 3-TATTACTGGACCTGAC-5 5-Cy3-AACUCGCUAUAAUGACCUGGACUG-3  3  4 3-TTATTACTGGACCTGAC-5 33599.209877 18254.222222 0.840627
11 COM4-B RNA 3-TATTACTGGACCTGAC-5 5-Cy3-AACUCGCUAUAAUGACCUGGACUG-3  3  5 3-TTATATACTGGACCTGAC-5 28387.555556 18325.333333 0.549088
11 COM4-B RNA 3-TATTACTGGACCTGAC-5 5-Cy3-AACUCGCUAUAAUGACCUGGACUG-3  3  6 3-TTATCTACTGGACCTGAC-5 25998.222222 17948.444444 0.448494
11 COM4-B RNA 3-TATTACTGGACCTGAC-5 5-Cy3-AACUCGCUAUAAUGACCUGGACUG-3  3  7 3-TTATGTACTGGACCTGAC-5 27745.975309 18040.888889 0.537949
11 COM4-B RNA 3-TATTACTGGACCTGAC-5 5-Cy3-AACUCGCUAUAAUGACCUGGACUG-3  3  8 3-TTATTTACTGGACCTGAC-5 30116.345679 18311.111111 0.644703
11 COM4-B RNA 3-TATTACTGGACCTGAC-5 5-Cy3-AACUCGCUAUAAUGACCUGGACUG-3  3  9 3-TTATACTGGACCTGAC-5 26010.864198 17891.555556 0.453807
11 COM4-B RNA 3-TATTACTGGACCTGAC-5 5-Cy3-AACUCGCUAUAAUGACCUGGACUG-3  4  1 3-TTATAACTGGACCTGAC-5 24781.432099 18424.888889 0.344998
11 COM4-B RNA 3-TATTACTGGACCTGAC-5 5-Cy3-AACUCGCUAUAAUGACCUGGACUG-3  4  2 3-TTATCACTGGACCTGAC-5 24487.506173 18439.111111 0.328020
11 COM4-B RNA 3-TATTACTGGACCTGAC-5 5-Cy3-AACUCGCUAUAAUGACCUGGACUG-3  4  3 3-TTATGACTGGACCTGAC-5 27632.197531 18538.666667 0.490517
11 COM4-B RNA 3-TATTACTGGACCTGAC-5 5-Cy3-AACUCGCUAUAAUGACCUGGACUG-3  4  4 3-TTATTACTGGACCTGAC-5 35286.913580 18510.222222 0.906347
11 COM4-B RNA 3-TATTACTGGACCTGAC-5 5-Cy3-AACUCGCUAUAAUGACCUGGACUG-3  4  5 3-TTATTAACTGGACCTGAC-5 27275.061728 18389.333333 0.483200
11 COM4-B RNA 3-TATTACTGGACCTGAC-5 5-Cy3-AACUCGCUAUAAUGACCUGGACUG-3  4  6 3-TTATTCACTGGACCTGAC-5 25808.592593 18119.111111 0.424385
11 COM4-B RNA 3-TATTACTGGACCTGAC-5 5-Cy3-AACUCGCUAUAAUGACCUGGACUG-3  4  7 3-TTATTGACTGGACCTGAC-5 27458.370370 18304.000000 0.500130
11 COM4-B RNA 3-TATTACTGGACCTGAC-5 5-Cy3-AACUCGCUAUAAUGACCUGGACUG-3  4  8 3-TTATTTACTGGACCTGAC-5 32979.753086 18460.444444 0.786509
11 COM4-B RNA 3-TATTACTGGACCTGAC-5 5-Cy3-AACUCGCUAUAAUGACCUGGACUG-3  4  9 3-TTATACTGGACCTGAC-5 27259.259259 18033.777778 0.511567
11 COM4-B RNA 3-TATTACTGGACCTGAC-5 5-Cy3-AACUCGCUAUAAUGACCUGGACUG-3  5  1 3-TTATTACTGGACCTGAC-5 31459.555556 18474.666667 0.702848
11 COM4-B RNA 3-TATTACTGGACCTGAC-5 5-Cy3-AACUCGCUAUAAUGACCUGGACUG-3  5  2 3-TTATTCCTGGACCTGAC-5 21605.135802 18353.777778 0.177149
11 COM4-B RNA 3-TATTACTGGACCTGAC-5 5-Cy3-AACUCGCUAUAAUGACCUGGACUG-3  5  3 3-TTATTGCTGGACCTGAC-5 23311.802469 18993.777778 0.227339
11 COM4-B RNA 3-TATTACTGGACCTGAC-5 5-Cy3-AACUCGCUAUAAUGACCUGGACUG-3  5  4 3-TTATTTCTGGACCTGAC-5 23024.197531 18524.444444 0.242909
11 COM4-B RNA 3-TATTACTGGACCTGAC-5 5-Cy3-AACUCGCUAUAAUGACCUGGACUG-3  5  5 3-TTATTAACTGGACCTGAC-5 25912.888889 18759.111111 0.381350
11 COM4-B RNA 3-TATTACTGGACCTGAC-5 5-Cy3-AACUCGCUAUAAUGACCUGGACUG-3  5  6 3-TTATTACCTGGACCTGAC-5 23356.049383 18460.444444 0.265194
11 COM4-B RNA 3-TATTACTGGACCTGAC-5 5-Cy3-AACUCGCUAUAAUGACCUGGACUG-3  5  7 3-TTATTAGCTGGACCTGAC-5 22894.617284 18787.555556 0.218605
11 COM4-B RNA 3-TATTACTGGACCTGAC-5 5-Cy3-AACUCGCUAUAAUGACCUGGACUG-3  5  8 3-TTATTATCTGGACCTGAC-5 23830.123457 19043.555556 0.251348
11 COM4-B RNA 3-TATTACTGGACCTGAC-5 5-Cy3-AACUCGCUAUAAUGACCUGGACUG-3  5  9 3-TTATTCTGGACCTGAC-5 23352.888889 18823.111111 0.240650
11 COM4-B RNA 3-TATTACTGGACCTGAC-5 5-Cy3-AACUCGCUAUAAUGACCUGGACUG-3  6  1 3-TTATTAATGGACCTGAC-5 20603.259259 18581.333333 0.108815
11 COM4-B RNA 3-TATTACTGGACCTGAC-5 5-Cy3-AACUCGCUAUAAUGACCUGGACUG-3  6  2 3-TTATTACTGGACCTGAC-5 32878.617284 18496.000000 0.777607
11 COM4-B RNA 3-TATTACTGGACCTGAC-5 5-Cy3-AACUCGCUAUAAUGACCUGGACUG-3  6  3 3-TTATTAGTGGACCTGAC-5 19424.395062 18033.777778 0.077112
11 COM4-B RNA 3-TATTACTGGACCTGAC-5 5-Cy3-AACUCGCUAUAAUGACCUGGACUG-3  6  4 3-TTATTATTGGACCTGAC-5 21535.604938 18624.000000 0.156336
11 COM4-B RNA 3-TATTACTGGACCTGAC-5 5-Cy3-AACUCGCUAUAAUGACCUGGACUG-3  6  5 3-TTATTACATGGACCTGAC-5 21421.827160 18936.888889 0.131222
11 COM4-B RNA 3-TATTACTGGACCTGAC-5 5-Cy3-AACUCGCUAUAAUGACCUGGACUG-3  6  6 3-TTATTACCTGGACCTGAC-5 24541.234568 19022.222222 0.290135
11 COM4-B RNA 3-TATTACTGGACCTGAC-5 5-Cy3-AACUCGCUAUAAUGACCUGGACUG-3  6  7 3-TTATTACGTGGACCTGAC-5 21409.185185 18616.888889 0.149987
11 COM4-B RNA 3-TATTACTGGACCTGAC-5 5-Cy3-AACUCGCUAUAAUGACCUGGACUG-3  6  8 3-TTATTACTTGGACCTGAC-5 23330.765432 18453.333333 0.264312
11 COM4-B RNA 3-TATTACTGGACCTGAC-5 5-Cy3-AACUCGCUAUAAUGACCUGGACUG-3  6  9 3-TTATTATGGACCTGAC-5 21421.827160 18680.888889 0.146724
11 COM4-B RNA 3-TATTACTGGACCTGAC-5 5-Cy3-AACUCGCUAUAAUGACCUGGACUG-3  7  1 3-TTATTACAGGACCTGAC-5 19086.222222 18545.777778 0.029141
11 COM4-B RNA 3-TATTACTGGACCTGAC-5 5-Cy3-AACUCGCUAUAAUGACCUGGACUG-3  7  2 3-TTATTACCGGACCTGAC-5 19696.197531 18581.333333 0.059999
11 COM4-B RNA 3-TATTACTGGACCTGAC-5 5-Cy3-AACUCGCUAUAAUGACCUGGACUG-3  7  3 3-TTATTACGGGACCTGAC-5 20960.395062 18510.222222 0.132369
11 COM4-B RNA 3-TATTACTGGACCTGAC-5 5-Cy3-AACUCGCUAUAAUGACCUGGACUG-3  7  4 3-TTATTACTGGACCTGAC-5 36829.234568 18744.888889 0.964761
11 COM4-B RNA 3-TATTACTGGACCTGAC-5 5-Cy3-AACUCGCUAUAAUGACCUGGACUG-3  7  5 3-TTATTACTAGGACCTGAC-5 21605.135802 18510.222222 0.167200
11 COM4-B RNA 3-TATTACTGGACCTGAC-5 5-Cy3-AACUCGCUAUAAUGACCUGGACUG-3  7  6 3-TTATTACTCGGACCTGAC-5 24070.320988 18631.111111 0.291942
11 COM4-B RNA 3-TATTACTGGACCTGAC-5 5-Cy3-AACUCGCUAUAAUGACCUGGACUG-3  7  7 3-TTATTACTGGGACCTGAC-5 26586.074074 18631.111111 0.426972
11 COM4-B RNA 3-TATTACTGGACCTGAC-5 5-Cy3-AACUCGCUAUAAUGACCUGGACUG-3  7  8 3-TTATTACTTGGACCTGAC-5 24184.098765 18538.666667 0.304522
11 COM4-B RNA 3-TATTACTGGACCTGAC-5 5-Cy3-AACUCGCUAUAAUGACCUGGACUG-3  7  9 3-TTATTACGGACCTGAC-5 19206.320988 18880.000000 0.017284
11 COM4-B RNA 3-TATTACTGGACCTGAC-5 5-Cy3-AACUCGCUAUAAUGACCUGGACUG-3  8  1 3-TTATTACTAGACCTGAC-5 19016.691358 18638.222222 0.020306
11 COM4-B RNA 3-TATTACTGGACCTGAC-5 5-Cy3-AACUCGCUAUAAUGACCUGGACUG-3  8  2 3-TTATTACTCGACCTGAC-5 18887.111111 18510.222222 0.020361
11 COM4-B RNA 3-TATTACTGGACCTGAC-5 5-Cy3-AACUCGCUAUAAUGACCUGGACUG-3  8  3 3-TTATTACTGGACCTGAC-5 36114.962963 18567.111111 0.945104
11 COM4-B RNA 3-TATTACTGGACCTGAC-5 5-Cy3-AACUCGCUAUAAUGACCUGGACUG-3  8  4 3-TTATTACTTGACCTGAC-5 19531.851852 18695.111111 0.044757
11 COM4-B RNA 3-TATTACTGGACCTGAC-5 5-Cy3-AACUCGCUAUAAUGACCUGGACUG-3  8  5 3-TTATTACTGAGACCTGAC-5 22625.975309 18531.555556 0.220943
11 COM4-B RNA 3-TATTACTGGACCTGAC-5 5-Cy3-AACUCGCUAUAAUGACCUGGACUG-3  8  6 3-TTATTACTGCGACCTGAC-5 24642.370370 18488.888889 0.332821
11 COM4-B RNA 3-TATTACTGGACCTGAC-5 5-Cy3-AACUCGCUAUAAUGACCUGGACUG-3  8  7 3-TTATTACTGGGACCTGAC-5 27616.395062 18744.888889 0.473276
11 COM4-B RNA 3-TATTACTGGACCTGAC-5 5-Cy3-AACUCGCUAUAAUGACCUGGACUG-3  8  8 3-TTATTACTGTGACCTGAC-5 24888.888889 18567.111111 0.340483
11 COM4-B RNA 3-TATTACTGGACCTGAC-5 5-Cy3-AACUCGCUAUAAUGACCUGGACUG-3  8  9 3-TTATTACTGACCTGAC-5 19070.419753 18673.777778 0.021241
11 COM4-B RNA 3-TATTACTGGACCTGAC-5 5-Cy3-AACUCGCUAUAAUGACCUGGACUG-3  9  1 3-TTATTACTGAACCTGAC-5 19696.197531 19128.888889 0.029657
11 COM4-B RNA 3-TATTACTGGACCTGAC-5 5-Cy3-AACUCGCUAUAAUGACCUGGACUG-3  9  2 3-TTATTACTGCACCTGAC-5 20315.654321 19271.111111 0.054203
11 COM4-B RNA 3-TATTACTGGACCTGAC-5 5-Cy3-AACUCGCUAUAAUGACCUGGACUG-3  9  3 3-TTATTACTGGACCTGAC-5 33539.160494 19086.222222 0.757245
11 COM4-B RNA 3-TATTACTGGACCTGAC-5 5-Cy3-AACUCGCUAUAAUGACCUGGACUG-3  9  4 3-TTATTACTGTACCTGAC-5 19585.580247 19207.111111 0.019705
11 COM4-B RNA 3-TATTACTGGACCTGAC-5 5-Cy3-AACUCGCUAUAAUGACCUGGACUG-3  9  5 3-TTATTACTGGAACCTGAC-5 23021.037037 18958.222222 0.214304
11 COM4-B RNA 3-TATTACTGGACCTGAC-5 5-Cy3-AACUCGCUAUAAUGACCUGGACUG-3  9  6 3-TTATTACTGGCACCTGAC-5 21033.086420 19235.555556 0.093448
11 COM4-B RNA 3-TATTACTGGACCTGAC-5 5-Cy3-AACUCGCUAUAAUGACCUGGACUG-3  9  7 3-TTATTACTGGGACCTGAC-5 25701.135802 18816.000000 0.365919
11 COM4-B RNA 3-TATTACTGGACCTGAC-5 5-Cy3-AACUCGCUAUAAUGACCUGGACUG-3  9  8 3-TTATTACTGGTACCTGAC-5 22253.037037 19171.555556 0.160732
11 COM4-B RNA 3-TATTACTGGACCTGAC-5 5-Cy3-AACUCGCUAUAAUGACCUGGACUG-3  9  9 3-TTATTACTGACCTGAC-5 19528.691358 19256.888889 0.014115
11 COM4-B RNA 3-TATTACTGGACCTGAC-5 5-Cy3-AACUCGCUAUAAUGACCUGGACUG-3 10  1 3-TTATTACTGGACCTGAC-5 35138.370370 19114.666667 0.838294
11 COM4-B RNA 3-TATTACTGGACCTGAC-5 5-Cy3-AACUCGCUAUAAUGACCUGGACUG-3 10  2 3-TTATTACTGGCCCTGAC-5 20306.172840 19143.111111 0.060756
11 COM4-B RNA 3-TATTACTGGACCTGAC-5 5-Cy3-AACUCGCUAUAAUGACCUGGACUG-3 10  3 3-TTATTACTGGGCCTGAC-5 22104.493827 19043.555556 0.160734
11 COM4-B RNA 3-TATTACTGGACCTGAC-5 5-Cy3-AACUCGCUAUAAUGACCUGGACUG-3 10  4 3-TTATTACTGGTCCTGAC-5 22126.617284 19050.666667 0.161462
11 COM4-B RNA 3-TATTACTGGACCTGAC-5 5-Cy3-AACUCGCUAUAAUGACCUGGACUG-3 10  5 3-TTATTACTGGAACCTGAC-5 23381.333333 19328.000000 0.209713
11 COM4-B RNA 3-TATTACTGGACCTGAC-5 5-Cy3-AACUCGCUAUAAUGACCUGGACUG-3 10  6 3-TTATTACTGGACCCTGAC-5 24278.913580 18915.555556 0.283542
11 COM4-B RNA 3-TATTACTGGACCTGAC-5 5-Cy3-AACUCGCUAUAAUGACCUGGACUG-3 10  7 3-TTATTACTGGAGCCTGAC-5 21643.061728 18837.333333 0.148945
11 COM4-B RNA 3-TATTACTGGACCTGAC-5 5-Cy3-AACUCGCUAUAAUGACCUGGACUG-3 10  8 3-TTATTACTGGATCCTGAC-5 21074.172840 18944.000000 0.112446
11 COM4-B RNA 3-TATTACTGGACCTGAC-5 5-Cy3-AACUCGCUAUAAUGACCUGGACUG-3 10  9 3-TTATTACTGGCCTGAC-5 21225.876543 19128.888889 0.109624
11 COM4-B RNA 3-TATTACTGGACCTGAC-5 5-Cy3-AACUCGCUAUAAUGACCUGGACUG-3 11  1 3-TTATTACTGGAACTGAC-5 19386.469136 18737.777778 0.034619
11 COM4-B RNA 3-TATTACTGGACCTGAC-5 5-Cy3-AACUCGCUAUAAUGACCUGGACUG-3 11  2 3-TTATTACTGGACCTGAC-5 36538.469136 18673.777778 0.956673
11 COM4-B RNA 3-TATTACTGGACCTGAC-5 5-Cy3-AACUCGCUAUAAUGACCUGGACUG-3 11  3 3-TTATTACTGGAGCTGAC-5 20284.049383 18944.000000 0.070737
11 COM4-B RNA 3-TATTACTGGACCTGAC-5 5-Cy3-AACUCGCUAUAAUGACCUGGACUG-3 11  4 3-TTATTACTGGATCTGAC-5 20960.395062 18638.222222 0.124592
11 COM4-B RNA 3-TATTACTGGACCTGAC-5 5-Cy3-AACUCGCUAUAAUGACCUGGACUG-3 11  5 3-TTATTACTGGACACTGAC-5 22799.802469 18588.444444 0.226558
11 COM4-B RNA 3-TATTACTGGACCTGAC-5 5-Cy3-AACUCGCUAUAAUGACCUGGACUG-3 11  6 3-TTATTACTGGACCCTGAC-5 24667.654321 18595.555556 0.326535
11 COM4-B RNA 3-TATTACTGGACCTGAC-5 5-Cy3-AACUCGCUAUAAUGACCUGGACUG-3 11  7 3-TTATTACTGGACGCTGAC-5 21816.888889 18595.555556 0.173231
11 COM4-B RNA 3-TATTACTGGACCTGAC-5 5-Cy3-AACUCGCUAUAAUGACCUGGACUG-3 11  8 3-TTATTACTGGACTCTGAC-5 22053.925926 18858.666667 0.169432
11 COM4-B RNA 3-TATTACTGGACCTGAC-5 5-Cy3-AACUCGCUAUAAUGACCUGGACUG-3 11  9 3-TTATTACTGGACTGAC-5 19579.259259 18887.111111 0.036647
11 COM4-B RNA 3-TATTACTGGACCTGAC-5 5-Cy3-AACUCGCUAUAAUGACCUGGACUG-3 12  1 3-TTATTACTGGACATGAC-5 22031.802469 18645.333333 0.181626
11 COM4-B RNA 3-TATTACTGGACCTGAC-5 5-Cy3-AACUCGCUAUAAUGACCUGGACUG-3 12  2 3-TTATTACTGGACCTGAC-5 38027.061728 18481.777778 1.057543
11 COM4-B RNA 3-TATTACTGGACCTGAC-5 5-Cy3-AACUCGCUAUAAUGACCUGGACUG-3 12  3 3-TTATTACTGGACGTGAC-5 19847.901235 18254.222222 0.087305
11 COM4-B RNA 3-TATTACTGGACCTGAC-5 5-Cy3-AACUCGCUAUAAUGACCUGGACUG-3 12  4 3-TTATTACTGGACTTGAC-5 23460.345679 18744.888889 0.251560
11 COM4-B RNA 3-TATTACTGGACCTGAC-5 5-Cy3-AACUCGCUAUAAUGACCUGGACUG-3 12  5 3-TTATTACTGGACCATGAC-5 22050.765432 18517.333333 0.190818
11 COM4-B RNA 3-TATTACTGGACCTGAC-5 5-Cy3-AACUCGCUAUAAUGACCUGGACUG-3 12  6 3-TTATTACTGGACCCTGAC-5 25650.567901 18908.444444 0.356567
11 COM4-B RNA 3-TATTACTGGACCTGAC-5 5-Cy3-AACUCGCUAUAAUGACCUGGACUG-3 12  7 3-TTATTACTGGACCGTGAC-5 25375.604938 18382.222222 0.380443
11 COM4-B RNA 3-TATTACTGGACCTGAC-5 5-Cy3-AACUCGCUAUAAUGACCUGGACUG-3 12  8 3-TTATTACTGGACCTTGAC-5 27597.432099 18545.777778 0.488071
11 COM4-B RNA 3-TATTACTGGACCTGAC-5 5-Cy3-AACUCGCUAUAAUGACCUGGACUG-3 12  9 3-TTATTACTGGACTGAC-5 19528.691358 18453.333333 0.058274
11 COM4-B RNA 3-TATTACTGGACCTGAC-5 5-Cy3-AACUCGCUAUAAUGACCUGGACUG-3 13  1 3-TTATTACTGGACCAGAC-5 20170.271605 18936.888889 0.065131
11 COM4-B RNA 3-TATTACTGGACCTGAC-5 5-Cy3-AACUCGCUAUAAUGACCUGGACUG-3 13  2 3-TTATTACTGGACCCGAC-5 21507.160494 19036.444444 0.129789
11 COM4-B RNA 3-TATTACTGGACCTGAC-5 5-Cy3-AACUCGCUAUAAUGACCUGGACUG-3 13  3 3-TTATTACTGGACCGGAC-5 22881.975309 19072.000000 0.199768
11 COM4-B RNA 3-TATTACTGGACCTGAC-5 5-Cy3-AACUCGCUAUAAUGACCUGGACUG-3 13  4 3-TTATTACTGGACCTGAC-5 33419.061728 19072.000000 0.752258
11 COM4-B RNA 3-TATTACTGGACCTGAC-5 5-Cy3-AACUCGCUAUAAUGACCUGGACUG-3 13  5 3-TTATTACTGGACCTAGAC-5 23596.246914 19185.777778 0.229882
11 COM4-B RNA 3-TATTACTGGACCTGAC-5 5-Cy3-AACUCGCUAUAAUGACCUGGACUG-3 13  6 3-TTATTACTGGACCTCGAC-5 25590.518519 19249.777778 0.329393
11 COM4-B RNA 3-TATTACTGGACCTGAC-5 5-Cy3-AACUCGCUAUAAUGACCUGGACUG-3 13  7 3-TTATTACTGGACCTGGAC-5 32195.950617 19015.111111 0.693177
11 COM4-B RNA 3-TATTACTGGACCTGAC-5 5-Cy3-AACUCGCUAUAAUGACCUGGACUG-3 13  8 3-TTATTACTGGACCTTGAC-5 25167.012346 19107.555556 0.317124
11 COM4-B RNA 3-TATTACTGGACCTGAC-5 5-Cy3-AACUCGCUAUAAUGACCUGGACUG-3 13  9 3-TTATTACTGGACCGAC-5 21178.469136 18972.444444 0.116275
11 COM4-B RNA 3-TATTACTGGACCTGAC-5 5-Cy3-AACUCGCUAUAAUGACCUGGACUG-3 14  1 3-TTATTACTGGACCTAAC-5 21955.950617 18844.444444 0.165115
11 COM4-B RNA 3-TATTACTGGACCTGAC-5 5-Cy3-AACUCGCUAUAAUGACCUGGACUG-3 14  2 3-TTATTACTGGACCTCAC-5 22663.901235 19086.222222 0.187448
11 COM4-B RNA 3-TATTACTGGACCTGAC-5 5-Cy3-AACUCGCUAUAAUGACCUGGACUG-3 14  3 3-TTATTACTGGACCTGAC-5 36535.308642 19015.111111 0.921383
11 COM4-B RNA 3-TATTACTGGACCTGAC-5 5-Cy3-AACUCGCUAUAAUGACCUGGACUG-3 14  4 3-TTATTACTGGACCTTAC-5 22493.234568 18780.444444 0.197694
11 COM4-B RNA 3-TATTACTGGACCTGAC-5 5-Cy3-AACUCGCUAUAAUGACCUGGACUG-3 14  5 3-TTATTACTGGACCTGAAC-5 33956.345679 18922.666667 0.794480
11 COM4-B RNA 3-TATTACTGGACCTGAC-5 5-Cy3-AACUCGCUAUAAUGACCUGGACUG-3 14  6 3-TTATTACTGGACCTGCAC-5 31222.518519 18858.666667 0.655606
11 COM4-B RNA 3-TATTACTGGACCTGAC-5 5-Cy3-AACUCGCUAUAAUGACCUGGACUG-3 14  7 3-TTATTACTGGACCTGGAC-5 32834.370370 19079.111111 0.720959
11 COM4-B RNA 3-TATTACTGGACCTGAC-5 5-Cy3-AACUCGCUAUAAUGACCUGGACUG-3 14  8 3-TTATTACTGGACCTGTAC-5 32047.407407 19121.777778 0.675964
11 COM4-B RNA 3-TATTACTGGACCTGAC-5 5-Cy3-AACUCGCUAUAAUGACCUGGACUG-3 14  9 3-TTATTACTGGACCTAC-5 21658.864198 18816.000000 0.151088
11 COM4-B RNA 3-TATTACTGGACCTGAC-5 5-Cy3-AACUCGCUAUAAUGACCUGGACUG-3 15  1 3-TTATTACTGGACCTGAC-5 38188.246914 18652.444444 1.047359
11 COM4-B RNA 3-TATTACTGGACCTGAC-5 5-Cy3-AACUCGCUAUAAUGACCUGGACUG-3 15  2 3-TTATTACTGGACCTGCC-5 30609.382716 18894.222222 0.620039
11 COM4-B RNA 3-TATTACTGGACCTGAC-5 5-Cy3-AACUCGCUAUAAUGACCUGGACUG-3 15  3 3-TTATTACTGGACCTGGC-5 32385.580247 18887.111111 0.714692
11 COM4-B RNA 3-TATTACTGGACCTGAC-5 5-Cy3-AACUCGCUAUAAUGACCUGGACUG-3 15  4 3-TTATTACTGGACCTGTC-5 31778.765432 18588.444444 0.709598
11 COM4-B RNA 3-TATTACTGGACCTGAC-5 5-Cy3-AACUCGCUAUAAUGACCUGGACUG-3 15  5 3-TTATTACTGGACCTGAAC-5 35252.148148 18709.333333 0.884201
11 COM4-B RNA 3-TATTACTGGACCTGAC-5 5-Cy3-AACUCGCUAUAAUGACCUGGACUG-3 15  6 3-TTATTACTGGACCTGACC-5 38181.925926 18680.888889 1.043903
11 COM4-B RNA 3-TATTACTGGACCTGAC-5 5-Cy3-AACUCGCUAUAAUGACCUGGACUG-3 15  7 3-TTATTACTGGACCTGAGC-5 36377.283951 18801.777778 0.934779
11 COM4-B RNA 3-TATTACTGGACCTGAC-5 5-Cy3-AACUCGCUAUAAUGACCUGGACUG-3 15  8 3-TTATTACTGGACCTGATC-5 34089.086420 18645.333333 0.828291
11 COM4-B RNA 3-TATTACTGGACCTGAC-5 5-Cy3-AACUCGCUAUAAUGACCUGGACUG-3 15  9 3-TTATTACTGGACCTGC-5 31589.135802 18659.555556 0.692920
11 COM4-B RNA 3-TATTACTGGACCTGAC-5 5-Cy3-AACUCGCUAUAAUGACCUGGACUG-3 16  1 3-TTATTACTGGACCTGAA-5 36731.259259 18517.333333 0.983615
11 COM4-B RNA 3-TATTACTGGACCTGAC-5 5-Cy3-AACUCGCUAUAAUGACCUGGACUG-3 16  2 3-TTATTACTGGACCTGAC-5 38526.419753 18588.444444 1.072601
11 COM4-B RNA 3-TATTACTGGACCTGAC-5 5-Cy3-AACUCGCUAUAAUGACCUGGACUG-3 16  3 3-TTATTACTGGACCTGAG-5 35517.629630 18467.555556 0.923245
11 COM4-B RNA 3-TATTACTGGACCTGAC-5 5-Cy3-AACUCGCUAUAAUGACCUGGACUG-3 16  4 3-TTATTACTGGACCTGAT-5 36096.000000 18588.444444 0.941852
11 COM4-B RNA 3-TATTACTGGACCTGAC-5 5-Cy3-AACUCGCUAUAAUGACCUGGACUG-3 16  5 3-TTATTACTGGACCTGACA-5 39809.580247 18588.444444 1.141631
11 COM4-B RNA 3-TATTACTGGACCTGAC-5 5-Cy3-AACUCGCUAUAAUGACCUGGACUG-3 16  6 3-TTATTACTGGACCTGACC-5 38785.580247 18496.000000 1.096971
11 COM4-B RNA 3-TATTACTGGACCTGAC-5 5-Cy3-AACUCGCUAUAAUGACCUGGACUG-3 16  7 3-TTATTACTGGACCTGACG-5 39322.864198 18360.888889 1.141665
11 COM4-B RNA 3-TATTACTGGACCTGAC-5 5-Cy3-AACUCGCUAUAAUGACCUGGACUG-3 16  8 3-TTATTACTGGACCTGACT-5 38795.061728 18730.666667 1.071206
11 COM4-B RNA 3-TATTACTGGACCTGAC-5 5-Cy3-AACUCGCUAUAAUGACCUGGACUG-3 16  9 3-TTATTACTGGACCTGA-5 36750.222222 18396.444444 0.997681

12 COM5-B RNA 3-TTGAGCGATATTACTGGACC-5 5-Cy3-AACUCGCUAUAAUGACCUGGACUG-3  1  1 3-TATGAGCGATATTACTGGACC-5 42388.543210 13297.777778 2.187641
12 COM5-B RNA 3-TTGAGCGATATTACTGGACC-5 5-Cy3-AACUCGCUAUAAUGACCUGGACUG-3  1  2 3-TCTGAGCGATATTACTGGACC-5 39954.962963 13240.888889 2.017544
12 COM5-B RNA 3-TTGAGCGATATTACTGGACC-5 5-Cy3-AACUCGCUAUAAUGACCUGGACUG-3  1  3 3-TGTGAGCGATATTACTGGACC-5 43836.049383 13290.666667 2.298258
12 COM5-B RNA 3-TTGAGCGATATTACTGGACC-5 5-Cy3-AACUCGCUAUAAUGACCUGGACUG-3  1  4 3-TTTGAGCGATATTACTGGACC-5 46648.888889 13752.888889 2.391934
12 COM5-B RNA 3-TTGAGCGATATTACTGGACC-5 5-Cy3-AACUCGCUAUAAUGACCUGGACUG-3  1  5 3-TTATGAGCGATATTACTGGACC-5 40046.617284 13781.333333 1.905859
12 COM5-B RNA 3-TTGAGCGATATTACTGGACC-5 5-Cy3-AACUCGCUAUAAUGACCUGGACUG-3  1  6 3-TTCTGAGCGATATTACTGGACC-5 36092.839506 13603.555556 1.653192
12 COM5-B RNA 3-TTGAGCGATATTACTGGACC-5 5-Cy3-AACUCGCUAUAAUGACCUGGACUG-3  1  7 3-TTGTGAGCGATATTACTGGACC-5 41927.111111 13731.555556 2.053340
12 COM5-B RNA 3-TTGAGCGATATTACTGGACC-5 5-Cy3-AACUCGCUAUAAUGACCUGGACUG-3  1  8 3-TTTTGAGCGATATTACTGGACC-5 40700.839506 13098.666667 2.107251
12 COM5-B RNA 3-TTGAGCGATATTACTGGACC-5 5-Cy3-AACUCGCUAUAAUGACCUGGACUG-3  1  9 3-TTGAGCGATATTACTGGACC-5 49316.345679 13816.888889 2.569280
12 COM5-B RNA 3-TTGAGCGATATTACTGGACC-5 5-Cy3-AACUCGCUAUAAUGACCUGGACUG-3  2  1 3-TTAGAGCGATATTACTGGACC-5 40131.950617 13838.222222 1.900080
12 COM5-B RNA 3-TTGAGCGATATTACTGGACC-5 5-Cy3-AACUCGCUAUAAUGACCUGGACUG-3  2  2 3-TTCGAGCGATATTACTGGACC-5 35602.962963 13909.333333 1.559646
12 COM5-B RNA 3-TTGAGCGATATTACTGGACC-5 5-Cy3-AACUCGCUAUAAUGACCUGGACUG-3  2  3 3-TTGGAGCGATATTACTGGACC-5 45545.876543 13482.666667 2.378106
12 COM5-B RNA 3-TTGAGCGATATTACTGGACC-5 5-Cy3-AACUCGCUAUAAUGACCUGGACUG-3  2  4 3-TTTGAGCGATATTACTGGACC-5 48684.246914 13767.111111 2.536272
12 COM5-B RNA 3-TTGAGCGATATTACTGGACC-5 5-Cy3-AACUCGCUAUAAUGACCUGGACUG-3  2  5 3-TTTAGAGCGATATTACTGGACC-5 37284.345679 13511.111111 1.759532
12 COM5-B RNA 3-TTGAGCGATATTACTGGACC-5 5-Cy3-AACUCGCUAUAAUGACCUGGACUG-3  2  6 3-TTTCGAGCGATATTACTGGACC-5 34645.333333 13440.000000 1.577778
12 COM5-B RNA 3-TTGAGCGATATTACTGGACC-5 5-Cy3-AACUCGCUAUAAUGACCUGGACUG-3  2  7 3-TTTGGAGCGATATTACTGGACC-5 41686.913580 13361.777778 2.119863
12 COM5-B RNA 3-TTGAGCGATATTACTGGACC-5 5-Cy3-AACUCGCUAUAAUGACCUGGACUG-3  2  8 3-TTTTGAGCGATATTACTGGACC-5 40508.049383 13987.555556 1.896006
12 COM5-B RNA 3-TTGAGCGATATTACTGGACC-5 5-Cy3-AACUCGCUAUAAUGACCUGGACUG-3  2  9 3-TTGAGCGATATTACTGGACC-5 47859.358025 13482.666667 2.549695
12 COM5-B RNA 3-TTGAGCGATATTACTGGACC-5 5-Cy3-AACUCGCUAUAAUGACCUGGACUG-3  3  1 3-TTTAAGCGATATTACTGGACC-5 34430.419753 13795.555556 1.495762
12 COM5-B RNA 3-TTGAGCGATATTACTGGACC-5 5-Cy3-AACUCGCUAUAAUGACCUGGACUG-3  3  2 3-TTTCAGCGATATTACTGGACC-5 33643.456790 13333.333333 1.523259
12 COM5-B RNA 3-TTGAGCGATATTACTGGACC-5 5-Cy3-AACUCGCUAUAAUGACCUGGACUG-3  3  3 3-TTTGAGCGATATTACTGGACC-5 48633.679012 13731.555556 2.541746
12 COM5-B RNA 3-TTGAGCGATATTACTGGACC-5 5-Cy3-AACUCGCUAUAAUGACCUGGACUG-3  3  4 3-TTTTAGCGATATTACTGGACC-5 33839.407407 13674.666667 1.474606
12 COM5-B RNA 3-TTGAGCGATATTACTGGACC-5 5-Cy3-AACUCGCUAUAAUGACCUGGACUG-3  3  5 3-TTTGAAGCGATATTACTGGACC-5 38927.802469 13546.666667 1.873607
12 COM5-B RNA 3-TTGAGCGATATTACTGGACC-5 5-Cy3-AACUCGCUAUAAUGACCUGGACUG-3  3  6 3-TTTGCAGCGATATTACTGGACC-5 35919.012346 13276.444444 1.705469
12 COM5-B RNA 3-TTGAGCGATATTACTGGACC-5 5-Cy3-AACUCGCUAUAAUGACCUGGACUG-3  3  7 3-TTTGGAGCGATATTACTGGACC-5 43548.444444 13681.777778 2.182952
12 COM5-B RNA 3-TTGAGCGATATTACTGGACC-5 5-Cy3-AACUCGCUAUAAUGACCUGGACUG-3  3  8 3-TTTGTAGCGATATTACTGGACC-5 38820.345679 13603.555556 1.853691
12 COM5-B RNA 3-TTGAGCGATATTACTGGACC-5 5-Cy3-AACUCGCUAUAAUGACCUGGACUG-3  3  9 3-TTTAGCGATATTACTGGACC-5 33359.012346 13667.555556 1.440745
12 COM5-B RNA 3-TTGAGCGATATTACTGGACC-5 5-Cy3-AACUCGCUAUAAUGACCUGGACUG-3  4  1 3-TTTGAGCGATATTACTGGACC-5 54360.493827 13802.666667 2.938405
12 COM5-B RNA 3-TTGAGCGATATTACTGGACC-5 5-Cy3-AACUCGCUAUAAUGACCUGGACUG-3  4  2 3-TTTGCGCGATATTACTGGACC-5 33864.691358 13738.666667 1.464918
12 COM5-B RNA 3-TTGAGCGATATTACTGGACC-5 5-Cy3-AACUCGCUAUAAUGACCUGGACUG-3  4  3 3-TTTGGGCGATATTACTGGACC-5 35122.567901 13966.222222 1.514822
12 COM5-B RNA 3-TTGAGCGATATTACTGGACC-5 5-Cy3-AACUCGCUAUAAUGACCUGGACUG-3  4  4 3-TTTGTGCGATATTACTGGACC-5 37521.382716 13610.666667 1.756763
12 COM5-B RNA 3-TTGAGCGATATTACTGGACC-5 5-Cy3-AACUCGCUAUAAUGACCUGGACUG-3  4  5 3-TTTGAAGCGATATTACTGGACC-5 42119.901235 13994.666667 2.009711
12 COM5-B RNA 3-TTGAGCGATATTACTGGACC-5 5-Cy3-AACUCGCUAUAAUGACCUGGACUG-3  4  6 3-TTTGACGCGATATTACTGGACC-5 39484.049383 13703.111111 1.881393
12 COM5-B RNA 3-TTGAGCGATATTACTGGACC-5 5-Cy3-AACUCGCUAUAAUGACCUGGACUG-3  4  7 3-TTTGAGGCGATATTACTGGACC-5 45179.259259 13688.888889 2.300433
12 COM5-B RNA 3-TTGAGCGATATTACTGGACC-5 5-Cy3-AACUCGCUAUAAUGACCUGGACUG-3  4  8 3-TTTGATGCGATATTACTGGACC-5 38896.197531 13802.666667 1.818020
12 COM5-B RNA 3-TTGAGCGATATTACTGGACC-5 5-Cy3-AACUCGCUAUAAUGACCUGGACUG-3  4  9 3-TTTGGCGATATTACTGGACC-5 39800.098765 13809.777778 1.882023
12 COM5-B RNA 3-TTGAGCGATATTACTGGACC-5 5-Cy3-AACUCGCUAUAAUGACCUGGACUG-3  5  1 3-TTTGAACGATATTACTGGACC-5 32306.567901 14314.666667 1.256886
12 COM5-B RNA 3-TTGAGCGATATTACTGGACC-5 5-Cy3-AACUCGCUAUAAUGACCUGGACUG-3  5  2 3-TTTGACCGATATTACTGGACC-5 33460.148148 14179.555556 1.359746
12 COM5-B RNA 3-TTGAGCGATATTACTGGACC-5 5-Cy3-AACUCGCUAUAAUGACCUGGACUG-3  5  3 3-TTTGAGCGATATTACTGGACC-5 48203.851852 13930.666667 2.460269
12 COM5-B RNA 3-TTGAGCGATATTACTGGACC-5 5-Cy3-AACUCGCUAUAAUGACCUGGACUG-3  5  4 3-TTTGATCGATATTACTGGACC-5 29528.493827 13952.000000 1.116434
12 COM5-B RNA 3-TTGAGCGATATTACTGGACC-5 5-Cy3-AACUCGCUAUAAUGACCUGGACUG-3  5  5 3-TTTGAGACGATATTACTGGACC-5 35151.012346 13838.222222 1.540139
12 COM5-B RNA 3-TTGAGCGATATTACTGGACC-5 5-Cy3-AACUCGCUAUAAUGACCUGGACUG-3  5  6 3-TTTGAGCCGATATTACTGGACC-5 36254.024691 13710.222222 1.644306
12 COM5-B RNA 3-TTGAGCGATATTACTGGACC-5 5-Cy3-AACUCGCUAUAAUGACCUGGACUG-3  5  7 3-TTTGAGGCGATATTACTGGACC-5 37236.938272 14016.000000 1.656745
12 COM5-B RNA 3-TTGAGCGATATTACTGGACC-5 5-Cy3-AACUCGCUAUAAUGACCUGGACUG-3  5  8 3-TTTGAGTCGATATTACTGGACC-5 37183.209877 14250.666667 1.609226
12 COM5-B RNA 3-TTGAGCGATATTACTGGACC-5 5-Cy3-AACUCGCUAUAAUGACCUGGACUG-3  5  9 3-TTTGACGATATTACTGGACC-5 30644.148148 14023.111111 1.185260
12 COM5-B RNA 3-TTGAGCGATATTACTGGACC-5 5-Cy3-AACUCGCUAUAAUGACCUGGACUG-3  6  1 3-TTTGAGAGATATTACTGGACC-5 32372.938272 14058.666667 1.302703
12 COM5-B RNA 3-TTGAGCGATATTACTGGACC-5 5-Cy3-AACUCGCUAUAAUGACCUGGACUG-3  6  2 3-TTTGAGCGATATTACTGGACC-5 48589.432099 14051.555556 2.457940
12 COM5-B RNA 3-TTGAGCGATATTACTGGACC-5 5-Cy3-AACUCGCUAUAAUGACCUGGACUG-3  6  3 3-TTTGAGGGATATTACTGGACC-5 31636.543210 13980.444444 1.262914
12 COM5-B RNA 3-TTGAGCGATATTACTGGACC-5 5-Cy3-AACUCGCUAUAAUGACCUGGACUG-3  6  4 3-TTTGAGTGATATTACTGGACC-5 33750.913580 14136.888889 1.387436
12 COM5-B RNA 3-TTGAGCGATATTACTGGACC-5 5-Cy3-AACUCGCUAUAAUGACCUGGACUG-3  6  5 3-TTTGAGCAGATATTACTGGACC-5 33106.172840 14407.111111 1.297905
12 COM5-B RNA 3-TTGAGCGATATTACTGGACC-5 5-Cy3-AACUCGCUAUAAUGACCUGGACUG-3  6  6 3-TTTGAGCCGATATTACTGGACC-5 37673.086420 14080.000000 1.675645
12 COM5-B RNA 3-TTGAGCGATATTACTGGACC-5 5-Cy3-AACUCGCUAUAAUGACCUGGACUG-3  6  7 3-TTTGAGCGGATATTACTGGACC-5 42110.419753 14442.666667 1.915696
12 COM5-B RNA 3-TTGAGCGATATTACTGGACC-5 5-Cy3-AACUCGCUAUAAUGACCUGGACUG-3  6  8 3-TTTGAGCTGATATTACTGGACC-5 37312.790123 14584.888889 1.558318
12 COM5-B RNA 3-TTGAGCGATATTACTGGACC-5 5-Cy3-AACUCGCUAUAAUGACCUGGACUG-3  6  9 3-TTTGAGGATATTACTGGACC-5 33558.123457 14307.555556 1.345483
12 COM5-B RNA 3-TTGAGCGATATTACTGGACC-5 5-Cy3-AACUCGCUAUAAUGACCUGGACUG-3  7  1 3-TTTGAGCAATATTACTGGACC-5 31238.320988 14236.444444 1.194250
12 COM5-B RNA 3-TTGAGCGATATTACTGGACC-5 5-Cy3-AACUCGCUAUAAUGACCUGGACUG-3  7  2 3-TTTGAGCCATATTACTGGACC-5 29863.506173 14158.222222 1.109269
12 COM5-B RNA 3-TTGAGCGATATTACTGGACC-5 5-Cy3-AACUCGCUAUAAUGACCUGGACUG-3  7  3 3-TTTGAGCGATATTACTGGACC-5 50947.160494 14065.777778 2.622065
12 COM5-B RNA 3-TTGAGCGATATTACTGGACC-5 5-Cy3-AACUCGCUAUAAUGACCUGGACUG-3  7  4 3-TTTGAGCTATATTACTGGACC-5 31949.432099 14414.222222 1.216521
12 COM5-B RNA 3-TTGAGCGATATTACTGGACC-5 5-Cy3-AACUCGCUAUAAUGACCUGGACUG-3  7  5 3-TTTGAGCGAATATTACTGGACC-5 42796.246914 14058.666667 2.044118
12 COM5-B RNA 3-TTGAGCGATATTACTGGACC-5 5-Cy3-AACUCGCUAUAAUGACCUGGACUG-3  7  6 3-TTTGAGCGCATATTACTGGACC-5 40274.172840 14293.333333 1.817689
12 COM5-B RNA 3-TTGAGCGATATTACTGGACC-5 5-Cy3-AACUCGCUAUAAUGACCUGGACUG-3  7  7 3-TTTGAGCGGATATTACTGGACC-5 44999.111111 13987.555556 2.217082
12 COM5-B RNA 3-TTGAGCGATATTACTGGACC-5 5-Cy3-AACUCGCUAUAAUGACCUGGACUG-3  7  8 3-TTTGAGCGTATATTACTGGACC-5 43248.197531 14364.444444 2.010781
12 COM5-B RNA 3-TTGAGCGATATTACTGGACC-5 5-Cy3-AACUCGCUAUAAUGACCUGGACUG-3  7  9 3-TTTGAGCATATTACTGGACC-5 33801.481481 14385.777778 1.349646
12 COM5-B RNA 3-TTGAGCGATATTACTGGACC-5 5-Cy3-AACUCGCUAUAAUGACCUGGACUG-3  8  1 3-TTTGAGCGATATTACTGGACC-5 54155.061728 14080.000000 2.846240
12 COM5-B RNA 3-TTGAGCGATATTACTGGACC-5 5-Cy3-AACUCGCUAUAAUGACCUGGACUG-3  8  2 3-TTTGAGCGCTATTACTGGACC-5 34907.654321 13930.666667 1.505814
12 COM5-B RNA 3-TTGAGCGATATTACTGGACC-5 5-Cy3-AACUCGCUAUAAUGACCUGGACUG-3  8  3 3-TTTGAGCGGTATTACTGGACC-5 43361.975309 13966.222222 2.104775
12 COM5-B RNA 3-TTGAGCGATATTACTGGACC-5 5-Cy3-AACUCGCUAUAAUGACCUGGACUG-3  8  4 3-TTTGAGCGTTATTACTGGACC-5 39992.888889 13831.111111 1.891517
12 COM5-B RNA 3-TTGAGCGATATTACTGGACC-5 5-Cy3-AACUCGCUAUAAUGACCUGGACUG-3  8  5 3-TTTGAGCGAATATTACTGGACC-5 48055.308642 14001.777778 2.432086
12 COM5-B RNA 3-TTGAGCGATATTACTGGACC-5 5-Cy3-AACUCGCUAUAAUGACCUGGACUG-3  8  6 3-TTTGAGCGACTATTACTGGACC-5 45770.271605 14286.222222 2.203805
12 COM5-B RNA 3-TTGAGCGATATTACTGGACC-5 5-Cy3-AACUCGCUAUAAUGACCUGGACUG-3  8  7 3-TTTGAGCGAGTATTACTGGACC-5 39765.333333 14222.222222 1.796000
12 COM5-B RNA 3-TTGAGCGATATTACTGGACC-5 5-Cy3-AACUCGCUAUAAUGACCUGGACUG-3  8  8 3-TTTGAGCGATTATTACTGGACC-5 48681.086420 14200.888889 2.428031
12 COM5-B RNA 3-TTGAGCGATATTACTGGACC-5 5-Cy3-AACUCGCUAUAAUGACCUGGACUG-3  8  9 3-TTTGAGCGTATTACTGGACC-5 41604.740741 13980.444444 1.975924
12 COM5-B RNA 3-TTGAGCGATATTACTGGACC-5 5-Cy3-AACUCGCUAUAAUGACCUGGACUG-3  9  1 3-TTTGAGCGAAATTACTGGACC-5 38630.716049 14577.777778 1.649973
12 COM5-B RNA 3-TTGAGCGATATTACTGGACC-5 5-Cy3-AACUCGCUAUAAUGACCUGGACUG-3  9  2 3-TTTGAGCGACATTACTGGACC-5 37521.382716 14641.777778 1.562625
12 COM5-B RNA 3-TTGAGCGATATTACTGGACC-5 5-Cy3-AACUCGCUAUAAUGACCUGGACUG-3  9  3 3-TTTGAGCGAGATTACTGGACC-5 38102.913580 14762.666667 1.581032
12 COM5-B RNA 3-TTGAGCGATATTACTGGACC-5 5-Cy3-AACUCGCUAUAAUGACCUGGACUG-3  9  4 3-TTTGAGCGATATTACTGGACC-5 51256.888889 14663.111111 2.495635
12 COM5-B RNA 3-TTGAGCGATATTACTGGACC-5 5-Cy3-AACUCGCUAUAAUGACCUGGACUG-3  9  5 3-TTTGAGCGATAATTACTGGACC-5 47584.395062 14691.555556 2.238894
12 COM5-B RNA 3-TTGAGCGATATTACTGGACC-5 5-Cy3-AACUCGCUAUAAUGACCUGGACUG-3  9  6 3-TTTGAGCGATCATTACTGGACC-5 39787.456790 14762.666667 1.695140
12 COM5-B RNA 3-TTGAGCGATATTACTGGACC-5 5-Cy3-AACUCGCUAUAAUGACCUGGACUG-3  9  7 3-TTTGAGCGATGATTACTGGACC-5 41298.172840 14741.333333 1.801522
12 COM5-B RNA 3-TTGAGCGATATTACTGGACC-5 5-Cy3-AACUCGCUAUAAUGACCUGGACUG-3  9  8 3-TTTGAGCGATTATTACTGGACC-5 44777.876543 14563.555556 2.074653
12 COM5-B RNA 3-TTGAGCGATATTACTGGACC-5 5-Cy3-AACUCGCUAUAAUGACCUGGACUG-3  9  9 3-TTTGAGCGAATTACTGGACC-5 41020.049383 14727.111111 1.785343
12 COM5-B RNA 3-TTGAGCGATATTACTGGACC-5 5-Cy3-AACUCGCUAUAAUGACCUGGACUG-3 10  1 3-TTTGAGCGATATTACTGGACC-5 53026.765432 14549.333333 2.644618
12 COM5-B RNA 3-TTGAGCGATATTACTGGACC-5 5-Cy3-AACUCGCUAUAAUGACCUGGACUG-3 10  2 3-TTTGAGCGATCTTACTGGACC-5 35919.012346 14663.111111 1.449617
12 COM5-B RNA 3-TTGAGCGATATTACTGGACC-5 5-Cy3-AACUCGCUAUAAUGACCUGGACUG-3 10  3 3-TTTGAGCGATGTTACTGGACC-5 40201.481481 14840.888889 1.708832
12 COM5-B RNA 3-TTGAGCGATATTACTGGACC-5 5-Cy3-AACUCGCUAUAAUGACCUGGACUG-3 10  4 3-TTTGAGCGATTTTACTGGACC-5 43864.493827 14648.888889 1.994391
12 COM5-B RNA 3-TTGAGCGATATTACTGGACC-5 5-Cy3-AACUCGCUAUAAUGACCUGGACUG-3 10  5 3-TTTGAGCGATAATTACTGGACC-5 45305.679012 14727.111111 2.076345
12 COM5-B RNA 3-TTGAGCGATATTACTGGACC-5 5-Cy3-AACUCGCUAUAAUGACCUGGACUG-3 10  6 3-TTTGAGCGATACTTACTGGACC-5 41958.716049 14549.333333 1.883893
12 COM5-B RNA 3-TTGAGCGATATTACTGGACC-5 5-Cy3-AACUCGCUAUAAUGACCUGGACUG-3 10  7 3-TTTGAGCGATAGTTACTGGACC-5 42353.777778 14606.222222 1.899708
12 COM5-B RNA 3-TTGAGCGATATTACTGGACC-5 5-Cy3-AACUCGCUAUAAUGACCUGGACUG-3 10  8 3-TTTGAGCGATATTTACTGGACC-5 45833.481481 14791.111111 2.098718
12 COM5-B RNA 3-TTGAGCGATATTACTGGACC-5 5-Cy3-AACUCGCUAUAAUGACCUGGACUG-3 10  9 3-TTTGAGCGATTTACTGGACC-5 41746.962963 14890.666667 1.803566
12 COM5-B RNA 3-TTGAGCGATATTACTGGACC-5 5-Cy3-AACUCGCUAUAAUGACCUGGACUG-3 11  1 3-TTTGAGCGATAATACTGGACC-5 40255.209877 14314.666667 1.812165
12 COM5-B RNA 3-TTGAGCGATATTACTGGACC-5 5-Cy3-AACUCGCUAUAAUGACCUGGACUG-3 11  2 3-TTTGAGCGATACTACTGGACC-5 37906.962963 14570.666667 1.601594
12 COM5-B RNA 3-TTGAGCGATATTACTGGACC-5 5-Cy3-AACUCGCUAUAAUGACCUGGACUG-3 11  3 3-TTTGAGCGATAGTACTGGACC-5 34768.592593 14485.333333 1.400262
12 COM5-B RNA 3-TTGAGCGATATTACTGGACC-5 5-Cy3-AACUCGCUAUAAUGACCUGGACUG-3 11  4 3-TTTGAGCGATATTACTGGACC-5 53342.814815 14606.222222 2.652061
12 COM5-B RNA 3-TTGAGCGATATTACTGGACC-5 5-Cy3-AACUCGCUAUAAUGACCUGGACUG-3 11  5 3-TTTGAGCGATATATACTGGACC-5 44648.296296 14456.888889 2.088375
12 COM5-B RNA 3-TTGAGCGATATTACTGGACC-5 5-Cy3-AACUCGCUAUAAUGACCUGGACUG-3 11  6 3-TTTGAGCGATATCTACTGGACC-5 42126.222222 14542.222222 1.896822
12 COM5-B RNA 3-TTGAGCGATATTACTGGACC-5 5-Cy3-AACUCGCUAUAAUGACCUGGACUG-3 11  7 3-TTTGAGCGATATGTACTGGACC-5 43260.839506 14449.777778 1.993876
12 COM5-B RNA 3-TTGAGCGATATTACTGGACC-5 5-Cy3-AACUCGCUAUAAUGACCUGGACUG-3 11  8 3-TTTGAGCGATATTTACTGGACC-5 50887.111111 14478.222222 2.514735
12 COM5-B RNA 3-TTGAGCGATATTACTGGACC-5 5-Cy3-AACUCGCUAUAAUGACCUGGACUG-3 11  9 3-TTTGAGCGATATACTGGACC-5 40978.962963 14620.444444 1.802853
12 COM5-B RNA 3-TTGAGCGATATTACTGGACC-5 5-Cy3-AACUCGCUAUAAUGACCUGGACUG-3 12  1 3-TTTGAGCGATATAACTGGACC-5 40707.160494 14122.666667 1.882399
12 COM5-B RNA 3-TTGAGCGATATTACTGGACC-5 5-Cy3-AACUCGCUAUAAUGACCUGGACUG-3 12  2 3-TTTGAGCGATATCACTGGACC-5 35628.246914 14321.777778 1.487697
12 COM5-B RNA 3-TTGAGCGATATTACTGGACC-5 5-Cy3-AACUCGCUAUAAUGACCUGGACUG-3 12  3 3-TTTGAGCGATATGACTGGACC-5 42913.185185 14392.888889 1.981555
12 COM5-B RNA 3-TTGAGCGATATTACTGGACC-5 5-Cy3-AACUCGCUAUAAUGACCUGGACUG-3 12  4 3-TTTGAGCGATATTACTGGACC-5 57309.234568 14293.333333 3.009508
12 COM5-B RNA 3-TTGAGCGATATTACTGGACC-5 5-Cy3-AACUCGCUAUAAUGACCUGGACUG-3 12  5 3-TTTGAGCGATATTAACTGGACC-5 46743.703704 14307.555556 2.267064
12 COM5-B RNA 3-TTGAGCGATATTACTGGACC-5 5-Cy3-AACUCGCUAUAAUGACCUGGACUG-3 12  6 3-TTTGAGCGATATTCACTGGACC-5 44572.444444 13987.555556 2.186579
12 COM5-B RNA 3-TTGAGCGATATTACTGGACC-5 5-Cy3-AACUCGCUAUAAUGACCUGGACUG-3 12  7 3-TTTGAGCGATATTGACTGGACC-5 47540.148148 14101.333333 2.371323
12 COM5-B RNA 3-TTGAGCGATATTACTGGACC-5 5-Cy3-AACUCGCUAUAAUGACCUGGACUG-3 12  8 3-TTTGAGCGATATTTACTGGACC-5 52249.283951 14293.333333 2.655500
12 COM5-B RNA 3-TTGAGCGATATTACTGGACC-5 5-Cy3-AACUCGCUAUAAUGACCUGGACUG-3 12  9 3-TTTGAGCGATATACTGGACC-5 43766.518519 14478.222222 2.022921
12 COM5-B RNA 3-TTGAGCGATATTACTGGACC-5 5-Cy3-AACUCGCUAUAAUGACCUGGACUG-3 13  1 3-TTTGAGCGATATTACTGGACC-5 55706.864198 14663.111111 2.799116
12 COM5-B RNA 3-TTGAGCGATATTACTGGACC-5 5-Cy3-AACUCGCUAUAAUGACCUGGACUG-3 13  2 3-TTTGAGCGATATTCCTGGACC-5 36370.962963 14741.333333 1.467278
12 COM5-B RNA 3-TTGAGCGATATTACTGGACC-5 5-Cy3-AACUCGCUAUAAUGACCUGGACUG-3 13  3 3-TTTGAGCGATATTGCTGGACC-5 37281.185185 14784.000000 1.521725
12 COM5-B RNA 3-TTGAGCGATATTACTGGACC-5 5-Cy3-AACUCGCUAUAAUGACCUGGACUG-3 13  4 3-TTTGAGCGATATTTCTGGACC-5 40046.617284 14755.555556 1.714003
12 COM5-B RNA 3-TTGAGCGATATTACTGGACC-5 5-Cy3-AACUCGCUAUAAUGACCUGGACUG-3 13  5 3-TTTGAGCGATATTAACTGGACC-5 46702.617284 14776.888889 2.160518
12 COM5-B RNA 3-TTGAGCGATATTACTGGACC-5 5-Cy3-AACUCGCUAUAAUGACCUGGACUG-3 13  6 3-TTTGAGCGATATTACCTGGACC-5 48289.185185 14599.111111 2.307680
12 COM5-B RNA 3-TTGAGCGATATTACTGGACC-5 5-Cy3-AACUCGCUAUAAUGACCUGGACUG-3 13  7 3-TTTGAGCGATATTAGCTGGACC-5 38219.851852 14912.000000 1.563027
12 COM5-B RNA 3-TTGAGCGATATTACTGGACC-5 5-Cy3-AACUCGCUAUAAUGACCUGGACUG-3 13  8 3-TTTGAGCGATATTATCTGGACC-5 41825.975309 14883.555556 1.810214
12 COM5-B RNA 3-TTGAGCGATATTACTGGACC-5 5-Cy3-AACUCGCUAUAAUGACCUGGACUG-3 13  9 3-TTTGAGCGATATTCTGGACC-5 38064.987654 14983.111111 1.540526
12 COM5-B RNA 3-TTGAGCGATATTACTGGACC-5 5-Cy3-AACUCGCUAUAAUGACCUGGACUG-3 14  1 3-TTTGAGCGATATTAATGGACC-5 33438.024691 14848.000000 1.252022
12 COM5-B RNA 3-TTGAGCGATATTACTGGACC-5 5-Cy3-AACUCGCUAUAAUGACCUGGACUG-3 14  2 3-TTTGAGCGATATTACTGGACC-5 55931.259259 14599.111111 2.831141
12 COM5-B RNA 3-TTGAGCGATATTACTGGACC-5 5-Cy3-AACUCGCUAUAAUGACCUGGACUG-3 14  3 3-TTTGAGCGATATTAGTGGACC-5 27382.518519 14819.555556 0.847729
12 COM5-B RNA 3-TTGAGCGATATTACTGGACC-5 5-Cy3-AACUCGCUAUAAUGACCUGGACUG-3 14  4 3-TTTGAGCGATATTATTGGACC-5 37644.641975 14741.333333 1.553680
12 COM5-B RNA 3-TTGAGCGATATTACTGGACC-5 5-Cy3-AACUCGCUAUAAUGACCUGGACUG-3 14  5 3-TTTGAGCGATATTACATGGACC-5 39597.827160 14904.888889 1.656701
12 COM5-B RNA 3-TTGAGCGATATTACTGGACC-5 5-Cy3-AACUCGCUAUAAUGACCUGGACUG-3 14  6 3-TTTGAGCGATATTACCTGGACC-5 47805.629630 14627.555556 2.268190
12 COM5-B RNA 3-TTGAGCGATATTACTGGACC-5 5-Cy3-AACUCGCUAUAAUGACCUGGACUG-3 14  7 3-TTTGAGCGATATTACGTGGACC-5 38532.740741 14528.000000 1.652309
12 COM5-B RNA 3-TTGAGCGATATTACTGGACC-5 5-Cy3-AACUCGCUAUAAUGACCUGGACUG-3 14  8 3-TTTGAGCGATATTACTTGGACC-5 46541.432099 14691.555556 2.167904
12 COM5-B RNA 3-TTGAGCGATATTACTGGACC-5 5-Cy3-AACUCGCUAUAAUGACCUGGACUG-3 14  9 3-TTTGAGCGATATTATGGACC-5 31525.925926 14748.444444 1.137576
12 COM5-B RNA 3-TTGAGCGATATTACTGGACC-5 5-Cy3-AACUCGCUAUAAUGACCUGGACUG-3 15  1 3-TTTGAGCGATATTACAGGACC-5 32572.049383 14577.777778 1.234363
12 COM5-B RNA 3-TTGAGCGATATTACTGGACC-5 5-Cy3-AACUCGCUAUAAUGACCUGGACUG-3 15  2 3-TTTGAGCGATATTACCGGACC-5 32372.938272 14577.777778 1.220705
12 COM5-B RNA 3-TTGAGCGATATTACTGGACC-5 5-Cy3-AACUCGCUAUAAUGACCUGGACUG-3 15  3 3-TTTGAGCGATATTACGGGACC-5 38083.950617 14627.555556 1.603576
12 COM5-B RNA 3-TTGAGCGATATTACTGGACC-5 5-Cy3-AACUCGCUAUAAUGACCUGGACUG-3 15  4 3-TTTGAGCGATATTACTGGACC-5 57884.444444 14144.000000 3.092509
12 COM5-B RNA 3-TTGAGCGATATTACTGGACC-5 5-Cy3-AACUCGCUAUAAUGACCUGGACUG-3 15  5 3-TTTGAGCGATATTACTAGGACC-5 39509.333333 14819.555556 1.666027
12 COM5-B RNA 3-TTGAGCGATATTACTGGACC-5 5-Cy3-AACUCGCUAUAAUGACCUGGACUG-3 15  6 3-TTTGAGCGATATTACTCGGACC-5 44199.506173 14407.111111 2.067895
12 COM5-B RNA 3-TTGAGCGATATTACTGGACC-5 5-Cy3-AACUCGCUAUAAUGACCUGGACUG-3 15  7 3-TTTGAGCGATATTACTGGGACC-5 55305.481481 14584.888889 2.791971
12 COM5-B RNA 3-TTGAGCGATATTACTGGACC-5 5-Cy3-AACUCGCUAUAAUGACCUGGACUG-3 15  8 3-TTTGAGCGATATTACTTGGACC-5 48485.135802 14435.555556 2.358730
12 COM5-B RNA 3-TTGAGCGATATTACTGGACC-5 5-Cy3-AACUCGCUAUAAUGACCUGGACUG-3 15  9 3-TTTGAGCGATATTACGGACC-5 28058.864198 14812.444444 0.894276
12 COM5-B RNA 3-TTGAGCGATATTACTGGACC-5 5-Cy3-AACUCGCUAUAAUGACCUGGACUG-3 16  1 3-TTTGAGCGATATTACTAGACC-5 26946.370370 14172.444444 0.901321
12 COM5-B RNA 3-TTGAGCGATATTACTGGACC-5 5-Cy3-AACUCGCUAUAAUGACCUGGACUG-3 16  2 3-TTTGAGCGATATTACTCGACC-5 23924.938272 13973.333333 0.712185
12 COM5-B RNA 3-TTGAGCGATATTACTGGACC-5 5-Cy3-AACUCGCUAUAAUGACCUGGACUG-3 16  3 3-TTTGAGCGATATTACTGGACC-5 57742.222222 14186.666667 3.070175
12 COM5-B RNA 3-TTGAGCGATATTACTGGACC-5 5-Cy3-AACUCGCUAUAAUGACCUGGACUG-3 16  4 3-TTTGAGCGATATTACTTGACC-5 31813.530864 14243.555556 1.233539
12 COM5-B RNA 3-TTGAGCGATATTACTGGACC-5 5-Cy3-AACUCGCUAUAAUGACCUGGACUG-3 16  5 3-TTTGAGCGATATTACTGAGACC-5 40754.567901 14343.111111 1.841404
12 COM5-B RNA 3-TTGAGCGATATTACTGGACC-5 5-Cy3-AACUCGCUAUAAUGACCUGGACUG-3 16  6 3-TTTGAGCGATATTACTGCGACC-5 40643.950617 14435.555556 1.815545
12 COM5-B RNA 3-TTGAGCGATATTACTGGACC-5 5-Cy3-AACUCGCUAUAAUGACCUGGACUG-3 16  7 3-TTTGAGCGATATTACTGGGACC-5 56345.283951 14236.444444 2.957820
12 COM5-B RNA 3-TTGAGCGATATTACTGGACC-5 5-Cy3-AACUCGCUAUAAUGACCUGGACUG-3 16  8 3-TTTGAGCGATATTACTGTGACC-5 45694.419753 14186.666667 2.220941
12 COM5-B RNA 3-TTGAGCGATATTACTGGACC-5 5-Cy3-AACUCGCUAUAAUGACCUGGACUG-3 16  9 3-TTTGAGCGATATTACTGACC-5 31595.456790 14200.888889 1.224893
12 COM5-B RNA 3-TTGAGCGATATTACTGGACC-5 5-Cy3-AACUCGCUAUAAUGACCUGGACUG-3 17  1 3-TTTGAGCGATATTACTGAACC-5 30735.802469 14620.444444 1.102248
12 COM5-B RNA 3-TTGAGCGATATTACTGGACC-5 5-Cy3-AACUCGCUAUAAUGACCUGGACUG-3 17  2 3-TTTGAGCGATATTACTGCACC-5 32391.901235 14919.111111 1.171168
12 COM5-B RNA 3-TTGAGCGATATTACTGGACC-5 5-Cy3-AACUCGCUAUAAUGACCUGGACUG-3 17  3 3-TTTGAGCGATATTACTGGACC-5 58835.753086 14926.222222 2.941771
12 COM5-B RNA 3-TTGAGCGATATTACTGGACC-5 5-Cy3-AACUCGCUAUAAUGACCUGGACUG-3 17  4 3-TTTGAGCGATATTACTGTACC-5 29923.555556 14464.000000 1.068830
12 COM5-B RNA 3-TTGAGCGATATTACTGGACC-5 5-Cy3-AACUCGCUAUAAUGACCUGGACUG-3 17  5 3-TTTGAGCGATATTACTGGAACC-5 46825.876543 14648.888889 2.196548
12 COM5-B RNA 3-TTGAGCGATATTACTGGACC-5 5-Cy3-AACUCGCUAUAAUGACCUGGACUG-3 17  6 3-TTTGAGCGATATTACTGGCACC-5 45109.728395 14570.666667 2.095928
12 COM5-B RNA 3-TTGAGCGATATTACTGGACC-5 5-Cy3-AACUCGCUAUAAUGACCUGGACUG-3 17  7 3-TTTGAGCGATATTACTGGGACC-5 54752.395062 14769.777778 2.707056
12 COM5-B RNA 3-TTGAGCGATATTACTGGACC-5 5-Cy3-AACUCGCUAUAAUGACCUGGACUG-3 17  8 3-TTTGAGCGATATTACTGGTACC-5 45428.938272 14798.222222 2.069892
12 COM5-B RNA 3-TTGAGCGATATTACTGGACC-5 5-Cy3-AACUCGCUAUAAUGACCUGGACUG-3 17  9 3-TTTGAGCGATATTACTGACC-5 31276.246914 14791.111111 1.114530
12 COM5-B RNA 3-TTGAGCGATATTACTGGACC-5 5-Cy3-AACUCGCUAUAAUGACCUGGACUG-3 18  1 3-TTTGAGCGATATTACTGGACC-5 58412.246914 14556.444444 3.012810
12 COM5-B RNA 3-TTGAGCGATATTACTGGACC-5 5-Cy3-AACUCGCUAUAAUGACCUGGACUG-3 18  2 3-TTTGAGCGATATTACTGGCCC-5 40479.604938 14506.666667 1.790414
12 COM5-B RNA 3-TTGAGCGATATTACTGGACC-5 5-Cy3-AACUCGCUAUAAUGACCUGGACUG-3 18  3 3-TTTGAGCGATATTACTGGGCC-5 46699.456790 14549.333333 2.209732
12 COM5-B RNA 3-TTGAGCGATATTACTGGACC-5 5-Cy3-AACUCGCUAUAAUGACCUGGACUG-3 18  4 3-TTTGAGCGATATTACTGGTCC-5 43757.037037 14833.777778 1.949824
12 COM5-B RNA 3-TTGAGCGATATTACTGGACC-5 5-Cy3-AACUCGCUAUAAUGACCUGGACUG-3 18  5 3-TTTGAGCGATATTACTGGAACC-5 46459.259259 14293.333333 2.250415
12 COM5-B RNA 3-TTGAGCGATATTACTGGACC-5 5-Cy3-AACUCGCUAUAAUGACCUGGACUG-3 18  6 3-TTTGAGCGATATTACTGGACCC-5 58051.950617 14314.666667 3.055418
12 COM5-B RNA 3-TTGAGCGATATTACTGGACC-5 5-Cy3-AACUCGCUAUAAUGACCUGGACUG-3 18  7 3-TTTGAGCGATATTACTGGAGCC-5 41276.049383 14577.777778 1.831436
12 COM5-B RNA 3-TTGAGCGATATTACTGGACC-5 5-Cy3-AACUCGCUAUAAUGACCUGGACUG-3 18  8 3-TTTGAGCGATATTACTGGATCC-5 44875.851852 14840.888889 2.023798
12 COM5-B RNA 3-TTGAGCGATATTACTGGACC-5 5-Cy3-AACUCGCUAUAAUGACCUGGACUG-3 18  9 3-TTTGAGCGATATTACTGGCC-5 39348.148148 14677.333333 1.680879
12 COM5-B RNA 3-TTGAGCGATATTACTGGACC-5 5-Cy3-AACUCGCUAUAAUGACCUGGACUG-3 19  1 3-TTTGAGCGATATTACTGGAAC-5 40814.617284 14072.888889 1.900230
12 COM5-B RNA 3-TTGAGCGATATTACTGGACC-5 5-Cy3-AACUCGCUAUAAUGACCUGGACUG-3 19  2 3-TTTGAGCGATATTACTGGACC-5 57584.197531 14727.111111 2.910081
12 COM5-B RNA 3-TTGAGCGATATTACTGGACC-5 5-Cy3-AACUCGCUAUAAUGACCUGGACUG-3 19  3 3-TTTGAGCGATATTACTGGAGC-5 39790.617284 14193.777778 1.803385
12 COM5-B RNA 3-TTGAGCGATATTACTGGACC-5 5-Cy3-AACUCGCUAUAAUGACCUGGACUG-3 19  4 3-TTTGAGCGATATTACTGGATC-5 42625.580247 14257.777778 1.989637
12 COM5-B RNA 3-TTGAGCGATATTACTGGACC-5 5-Cy3-AACUCGCUAUAAUGACCUGGACUG-3 19  5 3-TTTGAGCGATATTACTGGACAC-5 47322.074074 14641.777778 2.231990
12 COM5-B RNA 3-TTGAGCGATATTACTGGACC-5 5-Cy3-AACUCGCUAUAAUGACCUGGACUG-3 19  6 3-TTTGAGCGATATTACTGGACCC-5 58462.814815 14442.666667 3.047924
12 COM5-B RNA 3-TTGAGCGATATTACTGGACC-5 5-Cy3-AACUCGCUAUAAUGACCUGGACUG-3 19  7 3-TTTGAGCGATATTACTGGACGC-5 45368.888889 14456.888889 2.138219
12 COM5-B RNA 3-TTGAGCGATATTACTGGACC-5 5-Cy3-AACUCGCUAUAAUGACCUGGACUG-3 19  8 3-TTTGAGCGATATTACTGGACTC-5 48207.012346 14193.777778 2.396348
12 COM5-B RNA 3-TTGAGCGATATTACTGGACC-5 5-Cy3-AACUCGCUAUAAUGACCUGGACUG-3 19  9 3-TTTGAGCGATATTACTGGAC-5 48851.753086 14435.555556 2.384127
12 COM5-B RNA 3-TTGAGCGATATTACTGGACC-5 5-Cy3-AACUCGCUAUAAUGACCUGGACUG-3 20  1 3-TTTGAGCGATATTACTGGACA-5 45934.617284 14464.000000 2.175789
12 COM5-B RNA 3-TTGAGCGATATTACTGGACC-5 5-Cy3-AACUCGCUAUAAUGACCUGGACUG-3 20  2 3-TTTGAGCGATATTACTGGACC-5 57653.728395 14094.222222 3.090593
12 COM5-B RNA 3-TTGAGCGATATTACTGGACC-5 5-Cy3-AACUCGCUAUAAUGACCUGGACUG-3 20  3 3-TTTGAGCGATATTACTGGACG-5 43994.074074 14008.888889 2.140440
12 COM5-B RNA 3-TTGAGCGATATTACTGGACC-5 5-Cy3-AACUCGCUAUAAUGACCUGGACUG-3 20  4 3-TTTGAGCGATATTACTGGACT-5 45498.469136 14186.666667 2.207129
12 COM5-B RNA 3-TTGAGCGATATTACTGGACC-5 5-Cy3-AACUCGCUAUAAUGACCUGGACUG-3 20  5 3-TTTGAGCGATATTACTGGACCA-5 56626.567901 13802.666667 3.102582
12 COM5-B RNA 3-TTGAGCGATATTACTGGACC-5 5-Cy3-AACUCGCUAUAAUGACCUGGACUG-3 20  6 3-TTTGAGCGATATTACTGGACCC-5 58206.814815 14101.333333 3.127753
12 COM5-B RNA 3-TTGAGCGATATTACTGGACC-5 5-Cy3-AACUCGCUAUAAUGACCUGGACUG-3 20  7 3-TTTGAGCGATATTACTGGACCG-5 55308.641975 14158.222222 2.906468
12 COM5-B RNA 3-TTGAGCGATATTACTGGACC-5 5-Cy3-AACUCGCUAUAAUGACCUGGACUG-3 20  8 3-TTTGAGCGATATTACTGGACCT-5 57745.382716 13873.777778 3.162196
12 COM5-B RNA 3-TTGAGCGATATTACTGGACC-5 5-Cy3-AACUCGCUAUAAUGACCUGGACUG-3 20  9 3-TTTGAGCGATATTACTGGAC-5 48128.000000 14094.222222 2.414733

13 COM1-A DNA 3-TTGAGCGATATTACTG-5 5-Cy3-AACTCGCTATAATGACCTGGACTG-3  1  1 3-TATGAGCGATATTACTG-5 29778.172840 18204.444444 0.635764
13 COM1-A DNA 3-TTGAGCGATATTACTG-5 5-Cy3-AACTCGCTATAATGACCTGGACTG-3  1  2 3-TCTGAGCGATATTACTG-5 28510.814815 18816.000000 0.515243
13 COM1-A DNA 3-TTGAGCGATATTACTG-5 5-Cy3-AACTCGCTATAATGACCTGGACTG-3  1  3 3-TGTGAGCGATATTACTG-5 33251.555556 18880.000000 0.761205
13 COM1-A DNA 3-TTGAGCGATATTACTG-5 5-Cy3-AACTCGCTATAATGACCTGGACTG-3  1  4 3-TTTGAGCGATATTACTG-5 31911.506173 18460.444444 0.728642
13 COM1-A DNA 3-TTGAGCGATATTACTG-5 5-Cy3-AACTCGCTATAATGACCTGGACTG-3  1  5 3-TTATGAGCGATATTACTG-5 27012.740741 18232.888889 0.481539
13 COM1-A DNA 3-TTGAGCGATATTACTG-5 5-Cy3-AACTCGCTATAATGACCTGGACTG-3  1  6 3-TTCTGAGCGATATTACTG-5 25729.580247 18232.888889 0.411163
13 COM1-A DNA 3-TTGAGCGATATTACTG-5 5-Cy3-AACTCGCTATAATGACCTGGACTG-3  1  7 3-TTGTGAGCGATATTACTG-5 30451.358025 18531.555556 0.643217
13 COM1-A DNA 3-TTGAGCGATATTACTG-5 5-Cy3-AACTCGCTATAATGACCTGGACTG-3  1  8 3-TTTTGAGCGATATTACTG-5 29139.753086 18929.777778 0.539361
13 COM1-A DNA 3-TTGAGCGATATTACTG-5 5-Cy3-AACTCGCTATAATGACCTGGACTG-3  1  9 3-TTGAGCGATATTACTG-5 32793.283951 18609.777778 0.762153
13 COM1-A DNA 3-TTGAGCGATATTACTG-5 5-Cy3-AACTCGCTATAATGACCTGGACTG-3  2  1 3-TTAGAGCGATATTACTG-5 26614.518519 18908.444444 0.407547
13 COM1-A DNA 3-TTGAGCGATATTACTG-5 5-Cy3-AACTCGCTATAATGACCTGGACTG-3  2  2 3-TTCGAGCGATATTACTG-5 23612.049383 18467.555556 0.278569
13 COM1-A DNA 3-TTGAGCGATATTACTG-5 5-Cy3-AACTCGCTATAATGACCTGGACTG-3  2  3 3-TTGGAGCGATATTACTG-5 29098.666667 18304.000000 0.589744
13 COM1-A DNA 3-TTGAGCGATATTACTG-5 5-Cy3-AACTCGCTATAATGACCTGGACTG-3  2  4 3-TTTGAGCGATATTACTG-5 33292.641975 18759.111111 0.774745
13 COM1-A DNA 3-TTGAGCGATATTACTG-5 5-Cy3-AACTCGCTATAATGACCTGGACTG-3  2  5 3-TTTAGAGCGATATTACTG-5 25331.358025 18119.111111 0.398046
13 COM1-A DNA 3-TTGAGCGATATTACTG-5 5-Cy3-AACTCGCTATAATGACCTGGACTG-3  2  6 3-TTTCGAGCGATATTACTG-5 23381.333333 18752.000000 0.246871
13 COM1-A DNA 3-TTGAGCGATATTACTG-5 5-Cy3-AACTCGCTATAATGACCTGGACTG-3  2  7 3-TTTGGAGCGATATTACTG-5 26270.024691 17891.555556 0.468292
13 COM1-A DNA 3-TTGAGCGATATTACTG-5 5-Cy3-AACTCGCTATAATGACCTGGACTG-3  2  8 3-TTTTGAGCGATATTACTG-5 28295.901235 18254.222222 0.550102
13 COM1-A DNA 3-TTGAGCGATATTACTG-5 5-Cy3-AACTCGCTATAATGACCTGGACTG-3  2  9 3-TTGAGCGATATTACTG-5 30976.000000 18254.222222 0.696922
13 COM1-A DNA 3-TTGAGCGATATTACTG-5 5-Cy3-AACTCGCTATAATGACCTGGACTG-3  3  1 3-TTTAAGCGATATTACTG-5 21377.580247 18176.000000 0.176143
13 COM1-A DNA 3-TTGAGCGATATTACTG-5 5-Cy3-AACTCGCTATAATGACCTGGACTG-3  3  2 3-TTTCAGCGATATTACTG-5 20887.703704 18211.555556 0.146948
13 COM1-A DNA 3-TTGAGCGATATTACTG-5 5-Cy3-AACTCGCTATAATGACCTGGACTG-3  3  3 3-TTTGAGCGATATTACTG-5 32104.296296 18446.222222 0.740427
13 COM1-A DNA 3-TTGAGCGATATTACTG-5 5-Cy3-AACTCGCTATAATGACCTGGACTG-3  3  4 3-TTTTAGCGATATTACTG-5 22110.814815 18453.333333 0.198202
13 COM1-A DNA 3-TTGAGCGATATTACTG-5 5-Cy3-AACTCGCTATAATGACCTGGACTG-3  3  5 3-TTTGAAGCGATATTACTG-5 22733.432099 18197.333333 0.249273
13 COM1-A DNA 3-TTGAGCGATATTACTG-5 5-Cy3-AACTCGCTATAATGACCTGGACTG-3  3  6 3-TTTGCAGCGATATTACTG-5 22411.061728 18183.111111 0.232521
13 COM1-A DNA 3-TTGAGCGATATTACTG-5 5-Cy3-AACTCGCTATAATGACCTGGACTG-3  3  7 3-TTTGGAGCGATATTACTG-5 25884.444444 17877.333333 0.447892
13 COM1-A DNA 3-TTGAGCGATATTACTG-5 5-Cy3-AACTCGCTATAATGACCTGGACTG-3  3  8 3-TTTGTAGCGATATTACTG-5 23536.197531 18083.555556 0.301525
13 COM1-A DNA 3-TTGAGCGATATTACTG-5 5-Cy3-AACTCGCTATAATGACCTGGACTG-3  3  9 3-TTTAGCGATATTACTG-5 21545.086420 18026.666667 0.195179
13 COM1-A DNA 3-TTGAGCGATATTACTG-5 5-Cy3-AACTCGCTATAATGACCTGGACTG-3  4  1 3-TTTGAGCGATATTACTG-5 30663.111111 18033.777778 0.700315
13 COM1-A DNA 3-TTGAGCGATATTACTG-5 5-Cy3-AACTCGCTATAATGACCTGGACTG-3  4  2 3-TTTGCGCGATATTACTG-5 19579.259259 18168.888889 0.077626
13 COM1-A DNA 3-TTGAGCGATATTACTG-5 5-Cy3-AACTCGCTATAATGACCTGGACTG-3  4  3 3-TTTGGGCGATATTACTG-5 20950.913580 18090.666667 0.158106
13 COM1-A DNA 3-TTGAGCGATATTACTG-5 5-Cy3-AACTCGCTATAATGACCTGGACTG-3  4  4 3-TTTGTGCGATATTACTG-5 22183.506173 18225.777778 0.217150
13 COM1-A DNA 3-TTGAGCGATATTACTG-5 5-Cy3-AACTCGCTATAATGACCTGGACTG-3  4  5 3-TTTGAAGCGATATTACTG-5 22774.518519 18225.777778 0.249577
13 COM1-A DNA 3-TTGAGCGATATTACTG-5 5-Cy3-AACTCGCTATAATGACCTGGACTG-3  4  6 3-TTTGACGCGATATTACTG-5 21263.802469 18225.777778 0.166688
13 COM1-A DNA 3-TTGAGCGATATTACTG-5 5-Cy3-AACTCGCTATAATGACCTGGACTG-3  4  7 3-TTTGAGGCGATATTACTG-5 22221.432099 18410.666667 0.206987
13 COM1-A DNA 3-TTGAGCGATATTACTG-5 5-Cy3-AACTCGCTATAATGACCTGGACTG-3  4  8 3-TTTGATGCGATATTACTG-5 20805.530864 18154.666667 0.146016
13 COM1-A DNA 3-TTGAGCGATATTACTG-5 5-Cy3-AACTCGCTATAATGACCTGGACTG-3  4  9 3-TTTGGCGATATTACTG-5 21545.086420 18503.111111 0.164403
13 COM1-A DNA 3-TTGAGCGATATTACTG-5 5-Cy3-AACTCGCTATAATGACCTGGACTG-3  5  1 3-TTTGAACGATATTACTG-5 21178.469136 19882.666667 0.065172
13 COM1-A DNA 3-TTGAGCGATATTACTG-5 5-Cy3-AACTCGCTATAATGACCTGGACTG-3  5  2 3-TTTGACCGATATTACTG-5 22249.876543 19448.888889 0.144018
13 COM1-A DNA 3-TTGAGCGATATTACTG-5 5-Cy3-AACTCGCTATAATGACCTGGACTG-3  5  3 3-TTTGAGCGATATTACTG-5 34730.666667 19456.000000 0.785088
13 COM1-A DNA 3-TTGAGCGATATTACTG-5 5-Cy3-AACTCGCTATAATGACCTGGACTG-3  5  4 3-TTTGATCGATATTACTG-5 20524.246914 19192.888889 0.069367
13 COM1-A DNA 3-TTGAGCGATATTACTG-5 5-Cy3-AACTCGCTATAATGACCTGGACTG-3  5  5 3-TTTGAGACGATATTACTG-5 23953.382716 19335.111111 0.238854
13 COM1-A DNA 3-TTGAGCGATATTACTG-5 5-Cy3-AACTCGCTATAATGACCTGGACTG-3  5  6 3-TTTGAGCCGATATTACTG-5 23245.432099 19555.555556 0.188687
13 COM1-A DNA 3-TTGAGCGATATTACTG-5 5-Cy3-AACTCGCTATAATGACCTGGACTG-3  5  7 3-TTTGAGGCGATATTACTG-5 24841.481481 19342.222222 0.284314
13 COM1-A DNA 3-TTGAGCGATATTACTG-5 5-Cy3-AACTCGCTATAATGACCTGGACTG-3  5  8 3-TTTGAGTCGATATTACTG-5 23412.938272 19704.888889 0.188179
13 COM1-A DNA 3-TTGAGCGATATTACTG-5 5-Cy3-AACTCGCTATAATGACCTGGACTG-3  5  9 3-TTTGACGATATTACTG-5 21089.975309 19384.888889 0.087960
13 COM1-A DNA 3-TTGAGCGATATTACTG-5 5-Cy3-AACTCGCTATAATGACCTGGACTG-3  6  1 3-TTTGAGAGATATTACTG-5 21605.135802 19200.000000 0.125267
13 COM1-A DNA 3-TTGAGCGATATTACTG-5 5-Cy3-AACTCGCTATAATGACCTGGACTG-3  6  2 3-TTTGAGCGATATTACTG-5 35448.098765 19619.555556 0.806774
13 COM1-A DNA 3-TTGAGCGATATTACTG-5 5-Cy3-AACTCGCTATAATGACCTGGACTG-3  6  3 3-TTTGAGGGATATTACTG-5 21807.407407 19370.666667 0.125795
13 COM1-A DNA 3-TTGAGCGATATTACTG-5 5-Cy3-AACTCGCTATAATGACCTGGACTG-3  6  4 3-TTTGAGTGATATTACTG-5 21943.308642 19029.333333 0.153131
13 COM1-A DNA 3-TTGAGCGATATTACTG-5 5-Cy3-AACTCGCTATAATGACCTGGACTG-3  6  5 3-TTTGAGCAGATATTACTG-5 20944.592593 18709.333333 0.119473
13 COM1-A DNA 3-TTGAGCGATATTACTG-5 5-Cy3-AACTCGCTATAATGACCTGGACTG-3  6  6 3-TTTGAGCCGATATTACTG-5 23545.679012 19000.888889 0.239188
13 COM1-A DNA 3-TTGAGCGATATTACTG-5 5-Cy3-AACTCGCTATAATGACCTGGACTG-3  6  7 3-TTTGAGCGGATATTACTG-5 25691.654321 19214.222222 0.337117
13 COM1-A DNA 3-TTGAGCGATATTACTG-5 5-Cy3-AACTCGCTATAATGACCTGGACTG-3  6  8 3-TTTGAGCTGATATTACTG-5 22281.481481 19072.000000 0.168282
13 COM1-A DNA 3-TTGAGCGATATTACTG-5 5-Cy3-AACTCGCTATAATGACCTGGACTG-3  6  9 3-TTTGAGGATATTACTG-5 20903.506173 18823.111111 0.110523
13 COM1-A DNA 3-TTGAGCGATATTACTG-5 5-Cy3-AACTCGCTATAATGACCTGGACTG-3  7  1 3-TTTGAGCAATATTACTG-5 19712.000000 18368.000000 0.073171
13 COM1-A DNA 3-TTGAGCGATATTACTG-5 5-Cy3-AACTCGCTATAATGACCTGGACTG-3  7  2 3-TTTGAGCCATATTACTG-5 20246.123457 18958.222222 0.067934
13 COM1-A DNA 3-TTGAGCGATATTACTG-5 5-Cy3-AACTCGCTATAATGACCTGGACTG-3  7  3 3-TTTGAGCGATATTACTG-5 33874.172840 18766.222222 0.805061
13 COM1-A DNA 3-TTGAGCGATATTACTG-5 5-Cy3-AACTCGCTATAATGACCTGGACTG-3  7  4 3-TTTGAGCTATATTACTG-5 20713.876543 18844.444444 0.099203
13 COM1-A DNA 3-TTGAGCGATATTACTG-5 5-Cy3-AACTCGCTATAATGACCTGGACTG-3  7  5 3-TTTGAGCGAATATTACTG-5 24228.345679 18922.666667 0.280387
13 COM1-A DNA 3-TTGAGCGATATTACTG-5 5-Cy3-AACTCGCTATAATGACCTGGACTG-3  7  6 3-TTTGAGCGCATATTACTG-5 21981.234568 18616.888889 0.180715
13 COM1-A DNA 3-TTGAGCGATATTACTG-5 5-Cy3-AACTCGCTATAATGACCTGGACTG-3  7  7 3-TTTGAGCGGATATTACTG-5 24816.197531 18801.777778 0.319886
13 COM1-A DNA 3-TTGAGCGATATTACTG-5 5-Cy3-AACTCGCTATAATGACCTGGACTG-3  7  8 3-TTTGAGCGTATATTACTG-5 23479.308642 18752.000000 0.252096
13 COM1-A DNA 3-TTGAGCGATATTACTG-5 5-Cy3-AACTCGCTATAATGACCTGGACTG-3  7  9 3-TTTGAGCATATTACTG-5 21352.296296 18631.111111 0.146056
13 COM1-A DNA 3-TTGAGCGATATTACTG-5 5-Cy3-AACTCGCTATAATGACCTGGACTG-3  8  1 3-TTTGAGCGATATTACTG-5 32167.506173 18488.888889 0.739829
13 COM1-A DNA 3-TTGAGCGATATTACTG-5 5-Cy3-AACTCGCTATAATGACCTGGACTG-3  8  2 3-TTTGAGCGCTATTACTG-5 20612.740741 18552.888889 0.111026
13 COM1-A DNA 3-TTGAGCGATATTACTG-5 5-Cy3-AACTCGCTATAATGACCTGGACTG-3  8  3 3-TTTGAGCGGTATTACTG-5 23337.086420 18360.888889 0.271022
13 COM1-A DNA 3-TTGAGCGATATTACTG-5 5-Cy3-AACTCGCTATAATGACCTGGACTG-3  8  4 3-TTTGAGCGTTATTACTG-5 23289.679012 18353.777778 0.268931
13 COM1-A DNA 3-TTGAGCGATATTACTG-5 5-Cy3-AACTCGCTATAATGACCTGGACTG-3  8  5 3-TTTGAGCGAATATTACTG-5 23160.098765 18510.222222 0.251206
13 COM1-A DNA 3-TTGAGCGATATTACTG-5 5-Cy3-AACTCGCTATAATGACCTGGACTG-3  8  6 3-TTTGAGCGACTATTACTG-5 22711.308642 18552.888889 0.224139
13 COM1-A DNA 3-TTGAGCGATATTACTG-5 5-Cy3-AACTCGCTATAATGACCTGGACTG-3  8  7 3-TTTGAGCGAGTATTACTG-5 23858.567901 18567.111111 0.284991
13 COM1-A DNA 3-TTGAGCGATATTACTG-5 5-Cy3-AACTCGCTATAATGACCTGGACTG-3  8  8 3-TTTGAGCGATTATTACTG-5 24168.296296 18296.888889 0.320896
13 COM1-A DNA 3-TTGAGCGATATTACTG-5 5-Cy3-AACTCGCTATAATGACCTGGACTG-3  8  9 3-TTTGAGCGTATTACTG-5 21889.580247 18730.666667 0.168649
13 COM1-A DNA 3-TTGAGCGATATTACTG-5 5-Cy3-AACTCGCTATAATGACCTGGACTG-3  9  1 3-TTTGAGCGAAATTACTG-5 24184.098765 20152.888889 0.200031
13 COM1-A DNA 3-TTGAGCGATATTACTG-5 5-Cy3-AACTCGCTATAATGACCTGGACTG-3  9  2 3-TTTGAGCGACATTACTG-5 23552.000000 20145.777778 0.169079
13 COM1-A DNA 3-TTGAGCGATATTACTG-5 5-Cy3-AACTCGCTATAATGACCTGGACTG-3  9  3 3-TTTGAGCGAGATTACTG-5 27556.345679 19896.888889 0.384958
13 COM1-A DNA 3-TTGAGCGATATTACTG-5 5-Cy3-AACTCGCTATAATGACCTGGACTG-3  9  4 3-TTTGAGCGATATTACTG-5 35991.703704 19982.222222 0.801186
13 COM1-A DNA 3-TTGAGCGATATTACTG-5 5-Cy3-AACTCGCTATAATGACCTGGACTG-3  9  5 3-TTTGAGCGATAATTACTG-5 27297.185185 19960.888889 0.367534
13 COM1-A DNA 3-TTGAGCGATATTACTG-5 5-Cy3-AACTCGCTATAATGACCTGGACTG-3  9  6 3-TTTGAGCGATCATTACTG-5 24639.209877 20017.777778 0.230866
13 COM1-A DNA 3-TTGAGCGATATTACTG-5 5-Cy3-AACTCGCTATAATGACCTGGACTG-3  9  7 3-TTTGAGCGATGATTACTG-5 25995.061728 19939.555556 0.303693
13 COM1-A DNA 3-TTGAGCGATATTACTG-5 5-Cy3-AACTCGCTATAATGACCTGGACTG-3  9  8 3-TTTGAGCGATTATTACTG-5 27960.888889 20110.222222 0.390382
13 COM1-A DNA 3-TTGAGCGATATTACTG-5 5-Cy3-AACTCGCTATAATGACCTGGACTG-3  9  9 3-TTTGAGCGAATTACTG-5 24240.987654 20408.888889 0.187766
13 COM1-A DNA 3-TTGAGCGATATTACTG-5 5-Cy3-AACTCGCTATAATGACCTGGACTG-3 10  1 3-TTTGAGCGATATTACTG-5 35384.888889 19598.222222 0.805515
13 COM1-A DNA 3-TTGAGCGATATTACTG-5 5-Cy3-AACTCGCTATAATGACCTGGACTG-3 10  2 3-TTTGAGCGATCTTACTG-5 24373.728395 19520.000000 0.248654
13 COM1-A DNA 3-TTGAGCGATATTACTG-5 5-Cy3-AACTCGCTATAATGACCTGGACTG-3 10  3 3-TTTGAGCGATGTTACTG-5 25716.938272 19534.222222 0.316507
13 COM1-A DNA 3-TTGAGCGATATTACTG-5 5-Cy3-AACTCGCTATAATGACCTGGACTG-3 10  4 3-TTTGAGCGATTTTACTG-5 25505.185185 19747.555556 0.291562
13 COM1-A DNA 3-TTGAGCGATATTACTG-5 5-Cy3-AACTCGCTATAATGACCTGGACTG-3 10  5 3-TTTGAGCGATAATTACTG-5 26254.222222 19598.222222 0.339623
13 COM1-A DNA 3-TTGAGCGATATTACTG-5 5-Cy3-AACTCGCTATAATGACCTGGACTG-3 10  6 3-TTTGAGCGATACTTACTG-5 25337.679012 19783.111111 0.280773
13 COM1-A DNA 3-TTGAGCGATATTACTG-5 5-Cy3-AACTCGCTATAATGACCTGGACTG-3 10  7 3-TTTGAGCGATAGTTACTG-5 27022.222222 19477.333333 0.387368
13 COM1-A DNA 3-TTGAGCGATATTACTG-5 5-Cy3-AACTCGCTATAATGACCTGGACTG-3 10  8 3-TTTGAGCGATATTTACTG-5 28732.049383 19512.888889 0.472465
13 COM1-A DNA 3-TTGAGCGATATTACTG-5 5-Cy3-AACTCGCTATAATGACCTGGACTG-3 10  9 3-TTTGAGCGATTTACTG-5 25748.543210 19982.222222 0.288573
13 COM1-A DNA 3-TTGAGCGATATTACTG-5 5-Cy3-AACTCGCTATAATGACCTGGACTG-3 11  1 3-TTTGAGCGATAATACTG-5 22976.790123 19306.666667 0.190096
13 COM1-A DNA 3-TTGAGCGATATTACTG-5 5-Cy3-AACTCGCTATAATGACCTGGACTG-3 11  2 3-TTTGAGCGATACTACTG-5 21861.135802 19107.555556 0.144109
13 COM1-A DNA 3-TTGAGCGATATTACTG-5 5-Cy3-AACTCGCTATAATGACCTGGACTG-3 11  3 3-TTTGAGCGATAGTACTG-5 23912.296296 19143.111111 0.249133
13 COM1-A DNA 3-TTGAGCGATATTACTG-5 5-Cy3-AACTCGCTATAATGACCTGGACTG-3 11  4 3-TTTGAGCGATATTACTG-5 33855.209877 19093.333333 0.773143
13 COM1-A DNA 3-TTGAGCGATATTACTG-5 5-Cy3-AACTCGCTATAATGACCTGGACTG-3 11  5 3-TTTGAGCGATATATACTG-5 23302.320988 18816.000000 0.238431
13 COM1-A DNA 3-TTGAGCGATATTACTG-5 5-Cy3-AACTCGCTATAATGACCTGGACTG-3 11  6 3-TTTGAGCGATATCTACTG-5 23027.358025 18837.333333 0.222432
13 COM1-A DNA 3-TTGAGCGATATTACTG-5 5-Cy3-AACTCGCTATAATGACCTGGACTG-3 11  7 3-TTTGAGCGATATGTACTG-5 26333.234568 19384.888889 0.358441
13 COM1-A DNA 3-TTGAGCGATATTACTG-5 5-Cy3-AACTCGCTATAATGACCTGGACTG-3 11  8 3-TTTGAGCGATATTTACTG-5 27967.209877 19427.555556 0.439564
13 COM1-A DNA 3-TTGAGCGATATTACTG-5 5-Cy3-AACTCGCTATAATGACCTGGACTG-3 11  9 3-TTTGAGCGATATACTG-5 23504.592593 19093.333333 0.231037
13 COM1-A DNA 3-TTGAGCGATATTACTG-5 5-Cy3-AACTCGCTATAATGACCTGGACTG-3 12  1 3-TTTGAGCGATATAACTG-5 21905.382716 18887.111111 0.159806
13 COM1-A DNA 3-TTGAGCGATATTACTG-5 5-Cy3-AACTCGCTATAATGACCTGGACTG-3 12  2 3-TTTGAGCGATATCACTG-5 20767.604938 18673.777778 0.112127
13 COM1-A DNA 3-TTGAGCGATATTACTG-5 5-Cy3-AACTCGCTATAATGACCTGGACTG-3 12  3 3-TTTGAGCGATATGACTG-5 24841.481481 18673.777778 0.330287
13 COM1-A DNA 3-TTGAGCGATATTACTG-5 5-Cy3-AACTCGCTATAATGACCTGGACTG-3 12  4 3-TTTGAGCGATATTACTG-5 31804.049383 18467.555556 0.722158
13 COM1-A DNA 3-TTGAGCGATATTACTG-5 5-Cy3-AACTCGCTATAATGACCTGGACTG-3 12  5 3-TTTGAGCGATATTAACTG-5 25492.543210 18631.111111 0.368278
13 COM1-A DNA 3-TTGAGCGATATTACTG-5 5-Cy3-AACTCGCTATAATGACCTGGACTG-3 12  6 3-TTTGAGCGATATTCACTG-5 22913.580247 18602.666667 0.231736
13 COM1-A DNA 3-TTGAGCGATATTACTG-5 5-Cy3-AACTCGCTATAATGACCTGGACTG-3 12  7 3-TTTGAGCGATATTGACTG-5 23871.209877 18816.000000 0.268665
13 COM1-A DNA 3-TTGAGCGATATTACTG-5 5-Cy3-AACTCGCTATAATGACCTGGACTG-3 12  8 3-TTTGAGCGATATTTACTG-5 26402.765432 18837.333333 0.401619
13 COM1-A DNA 3-TTGAGCGATATTACTG-5 5-Cy3-AACTCGCTATAATGACCTGGACTG-3 12  9 3-TTTGAGCGATATACTG-5 22139.259259 18510.222222 0.196056
13 COM1-A DNA 3-TTGAGCGATATTACTG-5 5-Cy3-AACTCGCTATAATGACCTGGACTG-3 13  1 3-TTTGAGCGATATTACTG-5 36911.407407 20394.666667 0.809856
13 COM1-A DNA 3-TTGAGCGATATTACTG-5 5-Cy3-AACTCGCTATAATGACCTGGACTG-3 13  2 3-TTTGAGCGATATTCCTG-5 24509.629630 20316.444444 0.206394
13 COM1-A DNA 3-TTGAGCGATATTACTG-5 5-Cy3-AACTCGCTATAATGACCTGGACTG-3 13  3 3-TTTGAGCGATATTGCTG-5 25258.666667 20209.777778 0.249824
13 COM1-A DNA 3-TTGAGCGATATTACTG-5 5-Cy3-AACTCGCTATAATGACCTGGACTG-3 13  4 3-TTTGAGCGATATTTCTG-5 25135.407407 20273.777778 0.239799
13 COM1-A DNA 3-TTGAGCGATATTACTG-5 5-Cy3-AACTCGCTATAATGACCTGGACTG-3 13  5 3-TTTGAGCGATATTAACTG-5 29291.456790 20273.777778 0.444795
13 COM1-A DNA 3-TTGAGCGATATTACTG-5 5-Cy3-AACTCGCTATAATGACCTGGACTG-3 13  6 3-TTTGAGCGATATTACCTG-5 31134.024691 20309.333333 0.532991
13 COM1-A DNA 3-TTGAGCGATATTACTG-5 5-Cy3-AACTCGCTATAATGACCTGGACTG-3 13  7 3-TTTGAGCGATATTAGCTG-5 24787.753086 20124.444444 0.231724
13 COM1-A DNA 3-TTGAGCGATATTACTG-5 5-Cy3-AACTCGCTATAATGACCTGGACTG-3 13  8 3-TTTGAGCGATATTATCTG-5 25893.925926 19896.888889 0.301406
13 COM1-A DNA 3-TTGAGCGATATTACTG-5 5-Cy3-AACTCGCTATAATGACCTGGACTG-3 13  9 3-TTTGAGCGATATTCTG-5 24114.567901 19925.333333 0.210247
13 COM1-A DNA 3-TTGAGCGATATTACTG-5 5-Cy3-AACTCGCTATAATGACCTGGACTG-3 14  1 3-TTTGAGCGATATTAATG-5 24961.580247 19676.444444 0.268602
13 COM1-A DNA 3-TTGAGCGATATTACTG-5 5-Cy3-AACTCGCTATAATGACCTGGACTG-3 14  2 3-TTTGAGCGATATTACTG-5 36358.320988 19534.222222 0.861263
13 COM1-A DNA 3-TTGAGCGATATTACTG-5 5-Cy3-AACTCGCTATAATGACCTGGACTG-3 14  3 3-TTTGAGCGATATTAGTG-5 23561.481481 19477.333333 0.209687
13 COM1-A DNA 3-TTGAGCGATATTACTG-5 5-Cy3-AACTCGCTATAATGACCTGGACTG-3 14  4 3-TTTGAGCGATATTATTG-5 24351.604938 19576.888889 0.243896
13 COM1-A DNA 3-TTGAGCGATATTACTG-5 5-Cy3-AACTCGCTATAATGACCTGGACTG-3 14  5 3-TTTGAGCGATATTACATG-5 27638.518519 19754.666667 0.399088
13 COM1-A DNA 3-TTGAGCGATATTACTG-5 5-Cy3-AACTCGCTATAATGACCTGGACTG-3 14  6 3-TTTGAGCGATATTACCTG-5 30742.123457 19733.333333 0.557878
13 COM1-A DNA 3-TTGAGCGATATTACTG-5 5-Cy3-AACTCGCTATAATGACCTGGACTG-3 14  7 3-TTTGAGCGATATTACGTG-5 28160.000000 19953.777778 0.411262
13 COM1-A DNA 3-TTGAGCGATATTACTG-5 5-Cy3-AACTCGCTATAATGACCTGGACTG-3 14  8 3-TTTGAGCGATATTACTTG-5 30976.000000 19761.777778 0.567470
13 COM1-A DNA 3-TTGAGCGATATTACTG-5 5-Cy3-AACTCGCTATAATGACCTGGACTG-3 14  9 3-TTTGAGCGATATTATG-5 23915.456790 19520.000000 0.225177
13 COM1-A DNA 3-TTGAGCGATATTACTG-5 5-Cy3-AACTCGCTATAATGACCTGGACTG-3 15  1 3-TTTGAGCGATATTACAG-5 26993.777778 19420.444444 0.389967
13 COM1-A DNA 3-TTGAGCGATATTACTG-5 5-Cy3-AACTCGCTATAATGACCTGGACTG-3 15  2 3-TTTGAGCGATATTACCG-5 26194.172840 19441.777778 0.347314
13 COM1-A DNA 3-TTGAGCGATATTACTG-5 5-Cy3-AACTCGCTATAATGACCTGGACTG-3 15  3 3-TTTGAGCGATATTACGG-5 27660.641975 18993.777778 0.456300
13 COM1-A DNA 3-TTGAGCGATATTACTG-5 5-Cy3-AACTCGCTATAATGACCTGGACTG-3 15  4 3-TTTGAGCGATATTACTG-5 36333.037037 19470.222222 0.866082
13 COM1-A DNA 3-TTGAGCGATATTACTG-5 5-Cy3-AACTCGCTATAATGACCTGGACTG-3 15  5 3-TTTGAGCGATATTACTAG-5 29386.271605 19562.666667 0.502161
13 COM1-A DNA 3-TTGAGCGATATTACTG-5 5-Cy3-AACTCGCTATAATGACCTGGACTG-3 15  6 3-TTTGAGCGATATTACTCG-5 28425.481481 19093.333333 0.488765
13 COM1-A DNA 3-TTGAGCGATATTACTG-5 5-Cy3-AACTCGCTATAATGACCTGGACTG-3 15  7 3-TTTGAGCGATATTACTGG-5 39313.382716 19299.555556 1.037010
13 COM1-A DNA 3-TTGAGCGATATTACTG-5 5-Cy3-AACTCGCTATAATGACCTGGACTG-3 15  8 3-TTTGAGCGATATTACTTG-5 29885.629630 19406.222222 0.540002
13 COM1-A DNA 3-TTGAGCGATATTACTG-5 5-Cy3-AACTCGCTATAATGACCTGGACTG-3 15  9 3-TTTGAGCGATATTACG-5 25451.456790 19022.222222 0.337985
13 COM1-A DNA 3-TTGAGCGATATTACTG-5 5-Cy3-AACTCGCTATAATGACCTGGACTG-3 16  1 3-TTTGAGCGATATTACTA-5 27252.938272 19171.555556 0.421530
13 COM1-A DNA 3-TTGAGCGATATTACTG-5 5-Cy3-AACTCGCTATAATGACCTGGACTG-3 16  2 3-TTTGAGCGATATTACTC-5 26175.209877 18588.444444 0.408144
13 COM1-A DNA 3-TTGAGCGATATTACTG-5 5-Cy3-AACTCGCTATAATGACCTGGACTG-3 16  3 3-TTTGAGCGATATTACTG-5 32982.913580 18830.222222 0.751594
13 COM1-A DNA 3-TTGAGCGATATTACTG-5 5-Cy3-AACTCGCTATAATGACCTGGACTG-3 16  4 3-TTTGAGCGATATTACTT-5 26990.617284 18752.000000 0.439346
13 COM1-A DNA 3-TTGAGCGATATTACTG-5 5-Cy3-AACTCGCTATAATGACCTGGACTG-3 16  5 3-TTTGAGCGATATTACTGA-5 34326.123457 19136.000000 0.793798
13 COM1-A DNA 3-TTGAGCGATATTACTG-5 5-Cy3-AACTCGCTATAATGACCTGGACTG-3 16  6 3-TTTGAGCGATATTACTGC-5 33305.283951 19050.666667 0.748248
13 COM1-A DNA 3-TTGAGCGATATTACTG-5 5-Cy3-AACTCGCTATAATGACCTGGACTG-3 16  7 3-TTTGAGCGATATTACTGG-5 35416.493827 18986.666667 0.865335
13 COM1-A DNA 3-TTGAGCGATATTACTG-5 5-Cy3-AACTCGCTATAATGACCTGGACTG-3 16  8 3-TTTGAGCGATATTACTGT-5 32783.802469 18830.222222 0.741020
13 COM1-A DNA 3-TTGAGCGATATTACTG-5 5-Cy3-AACTCGCTATAATGACCTGGACTG-3 16  9 3-TTTGAGCGATATTACT-5 27979.851852 18965.333333 0.475316

14 COM2-A DNA 3-AGCGATATTACTGGAC-5 5-Cy3-AACTCGCTATAATGACCTGGACTG-3  1  1 3-TAGCGATATTACTGGAC-5 39070.024691 20443.428571 0.911129
14 COM2-A DNA 3-AGCGATATTACTGGAC-5 5-Cy3-AACTCGCTATAATGACCTGGACTG-3  1  2 3-TCGCGATATTACTGGAC-5 29484.246914 20088.163265 0.467742
14 COM2-A DNA 3-AGCGATATTACTGGAC-5 5-Cy3-AACTCGCTATAATGACCTGGACTG-3  1  3 3-TGGCGATATTACTGGAC-5 34560.000000 20109.061224 0.718628
14 COM2-A DNA 3-AGCGATATTACTGGAC-5 5-Cy3-AACTCGCTATAATGACCTGGACTG-3  1  4 3-TTGCGATATTACTGGAC-5 32568.888889 19894.857143 0.637051
14 COM2-A DNA 3-AGCGATATTACTGGAC-5 5-Cy3-AACTCGCTATAATGACCTGGACTG-3  1  5 3-TAAGCGATATTACTGGAC-5 37306.469136 19748.571429 0.889072
14 COM2-A DNA 3-AGCGATATTACTGGAC-5 5-Cy3-AACTCGCTATAATGACCTGGACTG-3  1  6 3-TACGCGATATTACTGGAC-5 30268.049383 20062.040816 0.508722
14 COM2-A DNA 3-AGCGATATTACTGGAC-5 5-Cy3-AACTCGCTATAATGACCTGGACTG-3  1  7 3-TAGGCGATATTACTGGAC-5 35849.481481 19675.428571 0.822043
14 COM2-A DNA 3-AGCGATATTACTGGAC-5 5-Cy3-AACTCGCTATAATGACCTGGACTG-3  1  8 3-TATGCGATATTACTGGAC-5 34680.098765 20485.224490 0.692932
14 COM2-A DNA 3-AGCGATATTACTGGAC-5 5-Cy3-AACTCGCTATAATGACCTGGACTG-3  1  9 3-TGCGATATTACTGGAC-5 32145.382716 20135.183673 0.596478
14 COM2-A DNA 3-AGCGATATTACTGGAC-5 5-Cy3-AACTCGCTATAATGACCTGGACTG-3  2  1 3-TAACGATATTACTGGAC-5 28261.135802 20103.836735 0.405758
14 COM2-A DNA 3-AGCGATATTACTGGAC-5 5-Cy3-AACTCGCTATAATGACCTGGACTG-3  2  2 3-TACCGATATTACTGGAC-5 27426.765432 19941.877551 0.375335
14 COM2-A DNA 3-AGCGATATTACTGGAC-5 5-Cy3-AACTCGCTATAATGACCTGGACTG-3  2  3 3-TAGCGATATTACTGGAC-5 35975.901235 19764.244898 0.820252
14 COM2-A DNA 3-AGCGATATTACTGGAC-5 5-Cy3-AACTCGCTATAATGACCTGGACTG-3  2  4 3-TATCGATATTACTGGAC-5 27331.950617 20203.102041 0.352859
14 COM2-A DNA 3-AGCGATATTACTGGAC-5 5-Cy3-AACTCGCTATAATGACCTGGACTG-3  2  5 3-TAGACGATATTACTGGAC-5 31412.148148 19884.408163 0.579738
14 COM2-A DNA 3-AGCGATATTACTGGAC-5 5-Cy3-AACTCGCTATAATGACCTGGACTG-3  2  6 3-TAGCCGATATTACTGGAC-5 29202.962963 20291.918367 0.439143
14 COM2-A DNA 3-AGCGATATTACTGGAC-5 5-Cy3-AACTCGCTATAATGACCTGGACTG-3  2  7 3-TAGGCGATATTACTGGAC-5 35223.703704 20020.244898 0.759404
14 COM2-A DNA 3-AGCGATATTACTGGAC-5 5-Cy3-AACTCGCTATAATGACCTGGACTG-3  2  8 3-TAGTCGATATTACTGGAC-5 27922.962963 19842.612245 0.407222
14 COM2-A DNA 3-AGCGATATTACTGGAC-5 5-Cy3-AACTCGCTATAATGACCTGGACTG-3  2  9 3-TACGATATTACTGGAC-5 24746.666667 19638.857143 0.260087
14 COM2-A DNA 3-AGCGATATTACTGGAC-5 5-Cy3-AACTCGCTATAATGACCTGGACTG-3  3  1 3-TAGAGATATTACTGGAC-5 23981.827160 19701.551020 0.217256
14 COM2-A DNA 3-AGCGATATTACTGGAC-5 5-Cy3-AACTCGCTATAATGACCTGGACTG-3  3  2 3-TAGCGATATTACTGGAC-5 33637.135802 29607.183673 0.136114
14 COM2-A DNA 3-AGCGATATTACTGGAC-5 5-Cy3-AACTCGCTATAATGACCTGGACTG-3  3  3 3-TAGGGATATTACTGGAC-5 23912.296296 19591.836735 0.220523
14 COM2-A DNA 3-AGCGATATTACTGGAC-5 5-Cy3-AACTCGCTATAATGACCTGGACTG-3  3  4 3-TAGTGATATTACTGGAC-5 25252.345679 20030.693878 0.260683
14 COM2-A DNA 3-AGCGATATTACTGGAC-5 5-Cy3-AACTCGCTATAATGACCTGGACTG-3  3  5 3-TAGCAGATATTACTGGAC-5 23046.320988 19769.469388 0.165753
14 COM2-A DNA 3-AGCGATATTACTGGAC-5 5-Cy3-AACTCGCTATAATGACCTGGACTG-3  3  6 3-TAGCCGATATTACTGGAC-5 27793.382716 19659.755102 0.413720
14 COM2-A DNA 3-AGCGATATTACTGGAC-5 5-Cy3-AACTCGCTATAATGACCTGGACTG-3  3  7 3-TAGCGGATATTACTGGAC-5 26279.506173 19868.734694 0.322656
14 COM2-A DNA 3-AGCGATATTACTGGAC-5 5-Cy3-AACTCGCTATAATGACCTGGACTG-3  3  8 3-TAGCTGATATTACTGGAC-5 23182.222222 19591.836735 0.183259
14 COM2-A DNA 3-AGCGATATTACTGGAC-5 5-Cy3-AACTCGCTATAATGACCTGGACTG-3  3  9 3-TAGGATATTACTGGAC-5 24190.419753 19706.775510 0.227518
14 COM2-A DNA 3-AGCGATATTACTGGAC-5 5-Cy3-AACTCGCTATAATGACCTGGACTG-3  4  1 3-TAGCAATATTACTGGAC-5 21270.123457 19712.000000 0.079044
14 COM2-A DNA 3-AGCGATATTACTGGAC-5 5-Cy3-AACTCGCTATAATGACCTGGACTG-3  4  2 3-TAGCCATATTACTGGAC-5 20988.839506 19743.346939 0.063084
14 COM2-A DNA 3-AGCGATATTACTGGAC-5 5-Cy3-AACTCGCTATAATGACCTGGACTG-3  4  3 3-TAGCGATATTACTGGAC-5 34752.790123 19889.632653 0.747282
14 COM2-A DNA 3-AGCGATATTACTGGAC-5 5-Cy3-AACTCGCTATAATGACCTGGACTG-3  4  4 3-TAGCTATATTACTGGAC-5 21725.234568 19889.632653 0.092289
14 COM2-A DNA 3-AGCGATATTACTGGAC-5 5-Cy3-AACTCGCTATAATGACCTGGACTG-3  4  5 3-TAGCGAATATTACTGGAC-5 25381.925926 19706.775510 0.287980
14 COM2-A DNA 3-AGCGATATTACTGGAC-5 5-Cy3-AACTCGCTATAATGACCTGGACTG-3  4  6 3-TAGCGCATATTACTGGAC-5 23564.641975 19675.428571 0.197669
14 COM2-A DNA 3-AGCGATATTACTGGAC-5 5-Cy3-AACTCGCTATAATGACCTGGACTG-3  4  7 3-TAGCGGATATTACTGGAC-5 25663.209877 19565.714286 0.311642
14 COM2-A DNA 3-AGCGATATTACTGGAC-5 5-Cy3-AACTCGCTATAATGACCTGGACTG-3  4  8 3-TAGCGTATATTACTGGAC-5 24841.481481 19482.122449 0.275091
14 COM2-A DNA 3-AGCGATATTACTGGAC-5 5-Cy3-AACTCGCTATAATGACCTGGACTG-3  4  9 3-TAGCATATTACTGGAC-5 22477.432099 19738.122449 0.138783
14 COM2-A DNA 3-AGCGATATTACTGGAC-5 5-Cy3-AACTCGCTATAATGACCTGGACTG-3  5  1 3-TAGCGATATTACTGGAC-5 39367.111111 20699.428571 0.901845
14 COM2-A DNA 3-AGCGATATTACTGGAC-5 5-Cy3-AACTCGCTATAATGACCTGGACTG-3  5  2 3-TAGCGCTATTACTGGAC-5 24825.679012 20798.693878 0.193617
14 COM2-A DNA 3-AGCGATATTACTGGAC-5 5-Cy3-AACTCGCTATAATGACCTGGACTG-3  5  3 3-TAGCGGTATTACTGGAC-5 28624.592593 20683.755102 0.383917
14 COM2-A DNA 3-AGCGATATTACTGGAC-5 5-Cy3-AACTCGCTATAATGACCTGGACTG-3  5  4 3-TAGCGTTATTACTGGAC-5 28653.037037 20553.142857 0.394095
14 COM2-A DNA 3-AGCGATATTACTGGAC-5 5-Cy3-AACTCGCTATAATGACCTGGACTG-3  5  5 3-TAGCGAATATTACTGGAC-5 28567.703704 21012.897959 0.359532
14 COM2-A DNA 3-AGCGATATTACTGGAC-5 5-Cy3-AACTCGCTATAATGACCTGGACTG-3  5  6 3-TAGCGACTATTACTGGAC-5 27486.814815 21101.714286 0.302587
14 COM2-A DNA 3-AGCGATATTACTGGAC-5 5-Cy3-AACTCGCTATAATGACCTGGACTG-3  5  7 3-TAGCGAGTATTACTGGAC-5 26949.530864 20746.448980 0.298995
14 COM2-A DNA 3-AGCGATATTACTGGAC-5 5-Cy3-AACTCGCTATAATGACCTGGACTG-3  5  8 3-TAGCGATTATTACTGGAC-5 28643.555556 20605.387755 0.390100
14 COM2-A DNA 3-AGCGATATTACTGGAC-5 5-Cy3-AACTCGCTATAATGACCTGGACTG-3  5  9 3-TAGCGTATTACTGGAC-5 24822.518519 20532.244898 0.208953
14 COM2-A DNA 3-AGCGATATTACTGGAC-5 5-Cy3-AACTCGCTATAATGACCTGGACTG-3  6  1 3-TAGCGAAATTACTGGAC-5 25318.716049 20375.510204 0.242605
14 COM2-A DNA 3-AGCGATATTACTGGAC-5 5-Cy3-AACTCGCTATAATGACCTGGACTG-3  6  2 3-TAGCGACATTACTGGAC-5 24291.555556 20600.163265 0.179192
14 COM2-A DNA 3-AGCGATATTACTGGAC-5 5-Cy3-AACTCGCTATAATGACCTGGACTG-3  6  3 3-TAGCGAGATTACTGGAC-5 28248.493827 20459.102041 0.380730
14 COM2-A DNA 3-AGCGATATTACTGGAC-5 5-Cy3-AACTCGCTATAATGACCTGGACTG-3  6  4 3-TAGCGATATTACTGGAC-5 38349.432099 20459.102041 0.874444
14 COM2-A DNA 3-AGCGATATTACTGGAC-5 5-Cy3-AACTCGCTATAATGACCTGGACTG-3  6  5 3-TAGCGATAATTACTGGAC-5 26911.604938 20553.142857 0.309367
14 COM2-A DNA 3-AGCGATATTACTGGAC-5 5-Cy3-AACTCGCTATAATGACCTGGACTG-3  6  6 3-TAGCGATCATTACTGGAC-5 25261.827160 20704.653061 0.220104
14 COM2-A DNA 3-AGCGATATTACTGGAC-5 5-Cy3-AACTCGCTATAATGACCTGGACTG-3  6  7 3-TAGCGATGATTACTGGAC-5 25132.246914 20224.000000 0.242694
14 COM2-A DNA 3-AGCGATATTACTGGAC-5 5-Cy3-AACTCGCTATAATGACCTGGACTG-3  6  8 3-TAGCGATTATTACTGGAC-5 27815.506173 20469.551020 0.358872
14 COM2-A DNA 3-AGCGATATTACTGGAC-5 5-Cy3-AACTCGCTATAATGACCTGGACTG-3  6  9 3-TAGCGAATTACTGGAC-5 26424.888889 20783.020408 0.271465
14 COM2-A DNA 3-AGCGATATTACTGGAC-5 5-Cy3-AACTCGCTATAATGACCTGGACTG-3  7  1 3-TAGCGATATTACTGGAC-5 34670.617284 19988.897959 0.734494
14 COM2-A DNA 3-AGCGATATTACTGGAC-5 5-Cy3-AACTCGCTATAATGACCTGGACTG-3  7  2 3-TAGCGATCTTACTGGAC-5 24651.851852 20119.510204 0.225271
14 COM2-A DNA 3-AGCGATATTACTGGAC-5 5-Cy3-AACTCGCTATAATGACCTGGACTG-3  7  3 3-TAGCGATGTTACTGGAC-5 26213.135802 19978.448980 0.312071
14 COM2-A DNA 3-AGCGATATTACTGGAC-5 5-Cy3-AACTCGCTATAATGACCTGGACTG-3  7  4 3-TAGCGATTTTACTGGAC-5 25862.320988 20312.816327 0.273202
14 COM2-A DNA 3-AGCGATATTACTGGAC-5 5-Cy3-AACTCGCTATAATGACCTGGACTG-3  7  5 3-TAGCGATAATTACTGGAC-5 27167.604938 19900.081633 0.365201
14 COM2-A DNA 3-AGCGATATTACTGGAC-5 5-Cy3-AACTCGCTATAATGACCTGGACTG-3  7  6 3-TAGCGATACTTACTGGAC-5 26070.913580 20004.571429 0.303248
14 COM2-A DNA 3-AGCGATATTACTGGAC-5 5-Cy3-AACTCGCTATAATGACCTGGACTG-3  7  7 3-TAGCGATAGTTACTGGAC-5 25457.777778 20176.979592 0.261724
14 COM2-A DNA 3-AGCGATATTACTGGAC-5 5-Cy3-AACTCGCTATAATGACCTGGACTG-3  7  8 3-TAGCGATATTTACTGGAC-5 25950.814815 20244.897959 0.281845
14 COM2-A DNA 3-AGCGATATTACTGGAC-5 5-Cy3-AACTCGCTATAATGACCTGGACTG-3  7  9 3-TAGCGATTTACTGGAC-5 27505.777778 19617.959184 0.402071
14 COM2-A DNA 3-AGCGATATTACTGGAC-5 5-Cy3-AACTCGCTATAATGACCTGGACTG-3  8  1 3-TAGCGATAATACTGGAC-5 24278.913580 19738.122449 0.230052
14 COM2-A DNA 3-AGCGATATTACTGGAC-5 5-Cy3-AACTCGCTATAATGACCTGGACTG-3  8  2 3-TAGCGATACTACTGGAC-5 23017.876543 19623.183673 0.172994
14 COM2-A DNA 3-AGCGATATTACTGGAC-5 5-Cy3-AACTCGCTATAATGACCTGGACTG-3  8  3 3-TAGCGATAGTACTGGAC-5 24629.728395 19675.428571 0.251801
14 COM2-A DNA 3-AGCGATATTACTGGAC-5 5-Cy3-AACTCGCTATAATGACCTGGACTG-3  8  4 3-TAGCGATATTACTGGAC-5 36778.666667 19565.714286 0.879751
14 COM2-A DNA 3-AGCGATATTACTGGAC-5 5-Cy3-AACTCGCTATAATGACCTGGACTG-3  8  5 3-TAGCGATATATACTGGAC-5 24452.740741 19712.000000 0.240500
14 COM2-A DNA 3-AGCGATATTACTGGAC-5 5-Cy3-AACTCGCTATAATGACCTGGACTG-3  8  6 3-TAGCGATATCTACTGGAC-5 25255.506173 19774.693878 0.277163
14 COM2-A DNA 3-AGCGATATTACTGGAC-5 5-Cy3-AACTCGCTATAATGACCTGGACTG-3  8  7 3-TAGCGATATGTACTGGAC-5 27701.728395 19696.326531 0.406441
14 COM2-A DNA 3-AGCGATATTACTGGAC-5 5-Cy3-AACTCGCTATAATGACCTGGACTG-3  8  8 3-TAGCGATATTTACTGGAC-5 28087.308642 19335.836735 0.452604
14 COM2-A DNA 3-AGCGATATTACTGGAC-5 5-Cy3-AACTCGCTATAATGACCTGGACTG-3  8  9 3-TAGCGATATACTGGAC-5 24531.753086 19602.285714 0.251474
14 COM2-A DNA 3-AGCGATATTACTGGAC-5 5-Cy3-AACTCGCTATAATGACCTGGACTG-3  9  1 3-TAGCGATATAACTGGAC-5 26813.629630 20877.061224 0.284358
14 COM2-A DNA 3-AGCGATATTACTGGAC-5 5-Cy3-AACTCGCTATAATGACCTGGACTG-3  9  2 3-TAGCGATATCACTGGAC-5 25344.000000 21080.816327 0.202230
14 COM2-A DNA 3-AGCGATATTACTGGAC-5 5-Cy3-AACTCGCTATAATGACCTGGACTG-3  9  3 3-TAGCGATATGACTGGAC-5 31367.901235 20506.122449 0.529685
14 COM2-A DNA 3-AGCGATATTACTGGAC-5 5-Cy3-AACTCGCTATAATGACCTGGACTG-3  9  4 3-TAGCGATATTACTGGAC-5 42012.444444 21039.020408 0.996882
14 COM2-A DNA 3-AGCGATATTACTGGAC-5 5-Cy3-AACTCGCTATAATGACCTGGACTG-3  9  5 3-TAGCGATATTAACTGGAC-5 29436.839506 20877.061224 0.410009
14 COM2-A DNA 3-AGCGATATTACTGGAC-5 5-Cy3-AACTCGCTATAATGACCTGGACTG-3  9  6 3-TAGCGATATTCACTGGAC-5 27148.641975 20736.000000 0.309252
14 COM2-A DNA 3-AGCGATATTACTGGAC-5 5-Cy3-AACTCGCTATAATGACCTGGACTG-3  9  7 3-TAGCGATATTGACTGGAC-5 29123.950617 20986.775510 0.387729
14 COM2-A DNA 3-AGCGATATTACTGGAC-5 5-Cy3-AACTCGCTATAATGACCTGGACTG-3  9  8 3-TAGCGATATTTACTGGAC-5 32151.703704 21106.938776 0.523276
14 COM2-A DNA 3-AGCGATATTACTGGAC-5 5-Cy3-AACTCGCTATAATGACCTGGACTG-3  9  9 3-TAGCGATATACTGGAC-5 26213.135802 20652.408163 0.269253
14 COM2-A DNA 3-AGCGATATTACTGGAC-5 5-Cy3-AACTCGCTATAATGACCTGGACTG-3 10  1 3-TAGCGATATTACTGGAC-5 40220.444444 20835.265306 0.930402
14 COM2-A DNA 3-AGCGATATTACTGGAC-5 5-Cy3-AACTCGCTATAATGACCTGGACTG-3 10  2 3-TAGCGATATTCCTGGAC-5 24168.296296 20469.551020 0.180695
14 COM2-A DNA 3-AGCGATATTACTGGAC-5 5-Cy3-AACTCGCTATAATGACCTGGACTG-3 10  3 3-TAGCGATATTGCTGGAC-5 27518.419753 20652.408163 0.332456
14 COM2-A DNA 3-AGCGATATTACTGGAC-5 5-Cy3-AACTCGCTATAATGACCTGGACTG-3 10  4 3-TAGCGATATTTCTGGAC-5 26307.950617 20600.163265 0.277075
14 COM2-A DNA 3-AGCGATATTACTGGAC-5 5-Cy3-AACTCGCTATAATGACCTGGACTG-3 10  5 3-TAGCGATATTAACTGGAC-5 28719.407407 20474.775510 0.402673
14 COM2-A DNA 3-AGCGATATTACTGGAC-5 5-Cy3-AACTCGCTATAATGACCTGGACTG-3 10  6 3-TAGCGATATTACCTGGAC-5 29383.111111 20709.877551 0.418797
14 COM2-A DNA 3-AGCGATATTACTGGAC-5 5-Cy3-AACTCGCTATAATGACCTGGACTG-3 10  7 3-TAGCGATATTAGCTGGAC-5 25979.259259 20072.489796 0.294272
14 COM2-A DNA 3-AGCGATATTACTGGAC-5 5-Cy3-AACTCGCTATAATGACCTGGACTG-3 10  8 3-TAGCGATATTATCTGGAC-5 26358.518519 20521.795918 0.284416
14 COM2-A DNA 3-AGCGATATTACTGGAC-5 5-Cy3-AACTCGCTATAATGACCTGGACTG-3 10  9 3-TAGCGATATTCTGGAC-5 25856.000000 20527.020408 0.259608
14 COM2-A DNA 3-AGCGATATTACTGGAC-5 5-Cy3-AACTCGCTATAATGACCTGGACTG-3 11  1 3-TAGCGATATTAATGGAC-5 23220.148148 19873.959184 0.168371
14 COM2-A DNA 3-AGCGATATTACTGGAC-5 5-Cy3-AACTCGCTATAATGACCTGGACTG-3 11  2 3-TAGCGATATTACTGGAC-5 40843.061728 20328.489796 1.009154
14 COM2-A DNA 3-AGCGATATTACTGGAC-5 5-Cy3-AACTCGCTATAATGACCTGGACTG-3 11  3 3-TAGCGATATTAGTGGAC-5 22866.172840 20056.816327 0.140070
14 COM2-A DNA 3-AGCGATATTACTGGAC-5 5-Cy3-AACTCGCTATAATGACCTGGACTG-3 11  4 3-TAGCGATATTATTGGAC-5 23444.543210 19712.000000 0.189354
14 COM2-A DNA 3-AGCGATATTACTGGAC-5 5-Cy3-AACTCGCTATAATGACCTGGACTG-3 11  5 3-TAGCGATATTACATGGAC-5 23928.098765 19879.183673 0.203676
14 COM2-A DNA 3-AGCGATATTACTGGAC-5 5-Cy3-AACTCGCTATAATGACCTGGACTG-3 11  6 3-TAGCGATATTACCTGGAC-5 27951.407407 20244.897959 0.380664
14 COM2-A DNA 3-AGCGATATTACTGGAC-5 5-Cy3-AACTCGCTATAATGACCTGGACTG-3 11  7 3-TAGCGATATTACGTGGAC-5 26816.790123 20088.163265 0.334955
14 COM2-A DNA 3-AGCGATATTACTGGAC-5 5-Cy3-AACTCGCTATAATGACCTGGACTG-3 11  8 3-TAGCGATATTACTTGGAC-5 26706.172840 19774.693878 0.350523
14 COM2-A DNA 3-AGCGATATTACTGGAC-5 5-Cy3-AACTCGCTATAATGACCTGGACTG-3 11  9 3-TAGCGATATTATGGAC-5 23264.395062 19868.734694 0.170905
14 COM2-A DNA 3-AGCGATATTACTGGAC-5 5-Cy3-AACTCGCTATAATGACCTGGACTG-3 12  1 3-TAGCGATATTACAGGAC-5 25005.827160 19685.877551 0.270242
14 COM2-A DNA 3-AGCGATATTACTGGAC-5 5-Cy3-AACTCGCTATAATGACCTGGACTG-3 12  2 3-TAGCGATATTACCGGAC-5 22733.432099 19743.346939 0.151448
14 COM2-A DNA 3-AGCGATATTACTGGAC-5 5-Cy3-AACTCGCTATAATGACCTGGACTG-3 12  3 3-TAGCGATATTACGGGAC-5 31228.839506 19503.020408 0.601231
14 COM2-A DNA 3-AGCGATATTACTGGAC-5 5-Cy3-AACTCGCTATAATGACCTGGACTG-3 12  4 3-TAGCGATATTACTGGAC-5 37432.888889 19685.877551 0.901510
14 COM2-A DNA 3-AGCGATATTACTGGAC-5 5-Cy3-AACTCGCTATAATGACCTGGACTG-3 12  5 3-TAGCGATATTACTAGGAC-5 24917.333333 19884.408163 0.253109
14 COM2-A DNA 3-AGCGATATTACTGGAC-5 5-Cy3-AACTCGCTATAATGACCTGGACTG-3 12  6 3-TAGCGATATTACTCGGAC-5 25514.666667 19659.755102 0.297812
14 COM2-A DNA 3-AGCGATATTACTGGAC-5 5-Cy3-AACTCGCTATAATGACCTGGACTG-3 12  7 3-TAGCGATATTACTGGGAC-5 33163.061728 19623.183673 0.689994
14 COM2-A DNA 3-AGCGATATTACTGGAC-5 5-Cy3-AACTCGCTATAATGACCTGGACTG-3 12  8 3-TAGCGATATTACTTGGAC-5 26298.469136 19544.816327 0.345547
14 COM2-A DNA 3-AGCGATATTACTGGAC-5 5-Cy3-AACTCGCTATAATGACCTGGACTG-3 12  9 3-TAGCGATATTACGGAC-5 23314.962963 19565.714286 0.191623
14 COM2-A DNA 3-AGCGATATTACTGGAC-5 5-Cy3-AACTCGCTATAATGACCTGGACTG-3 13  1 3-TAGCGATATTACTAGAC-5 23766.913580 20830.040816 0.140992
14 COM2-A DNA 3-AGCGATATTACTGGAC-5 5-Cy3-AACTCGCTATAATGACCTGGACTG-3 13  2 3-TAGCGATATTACTCGAC-5 22837.728395 20960.653061 0.089552
14 COM2-A DNA 3-AGCGATATTACTGGAC-5 5-Cy3-AACTCGCTATAATGACCTGGACTG-3 13  3 3-TAGCGATATTACTGGAC-5 43839.209877 20511.346939 1.137315
14 COM2-A DNA 3-AGCGATATTACTGGAC-5 5-Cy3-AACTCGCTATAATGACCTGGACTG-3 13  4 3-TAGCGATATTACTTGAC-5 25148.049383 20406.857143 0.232333
14 COM2-A DNA 3-AGCGATATTACTGGAC-5 5-Cy3-AACTCGCTATAATGACCTGGACTG-3 13  5 3-TAGCGATATTACTGAGAC-5 31503.802469 20934.530612 0.504873
14 COM2-A DNA 3-AGCGATATTACTGGAC-5 5-Cy3-AACTCGCTATAATGACCTGGACTG-3 13  6 3-TAGCGATATTACTGCGAC-5 29348.345679 20845.714286 0.407884
14 COM2-A DNA 3-AGCGATATTACTGGAC-5 5-Cy3-AACTCGCTATAATGACCTGGACTG-3 13  7 3-TAGCGATATTACTGGGAC-5 39155.358025 20668.081633 0.894484
14 COM2-A DNA 3-AGCGATATTACTGGAC-5 5-Cy3-AACTCGCTATAATGACCTGGACTG-3 13  8 3-TAGCGATATTACTGTGAC-5 31592.296296 20683.755102 0.527397
14 COM2-A DNA 3-AGCGATATTACTGGAC-5 5-Cy3-AACTCGCTATAATGACCTGGACTG-3 13  9 3-TAGCGATATTACTGAC-5 29629.629630 20657.632653 0.434319
14 COM2-A DNA 3-AGCGATATTACTGGAC-5 5-Cy3-AACTCGCTATAATGACCTGGACTG-3 14  1 3-TAGCGATATTACTGAAC-5 27875.555556 20114.285714 0.385859
14 COM2-A DNA 3-AGCGATATTACTGGAC-5 5-Cy3-AACTCGCTATAATGACCTGGACTG-3 14  2 3-TAGCGATATTACTGCAC-5 26782.024691 20271.020408 0.321198
14 COM2-A DNA 3-AGCGATATTACTGGAC-5 5-Cy3-AACTCGCTATAATGACCTGGACTG-3 14  3 3-TAGCGATATTACTGGAC-5 41699.555556 20291.918367 1.054983
14 COM2-A DNA 3-AGCGATATTACTGGAC-5 5-Cy3-AACTCGCTATAATGACCTGGACTG-3 14  4 3-TAGCGATATTACTGTAC-5 27227.654321 20370.285714 0.336636
14 COM2-A DNA 3-AGCGATATTACTGGAC-5 5-Cy3-AACTCGCTATAATGACCTGGACTG-3 14  5 3-TAGCGATATTACTGGAAC-5 39262.814815 20480.000000 0.917130
14 COM2-A DNA 3-AGCGATATTACTGGAC-5 5-Cy3-AACTCGCTATAATGACCTGGACTG-3 14  6 3-TAGCGATATTACTGGCAC-5 34765.432099 20156.081633 0.724811
14 COM2-A DNA 3-AGCGATATTACTGGAC-5 5-Cy3-AACTCGCTATAATGACCTGGACTG-3 14  7 3-TAGCGATATTACTGGGAC-5 38400.000000 20265.795918 0.894818
14 COM2-A DNA 3-AGCGATATTACTGGAC-5 5-Cy3-AACTCGCTATAATGACCTGGACTG-3 14  8 3-TAGCGATATTACTGGTAC-5 34518.913580 20239.673469 0.705507
14 COM2-A DNA 3-AGCGATATTACTGGAC-5 5-Cy3-AACTCGCTATAATGACCTGGACTG-3 14  9 3-TAGCGATATTACTGAC-5 29161.876543 20459.102041 0.425374
14 COM2-A DNA 3-AGCGATATTACTGGAC-5 5-Cy3-AACTCGCTATAATGACCTGGACTG-3 15  1 3-TAGCGATATTACTGGAC-5 40596.543210 19957.551020 1.034145
14 COM2-A DNA 3-AGCGATATTACTGGAC-5 5-Cy3-AACTCGCTATAATGACCTGGACTG-3 15  2 3-TAGCGATATTACTGGCC-5 32888.098765 19764.244898 0.664020
14 COM2-A DNA 3-AGCGATATTACTGGAC-5 5-Cy3-AACTCGCTATAATGACCTGGACTG-3 15  3 3-TAGCGATATTACTGGGC-5 32451.950617 19638.857143 0.652436
14 COM2-A DNA 3-AGCGATATTACTGGAC-5 5-Cy3-AACTCGCTATAATGACCTGGACTG-3 15  4 3-TAGCGATATTACTGGTC-5 33921.580247 20072.489796 0.689954
14 COM2-A DNA 3-AGCGATATTACTGGAC-5 5-Cy3-AACTCGCTATAATGACCTGGACTG-3 15  5 3-TAGCGATATTACTGGAAC-5 37821.629630 19868.734694 0.903575
14 COM2-A DNA 3-AGCGATATTACTGGAC-5 5-Cy3-AACTCGCTATAATGACCTGGACTG-3 15  6 3-TAGCGATATTACTGGACC-5 44281.679012 19816.489796 1.234587
14 COM2-A DNA 3-AGCGATATTACTGGAC-5 5-Cy3-AACTCGCTATAATGACCTGGACTG-3 15  7 3-TAGCGATATTACTGGAGC-5 35315.358025 20062.040816 0.760307
14 COM2-A DNA 3-AGCGATATTACTGGAC-5 5-Cy3-AACTCGCTATAATGACCTGGACTG-3 15  8 3-TAGCGATATTACTGGATC-5 35991.703704 20093.387755 0.791221
14 COM2-A DNA 3-AGCGATATTACTGGAC-5 5-Cy3-AACTCGCTATAATGACCTGGACTG-3 15  9 3-TAGCGATATTACTGGC-5 31200.395062 19753.795918 0.579463
14 COM2-A DNA 3-AGCGATATTACTGGAC-5 5-Cy3-AACTCGCTATAATGACCTGGACTG-3 16  1 3-TAGCGATATTACTGGAA-5 35915.851852 19712.000000 0.822030
14 COM2-A DNA 3-AGCGATATTACTGGAC-5 5-Cy3-AACTCGCTATAATGACCTGGACTG-3 16  2 3-TAGCGATATTACTGGAC-5 38681.283951 19529.142857 0.980695
14 COM2-A DNA 3-AGCGATATTACTGGAC-5 5-Cy3-AACTCGCTATAATGACCTGGACTG-3 16  3 3-TAGCGATATTACTGGAG-5 33387.456790 19738.122449 0.691521
14 COM2-A DNA 3-AGCGATATTACTGGAC-5 5-Cy3-AACTCGCTATAATGACCTGGACTG-3 16  4 3-TAGCGATATTACTGGAT-5 33678.222222 19654.530612 0.713509
14 COM2-A DNA 3-AGCGATATTACTGGAC-5 5-Cy3-AACTCGCTATAATGACCTGGACTG-3 16  5 3-TAGCGATATTACTGGACA-5 40419.555556 19821.714286 1.039155
14 COM2-A DNA 3-AGCGATATTACTGGAC-5 5-Cy3-AACTCGCTATAATGACCTGGACTG-3 16  6 3-TAGCGATATTACTGGACC-5 43475.753086 19853.061224 1.189877
14 COM2-A DNA 3-AGCGATATTACTGGAC-5 5-Cy3-AACTCGCTATAATGACCTGGACTG-3 16  7 3-TAGCGATATTACTGGACG-5 38115.555556 19414.204082 0.963282
14 COM2-A DNA 3-AGCGATATTACTGGAC-5 5-Cy3-AACTCGCTATAATGACCTGGACTG-3 16  8 3-TAGCGATATTACTGGACT-5 38861.432099 19523.918367 0.990452
14 COM2-A DNA 3-AGCGATATTACTGGAC-5 5-Cy3-AACTCGCTATAATGACCTGGACTG-3 16  9 3-TAGCGATATTACTGGA-5 34076.444444 19482.122449 0.749114

15 COM3-A DNA 3-GATATTACTGGACCTG-5 5-Cy3-AACTCGCTATAATGACCTGGACTG-3  1  1 3-TAATATTACTGGACCTG-5 27373.037037 20871.836735 0.311482
15 COM3-A DNA 3-GATATTACTGGACCTG-5 5-Cy3-AACTCGCTATAATGACCTGGACTG-3  1  2 3-TCATATTACTGGACCTG-5 28112.592593 20997.224490 0.338872
15 COM3-A DNA 3-GATATTACTGGACCTG-5 5-Cy3-AACTCGCTATAATGACCTGGACTG-3  1  3 3-TGATATTACTGGACCTG-5 29332.543210 20641.959184 0.421015
15 COM3-A DNA 3-GATATTACTGGACCTG-5 5-Cy3-AACTCGCTATAATGACCTGGACTG-3  1  4 3-TTATATTACTGGACCTG-5 25754.864198 20626.285714 0.248643
15 COM3-A DNA 3-GATATTACTGGACCTG-5 5-Cy3-AACTCGCTATAATGACCTGGACTG-3  1  5 3-TGAATATTACTGGACCTG-5 30941.234568 20694.204082 0.495164
15 COM3-A DNA 3-GATATTACTGGACCTG-5 5-Cy3-AACTCGCTATAATGACCTGGACTG-3  1  6 3-TGCATATTACTGGACCTG-5 31254.123457 20338.938776 0.536664
15 COM3-A DNA 3-GATATTACTGGACCTG-5 5-Cy3-AACTCGCTATAATGACCTGGACTG-3  1  7 3-TGGATATTACTGGACCTG-5 35223.703704 21195.755102 0.661828
15 COM3-A DNA 3-GATATTACTGGACCTG-5 5-Cy3-AACTCGCTATAATGACCTGGACTG-3  1  8 3-TGTATATTACTGGACCTG-5 29070.222222 21039.020408 0.381729
15 COM3-A DNA 3-GATATTACTGGACCTG-5 5-Cy3-AACTCGCTATAATGACCTGGACTG-3  1  9 3-TATATTACTGGACCTG-5 25435.654321 20960.653061 0.213495
15 COM3-A DNA 3-GATATTACTGGACCTG-5 5-Cy3-AACTCGCTATAATGACCTGGACTG-3  2  1 3-TGATATTACTGGACCTG-5 31146.666667 20981.551020 0.484479
15 COM3-A DNA 3-GATATTACTGGACCTG-5 5-Cy3-AACTCGCTATAATGACCTGGACTG-3  2  2 3-TGCTATTACTGGACCTG-5 28027.259259 20767.346939 0.349583
15 COM3-A DNA 3-GATATTACTGGACCTG-5 5-Cy3-AACTCGCTATAATGACCTGGACTG-3  2  3 3-TGGTATTACTGGACCTG-5 27932.444444 20678.530612 0.350794
15 COM3-A DNA 3-GATATTACTGGACCTG-5 5-Cy3-AACTCGCTATAATGACCTGGACTG-3  2  4 3-TGTTATTACTGGACCTG-5 27312.987654 20730.775510 0.317509
15 COM3-A DNA 3-GATATTACTGGACCTG-5 5-Cy3-AACTCGCTATAATGACCTGGACTG-3  2  5 3-TGAATATTACTGGACCTG-5 31254.123457 21253.224490 0.470559
15 COM3-A DNA 3-GATATTACTGGACCTG-5 5-Cy3-AACTCGCTATAATGACCTGGACTG-3  2  6 3-TGACTATTACTGGACCTG-5 29007.012346 21112.163265 0.373948
15 COM3-A DNA 3-GATATTACTGGACCTG-5 5-Cy3-AACTCGCTATAATGACCTGGACTG-3  2  7 3-TGAGTATTACTGGACCTG-5 31184.592593 20704.653061 0.506163
15 COM3-A DNA 3-GATATTACTGGACCTG-5 5-Cy3-AACTCGCTATAATGACCTGGACTG-3  2  8 3-TGATTATTACTGGACCTG-5 28491.851852 20532.244898 0.387664
15 COM3-A DNA 3-GATATTACTGGACCTG-5 5-Cy3-AACTCGCTATAATGACCTGGACTG-3  2  9 3-TGTATTACTGGACCTG-5 24898.370370 20688.979592 0.203461
15 COM3-A DNA 3-GATATTACTGGACCTG-5 5-Cy3-AACTCGCTATAATGACCTGGACTG-3  3  1 3-TGAAATTACTGGACCTG-5 27082.271605 20312.816327 0.333260
15 COM3-A DNA 3-GATATTACTGGACCTG-5 5-Cy3-AACTCGCTATAATGACCTGGACTG-3  3  2 3-TGACATTACTGGACCTG-5 25426.172840 20328.489796 0.250765
15 COM3-A DNA 3-GATATTACTGGACCTG-5 5-Cy3-AACTCGCTATAATGACCTGGACTG-3  3  3 3-TGAGATTACTGGACCTG-5 28978.567901 20224.000000 0.432880
15 COM3-A DNA 3-GATATTACTGGACCTG-5 5-Cy3-AACTCGCTATAATGACCTGGACTG-3  3  4 3-TGATATTACTGGACCTG-5 30527.209877 20819.591837 0.466273
15 COM3-A DNA 3-GATATTACTGGACCTG-5 5-Cy3-AACTCGCTATAATGACCTGGACTG-3  3  5 3-TGATAATTACTGGACCTG-5 26317.432099 20203.102041 0.302643
15 COM3-A DNA 3-GATATTACTGGACCTG-5 5-Cy3-AACTCGCTATAATGACCTGGACTG-3  3  6 3-TGATCATTACTGGACCTG-5 26563.950617 20563.591837 0.291795
15 COM3-A DNA 3-GATATTACTGGACCTG-5 5-Cy3-AACTCGCTATAATGACCTGGACTG-3  3  7 3-TGATGATTACTGGACCTG-5 27215.012346 20197.877551 0.347419
15 COM3-A DNA 3-GATATTACTGGACCTG-5 5-Cy3-AACTCGCTATAATGACCTGGACTG-3  3  8 3-TGATTATTACTGGACCTG-5 28555.061728 20244.897959 0.410482
15 COM3-A DNA 3-GATATTACTGGACCTG-5 5-Cy3-AACTCGCTATAATGACCTGGACTG-3  3  9 3-TGAATTACTGGACCTG-5 25498.864198 20495.673469 0.244110
15 COM3-A DNA 3-GATATTACTGGACCTG-5 5-Cy3-AACTCGCTATAATGACCTGGACTG-3  4  1 3-TGATATTACTGGACCTG-5 28308.543210 19952.326531 0.418809
15 COM3-A DNA 3-GATATTACTGGACCTG-5 5-Cy3-AACTCGCTATAATGACCTGGACTG-3  4  2 3-TGATCTTACTGGACCTG-5 23801.679012 20124.734694 0.182708
15 COM3-A DNA 3-GATATTACTGGACCTG-5 5-Cy3-AACTCGCTATAATGACCTGGACTG-3  4  3 3-TGATGTTACTGGACCTG-5 24342.123457 20009.795918 0.216510
15 COM3-A DNA 3-GATATTACTGGACCTG-5 5-Cy3-AACTCGCTATAATGACCTGGACTG-3  4  4 3-TGATTTTACTGGACCTG-5 24873.086420 20051.591837 0.240454
15 COM3-A DNA 3-GATATTACTGGACCTG-5 5-Cy3-AACTCGCTATAATGACCTGGACTG-3  4  5 3-TGATAATTACTGGACCTG-5 26386.962963 20140.408163 0.310150
15 COM3-A DNA 3-GATATTACTGGACCTG-5 5-Cy3-AACTCGCTATAATGACCTGGACTG-3  4  6 3-TGATACTTACTGGACCTG-5 23738.469136 19889.632653 0.193510
15 COM3-A DNA 3-GATATTACTGGACCTG-5 5-Cy3-AACTCGCTATAATGACCTGGACTG-3  4  7 3-TGATAGTTACTGGACCTG-5 25148.049383 20197.877551 0.245084
15 COM3-A DNA 3-GATATTACTGGACCTG-5 5-Cy3-AACTCGCTATAATGACCTGGACTG-3  4  8 3-TGATATTTACTGGACCTG-5 25040.592593 19900.081633 0.258316
15 COM3-A DNA 3-GATATTACTGGACCTG-5 5-Cy3-AACTCGCTATAATGACCTGGACTG-3  4  9 3-TGATTTACTGGACCTG-5 24752.987654 20359.836735 0.215775
15 COM3-A DNA 3-GATATTACTGGACCTG-5 5-Cy3-AACTCGCTATAATGACCTGGACTG-3  5  1 3-TGATAATACTGGACCTG-5 25040.592593 21540.571429 0.162485
15 COM3-A DNA 3-GATATTACTGGACCTG-5 5-Cy3-AACTCGCTATAATGACCTGGACTG-3  5  2 3-TGATACTACTGGACCTG-5 23646.814815 21075.591837 0.122000
15 COM3-A DNA 3-GATATTACTGGACCTG-5 5-Cy3-AACTCGCTATAATGACCTGGACTG-3  5  3 3-TGATAGTACTGGACCTG-5 24443.259259 21300.244898 0.147558
15 COM3-A DNA 3-GATATTACTGGACCTG-5 5-Cy3-AACTCGCTATAATGACCTGGACTG-3  5  4 3-TGATATTACTGGACCTG-5 32464.592593 21409.959184 0.516331
15 COM3-A DNA 3-GATATTACTGGACCTG-5 5-Cy3-AACTCGCTATAATGACCTGGACTG-3  5  5 3-TGATATATACTGGACCTG-5 25053.234568 21049.469388 0.190207
15 COM3-A DNA 3-GATATTACTGGACCTG-5 5-Cy3-AACTCGCTATAATGACCTGGACTG-3  5  6 3-TGATATCTACTGGACCTG-5 24579.160494 21200.979592 0.159341
15 COM3-A DNA 3-GATATTACTGGACCTG-5 5-Cy3-AACTCGCTATAATGACCTGGACTG-3  5  7 3-TGATATGTACTGGACCTG-5 26364.839506 21436.081633 0.229928
15 COM3-A DNA 3-GATATTACTGGACCTG-5 5-Cy3-AACTCGCTATAATGACCTGGACTG-3  5  8 3-TGATATTTACTGGACCTG-5 28479.209877 21248.000000 0.340324
15 COM3-A DNA 3-GATATTACTGGACCTG-5 5-Cy3-AACTCGCTATAATGACCTGGACTG-3  5  9 3-TGATATACTGGACCTG-5 24490.666667 21441.306122 0.142219
15 COM3-A DNA 3-GATATTACTGGACCTG-5 5-Cy3-AACTCGCTATAATGACCTGGACTG-3  6  1 3-TGATATAACTGGACCTG-5 23416.098765 20986.775510 0.115755
15 COM3-A DNA 3-GATATTACTGGACCTG-5 5-Cy3-AACTCGCTATAATGACCTGGACTG-3  6  2 3-TGATATCACTGGACCTG-5 22825.086420 21289.795918 0.072114
15 COM3-A DNA 3-GATATTACTGGACCTG-5 5-Cy3-AACTCGCTATAATGACCTGGACTG-3  6  3 3-TGATATGACTGGACCTG-5 25353.481481 21399.510204 0.184769
15 COM3-A DNA 3-GATATTACTGGACCTG-5 5-Cy3-AACTCGCTATAATGACCTGGACTG-3  6  4 3-TGATATTACTGGACCTG-5 33036.641975 21101.714286 0.565590
15 COM3-A DNA 3-GATATTACTGGACCTG-5 5-Cy3-AACTCGCTATAATGACCTGGACTG-3  6  5 3-TGATATTAACTGGACCTG-5 24961.580247 21315.918367 0.171030
15 COM3-A DNA 3-GATATTACTGGACCTG-5 5-Cy3-AACTCGCTATAATGACCTGGACTG-3  6  6 3-TGATATTCACTGGACCTG-5 24035.555556 21080.816327 0.140162
15 COM3-A DNA 3-GATATTACTGGACCTG-5 5-Cy3-AACTCGCTATAATGACCTGGACTG-3  6  7 3-TGATATTGACTGGACCTG-5 25628.444444 21284.571429 0.204086
15 COM3-A DNA 3-GATATTACTGGACCTG-5 5-Cy3-AACTCGCTATAATGACCTGGACTG-3  6  8 3-TGATATTTACTGGACCTG-5 27913.481481 21159.183673 0.319214
15 COM3-A DNA 3-GATATTACTGGACCTG-5 5-Cy3-AACTCGCTATAATGACCTGGACTG-3  6  9 3-TGATATACTGGACCTG-5 24146.172840 21305.469388 0.133332
15 COM3-A DNA 3-GATATTACTGGACCTG-5 5-Cy3-AACTCGCTATAATGACCTGGACTG-3  7  1 3-TGATATTACTGGACCTG-5 31216.197531 20673.306122 0.509976
15 COM3-A DNA 3-GATATTACTGGACCTG-5 5-Cy3-AACTCGCTATAATGACCTGGACTG-3  7  2 3-TGATATTCCTGGACCTG-5 22401.580247 20934.530612 0.070078
15 COM3-A DNA 3-GATATTACTGGACCTG-5 5-Cy3-AACTCGCTATAATGACCTGGACTG-3  7  3 3-TGATATTGCTGGACCTG-5 23175.901235 20391.183673 0.136565
15 COM3-A DNA 3-GATATTACTGGACCTG-5 5-Cy3-AACTCGCTATAATGACCTGGACTG-3  7  4 3-TGATATTTCTGGACCTG-5 23071.604938 20882.285714 0.104841
15 COM3-A DNA 3-GATATTACTGGACCTG-5 5-Cy3-AACTCGCTATAATGACCTGGACTG-3  7  5 3-TGATATTAACTGGACCTG-5 24882.567901 20903.183673 0.190372
15 COM3-A DNA 3-GATATTACTGGACCTG-5 5-Cy3-AACTCGCTATAATGACCTGGACTG-3  7  6 3-TGATATTACCTGGACCTG-5 23419.259259 20547.918367 0.139739
15 COM3-A DNA 3-GATATTACTGGACCTG-5 5-Cy3-AACTCGCTATAATGACCTGGACTG-3  7  7 3-TGATATTAGCTGGACCTG-5 23068.444444 20981.551020 0.099463
15 COM3-A DNA 3-GATATTACTGGACCTG-5 5-Cy3-AACTCGCTATAATGACCTGGACTG-3  7  8 3-TGATATTATCTGGACCTG-5 23738.469136 20892.734694 0.136207
15 COM3-A DNA 3-GATATTACTGGACCTG-5 5-Cy3-AACTCGCTATAATGACCTGGACTG-3  7  9 3-TGATATTCTGGACCTG-5 23021.037037 20657.632653 0.114408
15 COM3-A DNA 3-GATATTACTGGACCTG-5 5-Cy3-AACTCGCTATAATGACCTGGACTG-3  8  1 3-TGATATTAATGGACCTG-5 21140.543210 20291.918367 0.041821
15 COM3-A DNA 3-GATATTACTGGACCTG-5 5-Cy3-AACTCGCTATAATGACCTGGACTG-3  8  2 3-TGATATTACTGGACCTG-5 30896.987654 20527.020408 0.505186
15 COM3-A DNA 3-GATATTACTGGACCTG-5 5-Cy3-AACTCGCTATAATGACCTGGACTG-3  8  3 3-TGATATTAGTGGACCTG-5 20954.074074 20271.020408 0.033696
15 COM3-A DNA 3-GATATTACTGGACCTG-5 5-Cy3-AACTCGCTATAATGACCTGGACTG-3  8  4 3-TGATATTATTGGACCTG-5 22095.012346 20260.571429 0.090542
15 COM3-A DNA 3-GATATTACTGGACCTG-5 5-Cy3-AACTCGCTATAATGACCTGGACTG-3  8  5 3-TGATATTACATGGACCTG-5 21643.061728 20291.918367 0.066585
15 COM3-A DNA 3-GATATTACTGGACCTG-5 5-Cy3-AACTCGCTATAATGACCTGGACTG-3  8  6 3-TGATATTACCTGGACCTG-5 22474.271605 19947.102041 0.126694
15 COM3-A DNA 3-GATATTACTGGACCTG-5 5-Cy3-AACTCGCTATAATGACCTGGACTG-3  8  7 3-TGATATTACGTGGACCTG-5 22929.382716 20239.673469 0.132893
15 COM3-A DNA 3-GATATTACTGGACCTG-5 5-Cy3-AACTCGCTATAATGACCTGGACTG-3  8  8 3-TGATATTACTTGGACCTG-5 23172.740741 20213.551020 0.146396
15 COM3-A DNA 3-GATATTACTGGACCTG-5 5-Cy3-AACTCGCTATAATGACCTGGACTG-3  8  9 3-TGATATTATGGACCTG-5 21627.259259 20453.877551 0.057367
15 COM3-A DNA 3-GATATTACTGGACCTG-5 5-Cy3-AACTCGCTATAATGACCTGGACTG-3  9  1 3-TGATATTACAGGACCTG-5 21981.234568 21284.571429 0.032731
15 COM3-A DNA 3-GATATTACTGGACCTG-5 5-Cy3-AACTCGCTATAATGACCTGGACTG-3  9  2 3-TGATATTACCGGACCTG-5 22401.580247 21420.408163 0.045805
15 COM3-A DNA 3-GATATTACTGGACCTG-5 5-Cy3-AACTCGCTATAATGACCTGGACTG-3  9  3 3-TGATATTACGGGACCTG-5 26981.135802 21399.510204 0.260830
15 COM3-A DNA 3-GATATTACTGGACCTG-5 5-Cy3-AACTCGCTATAATGACCTGGACTG-3  9  4 3-TGATATTACTGGACCTG-5 34439.901235 21148.734694 0.628462
15 COM3-A DNA 3-GATATTACTGGACCTG-5 5-Cy3-AACTCGCTATAATGACCTGGACTG-3  9  5 3-TGATATTACTAGGACCTG-5 23719.506173 21524.897959 0.101957
15 COM3-A DNA 3-GATATTACTGGACCTG-5 5-Cy3-AACTCGCTATAATGACCTGGACTG-3  9  6 3-TGATATTACTCGGACCTG-5 24541.234568 21420.408163 0.145694
15 COM3-A DNA 3-GATATTACTGGACCTG-5 5-Cy3-AACTCGCTATAATGACCTGGACTG-3  9  7 3-TGATATTACTGGGACCTG-5 28251.654321 21227.102041 0.330924
15 COM3-A DNA 3-GATATTACTGGACCTG-5 5-Cy3-AACTCGCTATAATGACCTGGACTG-3  9  8 3-TGATATTACTTGGACCTG-5 24866.765432 21133.061224 0.176676
15 COM3-A DNA 3-GATATTACTGGACCTG-5 5-Cy3-AACTCGCTATAATGACCTGGACTG-3  9  9 3-TGATATTACGGACCTG-5 22249.876543 21498.775510 0.034937
15 COM3-A DNA 3-GATATTACTGGACCTG-5 5-Cy3-AACTCGCTATAATGACCTGGACTG-3 10  1 3-TGATATTACTAGACCTG-5 21936.987654 21274.122449 0.031158
15 COM3-A DNA 3-GATATTACTGGACCTG-5 5-Cy3-AACTCGCTATAATGACCTGGACTG-3 10  2 3-TGATATTACTCGACCTG-5 21576.691358 21096.489796 0.022762
15 COM3-A DNA 3-GATATTACTGGACCTG-5 5-Cy3-AACTCGCTATAATGACCTGGACTG-3 10  3 3-TGATATTACTGGACCTG-5 33308.444444 21289.795918 0.564526
15 COM3-A DNA 3-GATATTACTGGACCTG-5 5-Cy3-AACTCGCTATAATGACCTGGACTG-3 10  4 3-TGATATTACTTGACCTG-5 22328.888889 21629.387755 0.032340
15 COM3-A DNA 3-GATATTACTGGACCTG-5 5-Cy3-AACTCGCTATAATGACCTGGACTG-3 10  5 3-TGATATTACTGAGACCTG-5 24383.209877 21096.489796 0.155795
15 COM3-A DNA 3-GATATTACTGGACCTG-5 5-Cy3-AACTCGCTATAATGACCTGGACTG-3 10  6 3-TGATATTACTGCGACCTG-5 25296.592593 21096.489796 0.199090
15 COM3-A DNA 3-GATATTACTGGACCTG-5 5-Cy3-AACTCGCTATAATGACCTGGACTG-3 10  7 3-TGATATTACTGGGACCTG-5 27215.012346 21106.938776 0.289387
15 COM3-A DNA 3-GATATTACTGGACCTG-5 5-Cy3-AACTCGCTATAATGACCTGGACTG-3 10  8 3-TGATATTACTGTGACCTG-5 25479.901235 20997.224490 0.213489
15 COM3-A DNA 3-GATATTACTGGACCTG-5 5-Cy3-AACTCGCTATAATGACCTGGACTG-3 10  9 3-TGATATTACTGACCTG-5 22395.259259 21054.693878 0.063671
15 COM3-A DNA 3-GATATTACTGGACCTG-5 5-Cy3-AACTCGCTATAATGACCTGGACTG-3 11  1 3-TGATATTACTGAACCTG-5 21605.135802 20344.163265 0.061982
15 COM3-A DNA 3-GATATTACTGGACCTG-5 5-Cy3-AACTCGCTATAATGACCTGGACTG-3 11  2 3-TGATATTACTGCACCTG-5 22145.580247 20688.979592 0.070405
15 COM3-A DNA 3-GATATTACTGGACCTG-5 5-Cy3-AACTCGCTATAATGACCTGGACTG-3 11  3 3-TGATATTACTGGACCTG-5 34161.777778 20976.326531 0.628587
15 COM3-A DNA 3-GATATTACTGGACCTG-5 5-Cy3-AACTCGCTATAATGACCTGGACTG-3 11  4 3-TGATATTACTGTACCTG-5 21772.641975 20579.265306 0.057989
15 COM3-A DNA 3-GATATTACTGGACCTG-5 5-Cy3-AACTCGCTATAATGACCTGGACTG-3 11  5 3-TGATATTACTGGAACCTG-5 25691.654321 20809.142857 0.234633
15 COM3-A DNA 3-GATATTACTGGACCTG-5 5-Cy3-AACTCGCTATAATGACCTGGACTG-3 11  6 3-TGATATTACTGGCACCTG-5 23542.518519 20521.795918 0.147196
15 COM3-A DNA 3-GATATTACTGGACCTG-5 5-Cy3-AACTCGCTATAATGACCTGGACTG-3 11  7 3-TGATATTACTGGGACCTG-5 27401.481481 21028.571429 0.303060
15 COM3-A DNA 3-GATATTACTGGACCTG-5 5-Cy3-AACTCGCTATAATGACCTGGACTG-3 11  8 3-TGATATTACTGGTACCTG-5 23656.296296 20688.979592 0.143425
15 COM3-A DNA 3-GATATTACTGGACCTG-5 5-Cy3-AACTCGCTATAATGACCTGGACTG-3 11  9 3-TGATATTACTGACCTG-5 22262.518519 20767.346939 0.071996
15 COM3-A DNA 3-GATATTACTGGACCTG-5 5-Cy3-AACTCGCTATAATGACCTGGACTG-3 12  1 3-TGATATTACTGGACCTG-5 31181.432099 20103.836735 0.551019
15 COM3-A DNA 3-GATATTACTGGACCTG-5 5-Cy3-AACTCGCTATAATGACCTGGACTG-3 12  2 3-TGATATTACTGGCCCTG-5 21298.567901 20035.918367 0.063019
15 COM3-A DNA 3-GATATTACTGGACCTG-5 5-Cy3-AACTCGCTATAATGACCTGGACTG-3 12  3 3-TGATATTACTGGGCCTG-5 22562.765432 19978.448980 0.129355
15 COM3-A DNA 3-GATATTACTGGACCTG-5 5-Cy3-AACTCGCTATAATGACCTGGACTG-3 12  4 3-TGATATTACTGGTCCTG-5 22730.271605 19994.122449 0.136848
15 COM3-A DNA 3-GATATTACTGGACCTG-5 5-Cy3-AACTCGCTATAATGACCTGGACTG-3 12  5 3-TGATATTACTGGAACCTG-5 25144.888889 20297.142857 0.238839
15 COM3-A DNA 3-GATATTACTGGACCTG-5 5-Cy3-AACTCGCTATAATGACCTGGACTG-3 12  6 3-TGATATTACTGGACCCTG-5 26636.641975 20281.469388 0.313349
15 COM3-A DNA 3-GATATTACTGGACCTG-5 5-Cy3-AACTCGCTATAATGACCTGGACTG-3 12  7 3-TGATATTACTGGAGCCTG-5 22970.469136 20333.714286 0.129674
15 COM3-A DNA 3-GATATTACTGGACCTG-5 5-Cy3-AACTCGCTATAATGACCTGGACTG-3 12  8 3-TGATATTACTGGATCCTG-5 22369.975309 20171.755102 0.108975
15 COM3-A DNA 3-GATATTACTGGACCTG-5 5-Cy3-AACTCGCTATAATGACCTGGACTG-3 12  9 3-TGATATTACTGGCCTG-5 21778.962963 20255.346939 0.075220
15 COM3-A DNA 3-GATATTACTGGACCTG-5 5-Cy3-AACTCGCTATAATGACCTGGACTG-3 13  1 3-TGATATTACTGGAACTG-5 23204.345679 21044.244898 0.102646
15 COM3-A DNA 3-GATATTACTGGACCTG-5 5-Cy3-AACTCGCTATAATGACCTGGACTG-3 13  2 3-TGATATTACTGGACCTG-5 32508.839506 21409.959184 0.518398
15 COM3-A DNA 3-GATATTACTGGACCTG-5 5-Cy3-AACTCGCTATAATGACCTGGACTG-3 13  3 3-TGATATTACTGGAGCTG-5 23514.074074 21091.265306 0.114873
15 COM3-A DNA 3-GATATTACTGGACCTG-5 5-Cy3-AACTCGCTATAATGACCTGGACTG-3 13  4 3-TGATATTACTGGATCTG-5 23561.481481 21253.224490 0.108607
15 COM3-A DNA 3-GATATTACTGGACCTG-5 5-Cy3-AACTCGCTATAATGACCTGGACTG-3 13  5 3-TGATATTACTGGACACTG-5 25818.074074 21577.142857 0.196547
15 COM3-A DNA 3-GATATTACTGGACCTG-5 5-Cy3-AACTCGCTATAATGACCTGGACTG-3 13  6 3-TGATATTACTGGACCCTG-5 29098.666667 21227.102041 0.370826
15 COM3-A DNA 3-GATATTACTGGACCTG-5 5-Cy3-AACTCGCTATAATGACCTGGACTG-3 13  7 3-TGATATTACTGGACGCTG-5 25198.617284 21248.000000 0.185929
15 COM3-A DNA 3-GATATTACTGGACCTG-5 5-Cy3-AACTCGCTATAATGACCTGGACTG-3 13  8 3-TGATATTACTGGACTCTG-5 25012.148148 20845.714286 0.199870
15 COM3-A DNA 3-GATATTACTGGACCTG-5 5-Cy3-AACTCGCTATAATGACCTGGACTG-3 13  9 3-TGATATTACTGGACTG-5 23273.876543 20877.061224 0.114806
15 COM3-A DNA 3-GATATTACTGGACCTG-5 5-Cy3-AACTCGCTATAATGACCTGGACTG-3 14  1 3-TGATATTACTGGACATG-5 25884.444444 20877.061224 0.239851
15 COM3-A DNA 3-GATATTACTGGACCTG-5 5-Cy3-AACTCGCTATAATGACCTGGACTG-3 14  2 3-TGATATTACTGGACCTG-5 34945.580247 20903.183673 0.671783
15 COM3-A DNA 3-GATATTACTGGACCTG-5 5-Cy3-AACTCGCTATAATGACCTGGACTG-3 14  3 3-TGATATTACTGGACGTG-5 23921.777778 20511.346939 0.166270
15 COM3-A DNA 3-GATATTACTGGACCTG-5 5-Cy3-AACTCGCTATAATGACCTGGACTG-3 14  4 3-TGATATTACTGGACTTG-5 24990.024691 20500.897959 0.218972
15 COM3-A DNA 3-GATATTACTGGACCTG-5 5-Cy3-AACTCGCTATAATGACCTGGACTG-3 14  5 3-TGATATTACTGGACCATG-5 26472.296296 20955.428571 0.263267
15 COM3-A DNA 3-GATATTACTGGACCTG-5 5-Cy3-AACTCGCTATAATGACCTGGACTG-3 14  6 3-TGATATTACTGGACCCTG-5 28890.074074 20934.530612 0.380020
15 COM3-A DNA 3-GATATTACTGGACCTG-5 5-Cy3-AACTCGCTATAATGACCTGGACTG-3 14  7 3-TGATATTACTGGACCGTG-5 27774.419753 20986.775510 0.323425
15 COM3-A DNA 3-GATATTACTGGACCTG-5 5-Cy3-AACTCGCTATAATGACCTGGACTG-3 14  8 3-TGATATTACTGGACCTTG-5 30264.888889 20971.102041 0.443171
15 COM3-A DNA 3-GATATTACTGGACCTG-5 5-Cy3-AACTCGCTATAATGACCTGGACTG-3 14  9 3-TGATATTACTGGACTG-5 23220.148148 20856.163265 0.113347
15 COM3-A DNA 3-GATATTACTGGACCTG-5 5-Cy3-AACTCGCTATAATGACCTGGACTG-3 15  1 3-TGATATTACTGGACCAG-5 24111.407407 20359.836735 0.184263
15 COM3-A DNA 3-GATATTACTGGACCTG-5 5-Cy3-AACTCGCTATAATGACCTGGACTG-3 15  2 3-TGATATTACTGGACCCG-5 26241.580247 20297.142857 0.292871
15 COM3-A DNA 3-GATATTACTGGACCTG-5 5-Cy3-AACTCGCTATAATGACCTGGACTG-3 15  3 3-TGATATTACTGGACCGG-5 27407.802469 20657.632653 0.326764
15 COM3-A DNA 3-GATATTACTGGACCTG-5 5-Cy3-AACTCGCTATAATGACCTGGACTG-3 15  4 3-TGATATTACTGGACCTG-5 33956.345679 20432.979592 0.661840
15 COM3-A DNA 3-GATATTACTGGACCTG-5 5-Cy3-AACTCGCTATAATGACCTGGACTG-3 15  5 3-TGATATTACTGGACCTAG-5 27692.246914 20391.183673 0.358050
15 COM3-A DNA 3-GATATTACTGGACCTG-5 5-Cy3-AACTCGCTATAATGACCTGGACTG-3 15  6 3-TGATATTACTGGACCTCG-5 28937.481481 20516.571429 0.410444
15 COM3-A DNA 3-GATATTACTGGACCTG-5 5-Cy3-AACTCGCTATAATGACCTGGACTG-3 15  7 3-TGATATTACTGGACCTGG-5 35255.308642 20109.061224 0.753205
15 COM3-A DNA 3-GATATTACTGGACCTG-5 5-Cy3-AACTCGCTATAATGACCTGGACTG-3 15  8 3-TGATATTACTGGACCTTG-5 29594.864198 20234.448980 0.462598
15 COM3-A DNA 3-GATATTACTGGACCTG-5 5-Cy3-AACTCGCTATAATGACCTGGACTG-3 15  9 3-TGATATTACTGGACCG-5 26601.876543 20600.163265 0.291343
15 COM3-A DNA 3-GATATTACTGGACCTG-5 5-Cy3-AACTCGCTATAATGACCTGGACTG-3 16  1 3-TGATATTACTGGACCTA-5 25454.617284 20082.938776 0.267475
15 COM3-A DNA 3-GATATTACTGGACCTG-5 5-Cy3-AACTCGCTATAATGACCTGGACTG-3 16  2 3-TGATATTACTGGACCTC-5 26924.246914 19931.428571 0.350844
15 COM3-A DNA 3-GATATTACTGGACCTG-5 5-Cy3-AACTCGCTATAATGACCTGGACTG-3 16  3 3-TGATATTACTGGACCTG-5 31582.814815 20088.163265 0.572210
15 COM3-A DNA 3-GATATTACTGGACCTG-5 5-Cy3-AACTCGCTATAATGACCTGGACTG-3 16  4 3-TGATATTACTGGACCTT-5 26333.234568 20093.387755 0.310542
15 COM3-A DNA 3-GATATTACTGGACCTG-5 5-Cy3-AACTCGCTATAATGACCTGGACTG-3 16  5 3-TGATATTACTGGACCTGA-5 37148.444444 20166.530612 0.842084
15 COM3-A DNA 3-GATATTACTGGACCTG-5 5-Cy3-AACTCGCTATAATGACCTGGACTG-3 16  6 3-TGATATTACTGGACCTGC-5 33336.888889 19905.306122 0.674774
15 COM3-A DNA 3-GATATTACTGGACCTG-5 5-Cy3-AACTCGCTATAATGACCTGGACTG-3 16  7 3-TGATATTACTGGACCTGG-5 33384.296296 20114.285714 0.659731
15 COM3-A DNA 3-GATATTACTGGACCTG-5 5-Cy3-AACTCGCTATAATGACCTGGACTG-3 16  8 3-TGATATTACTGGACCTGT-5 34022.716049 20035.918367 0.698086
15 COM3-A DNA 3-GATATTACTGGACCTG-5 5-Cy3-AACTCGCTATAATGACCTGGACTG-3 16  9 3-TGATATTACTGGACCT-5 26472.296296 20051.591837 0.320209

16 COM5-A DNA 3-TTGAGCGATATTACTGGACC-5 5-Cy3-AACTCGCTATAATGACCTGGACTG-3  1  1 3-TATGAGCGATATTACTGGACC-5 31525.925926 13536.653061 1.328931
16 COM5-A DNA 3-TTGAGCGATATTACTGGACC-5 5-Cy3-AACTCGCTATAATGACCTGGACTG-3  1  2 3-TCTGAGCGATATTACTGGACC-5 29967.802469 13541.877551 1.212972
16 COM5-A DNA 3-TTGAGCGATATTACTGGACC-5 5-Cy3-AACTCGCTATAATGACCTGGACTG-3  1  3 3-TGTGAGCGATATTACTGGACC-5 34051.160494 13489.632653 1.524247
16 COM5-A DNA 3-TTGAGCGATATTACTGGACC-5 5-Cy3-AACTCGCTATAATGACCTGGACTG-3  1  4 3-TTTGAGCGATATTACTGGACC-5 34629.530864 13557.551020 1.554262
16 COM5-A DNA 3-TTGAGCGATATTACTGGACC-5 5-Cy3-AACTCGCTATAATGACCTGGACTG-3  1  5 3-TTATGAGCGATATTACTGGACC-5 29847.703704 13275.428571 1.248342
16 COM5-A DNA 3-TTGAGCGATATTACTGGACC-5 5-Cy3-AACTCGCTATAATGACCTGGACTG-3  1  6 3-TTCTGAGCGATATTACTGGACC-5 27414.123457 13400.816327 1.045705
16 COM5-A DNA 3-TTGAGCGATATTACTGGACC-5 5-Cy3-AACTCGCTATAATGACCTGGACTG-3  1  7 3-TTGTGAGCGATATTACTGGACC-5 32199.111111 13641.142857 1.360441
16 COM5-A DNA 3-TTGAGCGATATTACTGGACC-5 5-Cy3-AACTCGCTATAATGACCTGGACTG-3  1  8 3-TTTTGAGCGATATTACTGGACC-5 30735.802469 13594.122449 1.260963
16 COM5-A DNA 3-TTGAGCGATATTACTGGACC-5 5-Cy3-AACTCGCTATAATGACCTGGACTG-3  1  9 3-TTGAGCGATATTACTGGACC-5 35539.753086 13677.714286 1.598369
16 COM5-A DNA 3-TTGAGCGATATTACTGGACC-5 5-Cy3-AACTCGCTATAATGACCTGGACTG-3  2  1 3-TTAGAGCGATATTACTGGACC-5 28292.740741 13771.755102 1.054403
16 COM5-A DNA 3-TTGAGCGATATTACTGGACC-5 5-Cy3-AACTCGCTATAATGACCTGGACTG-3  2  2 3-TTCGAGCGATATTACTGGACC-5 25953.975309 14053.877551 0.846748
16 COM5-A DNA 3-TTGAGCGATATTACTGGACC-5 5-Cy3-AACTCGCTATAATGACCTGGACTG-3  2  3 3-TTGGAGCGATATTACTGGACC-5 31895.703704 14252.408163 1.237917
16 COM5-A DNA 3-TTGAGCGATATTACTGGACC-5 5-Cy3-AACTCGCTATAATGACCTGGACTG-3  2  4 3-TTTGAGCGATATTACTGGACC-5 34398.814815 13515.755102 1.545090
16 COM5-A DNA 3-TTGAGCGATATTACTGGACC-5 5-Cy3-AACTCGCTATAATGACCTGGACTG-3  2  5 3-TTTAGAGCGATATTACTGGACC-5 26497.580247 13709.061224 0.932852
16 COM5-A DNA 3-TTGAGCGATATTACTGGACC-5 5-Cy3-AACTCGCTATAATGACCTGGACTG-3  2  6 3-TTTCGAGCGATATTACTGGACC-5 24828.839506 13568.000000 0.829956
16 COM5-A DNA 3-TTGAGCGATATTACTGGACC-5 5-Cy3-AACTCGCTATAATGACCTGGACTG-3  2  7 3-TTTGGAGCGATATTACTGGACC-5 28867.950617 13897.142857 1.077258
16 COM5-A DNA 3-TTGAGCGATATTACTGGACC-5 5-Cy3-AACTCGCTATAATGACCTGGACTG-3  2  8 3-TTTTGAGCGATATTACTGGACC-5 30688.395062 13609.795918 1.254875
16 COM5-A DNA 3-TTGAGCGATATTACTGGACC-5 5-Cy3-AACTCGCTATAATGACCTGGACTG-3  2  9 3-TTGAGCGATATTACTGGACC-5 36791.308642 13729.959184 1.679637
16 COM5-A DNA 3-TTGAGCGATATTACTGGACC-5 5-Cy3-AACTCGCTATAATGACCTGGACTG-3  3  1 3-TTTAAGCGATATTACTGGACC-5 25040.592593 14142.693878 0.770567
16 COM5-A DNA 3-TTGAGCGATATTACTGGACC-5 5-Cy3-AACTCGCTATAATGACCTGGACTG-3  3  2 3-TTTCAGCGATATTACTGGACC-5 23397.135802 14006.857143 0.670406
16 COM5-A DNA 3-TTGAGCGATATTACTGGACC-5 5-Cy3-AACTCGCTATAATGACCTGGACTG-3  3  3 3-TTTGAGCGATATTACTGGACC-5 34904.493827 13928.489796 1.505978
16 COM5-A DNA 3-TTGAGCGATATTACTGGACC-5 5-Cy3-AACTCGCTATAATGACCTGGACTG-3  3  4 3-TTTTAGCGATATTACTGGACC-5 24361.086420 13970.285714 0.743779
16 COM5-A DNA 3-TTGAGCGATATTACTGGACC-5 5-Cy3-AACTCGCTATAATGACCTGGACTG-3  3  5 3-TTTGAAGCGATATTACTGGACC-5 26816.790123 13980.734694 0.918125
16 COM5-A DNA 3-TTGAGCGATATTACTGGACC-5 5-Cy3-AACTCGCTATAATGACCTGGACTG-3  3  6 3-TTTGCAGCGATATTACTGGACC-5 24885.728395 14048.653061 0.771396
16 COM5-A DNA 3-TTGAGCGATATTACTGGACC-5 5-Cy3-AACTCGCTATAATGACCTGGACTG-3  3  7 3-TTTGGAGCGATATTACTGGACC-5 29711.802469 14341.224490 1.071776
16 COM5-A DNA 3-TTGAGCGATATTACTGGACC-5 5-Cy3-AACTCGCTATAATGACCTGGACTG-3  3  8 3-TTTGTAGCGATATTACTGGACC-5 27319.308642 14226.285714 0.920340
16 COM5-A DNA 3-TTGAGCGATATTACTGGACC-5 5-Cy3-AACTCGCTATAATGACCTGGACTG-3  3  9 3-TTTAGCGATATTACTGGACC-5 24936.296296 14184.489796 0.757997
16 COM5-A DNA 3-TTGAGCGATATTACTGGACC-5 5-Cy3-AACTCGCTATAATGACCTGGACTG-3  4  1 3-TTTGAGCGATATTACTGGACC-5 35059.358025 14320.326531 1.448223
16 COM5-A DNA 3-TTGAGCGATATTACTGGACC-5 5-Cy3-AACTCGCTATAATGACCTGGACTG-3  4  2 3-TTTGCGCGATATTACTGGACC-5 22720.790123 14288.979592 0.590092
16 COM5-A DNA 3-TTGAGCGATATTACTGGACC-5 5-Cy3-AACTCGCTATAATGACCTGGACTG-3  4  3 3-TTTGGGCGATATTACTGGACC-5 24013.432099 13996.408163 0.715685
16 COM5-A DNA 3-TTGAGCGATATTACTGGACC-5 5-Cy3-AACTCGCTATAATGACCTGGACTG-3  4  4 3-TTTGTGCGATATTACTGGACC-5 25173.333333 14268.081633 0.764311
16 COM5-A DNA 3-TTGAGCGATATTACTGGACC-5 5-Cy3-AACTCGCTATAATGACCTGGACTG-3  4  5 3-TTTGAAGCGATATTACTGGACC-5 27309.827160 14330.775510 0.905677
16 COM5-A DNA 3-TTGAGCGATATTACTGGACC-5 5-Cy3-AACTCGCTATAATGACCTGGACTG-3  4  6 3-TTTGACGCGATATTACTGGACC-5 25328.197531 14189.714286 0.784969
16 COM5-A DNA 3-TTGAGCGATATTACTGGACC-5 5-Cy3-AACTCGCTATAATGACCTGGACTG-3  4  7 3-TTTGAGGCGATATTACTGGACC-5 27117.037037 13808.326531 0.963818
16 COM5-A DNA 3-TTGAGCGATATTACTGGACC-5 5-Cy3-AACTCGCTATAATGACCTGGACTG-3  4  8 3-TTTGATGCGATATTACTGGACC-5 24250.469136 14403.918367 0.683602
16 COM5-A DNA 3-TTGAGCGATATTACTGGACC-5 5-Cy3-AACTCGCTATAATGACCTGGACTG-3  4  9 3-TTTGGCGATATTACTGGACC-5 25094.320988 14027.755102 0.788905
16 COM5-A DNA 3-TTGAGCGATATTACTGGACC-5 5-Cy3-AACTCGCTATAATGACCTGGACTG-3  5  1 3-TTTGAACGATATTACTGGACC-5 22771.358025 14466.612245 0.574063
16 COM5-A DNA 3-TTGAGCGATATTACTGGACC-5 5-Cy3-AACTCGCTATAATGACCTGGACTG-3  5  2 3-TTTGACCGATATTACTGGACC-5 22904.098765 13970.285714 0.639487
16 COM5-A DNA 3-TTGAGCGATATTACTGGACC-5 5-Cy3-AACTCGCTATAATGACCTGGACTG-3  5  3 3-TTTGAGCGATATTACTGGACC-5 35590.320988 13871.020408 1.565804
16 COM5-A DNA 3-TTGAGCGATATTACTGGACC-5 5-Cy3-AACTCGCTATAATGACCTGGACTG-3  5  4 3-TTTGATCGATATTACTGGACC-5 21725.234568 13536.653061 0.604919
16 COM5-A DNA 3-TTGAGCGATATTACTGGACC-5 5-Cy3-AACTCGCTATAATGACCTGGACTG-3  5  5 3-TTTGAGACGATATTACTGGACC-5 26548.148148 14085.224490 0.884823
16 COM5-A DNA 3-TTGAGCGATATTACTGGACC-5 5-Cy3-AACTCGCTATAATGACCTGGACTG-3  5  6 3-TTTGAGCCGATATTACTGGACC-5 25837.037037 13703.836735 0.885387
16 COM5-A DNA 3-TTGAGCGATATTACTGGACC-5 5-Cy3-AACTCGCTATAATGACCTGGACTG-3  5  7 3-TTTGAGGCGATATTACTGGACC-5 26829.432099 14027.755102 0.912596
16 COM5-A DNA 3-TTGAGCGATATTACTGGACC-5 5-Cy3-AACTCGCTATAATGACCTGGACTG-3  5  8 3-TTTGAGTCGATATTACTGGACC-5 23921.777778 14309.877551 0.671697
16 COM5-A DNA 3-TTGAGCGATATTACTGGACC-5 5-Cy3-AACTCGCTATAATGACCTGGACTG-3  5  9 3-TTTGACGATATTACTGGACC-5 22657.580247 14346.448980 0.579316
16 COM5-A DNA 3-TTGAGCGATATTACTGGACC-5 5-Cy3-AACTCGCTATAATGACCTGGACTG-3  6  1 3-TTTGAGAGATATTACTGGACC-5 24762.469136 14283.755102 0.733611
16 COM5-A DNA 3-TTGAGCGATATTACTGGACC-5 5-Cy3-AACTCGCTATAATGACCTGGACTG-3  6  2 3-TTTGAGCGATATTACTGGACC-5 35204.740741 13886.693878 1.535142
16 COM5-A DNA 3-TTGAGCGATATTACTGGACC-5 5-Cy3-AACTCGCTATAATGACCTGGACTG-3  6  3 3-TTTGAGGGATATTACTGGACC-5 23469.827160 13871.020408 0.692004
16 COM5-A DNA 3-TTGAGCGATATTACTGGACC-5 5-Cy3-AACTCGCTATAATGACCTGGACTG-3  6  4 3-TTTGAGTGATATTACTGGACC-5 23248.592593 14304.653061 0.625247
16 COM5-A DNA 3-TTGAGCGATATTACTGGACC-5 5-Cy3-AACTCGCTATAATGACCTGGACTG-3  6  5 3-TTTGAGCAGATATTACTGGACC-5 24199.901235 14226.285714 0.701070
16 COM5-A DNA 3-TTGAGCGATATTACTGGACC-5 5-Cy3-AACTCGCTATAATGACCTGGACTG-3  6  6 3-TTTGAGCCGATATTACTGGACC-5 26172.049383 14288.979592 0.831625
16 COM5-A DNA 3-TTGAGCGATATTACTGGACC-5 5-Cy3-AACTCGCTATAATGACCTGGACTG-3  6  7 3-TTTGAGCGGATATTACTGGACC-5 29481.086420 14032.979592 1.100843
16 COM5-A DNA 3-TTGAGCGATATTACTGGACC-5 5-Cy3-AACTCGCTATAATGACCTGGACTG-3  6  8 3-TTTGAGCTGATATTACTGGACC-5 23744.790123 14325.551020 0.657513
16 COM5-A DNA 3-TTGAGCGATATTACTGGACC-5 5-Cy3-AACTCGCTATAATGACCTGGACTG-3  6  9 3-TTTGAGGATATTACTGGACC-5 23134.814815 14022.530612 0.649832
16 COM5-A DNA 3-TTGAGCGATATTACTGGACC-5 5-Cy3-AACTCGCTATAATGACCTGGACTG-3  7  1 3-TTTGAGCAATATTACTGGACC-5 23681.580247 14602.448980 0.621754
16 COM5-A DNA 3-TTGAGCGATATTACTGGACC-5 5-Cy3-AACTCGCTATAATGACCTGGACTG-3  7  2 3-TTTGAGCCATATTACTGGACC-5 22034.962963 14032.979592 0.570227
16 COM5-A DNA 3-TTGAGCGATATTACTGGACC-5 5-Cy3-AACTCGCTATAATGACCTGGACTG-3  7  3 3-TTTGAGCGATATTACTGGACC-5 35081.481481 14356.897959 1.443528
16 COM5-A DNA 3-TTGAGCGATATTACTGGACC-5 5-Cy3-AACTCGCTATAATGACCTGGACTG-3  7  4 3-TTTGAGCTATATTACTGGACC-5 22875.654321 14252.408163 0.605038
16 COM5-A DNA 3-TTGAGCGATATTACTGGACC-5 5-Cy3-AACTCGCTATAATGACCTGGACTG-3  7  5 3-TTTGAGCGAATATTACTGGACC-5 29895.111111 14174.040816 1.109145
16 COM5-A DNA 3-TTGAGCGATATTACTGGACC-5 5-Cy3-AACTCGCTATAATGACCTGGACTG-3  7  6 3-TTTGAGCGCATATTACTGGACC-5 25849.679012 14278.530612 0.810388
16 COM5-A DNA 3-TTGAGCGATATTACTGGACC-5 5-Cy3-AACTCGCTATAATGACCTGGACTG-3  7  7 3-TTTGAGCGGATATTACTGGACC-5 29854.024691 13985.959184 1.134571
16 COM5-A DNA 3-TTGAGCGATATTACTGGACC-5 5-Cy3-AACTCGCTATAATGACCTGGACTG-3  7  8 3-TTTGAGCGTATATTACTGGACC-5 27714.370370 14283.755102 0.940272
16 COM5-A DNA 3-TTGAGCGATATTACTGGACC-5 5-Cy3-AACTCGCTATAATGACCTGGACTG-3  7  9 3-TTTGAGCATATTACTGGACC-5 24888.888889 14153.142857 0.758541
16 COM5-A DNA 3-TTGAGCGATATTACTGGACC-5 5-Cy3-AACTCGCTATAATGACCTGGACTG-3  8  1 3-TTTGAGCGATATTACTGGACC-5 35163.654321 14043.428571 1.503922
16 COM5-A DNA 3-TTGAGCGATATTACTGGACC-5 5-Cy3-AACTCGCTATAATGACCTGGACTG-3  8  2 3-TTTGAGCGCTATTACTGGACC-5 24534.913580 14330.775510 0.712044
16 COM5-A DNA 3-TTGAGCGATATTACTGGACC-5 5-Cy3-AACTCGCTATAATGACCTGGACTG-3  8  3 3-TTTGAGCGGTATTACTGGACC-5 27486.814815 14116.571429 0.947131
16 COM5-A DNA 3-TTGAGCGATATTACTGGACC-5 5-Cy3-AACTCGCTATAATGACCTGGACTG-3  8  4 3-TTTGAGCGTTATTACTGGACC-5 27600.592593 14231.510204 0.939400
16 COM5-A DNA 3-TTGAGCGATATTACTGGACC-5 5-Cy3-AACTCGCTATAATGACCTGGACTG-3  8  5 3-TTTGAGCGAATATTACTGGACC-5 29926.716049 14168.816327 1.112154
16 COM5-A DNA 3-TTGAGCGATATTACTGGACC-5 5-Cy3-AACTCGCTATAATGACCTGGACTG-3  8  6 3-TTTGAGCGACTATTACTGGACC-5 27951.407407 14409.142857 0.939838
16 COM5-A DNA 3-TTGAGCGATATTACTGGACC-5 5-Cy3-AACTCGCTATAATGACCTGGACTG-3  8  7 3-TTTGAGCGAGTATTACTGGACC-5 28444.444444 14252.408163 0.995764
16 COM5-A DNA 3-TTGAGCGATATTACTGGACC-5 5-Cy3-AACTCGCTATAATGACCTGGACTG-3  8  8 3-TTTGAGCGATTATTACTGGACC-5 29718.123457 14194.938776 1.093572
16 COM5-A DNA 3-TTGAGCGATATTACTGGACC-5 5-Cy3-AACTCGCTATAATGACCTGGACTG-3  8  9 3-TTTGAGCGTATTACTGGACC-5 26807.308642 14100.897959 0.901106
16 COM5-A DNA 3-TTGAGCGATATTACTGGACC-5 5-Cy3-AACTCGCTATAATGACCTGGACTG-3  9  1 3-TTTGAGCGAAATTACTGGACC-5 28134.716049 14628.571429 0.923272
16 COM5-A DNA 3-TTGAGCGATATTACTGGACC-5 5-Cy3-AACTCGCTATAATGACCTGGACTG-3  9  2 3-TTTGAGCGACATTACTGGACC-5 26424.888889 14309.877551 0.846619
16 COM5-A DNA 3-TTGAGCGATATTACTGGACC-5 5-Cy3-AACTCGCTATAATGACCTGGACTG-3  9  3 3-TTTGAGCGAGATTACTGGACC-5 30694.716049 14607.673469 1.101273
16 COM5-A DNA 3-TTGAGCGATATTACTGGACC-5 5-Cy3-AACTCGCTATAATGACCTGGACTG-3  9  4 3-TTTGAGCGATATTACTGGACC-5 35893.728395 14492.734694 1.476670
16 COM5-A DNA 3-TTGAGCGATATTACTGGACC-5 5-Cy3-AACTCGCTATAATGACCTGGACTG-3  9  5 3-TTTGAGCGATAATTACTGGACC-5 31257.283951 14497.959184 1.155978
16 COM5-A DNA 3-TTGAGCGATATTACTGGACC-5 5-Cy3-AACTCGCTATAATGACCTGGACTG-3  9  6 3-TTTGAGCGATCATTACTGGACC-5 28504.493827 14785.306122 0.927893
16 COM5-A DNA 3-TTGAGCGATATTACTGGACC-5 5-Cy3-AACTCGCTATAATGACCTGGACTG-3  9  7 3-TTTGAGCGATGATTACTGGACC-5 29250.370370 14372.571429 1.035152
16 COM5-A DNA 3-TTGAGCGATATTACTGGACC-5 5-Cy3-AACTCGCTATAATGACCTGGACTG-3  9  8 3-TTTGAGCGATTATTACTGGACC-5 31263.604938 14853.224490 1.104836
16 COM5-A DNA 3-TTGAGCGATATTACTGGACC-5 5-Cy3-AACTCGCTATAATGACCTGGACTG-3  9  9 3-TTTGAGCGAATTACTGGACC-5 28621.432099 14785.306122 0.935802
16 COM5-A DNA 3-TTGAGCGATATTACTGGACC-5 5-Cy3-AACTCGCTATAATGACCTGGACTG-3 10  1 3-TTTGAGCGATATTACTGGACC-5 35852.641975 14362.122449 1.496333
16 COM5-A DNA 3-TTGAGCGATATTACTGGACC-5 5-Cy3-AACTCGCTATAATGACCTGGACTG-3 10  2 3-TTTGAGCGATCTTACTGGACC-5 27610.074074 14503.183673 0.903725
16 COM5-A DNA 3-TTGAGCGATATTACTGGACC-5 5-Cy3-AACTCGCTATAATGACCTGGACTG-3 10  3 3-TTTGAGCGATGTTACTGGACC-5 28058.864198 14221.061224 0.973050
16 COM5-A DNA 3-TTGAGCGATATTACTGGACC-5 5-Cy3-AACTCGCTATAATGACCTGGACTG-3 10  4 3-TTTGAGCGATTTTACTGGACC-5 29022.814815 14393.469388 1.016388
16 COM5-A DNA 3-TTGAGCGATATTACTGGACC-5 5-Cy3-AACTCGCTATAATGACCTGGACTG-3 10  5 3-TTTGAGCGATAATTACTGGACC-5 30530.370370 14675.591837 1.080350
16 COM5-A DNA 3-TTGAGCGATATTACTGGACC-5 5-Cy3-AACTCGCTATAATGACCTGGACTG-3 10  6 3-TTTGAGCGATACTTACTGGACC-5 29263.012346 14764.408163 0.981997
16 COM5-A DNA 3-TTGAGCGATATTACTGGACC-5 5-Cy3-AACTCGCTATAATGACCTGGACTG-3 10  7 3-TTTGAGCGATAGTTACTGGACC-5 29831.901235 14393.469388 1.072600
16 COM5-A DNA 3-TTGAGCGATATTACTGGACC-5 5-Cy3-AACTCGCTATAATGACCTGGACTG-3 10  8 3-TTTGAGCGATATTTACTGGACC-5 32063.209877 14356.897959 1.233296
16 COM5-A DNA 3-TTGAGCGATATTACTGGACC-5 5-Cy3-AACTCGCTATAATGACCTGGACTG-3 10  9 3-TTTGAGCGATTTACTGGACC-5 29680.197531 14759.183673 1.010965
16 COM5-A DNA 3-TTGAGCGATATTACTGGACC-5 5-Cy3-AACTCGCTATAATGACCTGGACTG-3 11  1 3-TTTGAGCGATAATACTGGACC-5 27622.716049 14440.489796 0.912866
16 COM5-A DNA 3-TTGAGCGATATTACTGGACC-5 5-Cy3-AACTCGCTATAATGACCTGGACTG-3 11  2 3-TTTGAGCGATACTACTGGACC-5 25720.098765 14503.183673 0.773411
16 COM5-A DNA 3-TTGAGCGATATTACTGGACC-5 5-Cy3-AACTCGCTATAATGACCTGGACTG-3 11  3 3-TTTGAGCGATAGTACTGGACC-5 27287.703704 14388.244898 0.896528
16 COM5-A DNA 3-TTGAGCGATATTACTGGACC-5 5-Cy3-AACTCGCTATAATGACCTGGACTG-3 11  4 3-TTTGAGCGATATTACTGGACC-5 34164.938272 14283.755102 1.391874
16 COM5-A DNA 3-TTGAGCGATATTACTGGACC-5 5-Cy3-AACTCGCTATAATGACCTGGACTG-3 11  5 3-TTTGAGCGATATATACTGGACC-5 27660.641975 14330.775510 0.930157
16 COM5-A DNA 3-TTGAGCGATATTACTGGACC-5 5-Cy3-AACTCGCTATAATGACCTGGACTG-3 11  6 3-TTTGAGCGATATCTACTGGACC-5 26712.493827 14450.938776 0.848495
16 COM5-A DNA 3-TTGAGCGATATTACTGGACC-5 5-Cy3-AACTCGCTATAATGACCTGGACTG-3 11  7 3-TTTGAGCGATATGTACTGGACC-5 28909.037037 14565.877551 0.984710
16 COM5-A DNA 3-TTGAGCGATATTACTGGACC-5 5-Cy3-AACTCGCTATAATGACCTGGACTG-3 11  8 3-TTTGAGCGATATTTACTGGACC-5 31683.950617 14325.551020 1.211709
16 COM5-A DNA 3-TTGAGCGATATTACTGGACC-5 5-Cy3-AACTCGCTATAATGACCTGGACTG-3 11  9 3-TTTGAGCGATATACTGGACC-5 27312.987654 14377.795918 0.899664
16 COM5-A DNA 3-TTGAGCGATATTACTGGACC-5 5-Cy3-AACTCGCTATAATGACCTGGACTG-3 12  1 3-TTTGAGCGATATAACTGGACC-5 25950.814815 14315.102041 0.812828
16 COM5-A DNA 3-TTGAGCGATATTACTGGACC-5 5-Cy3-AACTCGCTATAATGACCTGGACTG-3 12  2 3-TTTGAGCGATATCACTGGACC-5 23808.000000 14367.346939 0.657091
16 COM5-A DNA 3-TTGAGCGATATTACTGGACC-5 5-Cy3-AACTCGCTATAATGACCTGGACTG-3 12  3 3-TTTGAGCGATATGACTGGACC-5 27452.049383 14174.040816 0.936784
16 COM5-A DNA 3-TTGAGCGATATTACTGGACC-5 5-Cy3-AACTCGCTATAATGACCTGGACTG-3 12  4 3-TTTGAGCGATATTACTGGACC-5 34465.185185 14158.367347 1.434263
16 COM5-A DNA 3-TTGAGCGATATTACTGGACC-5 5-Cy3-AACTCGCTATAATGACCTGGACTG-3 12  5 3-TTTGAGCGATATTAACTGGACC-5 28321.185185 14137.469388 1.003271
16 COM5-A DNA 3-TTGAGCGATATTACTGGACC-5 5-Cy3-AACTCGCTATAATGACCTGGACTG-3 12  6 3-TTTGAGCGATATTCACTGGACC-5 26121.481481 14095.673469 0.853156
16 COM5-A DNA 3-TTGAGCGATATTACTGGACC-5 5-Cy3-AACTCGCTATAATGACCTGGACTG-3 12  7 3-TTTGAGCGATATTGACTGGACC-5 27600.592593 14304.653061 0.929484
16 COM5-A DNA 3-TTGAGCGATATTACTGGACC-5 5-Cy3-AACTCGCTATAATGACCTGGACTG-3 12  8 3-TTTGAGCGATATTTACTGGACC-5 30941.234568 14163.591837 1.184561
16 COM5-A DNA 3-TTGAGCGATATTACTGGACC-5 5-Cy3-AACTCGCTATAATGACCTGGACTG-3 12  9 3-TTTGAGCGATATACTGGACC-5 27527.901235 14106.122449 0.951486
16 COM5-A DNA 3-TTGAGCGATATTACTGGACC-5 5-Cy3-AACTCGCTATAATGACCTGGACTG-3 13  1 3-TTTGAGCGATATTACTGGACC-5 35767.308642 14858.448980 1.407203
16 COM5-A DNA 3-TTGAGCGATATTACTGGACC-5 5-Cy3-AACTCGCTATAATGACCTGGACTG-3 13  2 3-TTTGAGCGATATTCCTGGACC-5 25325.037037 14978.612245 0.690747
16 COM5-A DNA 3-TTGAGCGATATTACTGGACC-5 5-Cy3-AACTCGCTATAATGACCTGGACTG-3 13  3 3-TTTGAGCGATATTGCTGGACC-5 25811.753086 14780.081633 0.746388
16 COM5-A DNA 3-TTGAGCGATATTACTGGACC-5 5-Cy3-AACTCGCTATAATGACCTGGACTG-3 13  4 3-TTTGAGCGATATTTCTGGACC-5 26377.481481 14733.061224 0.790360
16 COM5-A DNA 3-TTGAGCGATATTACTGGACC-5 5-Cy3-AACTCGCTATAATGACCTGGACTG-3 13  5 3-TTTGAGCGATATTAACTGGACC-5 30555.654321 14942.040816 1.044945
16 COM5-A DNA 3-TTGAGCGATATTACTGGACC-5 5-Cy3-AACTCGCTATAATGACCTGGACTG-3 13  6 3-TTTGAGCGATATTACCTGGACC-5 30596.740741 14905.469388 1.052719
16 COM5-A DNA 3-TTGAGCGATATTACTGGACC-5 5-Cy3-AACTCGCTATAATGACCTGGACTG-3 13  7 3-TTTGAGCGATATTAGCTGGACC-5 26396.444444 14785.306122 0.785316
16 COM5-A DNA 3-TTGAGCGATATTACTGGACC-5 5-Cy3-AACTCGCTATAATGACCTGGACTG-3 13  8 3-TTTGAGCGATATTATCTGGACC-5 27041.185185 14670.367347 0.843252
16 COM5-A DNA 3-TTGAGCGATATTACTGGACC-5 5-Cy3-AACTCGCTATAATGACCTGGACTG-3 13  9 3-TTTGAGCGATATTCTGGACC-5 25697.975309 14821.877551 0.733787
16 COM5-A DNA 3-TTGAGCGATATTACTGGACC-5 5-Cy3-AACTCGCTATAATGACCTGGACTG-3 14  1 3-TTTGAGCGATATTAATGGACC-5 24566.518519 14654.693878 0.676358
16 COM5-A DNA 3-TTGAGCGATATTACTGGACC-5 5-Cy3-AACTCGCTATAATGACCTGGACTG-3 14  2 3-TTTGAGCGATATTACTGGACC-5 36083.358025 14785.306122 1.440488
16 COM5-A DNA 3-TTGAGCGATATTACTGGACC-5 5-Cy3-AACTCGCTATAATGACCTGGACTG-3 14  3 3-TTTGAGCGATATTAGTGGACC-5 21033.086420 14586.775510 0.441928
16 COM5-A DNA 3-TTGAGCGATATTACTGGACC-5 5-Cy3-AACTCGCTATAATGACCTGGACTG-3 14  4 3-TTTGAGCGATATTATTGGACC-5 23728.987654 14388.244898 0.649193
16 COM5-A DNA 3-TTGAGCGATATTACTGGACC-5 5-Cy3-AACTCGCTATAATGACCTGGACTG-3 14  5 3-TTTGAGCGATATTACATGGACC-5 26080.395062 14837.551020 0.757729
16 COM5-A DNA 3-TTGAGCGATATTACTGGACC-5 5-Cy3-AACTCGCTATAATGACCTGGACTG-3 14  6 3-TTTGAGCGATATTACCTGGACC-5 29658.074074 14612.897959 1.029582
16 COM5-A DNA 3-TTGAGCGATATTACTGGACC-5 5-Cy3-AACTCGCTATAATGACCTGGACTG-3 14  7 3-TTTGAGCGATATTACGTGGACC-5 26014.024691 14466.612245 0.798211
16 COM5-A DNA 3-TTGAGCGATATTACTGGACC-5 5-Cy3-AACTCGCTATAATGACCTGGACTG-3 14  8 3-TTTGAGCGATATTACTTGGACC-5 27290.864198 14790.530612 0.845158
16 COM5-A DNA 3-TTGAGCGATATTACTGGACC-5 5-Cy3-AACTCGCTATAATGACCTGGACTG-3 14  9 3-TTTGAGCGATATTATGGACC-5 23248.592593 15056.979592 0.544041
16 COM5-A DNA 3-TTGAGCGATATTACTGGACC-5 5-Cy3-AACTCGCTATAATGACCTGGACTG-3 15  1 3-TTTGAGCGATATTACAGGACC-5 26639.802469 14623.346939 0.821731
16 COM5-A DNA 3-TTGAGCGATATTACTGGACC-5 5-Cy3-AACTCGCTATAATGACCTGGACTG-3 15  2 3-TTTGAGCGATATTACCGGACC-5 25312.395062 14336.000000 0.765653
16 COM5-A DNA 3-TTGAGCGATATTACTGGACC-5 5-Cy3-AACTCGCTATAATGACCTGGACTG-3 15  3 3-TTTGAGCGATATTACGGGACC-5 29348.345679 14356.897959 1.044198
16 COM5-A DNA 3-TTGAGCGATATTACTGGACC-5 5-Cy3-AACTCGCTATAATGACCTGGACTG-3 15  4 3-TTTGAGCGATATTACTGGACC-5 34335.604938 14278.530612 1.404702
16 COM5-A DNA 3-TTGAGCGATATTACTGGACC-5 5-Cy3-AACTCGCTATAATGACCTGGACTG-3 15  5 3-TTTGAGCGATATTACTAGGACC-5 25388.246914 14362.122449 0.767722
16 COM5-A DNA 3-TTGAGCGATATTACTGGACC-5 5-Cy3-AACTCGCTATAATGACCTGGACTG-3 15  6 3-TTTGAGCGATATTACTCGGACC-5 25331.358025 14383.020408 0.761199
16 COM5-A DNA 3-TTGAGCGATATTACTGGACC-5 5-Cy3-AACTCGCTATAATGACCTGGACTG-3 15  7 3-TTTGAGCGATATTACTGGGACC-5 32142.222222 14571.102041 1.205888
16 COM5-A DNA 3-TTGAGCGATATTACTGGACC-5 5-Cy3-AACTCGCTATAATGACCTGGACTG-3 15  8 3-TTTGAGCGATATTACTTGGACC-5 26330.074074 14262.857143 0.846059
16 COM5-A DNA 3-TTGAGCGATATTACTGGACC-5 5-Cy3-AACTCGCTATAATGACCTGGACTG-3 15  9 3-TTTGAGCGATATTACGGACC-5 24557.037037 14518.857143 0.691389
16 COM5-A DNA 3-TTGAGCGATATTACTGGACC-5 5-Cy3-AACTCGCTATAATGACCTGGACTG-3 16  1 3-TTTGAGCGATATTACTAGACC-5 22215.111111 13985.959184 0.588387
16 COM5-A DNA 3-TTGAGCGATATTACTGGACC-5 5-Cy3-AACTCGCTATAATGACCTGGACTG-3 16  2 3-TTTGAGCGATATTACTCGACC-5 20470.518519 14163.591837 0.445291
16 COM5-A DNA 3-TTGAGCGATATTACTGGACC-5 5-Cy3-AACTCGCTATAATGACCTGGACTG-3 16  3 3-TTTGAGCGATATTACTGGACC-5 34035.358025 13918.040816 1.445413
16 COM5-A DNA 3-TTGAGCGATATTACTGGACC-5 5-Cy3-AACTCGCTATAATGACCTGGACTG-3 16  4 3-TTTGAGCGATATTACTTGACC-5 22765.037037 13949.387755 0.631974
16 COM5-A DNA 3-TTGAGCGATATTACTGGACC-5 5-Cy3-AACTCGCTATAATGACCTGGACTG-3 16  5 3-TTTGAGCGATATTACTGAGACC-5 26908.444444 14226.285714 0.891460
16 COM5-A DNA 3-TTGAGCGATATTACTGGACC-5 5-Cy3-AACTCGCTATAATGACCTGGACTG-3 16  6 3-TTTGAGCGATATTACTGCGACC-5 25261.827160 13771.755102 0.834322
16 COM5-A DNA 3-TTGAGCGATATTACTGGACC-5 5-Cy3-AACTCGCTATAATGACCTGGACTG-3 16  7 3-TTTGAGCGATATTACTGGGACC-5 31990.518519 14320.326531 1.233924
16 COM5-A DNA 3-TTGAGCGATATTACTGGACC-5 5-Cy3-AACTCGCTATAATGACCTGGACTG-3 16  8 3-TTTGAGCGATATTACTGTGACC-5 26709.333333 14100.897959 0.894158
16 COM5-A DNA 3-TTGAGCGATATTACTGGACC-5 5-Cy3-AACTCGCTATAATGACCTGGACTG-3 16  9 3-TTTGAGCGATATTACTGACC-5 26266.864198 14017.306122 0.873888
16 COM5-A DNA 3-TTGAGCGATATTACTGGACC-5 5-Cy3-AACTCGCTATAATGACCTGGACTG-3 17  1 3-TTTGAGCGATATTACTGAACC-5 25751.703704 14989.061224 0.718033
16 COM5-A DNA 3-TTGAGCGATATTACTGGACC-5 5-Cy3-AACTCGCTATAATGACCTGGACTG-3 17  2 3-TTTGAGCGATATTACTGCACC-5 25214.419753 14722.612245 0.712632
16 COM5-A DNA 3-TTGAGCGATATTACTGGACC-5 5-Cy3-AACTCGCTATAATGACCTGGACTG-3 17  3 3-TTTGAGCGATATTACTGGACC-5 34913.975309 14696.489796 1.375668
16 COM5-A DNA 3-TTGAGCGATATTACTGGACC-5 5-Cy3-AACTCGCTATAATGACCTGGACTG-3 17  4 3-TTTGAGCGATATTACTGTACC-5 25046.913580 14947.265306 0.675685
16 COM5-A DNA 3-TTGAGCGATATTACTGGACC-5 5-Cy3-AACTCGCTATAATGACCTGGACTG-3 17  5 3-TTTGAGCGATATTACTGGAACC-5 31361.580247 14774.857143 1.122632
16 COM5-A DNA 3-TTGAGCGATATTACTGGACC-5 5-Cy3-AACTCGCTATAATGACCTGGACTG-3 17  6 3-TTTGAGCGATATTACTGGCACC-5 29702.320988 14790.530612 1.008198
16 COM5-A DNA 3-TTGAGCGATATTACTGGACC-5 5-Cy3-AACTCGCTATAATGACCTGGACTG-3 17  7 3-TTTGAGCGATATTACTGGGACC-5 33172.543210 14659.918367 1.262805
16 COM5-A DNA 3-TTGAGCGATATTACTGGACC-5 5-Cy3-AACTCGCTATAATGACCTGGACTG-3 17  8 3-TTTGAGCGATATTACTGGTACC-5 29743.407407 14717.387755 1.020971
16 COM5-A DNA 3-TTGAGCGATATTACTGGACC-5 5-Cy3-AACTCGCTATAATGACCTGGACTG-3 17  9 3-TTTGAGCGATATTACTGACC-5 27458.370370 14362.122449 0.911860
16 COM5-A DNA 3-TTGAGCGATATTACTGGACC-5 5-Cy3-AACTCGCTATAATGACCTGGACTG-3 18  1 3-TTTGAGCGATATTACTGGACC-5 35925.333333 14800.979592 1.427227
16 COM5-A DNA 3-TTGAGCGATATTACTGGACC-5 5-Cy3-AACTCGCTATAATGACCTGGACTG-3 18  2 3-TTTGAGCGATATTACTGGCCC-5 28555.061728 14644.244898 0.949917
16 COM5-A DNA 3-TTGAGCGATATTACTGGACC-5 5-Cy3-AACTCGCTATAATGACCTGGACTG-3 18  3 3-TTTGAGCGATATTACTGGGCC-5 28684.641975 14341.224490 1.000153
16 COM5-A DNA 3-TTGAGCGATATTACTGGACC-5 5-Cy3-AACTCGCTATAATGACCTGGACTG-3 18  4 3-TTTGAGCGATATTACTGGTCC-5 28479.209877 14236.734694 1.000403
16 COM5-A DNA 3-TTGAGCGATATTACTGGACC-5 5-Cy3-AACTCGCTATAATGACCTGGACTG-3 18  5 3-TTTGAGCGATATTACTGGAACC-5 31181.432099 14675.591837 1.124714
16 COM5-A DNA 3-TTGAGCGATATTACTGGACC-5 5-Cy3-AACTCGCTATAATGACCTGGACTG-3 18  6 3-TTTGAGCGATATTACTGGACCC-5 35056.197531 14419.591837 1.431150
16 COM5-A DNA 3-TTGAGCGATATTACTGGACC-5 5-Cy3-AACTCGCTATAATGACCTGGACTG-3 18  7 3-TTTGAGCGATATTACTGGAGCC-5 29642.271605 14393.469388 1.059425
16 COM5-A DNA 3-TTGAGCGATATTACTGGACC-5 5-Cy3-AACTCGCTATAATGACCTGGACTG-3 18  8 3-TTTGAGCGATATTACTGGATCC-5 29044.938272 14534.530612 0.998340
16 COM5-A DNA 3-TTGAGCGATATTACTGGACC-5 5-Cy3-AACTCGCTATAATGACCTGGACTG-3 18  9 3-TTTGAGCGATATTACTGGCC-5 27964.049383 14639.020408 0.910240
16 COM5-A DNA 3-TTGAGCGATATTACTGGACC-5 5-Cy3-AACTCGCTATAATGACCTGGACTG-3 19  1 3-TTTGAGCGATATTACTGGAAC-5 29509.530864 14121.795918 1.089644
16 COM5-A DNA 3-TTGAGCGATATTACTGGACC-5 5-Cy3-AACTCGCTATAATGACCTGGACTG-3 19  2 3-TTTGAGCGATATTACTGGACC-5 33823.604938 14330.775510 1.360208
16 COM5-A DNA 3-TTGAGCGATATTACTGGACC-5 5-Cy3-AACTCGCTATAATGACCTGGACTG-3 19  3 3-TTTGAGCGATATTACTGGAGC-5 27369.876543 13975.510204 0.958417
16 COM5-A DNA 3-TTGAGCGATATTACTGGACC-5 5-Cy3-AACTCGCTATAATGACCTGGACTG-3 19  4 3-TTTGAGCGATATTACTGGATC-5 28738.370370 14341.224490 1.003899
16 COM5-A DNA 3-TTGAGCGATATTACTGGACC-5 5-Cy3-AACTCGCTATAATGACCTGGACTG-3 19  5 3-TTTGAGCGATATTACTGGACAC-5 32502.518519 14106.122449 1.304143
16 COM5-A DNA 3-TTGAGCGATATTACTGGACC-5 5-Cy3-AACTCGCTATAATGACCTGGACTG-3 19  6 3-TTTGAGCGATATTACTGGACCC-5 33785.679012 14137.469388 1.389797
16 COM5-A DNA 3-TTGAGCGATATTACTGGACC-5 5-Cy3-AACTCGCTATAATGACCTGGACTG-3 19  7 3-TTTGAGCGATATTACTGGACGC-5 31247.802469 14341.224490 1.178880
16 COM5-A DNA 3-TTGAGCGATATTACTGGACC-5 5-Cy3-AACTCGCTATAATGACCTGGACTG-3 19  8 3-TTTGAGCGATATTACTGGACTC-5 31371.061728 14090.448980 1.226406
16 COM5-A DNA 3-TTGAGCGATATTACTGGACC-5 5-Cy3-AACTCGCTATAATGACCTGGACTG-3 19  9 3-TTTGAGCGATATTACTGGAC-5 32423.506173 14299.428571 1.267469
16 COM5-A DNA 3-TTGAGCGATATTACTGGACC-5 5-Cy3-AACTCGCTATAATGACCTGGACTG-3 20  1 3-TTTGAGCGATATTACTGGACA-5 32688.987654 14095.673469 1.319080
16 COM5-A DNA 3-TTGAGCGATATTACTGGACC-5 5-Cy3-AACTCGCTATAATGACCTGGACTG-3 20  2 3-TTTGAGCGATATTACTGGACC-5 33577.086420 13954.612245 1.406164
16 COM5-A DNA 3-TTGAGCGATATTACTGGACC-5 5-Cy3-AACTCGCTATAATGACCTGGACTG-3 20  3 3-TTTGAGCGATATTACTGGACG-5 29411.555556 13907.591837 1.114784
16 COM5-A DNA 3-TTGAGCGATATTACTGGACC-5 5-Cy3-AACTCGCTATAATGACCTGGACTG-3 20  4 3-TTTGAGCGATATTACTGGACT-5 29522.172840 14090.448980 1.095190
16 COM5-A DNA 3-TTGAGCGATATTACTGGACC-5 5-Cy3-AACTCGCTATAATGACCTGGACTG-3 20  5 3-TTTGAGCGATATTACTGGACCA-5 34048.000000 13912.816327 1.447240
16 COM5-A DNA 3-TTGAGCGATATTACTGGACC-5 5-Cy3-AACTCGCTATAATGACCTGGACTG-3 20  6 3-TTTGAGCGATATTACTGGACCC-5 32948.148148 13860.571429 1.377113
16 COM5-A DNA 3-TTGAGCGATATTACTGGACC-5 5-Cy3-AACTCGCTATAATGACCTGGACTG-3 20  7 3-TTTGAGCGATATTACTGGACCG-5 32840.691358 14043.428571 1.338510
16 COM5-A DNA 3-TTGAGCGATATTACTGGACC-5 5-Cy3-AACTCGCTATAATGACCTGGACTG-3 20  8 3-TTTGAGCGATATTACTGGACCT-5 34155.456790 13902.367347 1.456809
16 COM5-A DNA 3-TTGAGCGATATTACTGGACC-5 5-Cy3-AACTCGCTATAATGACCTGGACTG-3 20  9 3-TTTGAGCGATATTACTGGAC-5 31086.617284 14022.530612 1.216905

17 COM4-A DNA 3-TATTACTGGACCTGAC-5 5-Cy3-AACTCGCTATAATGACCTGGACTG-3  1  1 3-TAATTACTGGACCTGAC-5 23741.629630 18708.897959 0.269002
17 COM4-A DNA 3-TATTACTGGACCTGAC-5 5-Cy3-AACTCGCTATAATGACCTGGACTG-3  1  2 3-TCATTACTGGACCTGAC-5 23817.481481 19335.836735 0.231779
17 COM4-A DNA 3-TATTACTGGACCTGAC-5 5-Cy3-AACTCGCTATAATGACCTGGACTG-3  1  3 3-TGATTACTGGACCTGAC-5 25084.839506 19539.591837 0.283795
17 COM4-A DNA 3-TATTACTGGACCTGAC-5 5-Cy3-AACTCGCTATAATGACCTGGACTG-3  1  4 3-TTATTACTGGACCTGAC-5 23501.432099 18693.224490 0.257217
17 COM4-A DNA 3-TATTACTGGACCTGAC-5 5-Cy3-AACTCGCTATAATGACCTGGACTG-3  1  5 3-TTAATTACTGGACCTGAC-5 23245.432099 18792.489796 0.236953
17 COM4-A DNA 3-TATTACTGGACCTGAC-5 5-Cy3-AACTCGCTATAATGACCTGGACTG-3  1  6 3-TTCATTACTGGACCTGAC-5 23931.259259 19069.387755 0.254957
17 COM4-A DNA 3-TATTACTGGACCTGAC-5 5-Cy3-AACTCGCTATAATGACCTGGACTG-3  1  7 3-TTGATTACTGGACCTGAC-5 25660.049383 18996.244898 0.350796
17 COM4-A DNA 3-TATTACTGGACCTGAC-5 5-Cy3-AACTCGCTATAATGACCTGGACTG-3  1  8 3-TTTATTACTGGACCTGAC-5 25062.716049 19612.734694 0.277880
17 COM4-A DNA 3-TATTACTGGACCTGAC-5 5-Cy3-AACTCGCTATAATGACCTGGACTG-3  1  9 3-TATTACTGGACCTGAC-5 23719.506173 19482.122449 0.217501
17 COM4-A DNA 3-TATTACTGGACCTGAC-5 5-Cy3-AACTCGCTATAATGACCTGGACTG-3  2  1 3-TTATTACTGGACCTGAC-5 24161.975309 19152.979592 0.261526
17 COM4-A DNA 3-TATTACTGGACCTGAC-5 5-Cy3-AACTCGCTATAATGACCTGGACTG-3  2  2 3-TTCTTACTGGACCTGAC-5 22540.641975 18839.510204 0.196456
17 COM4-A DNA 3-TATTACTGGACCTGAC-5 5-Cy3-AACTCGCTATAATGACCTGGACTG-3  2  3 3-TTGTTACTGGACCTGAC-5 24139.851852 19299.265306 0.250817
17 COM4-A DNA 3-TATTACTGGACCTGAC-5 5-Cy3-AACTCGCTATAATGACCTGGACTG-3  2  4 3-TTTTTACTGGACCTGAC-5 22916.740741 19388.081633 0.182001
17 COM4-A DNA 3-TATTACTGGACCTGAC-5 5-Cy3-AACTCGCTATAATGACCTGGACTG-3  2  5 3-TTAATTACTGGACCTGAC-5 24048.197531 19617.959184 0.225826
17 COM4-A DNA 3-TATTACTGGACCTGAC-5 5-Cy3-AACTCGCTATAATGACCTGGACTG-3  2  6 3-TTACTTACTGGACCTGAC-5 23447.703704 19200.000000 0.221235
17 COM4-A DNA 3-TATTACTGGACCTGAC-5 5-Cy3-AACTCGCTATAATGACCTGGACTG-3  2  7 3-TTAGTTACTGGACCTGAC-5 23270.716049 19069.387755 0.220318
17 COM4-A DNA 3-TATTACTGGACCTGAC-5 5-Cy3-AACTCGCTATAATGACCTGGACTG-3  2  8 3-TTATTTACTGGACCTGAC-5 23583.604938 19508.244898 0.208904
17 COM4-A DNA 3-TATTACTGGACCTGAC-5 5-Cy3-AACTCGCTATAATGACCTGGACTG-3  2  9 3-TTTTACTGGACCTGAC-5 22562.765432 19173.877551 0.176745
17 COM4-A DNA 3-TATTACTGGACCTGAC-5 5-Cy3-AACTCGCTATAATGACCTGGACTG-3  3  1 3-TTAATACTGGACCTGAC-5 22480.592593 19414.204082 0.157946
17 COM4-A DNA 3-TATTACTGGACCTGAC-5 5-Cy3-AACTCGCTATAATGACCTGGACTG-3  3  2 3-TTACTACTGGACCTGAC-5 21469.234568 19205.224490 0.117885
17 COM4-A DNA 3-TATTACTGGACCTGAC-5 5-Cy3-AACTCGCTATAATGACCTGGACTG-3  3  3 3-TTAGTACTGGACCTGAC-5 21244.839506 19121.632653 0.111037
17 COM4-A DNA 3-TATTACTGGACCTGAC-5 5-Cy3-AACTCGCTATAATGACCTGGACTG-3  3  4 3-TTATTACTGGACCTGAC-5 24459.061728 19497.795918 0.254453
17 COM4-A DNA 3-TATTACTGGACCTGAC-5 5-Cy3-AACTCGCTATAATGACCTGGACTG-3  3  5 3-TTATATACTGGACCTGAC-5 22445.827160 19372.408163 0.158649
17 COM4-A DNA 3-TATTACTGGACCTGAC-5 5-Cy3-AACTCGCTATAATGACCTGGACTG-3  3  6 3-TTATCTACTGGACCTGAC-5 21810.567901 18996.244898 0.148152
17 COM4-A DNA 3-TATTACTGGACCTGAC-5 5-Cy3-AACTCGCTATAATGACCTGGACTG-3  3  7 3-TTATGTACTGGACCTGAC-5 22923.061728 19085.061224 0.201100
17 COM4-A DNA 3-TATTACTGGACCTGAC-5 5-Cy3-AACTCGCTATAATGACCTGGACTG-3  3  8 3-TTATTTACTGGACCTGAC-5 23213.827160 19388.081633 0.197325
17 COM4-A DNA 3-TATTACTGGACCTGAC-5 5-Cy3-AACTCGCTATAATGACCTGGACTG-3  3  9 3-TTATACTGGACCTGAC-5 21668.345679 19351.510204 0.119724
17 COM4-A DNA 3-TATTACTGGACCTGAC-5 5-Cy3-AACTCGCTATAATGACCTGGACTG-3  4  1 3-TTATAACTGGACCTGAC-5 21232.197531 19367.183673 0.096298
17 COM4-A DNA 3-TATTACTGGACCTGAC-5 5-Cy3-AACTCGCTATAATGACCTGGACTG-3  4  2 3-TTATCACTGGACCTGAC-5 20919.308642 19529.142857 0.071184
17 COM4-A DNA 3-TATTACTGGACCTGAC-5 5-Cy3-AACTCGCTATAATGACCTGGACTG-3  4  3 3-TTATGACTGGACCTGAC-5 21785.283951 19393.306122 0.123340
17 COM4-A DNA 3-TATTACTGGACCTGAC-5 5-Cy3-AACTCGCTATAATGACCTGGACTG-3  4  4 3-TTATTACTGGACCTGAC-5 23966.024691 19424.653061 0.233794
17 COM4-A DNA 3-TATTACTGGACCTGAC-5 5-Cy3-AACTCGCTATAATGACCTGGACTG-3  4  5 3-TTATTAACTGGACCTGAC-5 21131.061728 19283.591837 0.095805
17 COM4-A DNA 3-TATTACTGGACCTGAC-5 5-Cy3-AACTCGCTATAATGACCTGGACTG-3  4  6 3-TTATTCACTGGACCTGAC-5 20852.938272 19398.530612 0.074975
17 COM4-A DNA 3-TATTACTGGACCTGAC-5 5-Cy3-AACTCGCTATAATGACCTGGACTG-3  4  7 3-TTATTGACTGGACCTGAC-5 22060.246914 19398.530612 0.137212
17 COM4-A DNA 3-TATTACTGGACCTGAC-5 5-Cy3-AACTCGCTATAATGACCTGGACTG-3  4  8 3-TTATTTACTGGACCTGAC-5 23656.296296 19403.755102 0.219161
17 COM4-A DNA 3-TATTACTGGACCTGAC-5 5-Cy3-AACTCGCTATAATGACCTGGACTG-3  4  9 3-TTATACTGGACCTGAC-5 21718.913580 19257.469388 0.127818
17 COM4-A DNA 3-TATTACTGGACCTGAC-5 5-Cy3-AACTCGCTATAATGACCTGGACTG-3  5  1 3-TTATTACTGGACCTGAC-5 24734.024691 19685.877551 0.256435
17 COM4-A DNA 3-TATTACTGGACCTGAC-5 5-Cy3-AACTCGCTATAATGACCTGGACTG-3  5  2 3-TTATTCCTGGACCTGAC-5 20912.987654 20067.265306 0.042144
17 COM4-A DNA 3-TATTACTGGACCTGAC-5 5-Cy3-AACTCGCTATAATGACCTGGACTG-3  5  3 3-TTATTGCTGGACCTGAC-5 21323.851852 19826.938776 0.075499
17 COM4-A DNA 3-TATTACTGGACCTGAC-5 5-Cy3-AACTCGCTATAATGACCTGGACTG-3  5  4 3-TTATTTCTGGACCTGAC-5 21494.518519 20276.244898 0.060084
17 COM4-A DNA 3-TATTACTGGACCTGAC-5 5-Cy3-AACTCGCTATAATGACCTGGACTG-3  5  5 3-TTATTAACTGGACCTGAC-5 22227.753086 19847.836735 0.119908
17 COM4-A DNA 3-TATTACTGGACCTGAC-5 5-Cy3-AACTCGCTATAATGACCTGGACTG-3  5  6 3-TTATTACCTGGACCTGAC-5 21115.259259 19842.612245 0.064137
17 COM4-A DNA 3-TATTACTGGACCTGAC-5 5-Cy3-AACTCGCTATAATGACCTGGACTG-3  5  7 3-TTATTAGCTGGACCTGAC-5 21175.308642 19748.571429 0.072245
17 COM4-A DNA 3-TATTACTGGACCTGAC-5 5-Cy3-AACTCGCTATAATGACCTGGACTG-3  5  8 3-TTATTATCTGGACCTGAC-5 21067.851852 19706.775510 0.069066
17 COM4-A DNA 3-TATTACTGGACCTGAC-5 5-Cy3-AACTCGCTATAATGACCTGGACTG-3  5  9 3-TTATTCTGGACCTGAC-5 21788.444444 20129.959184 0.082389
17 COM4-A DNA 3-TATTACTGGACCTGAC-5 5-Cy3-AACTCGCTATAATGACCTGGACTG-3  6  1 3-TTATTAATGGACCTGAC-5 20622.222222 19910.530612 0.035744
17 COM4-A DNA 3-TATTACTGGACCTGAC-5 5-Cy3-AACTCGCTATAATGACCTGGACTG-3  6  2 3-TTATTACTGGACCTGAC-5 25334.518519 19617.959184 0.291394
17 COM4-A DNA 3-TATTACTGGACCTGAC-5 5-Cy3-AACTCGCTATAATGACCTGGACTG-3  6  3 3-TTATTAGTGGACCTGAC-5 20148.148148 19826.938776 0.016201
17 COM4-A DNA 3-TATTACTGGACCTGAC-5 5-Cy3-AACTCGCTATAATGACCTGGACTG-3  6  4 3-TTATTATTGGACCTGAC-5 20698.074074 20056.816327 0.031972
17 COM4-A DNA 3-TATTACTGGACCTGAC-5 5-Cy3-AACTCGCTATAATGACCTGGACTG-3  6  5 3-TTATTACATGGACCTGAC-5 20672.790123 20088.163265 0.029103
17 COM4-A DNA 3-TATTACTGGACCTGAC-5 5-Cy3-AACTCGCTATAATGACCTGGACTG-3  6  6 3-TTATTACCTGGACCTGAC-5 20897.185185 19497.795918 0.071772
17 COM4-A DNA 3-TATTACTGGACCTGAC-5 5-Cy3-AACTCGCTATAATGACCTGGACTG-3  6  7 3-TTATTACGTGGACCTGAC-5 20691.753086 19774.693878 0.046375
17 COM4-A DNA 3-TATTACTGGACCTGAC-5 5-Cy3-AACTCGCTATAATGACCTGGACTG-3  6  8 3-TTATTACTTGGACCTGAC-5 20830.814815 19654.530612 0.059848
17 COM4-A DNA 3-TATTACTGGACCTGAC-5 5-Cy3-AACTCGCTATAATGACCTGGACTG-3  6  9 3-TTATTATGGACCTGAC-5 20521.086420 19863.510204 0.033105
17 COM4-A DNA 3-TATTACTGGACCTGAC-5 5-Cy3-AACTCGCTATAATGACCTGGACTG-3  7  1 3-TTATTACAGGACCTGAC-5 19933.234568 19638.857143 0.014990
17 COM4-A DNA 3-TATTACTGGACCTGAC-5 5-Cy3-AACTCGCTATAATGACCTGGACTG-3  7  2 3-TTATTACCGGACCTGAC-5 20217.679012 19743.346939 0.024025
17 COM4-A DNA 3-TATTACTGGACCTGAC-5 5-Cy3-AACTCGCTATAATGACCTGGACTG-3  7  3 3-TTATTACGGGACCTGAC-5 21718.913580 19638.857143 0.105915
17 COM4-A DNA 3-TATTACTGGACCTGAC-5 5-Cy3-AACTCGCTATAATGACCTGGACTG-3  7  4 3-TTATTACTGGACCTGAC-5 25859.160494 19717.224490 0.311501
17 COM4-A DNA 3-TATTACTGGACCTGAC-5 5-Cy3-AACTCGCTATAATGACCTGGACTG-3  7  5 3-TTATTACTAGGACCTGAC-5 20331.456790 19513.469388 0.041919
17 COM4-A DNA 3-TATTACTGGACCTGAC-5 5-Cy3-AACTCGCTATAATGACCTGGACTG-3  7  6 3-TTATTACTCGGACCTGAC-5 20454.716049 19555.265306 0.045995
17 COM4-A DNA 3-TATTACTGGACCTGAC-5 5-Cy3-AACTCGCTATAATGACCTGGACTG-3  7  7 3-TTATTACTGGGACCTGAC-5 21519.802469 19785.142857 0.087675
17 COM4-A DNA 3-TATTACTGGACCTGAC-5 5-Cy3-AACTCGCTATAATGACCTGGACTG-3  7  8 3-TTATTACTTGGACCTGAC-5 20562.172840 19597.061224 0.049248
17 COM4-A DNA 3-TATTACTGGACCTGAC-5 5-Cy3-AACTCGCTATAATGACCTGGACTG-3  7  9 3-TTATTACGGACCTGAC-5 20059.654321 19623.183673 0.022243
17 COM4-A DNA 3-TATTACTGGACCTGAC-5 5-Cy3-AACTCGCTATAATGACCTGGACTG-3  8  1 3-TTATTACTAGACCTGAC-5 19775.209877 19466.448980 0.015861
17 COM4-A DNA 3-TATTACTGGACCTGAC-5 5-Cy3-AACTCGCTATAATGACCTGGACTG-3  8  2 3-TTATTACTCGACCTGAC-5 19604.543210 19779.918367 -0.008866
17 COM4-A DNA 3-TATTACTGGACCTGAC-5 5-Cy3-AACTCGCTATAATGACCTGGACTG-3  8  3 3-TTATTACTGGACCTGAC-5 25236.543210 19492.571429 0.294675
17 COM4-A DNA 3-TATTACTGGACCTGAC-5 5-Cy3-AACTCGCTATAATGACCTGGACTG-3  8  4 3-TTATTACTTGACCTGAC-5 19986.962963 19576.163265 0.020985
17 COM4-A DNA 3-TATTACTGGACCTGAC-5 5-Cy3-AACTCGCTATAATGACCTGGACTG-3  8  5 3-TTATTACTGAGACCTGAC-5 20780.246914 19675.428571 0.056152
17 COM4-A DNA 3-TATTACTGGACCTGAC-5 5-Cy3-AACTCGCTATAATGACCTGGACTG-3  8  6 3-TTATTACTGCGACCTGAC-5 21131.061728 19628.408163 0.076555
17 COM4-A DNA 3-TATTACTGGACCTGAC-5 5-Cy3-AACTCGCTATAATGACCTGGACTG-3  8  7 3-TTATTACTGGGACCTGAC-5 21643.061728 19868.734694 0.089302
17 COM4-A DNA 3-TATTACTGGACCTGAC-5 5-Cy3-AACTCGCTATAATGACCTGGACTG-3  8  8 3-TTATTACTGTGACCTGAC-5 21134.222222 19738.122449 0.070731
17 COM4-A DNA 3-TATTACTGGACCTGAC-5 5-Cy3-AACTCGCTATAATGACCTGGACTG-3  8  9 3-TTATTACTGACCTGAC-5 19914.271605 19717.224490 0.009994
17 COM4-A DNA 3-TATTACTGGACCTGAC-5 5-Cy3-AACTCGCTATAATGACCTGGACTG-3  9  1 3-TTATTACTGAACCTGAC-5 20388.345679 20229.224490 0.007866
17 COM4-A DNA 3-TATTACTGGACCTGAC-5 5-Cy3-AACTCGCTATAATGACCTGGACTG-3  9  2 3-TTATTACTGCACCTGAC-5 20890.864198 20182.204082 0.035113
17 COM4-A DNA 3-TATTACTGGACCTGAC-5 5-Cy3-AACTCGCTATAATGACCTGGACTG-3  9  3 3-TTATTACTGGACCTGAC-5 26295.308642 20302.367347 0.295184
17 COM4-A DNA 3-TATTACTGGACCTGAC-5 5-Cy3-AACTCGCTATAATGACCTGGACTG-3  9  4 3-TTATTACTGTACCTGAC-5 20495.802469 20276.244898 0.010828
17 COM4-A DNA 3-TATTACTGGACCTGAC-5 5-Cy3-AACTCGCTATAATGACCTGGACTG-3  9  5 3-TTATTACTGGAACCTGAC-5 22262.518519 20250.122449 0.099377
17 COM4-A DNA 3-TATTACTGGACCTGAC-5 5-Cy3-AACTCGCTATAATGACCTGGACTG-3  9  6 3-TTATTACTGGCACCTGAC-5 21276.444444 20093.387755 0.058878
17 COM4-A DNA 3-TATTACTGGACCTGAC-5 5-Cy3-AACTCGCTATAATGACCTGGACTG-3  9  7 3-TTATTACTGGGACCTGAC-5 22831.407407 20077.714286 0.137152
17 COM4-A DNA 3-TATTACTGGACCTGAC-5 5-Cy3-AACTCGCTATAATGACCTGGACTG-3  9  8 3-TTATTACTGGTACCTGAC-5 21611.456790 20218.775510 0.068881
17 COM4-A DNA 3-TATTACTGGACCTGAC-5 5-Cy3-AACTCGCTATAATGACCTGGACTG-3  9  9 3-TTATTACTGACCTGAC-5 20713.876543 20109.061224 0.030077
17 COM4-A DNA 3-TATTACTGGACCTGAC-5 5-Cy3-AACTCGCTATAATGACCTGGACTG-3 10  1 3-TTATTACTGGACCTGAC-5 26870.518519 20129.959184 0.334852
17 COM4-A DNA 3-TATTACTGGACCTGAC-5 5-Cy3-AACTCGCTATAATGACCTGGACTG-3 10  2 3-TTATTACTGGCCCTGAC-5 20400.987654 19790.367347 0.030854
17 COM4-A DNA 3-TATTACTGGACCTGAC-5 5-Cy3-AACTCGCTATAATGACCTGGACTG-3 10  3 3-TTATTACTGGGCCTGAC-5 21235.358025 19952.326531 0.064305
17 COM4-A DNA 3-TATTACTGGACCTGAC-5 5-Cy3-AACTCGCTATAATGACCTGGACTG-3 10  4 3-TTATTACTGGTCCTGAC-5 21225.876543 20041.142857 0.059115
17 COM4-A DNA 3-TATTACTGGACCTGAC-5 5-Cy3-AACTCGCTATAATGACCTGGACTG-3 10  5 3-TTATTACTGGAACCTGAC-5 22028.641975 20318.040816 0.084191
17 COM4-A DNA 3-TATTACTGGACCTGAC-5 5-Cy3-AACTCGCTATAATGACCTGGACTG-3 10  6 3-TTATTACTGGACCCTGAC-5 21778.962963 19973.224490 0.090408
17 COM4-A DNA 3-TATTACTGGACCTGAC-5 5-Cy3-AACTCGCTATAATGACCTGGACTG-3 10  7 3-TTATTACTGGAGCCTGAC-5 21203.753086 19920.979592 0.064393
17 COM4-A DNA 3-TATTACTGGACCTGAC-5 5-Cy3-AACTCGCTATAATGACCTGGACTG-3 10  8 3-TTATTACTGGATCCTGAC-5 20827.654321 19889.632653 0.047161
17 COM4-A DNA 3-TATTACTGGACCTGAC-5 5-Cy3-AACTCGCTATAATGACCTGGACTG-3 10  9 3-TTATTACTGGCCTGAC-5 20802.370370 20077.714286 0.036093
17 COM4-A DNA 3-TATTACTGGACCTGAC-5 5-Cy3-AACTCGCTATAATGACCTGGACTG-3 11  1 3-TTATTACTGGAACTGAC-5 20315.654321 19800.816327 0.026001
17 COM4-A DNA 3-TATTACTGGACCTGAC-5 5-Cy3-AACTCGCTATAATGACCTGGACTG-3 11  2 3-TTATTACTGGACCTGAC-5 25988.740741 19628.408163 0.324037
17 COM4-A DNA 3-TATTACTGGACCTGAC-5 5-Cy3-AACTCGCTATAATGACCTGGACTG-3 11  3 3-TTATTACTGGAGCTGAC-5 20337.777778 19675.428571 0.033664
17 COM4-A DNA 3-TATTACTGGACCTGAC-5 5-Cy3-AACTCGCTATAATGACCTGGACTG-3 11  4 3-TTATTACTGGATCTGAC-5 20559.012346 19576.163265 0.050206
17 COM4-A DNA 3-TATTACTGGACCTGAC-5 5-Cy3-AACTCGCTATAATGACCTGGACTG-3 11  5 3-TTATTACTGGACACTGAC-5 21494.518519 19581.387755 0.097701
17 COM4-A DNA 3-TATTACTGGACCTGAC-5 5-Cy3-AACTCGCTATAATGACCTGGACTG-3 11  6 3-TTATTACTGGACCCTGAC-5 21630.419753 19570.938776 0.105232
17 COM4-A DNA 3-TATTACTGGACCTGAC-5 5-Cy3-AACTCGCTATAATGACCTGGACTG-3 11  7 3-TTATTACTGGACGCTGAC-5 20808.691358 19644.081633 0.059286
17 COM4-A DNA 3-TATTACTGGACCTGAC-5 5-Cy3-AACTCGCTATAATGACCTGGACTG-3 11  8 3-TTATTACTGGACTCTGAC-5 20770.765432 19597.061224 0.059892
17 COM4-A DNA 3-TATTACTGGACCTGAC-5 5-Cy3-AACTCGCTATAATGACCTGGACTG-3 11  9 3-TTATTACTGGACTGAC-5 20176.592593 19769.469388 0.020594
17 COM4-A DNA 3-TATTACTGGACCTGAC-5 5-Cy3-AACTCGCTATAATGACCTGGACTG-3 12  1 3-TTATTACTGGACATGAC-5 21232.197531 19466.448980 0.090707
17 COM4-A DNA 3-TATTACTGGACCTGAC-5 5-Cy3-AACTCGCTATAATGACCTGGACTG-3 12  2 3-TTATTACTGGACCTGAC-5 25795.950617 19351.510204 0.333020
17 COM4-A DNA 3-TATTACTGGACCTGAC-5 5-Cy3-AACTCGCTATAATGACCTGGACTG-3 12  3 3-TTATTACTGGACGTGAC-5 20404.148148 19680.653061 0.036762
17 COM4-A DNA 3-TATTACTGGACCTGAC-5 5-Cy3-AACTCGCTATAATGACCTGGACTG-3 12  4 3-TTATTACTGGACTTGAC-5 20767.604938 19743.346939 0.051879
17 COM4-A DNA 3-TATTACTGGACCTGAC-5 5-Cy3-AACTCGCTATAATGACCTGGACTG-3 12  5 3-TTATTACTGGACCATGAC-5 20448.395062 19471.673469 0.050161
17 COM4-A DNA 3-TATTACTGGACCTGAC-5 5-Cy3-AACTCGCTATAATGACCTGGACTG-3 12  6 3-TTATTACTGGACCCTGAC-5 21203.753086 19759.020408 0.073118
17 COM4-A DNA 3-TATTACTGGACCTGAC-5 5-Cy3-AACTCGCTATAATGACCTGGACTG-3 12  7 3-TTATTACTGGACCGTGAC-5 21406.024691 19555.265306 0.094643
17 COM4-A DNA 3-TATTACTGGACCTGAC-5 5-Cy3-AACTCGCTATAATGACCTGGACTG-3 12  8 3-TTATTACTGGACCTTGAC-5 21380.740741 19779.918367 0.080932
17 COM4-A DNA 3-TATTACTGGACCTGAC-5 5-Cy3-AACTCGCTATAATGACCTGGACTG-3 12  9 3-TTATTACTGGACTGAC-5 19961.679012 19654.530612 0.015627
17 COM4-A DNA 3-TATTACTGGACCTGAC-5 5-Cy3-AACTCGCTATAATGACCTGGACTG-3 13  1 3-TTATTACTGGACCAGAC-5 20840.296296 20302.367347 0.026496
17 COM4-A DNA 3-TATTACTGGACCTGAC-5 5-Cy3-AACTCGCTATAATGACCTGGACTG-3 13  2 3-TTATTACTGGACCCGAC-5 20969.876543 20229.224490 0.036613
17 COM4-A DNA 3-TATTACTGGACCTGAC-5 5-Cy3-AACTCGCTATAATGACCTGGACTG-3 13  3 3-TTATTACTGGACCGGAC-5 22945.185185 19952.326531 0.150000
17 COM4-A DNA 3-TATTACTGGACCTGAC-5 5-Cy3-AACTCGCTATAATGACCTGGACTG-3 13  4 3-TTATTACTGGACCTGAC-5 26914.765432 20312.816327 0.325014
17 COM4-A DNA 3-TATTACTGGACCTGAC-5 5-Cy3-AACTCGCTATAATGACCTGGACTG-3 13  5 3-TTATTACTGGACCTAGAC-5 21513.481481 19811.265306 0.085922
17 COM4-A DNA 3-TATTACTGGACCTGAC-5 5-Cy3-AACTCGCTATAATGACCTGGACTG-3 13  6 3-TTATTACTGGACCTCGAC-5 22211.950617 19936.653061 0.114126
17 COM4-A DNA 3-TATTACTGGACCTGAC-5 5-Cy3-AACTCGCTATAATGACCTGGACTG-3 13  7 3-TTATTACTGGACCTGGAC-5 24740.345679 19978.448980 0.238352
17 COM4-A DNA 3-TATTACTGGACCTGAC-5 5-Cy3-AACTCGCTATAATGACCTGGACTG-3 13  8 3-TTATTACTGGACCTTGAC-5 22388.938272 19983.673469 0.120361
17 COM4-A DNA 3-TATTACTGGACCTGAC-5 5-Cy3-AACTCGCTATAATGACCTGGACTG-3 13  9 3-TTATTACTGGACCGAC-5 21222.716049 20025.469388 0.059786
17 COM4-A DNA 3-TATTACTGGACCTGAC-5 5-Cy3-AACTCGCTATAATGACCTGGACTG-3 14  1 3-TTATTACTGGACCTAAC-5 20811.851852 19926.204082 0.044446
17 COM4-A DNA 3-TATTACTGGACCTGAC-5 5-Cy3-AACTCGCTATAATGACCTGGACTG-3 14  2 3-TTATTACTGGACCTCAC-5 21257.481481 19816.489796 0.072717
17 COM4-A DNA 3-TATTACTGGACCTGAC-5 5-Cy3-AACTCGCTATAATGACCTGGACTG-3 14  3 3-TTATTACTGGACCTGAC-5 26633.481481 19696.326531 0.352206
17 COM4-A DNA 3-TATTACTGGACCTGAC-5 5-Cy3-AACTCGCTATAATGACCTGGACTG-3 14  4 3-TTATTACTGGACCTTAC-5 20969.876543 19790.367347 0.059600
17 COM4-A DNA 3-TATTACTGGACCTGAC-5 5-Cy3-AACTCGCTATAATGACCTGGACTG-3 14  5 3-TTATTACTGGACCTGAAC-5 26010.864198 19764.244898 0.316057
17 COM4-A DNA 3-TATTACTGGACCTGAC-5 5-Cy3-AACTCGCTATAATGACCTGGACTG-3 14  6 3-TTATTACTGGACCTGCAC-5 23902.814815 19612.734694 0.218740
17 COM4-A DNA 3-TATTACTGGACCTGAC-5 5-Cy3-AACTCGCTATAATGACCTGGACTG-3 14  7 3-TTATTACTGGACCTGGAC-5 24740.345679 19999.346939 0.237058
17 COM4-A DNA 3-TATTACTGGACCTGAC-5 5-Cy3-AACTCGCTATAATGACCTGGACTG-3 14  8 3-TTATTACTGGACCTGTAC-5 24335.802469 19806.040816 0.228706
17 COM4-A DNA 3-TATTACTGGACCTGAC-5 5-Cy3-AACTCGCTATAATGACCTGGACTG-3 14  9 3-TTATTACTGGACCTAC-5 20770.765432 19764.244898 0.050926
17 COM4-A DNA 3-TATTACTGGACCTGAC-5 5-Cy3-AACTCGCTATAATGACCTGGACTG-3 15  1 3-TTATTACTGGACCTGAC-5 26513.382716 19722.448980 0.344325
17 COM4-A DNA 3-TATTACTGGACCTGAC-5 5-Cy3-AACTCGCTATAATGACCTGGACTG-3 15  2 3-TTATTACTGGACCTGCC-5 22885.135802 19508.244898 0.173101
17 COM4-A DNA 3-TATTACTGGACCTGAC-5 5-Cy3-AACTCGCTATAATGACCTGGACTG-3 15  3 3-TTATTACTGGACCTGGC-5 23362.370370 19414.204082 0.203365
17 COM4-A DNA 3-TATTACTGGACCTGAC-5 5-Cy3-AACTCGCTATAATGACCTGGACTG-3 15  4 3-TTATTACTGGACCTGTC-5 23428.740741 19565.714286 0.197439
17 COM4-A DNA 3-TATTACTGGACCTGAC-5 5-Cy3-AACTCGCTATAATGACCTGGACTG-3 15  5 3-TTATTACTGGACCTGAAC-5 25385.086420 19497.795918 0.301946
17 COM4-A DNA 3-TATTACTGGACCTGAC-5 5-Cy3-AACTCGCTATAATGACCTGGACTG-3 15  6 3-TTATTACTGGACCTGACC-5 27376.197531 19529.142857 0.401813
17 COM4-A DNA 3-TATTACTGGACCTGAC-5 5-Cy3-AACTCGCTATAATGACCTGGACTG-3 15  7 3-TTATTACTGGACCTGAGC-5 25233.382716 19644.081633 0.284529
17 COM4-A DNA 3-TATTACTGGACCTGAC-5 5-Cy3-AACTCGCTATAATGACCTGGACTG-3 15  8 3-TTATTACTGGACCTGATC-5 24749.827160 19560.489796 0.265297
17 COM4-A DNA 3-TATTACTGGACCTGAC-5 5-Cy3-AACTCGCTATAATGACCTGGACTG-3 15  9 3-TTATTACTGGACCTGC-5 22736.592593 19403.755102 0.171763
17 COM4-A DNA 3-TATTACTGGACCTGAC-5 5-Cy3-AACTCGCTATAATGACCTGGACTG-3 16  1 3-TTATTACTGGACCTGAA-5 23109.530864 19476.897959 0.186510
17 COM4-A DNA 3-TATTACTGGACCTGAC-5 5-Cy3-AACTCGCTATAATGACCTGGACTG-3 16  2 3-TTATTACTGGACCTGAC-5 26115.160494 19471.673469 0.341187
17 COM4-A DNA 3-TATTACTGGACCTGAC-5 5-Cy3-AACTCGCTATAATGACCTGGACTG-3 16  3 3-TTATTACTGGACCTGAG-5 24440.098765 19570.938776 0.248795
17 COM4-A DNA 3-TATTACTGGACCTGAC-5 5-Cy3-AACTCGCTATAATGACCTGGACTG-3 16  4 3-TTATTACTGGACCTGAT-5 24161.975309 19680.653061 0.227702
17 COM4-A DNA 3-TATTACTGGACCTGAC-5 5-Cy3-AACTCGCTATAATGACCTGGACTG-3 16  5 3-TTATTACTGGACCTGACA-5 27502.617284 19544.816327 0.407157
17 COM4-A DNA 3-TATTACTGGACCTGAC-5 5-Cy3-AACTCGCTATAATGACCTGGACTG-3 16  6 3-TTATTACTGGACCTGACC-5 26832.592593 19670.204082 0.364124
17 COM4-A DNA 3-TATTACTGGACCTGAC-5 5-Cy3-AACTCGCTATAATGACCTGGACTG-3 16  7 3-TTATTACTGGACCTGACG-5 26497.580247 19361.959184 0.368538
17 COM4-A DNA 3-TATTACTGGACCTGAC-5 5-Cy3-AACTCGCTATAATGACCTGGACTG-3 16  8 3-TTATTACTGGACCTGACT-5 26889.481481 19738.122449 0.362312
17 COM4-A DNA 3-TATTACTGGACCTGAC-5 5-Cy3-AACTCGCTATAATGACCTGGACTG-3 16  9 3-TTATTACTGGACCTGA-5 23858.567901 19408.979592 0.229254

18 COM6-A DNA 3-GCGATATTACTGGACCTGAC-5 5-Cy3-AACTCGCTATAATGACCTGGACTG-3  1  1 3-TACGATATTACTGGACCTGAC-5 28340.148148 14116.571429 1.007580
18 COM6-A DNA 3-GCGATATTACTGGACCTGAC-5 5-Cy3-AACTCGCTATAATGACCTGGACTG-3  1  2 3-TCCGATATTACTGGACCTGAC-5 29762.370370 13933.714286 1.135997
18 COM6-A DNA 3-GCGATATTACTGGACCTGAC-5 5-Cy3-AACTCGCTATAATGACCTGGACTG-3  1  3 3-TGCGATATTACTGGACCTGAC-5 35305.876543 13813.551020 1.555887
18 COM6-A DNA 3-GCGATATTACTGGACCTGAC-5 5-Cy3-AACTCGCTATAATGACCTGGACTG-3  1  4 3-TTCGATATTACTGGACCTGAC-5 28065.185185 13818.775510 1.030946
18 COM6-A DNA 3-GCGATATTACTGGACCTGAC-5 5-Cy3-AACTCGCTATAATGACCTGGACTG-3  1  5 3-TGACGATATTACTGGACCTGAC-5 33596.049383 13797.877551 1.434871
18 COM6-A DNA 3-GCGATATTACTGGACCTGAC-5 5-Cy3-AACTCGCTATAATGACCTGGACTG-3  1  6 3-TGCCGATATTACTGGACCTGAC-5 30185.876543 13766.530612 1.192700
18 COM6-A DNA 3-GCGATATTACTGGACCTGAC-5 5-Cy3-AACTCGCTATAATGACCTGGACTG-3  1  7 3-TGGCGATATTACTGGACCTGAC-5 38564.345679 14299.428571 1.696915
18 COM6-A DNA 3-GCGATATTACTGGACCTGAC-5 5-Cy3-AACTCGCTATAATGACCTGGACTG-3  1  8 3-TGTCGATATTACTGGACCTGAC-5 32401.382716 14174.040816 1.285967
18 COM6-A DNA 3-GCGATATTACTGGACCTGAC-5 5-Cy3-AACTCGCTATAATGACCTGGACTG-3  1  9 3-TCGATATTACTGGACCTGAC-5 25356.641975 14059.102041 0.803575
18 COM6-A DNA 3-GCGATATTACTGGACCTGAC-5 5-Cy3-AACTCGCTATAATGACCTGGACTG-3  2  1 3-TGAGATATTACTGGACCTGAC-5 29086.024691 14121.795918 1.059655
18 COM6-A DNA 3-GCGATATTACTGGACCTGAC-5 5-Cy3-AACTCGCTATAATGACCTGGACTG-3  2  2 3-TGCGATATTACTGGACCTGAC-5 33333.728395 13850.122449 1.406746
18 COM6-A DNA 3-GCGATATTACTGGACCTGAC-5 5-Cy3-AACTCGCTATAATGACCTGGACTG-3  2  3 3-TGGGATATTACTGGACCTGAC-5 28504.493827 14336.000000 0.988316
18 COM6-A DNA 3-GCGATATTACTGGACCTGAC-5 5-Cy3-AACTCGCTATAATGACCTGGACTG-3  2  4 3-TGTGATATTACTGGACCTGAC-5 27831.308642 14038.204082 0.982541
18 COM6-A DNA 3-GCGATATTACTGGACCTGAC-5 5-Cy3-AACTCGCTATAATGACCTGGACTG-3  2  5 3-TGCAGATATTACTGGACCTGAC-5 26993.777778 14127.020408 0.910791
18 COM6-A DNA 3-GCGATATTACTGGACCTGAC-5 5-Cy3-AACTCGCTATAATGACCTGGACTG-3  2  6 3-TGCCGATATTACTGGACCTGAC-5 32540.444444 14221.061224 1.288187
18 COM6-A DNA 3-GCGATATTACTGGACCTGAC-5 5-Cy3-AACTCGCTATAATGACCTGGACTG-3  2  7 3-TGCGGATATTACTGGACCTGAC-5 29332.543210 14482.285714 1.025408
18 COM6-A DNA 3-GCGATATTACTGGACCTGAC-5 5-Cy3-AACTCGCTATAATGACCTGGACTG-3  2  8 3-TGCTGATATTACTGGACCTGAC-5 25792.790123 14080.000000 0.831874
18 COM6-A DNA 3-GCGATATTACTGGACCTGAC-5 5-Cy3-AACTCGCTATAATGACCTGGACTG-3  2  9 3-TGGATATTACTGGACCTGAC-5 26554.469136 13709.061224 0.937001
18 COM6-A DNA 3-GCGATATTACTGGACCTGAC-5 5-Cy3-AACTCGCTATAATGACCTGGACTG-3  3  1 3-TGCAATATTACTGGACCTGAC-5 24721.382716 14409.142857 0.715673
18 COM6-A DNA 3-GCGATATTACTGGACCTGAC-5 5-Cy3-AACTCGCTATAATGACCTGGACTG-3  3  2 3-TGCCATATTACTGGACCTGAC-5 24623.407407 14670.367347 0.678445
18 COM6-A DNA 3-GCGATATTACTGGACCTGAC-5 5-Cy3-AACTCGCTATAATGACCTGGACTG-3  3  3 3-TGCGATATTACTGGACCTGAC-5 33833.086420 14059.102041 1.406490
18 COM6-A DNA 3-GCGATATTACTGGACCTGAC-5 5-Cy3-AACTCGCTATAATGACCTGGACTG-3  3  4 3-TGCTATATTACTGGACCTGAC-5 23349.728395 14137.469388 0.651620
18 COM6-A DNA 3-GCGATATTACTGGACCTGAC-5 5-Cy3-AACTCGCTATAATGACCTGGACTG-3  3  5 3-TGCGAATATTACTGGACCTGAC-5 27306.666667 14012.081633 0.948794
18 COM6-A DNA 3-GCGATATTACTGGACCTGAC-5 5-Cy3-AACTCGCTATAATGACCTGGACTG-3  3  6 3-TGCGCATATTACTGGACCTGAC-5 26364.839506 14111.346939 0.868343
18 COM6-A DNA 3-GCGATATTACTGGACCTGAC-5 5-Cy3-AACTCGCTATAATGACCTGGACTG-3  3  7 3-TGCGGATATTACTGGACCTGAC-5 28049.382716 13980.734694 1.006288
18 COM6-A DNA 3-GCGATATTACTGGACCTGAC-5 5-Cy3-AACTCGCTATAATGACCTGGACTG-3  3  8 3-TGCGTATATTACTGGACCTGAC-5 27012.740741 14294.204082 0.889769
18 COM6-A DNA 3-GCGATATTACTGGACCTGAC-5 5-Cy3-AACTCGCTATAATGACCTGGACTG-3  3  9 3-TGCATATTACTGGACCTGAC-5 26036.148148 14095.673469 0.847102
18 COM6-A DNA 3-GCGATATTACTGGACCTGAC-5 5-Cy3-AACTCGCTATAATGACCTGGACTG-3  4  1 3-TGCGATATTACTGGACCTGAC-5 32695.308642 14257.632653 1.293179
18 COM6-A DNA 3-GCGATATTACTGGACCTGAC-5 5-Cy3-AACTCGCTATAATGACCTGGACTG-3  4  2 3-TGCGCTATTACTGGACCTGAC-5 25296.592593 14393.469388 0.757505
18 COM6-A DNA 3-GCGATATTACTGGACCTGAC-5 5-Cy3-AACTCGCTATAATGACCTGGACTG-3  4  3 3-TGCGGTATTACTGGACCTGAC-5 27060.148148 14513.632653 0.864464
18 COM6-A DNA 3-GCGATATTACTGGACCTGAC-5 5-Cy3-AACTCGCTATAATGACCTGGACTG-3  4  4 3-TGCGTTATTACTGGACCTGAC-5 25489.382716 14288.979592 0.783849
18 COM6-A DNA 3-GCGATATTACTGGACCTGAC-5 5-Cy3-AACTCGCTATAATGACCTGGACTG-3  4  5 3-TGCGAATATTACTGGACCTGAC-5 28156.839506 14356.897959 0.961206
18 COM6-A DNA 3-GCGATATTACTGGACCTGAC-5 5-Cy3-AACTCGCTATAATGACCTGGACTG-3  4  6 3-TGCGACTATTACTGGACCTGAC-5 25928.691358 14236.734694 0.821253
18 COM6-A DNA 3-GCGATATTACTGGACCTGAC-5 5-Cy3-AACTCGCTATAATGACCTGGACTG-3  4  7 3-TGCGAGTATTACTGGACCTGAC-5 26838.913580 14665.142857 0.830116
18 COM6-A DNA 3-GCGATATTACTGGACCTGAC-5 5-Cy3-AACTCGCTATAATGACCTGGACTG-3  4  8 3-TGCGATTATTACTGGACCTGAC-5 26168.888889 14179.265306 0.845574
18 COM6-A DNA 3-GCGATATTACTGGACCTGAC-5 5-Cy3-AACTCGCTATAATGACCTGGACTG-3  4  9 3-TGCGTATTACTGGACCTGAC-5 23928.098765 14320.326531 0.670919
18 COM6-A DNA 3-GCGATATTACTGGACCTGAC-5 5-Cy3-AACTCGCTATAATGACCTGGACTG-3  5  1 3-TGCGAAATTACTGGACCTGAC-5 27123.358025 14733.061224 0.840986
18 COM6-A DNA 3-GCGATATTACTGGACCTGAC-5 5-Cy3-AACTCGCTATAATGACCTGGACTG-3  5  2 3-TGCGACATTACTGGACCTGAC-5 28355.950617 15250.285714 0.859372
18 COM6-A DNA 3-GCGATATTACTGGACCTGAC-5 5-Cy3-AACTCGCTATAATGACCTGGACTG-3  5  3 3-TGCGAGATTACTGGACCTGAC-5 30536.691358 14659.918367 1.083006
18 COM6-A DNA 3-GCGATATTACTGGACCTGAC-5 5-Cy3-AACTCGCTATAATGACCTGGACTG-3  5  4 3-TGCGATATTACTGGACCTGAC-5 39632.592593 15046.530612 1.634002
18 COM6-A DNA 3-GCGATATTACTGGACCTGAC-5 5-Cy3-AACTCGCTATAATGACCTGGACTG-3  5  5 3-TGCGATAATTACTGGACCTGAC-5 31709.234568 15271.183673 1.076410
18 COM6-A DNA 3-GCGATATTACTGGACCTGAC-5 5-Cy3-AACTCGCTATAATGACCTGGACTG-3  5  6 3-TGCGATCATTACTGGACCTGAC-5 26804.148148 14403.918367 0.860893
18 COM6-A DNA 3-GCGATATTACTGGACCTGAC-5 5-Cy3-AACTCGCTATAATGACCTGGACTG-3  5  7 3-TGCGATGATTACTGGACCTGAC-5 28517.135802 14931.591837 0.909852
18 COM6-A DNA 3-GCGATATTACTGGACCTGAC-5 5-Cy3-AACTCGCTATAATGACCTGGACTG-3  5  8 3-TGCGATTATTACTGGACCTGAC-5 31649.185185 14884.571429 1.126308
18 COM6-A DNA 3-GCGATATTACTGGACCTGAC-5 5-Cy3-AACTCGCTATAATGACCTGGACTG-3  5  9 3-TGCGAATTACTGGACCTGAC-5 29465.283951 14874.122449 0.980976
18 COM6-A DNA 3-GCGATATTACTGGACCTGAC-5 5-Cy3-AACTCGCTATAATGACCTGGACTG-3  6  1 3-TGCGATATTACTGGACCTGAC-5 36541.629630 14623.346939 1.498855
18 COM6-A DNA 3-GCGATATTACTGGACCTGAC-5 5-Cy3-AACTCGCTATAATGACCTGGACTG-3  6  2 3-TGCGATCTTACTGGACCTGAC-5 28156.839506 14827.102041 0.899012
18 COM6-A DNA 3-GCGATATTACTGGACCTGAC-5 5-Cy3-AACTCGCTATAATGACCTGGACTG-3  6  3 3-TGCGATGTTACTGGACCTGAC-5 29939.358025 15145.795918 0.976744
18 COM6-A DNA 3-GCGATATTACTGGACCTGAC-5 5-Cy3-AACTCGCTATAATGACCTGGACTG-3  6  4 3-TGCGATTTTACTGGACCTGAC-5 28890.074074 14743.510204 0.959511
18 COM6-A DNA 3-GCGATATTACTGGACCTGAC-5 5-Cy3-AACTCGCTATAATGACCTGGACTG-3  6  5 3-TGCGATAATTACTGGACCTGAC-5 30375.506173 14665.142857 1.071272
18 COM6-A DNA 3-GCGATATTACTGGACCTGAC-5 5-Cy3-AACTCGCTATAATGACCTGGACTG-3  6  6 3-TGCGATACTTACTGGACCTGAC-5 28046.222222 14461.387755 0.939387
18 COM6-A DNA 3-GCGATATTACTGGACCTGAC-5 5-Cy3-AACTCGCTATAATGACCTGGACTG-3  6  7 3-TGCGATAGTTACTGGACCTGAC-5 31538.567901 14900.244898 1.116648
18 COM6-A DNA 3-GCGATATTACTGGACCTGAC-5 5-Cy3-AACTCGCTATAATGACCTGGACTG-3  6  8 3-TGCGATATTTACTGGACCTGAC-5 31143.506173 14665.142857 1.123642
18 COM6-A DNA 3-GCGATATTACTGGACCTGAC-5 5-Cy3-AACTCGCTATAATGACCTGGACTG-3  6  9 3-TGCGATTTACTGGACCTGAC-5 30293.333333 14785.306122 1.048881
18 COM6-A DNA 3-GCGATATTACTGGACCTGAC-5 5-Cy3-AACTCGCTATAATGACCTGGACTG-3  7  1 3-TGCGATAATACTGGACCTGAC-5 26848.395062 14581.551020 0.841258
18 COM6-A DNA 3-GCGATATTACTGGACCTGAC-5 5-Cy3-AACTCGCTATAATGACCTGGACTG-3  7  2 3-TGCGATACTACTGGACCTGAC-5 24462.222222 14701.714286 0.663903
18 COM6-A DNA 3-GCGATATTACTGGACCTGAC-5 5-Cy3-AACTCGCTATAATGACCTGGACTG-3  7  3 3-TGCGATAGTACTGGACCTGAC-5 26649.283951 15072.653061 0.768055
18 COM6-A DNA 3-GCGATATTACTGGACCTGAC-5 5-Cy3-AACTCGCTATAATGACCTGGACTG-3  7  4 3-TGCGATATTACTGGACCTGAC-5 36535.308642 14633.795918 1.496639
18 COM6-A DNA 3-GCGATATTACTGGACCTGAC-5 5-Cy3-AACTCGCTATAATGACCTGGACTG-3  7  5 3-TGCGATATATACTGGACCTGAC-5 28084.148148 15072.653061 0.863252
18 COM6-A DNA 3-GCGATATTACTGGACCTGAC-5 5-Cy3-AACTCGCTATAATGACCTGGACTG-3  7  6 3-TGCGATATCTACTGGACCTGAC-5 26134.123457 14518.857143 0.800012
18 COM6-A DNA 3-GCGATATTACTGGACCTGAC-5 5-Cy3-AACTCGCTATAATGACCTGGACTG-3  7  7 3-TGCGATATGTACTGGACCTGAC-5 29914.074074 14618.122449 1.046369
18 COM6-A DNA 3-GCGATATTACTGGACCTGAC-5 5-Cy3-AACTCGCTATAATGACCTGGACTG-3  7  8 3-TGCGATATTTACTGGACCTGAC-5 30334.419753 14743.510204 1.057476
18 COM6-A DNA 3-GCGATATTACTGGACCTGAC-5 5-Cy3-AACTCGCTATAATGACCTGGACTG-3  7  9 3-TGCGATATACTGGACCTGAC-5 27012.740741 14811.428571 0.823777
18 COM6-A DNA 3-GCGATATTACTGGACCTGAC-5 5-Cy3-AACTCGCTATAATGACCTGGACTG-3  8  1 3-TGCGATATAACTGGACCTGAC-5 25720.098765 14388.244898 0.787577
18 COM6-A DNA 3-GCGATATTACTGGACCTGAC-5 5-Cy3-AACTCGCTATAATGACCTGGACTG-3  8  2 3-TGCGATATCACTGGACCTGAC-5 24711.901235 14424.816327 0.713152
18 COM6-A DNA 3-GCGATATTACTGGACCTGAC-5 5-Cy3-AACTCGCTATAATGACCTGGACTG-3  8  3 3-TGCGATATGACTGGACCTGAC-5 28555.061728 14733.061224 0.938162
18 COM6-A DNA 3-GCGATATTACTGGACCTGAC-5 5-Cy3-AACTCGCTATAATGACCTGGACTG-3  8  4 3-TGCGATATTACTGGACCTGAC-5 36917.728395 14806.204082 1.493396
18 COM6-A DNA 3-GCGATATTACTGGACCTGAC-5 5-Cy3-AACTCGCTATAATGACCTGGACTG-3  8  5 3-TGCGATATTAACTGGACCTGAC-5 29244.049383 14936.816327 0.957850
18 COM6-A DNA 3-GCGATATTACTGGACCTGAC-5 5-Cy3-AACTCGCTATAATGACCTGGACTG-3  8  6 3-TGCGATATTCACTGGACCTGAC-5 26130.962963 14503.183673 0.801740
18 COM6-A DNA 3-GCGATATTACTGGACCTGAC-5 5-Cy3-AACTCGCTATAATGACCTGGACTG-3  8  7 3-TGCGATATTGACTGGACCTGAC-5 28412.839506 14733.061224 0.928509
18 COM6-A DNA 3-GCGATATTACTGGACCTGAC-5 5-Cy3-AACTCGCTATAATGACCTGGACTG-3  8  8 3-TGCGATATTTACTGGACCTGAC-5 29923.555556 14696.489796 1.036102
18 COM6-A DNA 3-GCGATATTACTGGACCTGAC-5 5-Cy3-AACTCGCTATAATGACCTGGACTG-3  8  9 3-TGCGATATACTGGACCTGAC-5 26788.345679 14759.183673 0.815029
18 COM6-A DNA 3-GCGATATTACTGGACCTGAC-5 5-Cy3-AACTCGCTATAATGACCTGGACTG-3  9  1 3-TGCGATATTACTGGACCTGAC-5 40751.407407 15328.653061 1.658512
18 COM6-A DNA 3-GCGATATTACTGGACCTGAC-5 5-Cy3-AACTCGCTATAATGACCTGGACTG-3  9  2 3-TGCGATATTCCTGGACCTGAC-5 26326.913580 15260.734694 0.725141
18 COM6-A DNA 3-GCGATATTACTGGACCTGAC-5 5-Cy3-AACTCGCTATAATGACCTGGACTG-3  9  3 3-TGCGATATTGCTGGACCTGAC-5 29174.518519 15495.836735 0.882733
18 COM6-A DNA 3-GCGATATTACTGGACCTGAC-5 5-Cy3-AACTCGCTATAATGACCTGGACTG-3  9  4 3-TGCGATATTTCTGGACCTGAC-5 29405.234568 15417.469388 0.907267
18 COM6-A DNA 3-GCGATATTACTGGACCTGAC-5 5-Cy3-AACTCGCTATAATGACCTGGACTG-3  9  5 3-TGCGATATTAACTGGACCTGAC-5 32022.123457 15151.020408 1.113529
18 COM6-A DNA 3-GCGATATTACTGGACCTGAC-5 5-Cy3-AACTCGCTATAATGACCTGGACTG-3  9  6 3-TGCGATATTACCTGGACCTGAC-5 31987.358025 15568.979592 1.054557
18 COM6-A DNA 3-GCGATATTACTGGACCTGAC-5 5-Cy3-AACTCGCTATAATGACCTGGACTG-3  9  7 3-TGCGATATTAGCTGGACCTGAC-5 29142.913580 15568.979592 0.871858
18 COM6-A DNA 3-GCGATATTACTGGACCTGAC-5 5-Cy3-AACTCGCTATAATGACCTGGACTG-3  9  8 3-TGCGATATTATCTGGACCTGAC-5 29275.654321 15401.795918 0.900795
18 COM6-A DNA 3-GCGATATTACTGGACCTGAC-5 5-Cy3-AACTCGCTATAATGACCTGGACTG-3  9  9 3-TGCGATATTCTGGACCTGAC-5 27657.481481 15177.142857 0.822311
18 COM6-A DNA 3-GCGATATTACTGGACCTGAC-5 5-Cy3-AACTCGCTATAATGACCTGGACTG-3 10  1 3-TGCGATATTAATGGACCTGAC-5 25549.432099 15349.551020 0.664507
18 COM6-A DNA 3-GCGATATTACTGGACCTGAC-5 5-Cy3-AACTCGCTATAATGACCTGGACTG-3 10  2 3-TGCGATATTACTGGACCTGAC-5 41026.370370 15135.346939 1.710633
18 COM6-A DNA 3-GCGATATTACTGGACCTGAC-5 5-Cy3-AACTCGCTATAATGACCTGGACTG-3 10  3 3-TGCGATATTAGTGGACCTGAC-5 24506.469136 15318.204082 0.599827
18 COM6-A DNA 3-GCGATATTACTGGACCTGAC-5 5-Cy3-AACTCGCTATAATGACCTGGACTG-3 10  4 3-TGCGATATTATTGGACCTGAC-5 25637.925926 15464.489796 0.657858
18 COM6-A DNA 3-GCGATATTACTGGACCTGAC-5 5-Cy3-AACTCGCTATAATGACCTGGACTG-3 10  5 3-TGCGATATTACATGGACCTGAC-5 25818.074074 15051.755102 0.715287
18 COM6-A DNA 3-GCGATATTACTGGACCTGAC-5 5-Cy3-AACTCGCTATAATGACCTGGACTG-3 10  6 3-TGCGATATTACCTGGACCTGAC-5 30315.456790 15213.714286 0.992640
18 COM6-A DNA 3-GCGATATTACTGGACCTGAC-5 5-Cy3-AACTCGCTATAATGACCTGGACTG-3 10  7 3-TGCGATATTACGTGGACCTGAC-5 29866.666667 15250.285714 0.958433
18 COM6-A DNA 3-GCGATATTACTGGACCTGAC-5 5-Cy3-AACTCGCTATAATGACCTGGACTG-3 10  8 3-TGCGATATTACTTGGACCTGAC-5 29803.456790 15354.775510 0.940989
18 COM6-A DNA 3-GCGATATTACTGGACCTGAC-5 5-Cy3-AACTCGCTATAATGACCTGGACTG-3 10  9 3-TGCGATATTATGGACCTGAC-5 24471.703704 15213.714286 0.608529
18 COM6-A DNA 3-GCGATATTACTGGACCTGAC-5 5-Cy3-AACTCGCTATAATGACCTGGACTG-3 11  1 3-TGCGATATTACAGGACCTGAC-5 26731.456790 15114.448980 0.768603
18 COM6-A DNA 3-GCGATATTACTGGACCTGAC-5 5-Cy3-AACTCGCTATAATGACCTGGACTG-3 11  2 3-TGCGATATTACCGGACCTGAC-5 26295.308642 14853.224490 0.770343
18 COM6-A DNA 3-GCGATATTACTGGACCTGAC-5 5-Cy3-AACTCGCTATAATGACCTGGACTG-3 11  3 3-TGCGATATTACGGGACCTGAC-5 33261.037037 15036.081633 1.212081
18 COM6-A DNA 3-GCGATATTACTGGACCTGAC-5 5-Cy3-AACTCGCTATAATGACCTGGACTG-3 11  4 3-TGCGATATTACTGGACCTGAC-5 38905.679012 14806.204082 1.627661
18 COM6-A DNA 3-GCGATATTACTGGACCTGAC-5 5-Cy3-AACTCGCTATAATGACCTGGACTG-3 11  5 3-TGCGATATTACTAGGACCTGAC-5 28014.617284 15041.306122 0.862512
18 COM6-A DNA 3-GCGATATTACTGGACCTGAC-5 5-Cy3-AACTCGCTATAATGACCTGGACTG-3 11  6 3-TGCGATATTACTCGGACCTGAC-5 27091.753086 14879.346939 0.820762
18 COM6-A DNA 3-GCGATATTACTGGACCTGAC-5 5-Cy3-AACTCGCTATAATGACCTGGACTG-3 11  7 3-TGCGATATTACTGGGACCTGAC-5 36544.790123 15020.408163 1.433009
18 COM6-A DNA 3-GCGATATTACTGGACCTGAC-5 5-Cy3-AACTCGCTATAATGACCTGGACTG-3 11  8 3-TGCGATATTACTTGGACCTGAC-5 27651.160494 14764.408163 0.872826
18 COM6-A DNA 3-GCGATATTACTGGACCTGAC-5 5-Cy3-AACTCGCTATAATGACCTGGACTG-3 11  9 3-TGCGATATTACGGACCTGAC-5 26352.197531 14821.877551 0.777926
18 COM6-A DNA 3-GCGATATTACTGGACCTGAC-5 5-Cy3-AACTCGCTATAATGACCTGGACTG-3 12  1 3-TGCGATATTACTAGACCTGAC-5 24297.876543 14952.489796 0.625005
18 COM6-A DNA 3-GCGATATTACTGGACCTGAC-5 5-Cy3-AACTCGCTATAATGACCTGGACTG-3 12  2 3-TGCGATATTACTCGACCTGAC-5 21052.049383 14586.775510 0.443228
18 COM6-A DNA 3-GCGATATTACTGGACCTGAC-5 5-Cy3-AACTCGCTATAATGACCTGGACTG-3 12  3 3-TGCGATATTACTGGACCTGAC-5 38719.209877 14952.489796 1.589482
18 COM6-A DNA 3-GCGATATTACTGGACCTGAC-5 5-Cy3-AACTCGCTATAATGACCTGGACTG-3 12  4 3-TGCGATATTACTTGACCTGAC-5 25002.666667 14618.122449 0.710388
18 COM6-A DNA 3-GCGATATTACTGGACCTGAC-5 5-Cy3-AACTCGCTATAATGACCTGGACTG-3 12  5 3-TGCGATATTACTGAGACCTGAC-5 29202.962963 14450.938776 1.020835
18 COM6-A DNA 3-GCGATATTACTGGACCTGAC-5 5-Cy3-AACTCGCTATAATGACCTGGACTG-3 12  6 3-TGCGATATTACTGCGACCTGAC-5 27673.283951 14665.142857 0.887011
18 COM6-A DNA 3-GCGATATTACTGGACCTGAC-5 5-Cy3-AACTCGCTATAATGACCTGGACTG-3 12  7 3-TGCGATATTACTGGGACCTGAC-5 33668.740741 14733.061224 1.285251
18 COM6-A DNA 3-GCGATATTACTGGACCTGAC-5 5-Cy3-AACTCGCTATAATGACCTGGACTG-3 12  8 3-TGCGATATTACTGTGACCTGAC-5 30650.469136 14722.612245 1.081864
18 COM6-A DNA 3-GCGATATTACTGGACCTGAC-5 5-Cy3-AACTCGCTATAATGACCTGGACTG-3 12  9 3-TGCGATATTACTGACCTGAC-5 28302.222222 14905.469388 0.898781
18 COM6-A DNA 3-GCGATATTACTGGACCTGAC-5 5-Cy3-AACTCGCTATAATGACCTGGACTG-3 13  1 3-TGCGATATTACTGAACCTGAC-5 27518.419753 15412.244898 0.785491
18 COM6-A DNA 3-GCGATATTACTGGACCTGAC-5 5-Cy3-AACTCGCTATAATGACCTGGACTG-3 13  2 3-TGCGATATTACTGCACCTGAC-5 25593.679012 15485.387755 0.652763
18 COM6-A DNA 3-GCGATATTACTGGACCTGAC-5 5-Cy3-AACTCGCTATAATGACCTGGACTG-3 13  3 3-TGCGATATTACTGGACCTGAC-5 43440.987654 15375.673469 1.825306
18 COM6-A DNA 3-GCGATATTACTGGACCTGAC-5 5-Cy3-AACTCGCTATAATGACCTGGACTG-3 13  4 3-TGCGATATTACTGTACCTGAC-5 27423.604938 15558.530612 0.762609
18 COM6-A DNA 3-GCGATATTACTGGACCTGAC-5 5-Cy3-AACTCGCTATAATGACCTGGACTG-3 13  5 3-TGCGATATTACTGGAACCTGAC-5 36604.839506 15563.755102 1.351929
18 COM6-A DNA 3-GCGATATTACTGGACCTGAC-5 5-Cy3-AACTCGCTATAATGACCTGGACTG-3 13  6 3-TGCGATATTACTGGCACCTGAC-5 33219.950617 15511.510204 1.141632
18 COM6-A DNA 3-GCGATATTACTGGACCTGAC-5 5-Cy3-AACTCGCTATAATGACCTGGACTG-3 13  7 3-TGCGATATTACTGGGACCTGAC-5 38981.530864 15161.469388 1.571092
18 COM6-A DNA 3-GCGATATTACTGGACCTGAC-5 5-Cy3-AACTCGCTATAATGACCTGGACTG-3 13  8 3-TGCGATATTACTGGTACCTGAC-5 32815.407407 15422.693878 1.127735
18 COM6-A DNA 3-GCGATATTACTGGACCTGAC-5 5-Cy3-AACTCGCTATAATGACCTGGACTG-3 13  9 3-TGCGATATTACTGACCTGAC-5 33014.518519 15746.612245 1.096611
18 COM6-A DNA 3-GCGATATTACTGGACCTGAC-5 5-Cy3-AACTCGCTATAATGACCTGGACTG-3 14  1 3-TGCGATATTACTGGACCTGAC-5 44073.086420 15328.653061 1.875209
18 COM6-A DNA 3-GCGATATTACTGGACCTGAC-5 5-Cy3-AACTCGCTATAATGACCTGGACTG-3 14  2 3-TGCGATATTACTGGCCCTGAC-5 27938.765432 15130.122449 0.846566
18 COM6-A DNA 3-GCGATATTACTGGACCTGAC-5 5-Cy3-AACTCGCTATAATGACCTGGACTG-3 14  3 3-TGCGATATTACTGGGCCTGAC-5 30675.753086 15051.755102 1.038018
18 COM6-A DNA 3-GCGATATTACTGGACCTGAC-5 5-Cy3-AACTCGCTATAATGACCTGGACTG-3 14  4 3-TGCGATATTACTGGTCCTGAC-5 32028.444444 15558.530612 1.058578
18 COM6-A DNA 3-GCGATATTACTGGACCTGAC-5 5-Cy3-AACTCGCTATAATGACCTGGACTG-3 14  5 3-TGCGATATTACTGGAACCTGAC-5 35305.876543 15307.755102 1.306405
18 COM6-A DNA 3-GCGATATTACTGGACCTGAC-5 5-Cy3-AACTCGCTATAATGACCTGGACTG-3 14  6 3-TGCGATATTACTGGACCCTGAC-5 37173.728395 15323.428571 1.425941
18 COM6-A DNA 3-GCGATATTACTGGACCTGAC-5 5-Cy3-AACTCGCTATAATGACCTGGACTG-3 14  7 3-TGCGATATTACTGGAGCCTGAC-5 29702.320988 15349.551020 0.935061
18 COM6-A DNA 3-GCGATATTACTGGACCTGAC-5 5-Cy3-AACTCGCTATAATGACCTGGACTG-3 14  8 3-TGCGATATTACTGGATCCTGAC-5 30163.753086 15255.510204 0.977237
18 COM6-A DNA 3-GCGATATTACTGGACCTGAC-5 5-Cy3-AACTCGCTATAATGACCTGGACTG-3 14  9 3-TGCGATATTACTGGCCTGAC-5 28871.111111 15109.224490 0.910827
18 COM6-A DNA 3-GCGATATTACTGGACCTGAC-5 5-Cy3-AACTCGCTATAATGACCTGGACTG-3 15  1 3-TGCGATATTACTGGAACTGAC-5 29967.802469 14759.183673 1.030451
18 COM6-A DNA 3-GCGATATTACTGGACCTGAC-5 5-Cy3-AACTCGCTATAATGACCTGGACTG-3 15  2 3-TGCGATATTACTGGACCTGAC-5 41257.086420 14853.224490 1.777652
18 COM6-A DNA 3-GCGATATTACTGGACCTGAC-5 5-Cy3-AACTCGCTATAATGACCTGGACTG-3 15  3 3-TGCGATATTACTGGAGCTGAC-5 27173.925926 14900.244898 0.823723
18 COM6-A DNA 3-GCGATATTACTGGACCTGAC-5 5-Cy3-AACTCGCTATAATGACCTGGACTG-3 15  4 3-TGCGATATTACTGGATCTGAC-5 28978.567901 15004.734694 0.931295
18 COM6-A DNA 3-GCGATATTACTGGACCTGAC-5 5-Cy3-AACTCGCTATAATGACCTGGACTG-3 15  5 3-TGCGATATTACTGGACACTGAC-5 33883.654321 14942.040816 1.267672
18 COM6-A DNA 3-GCGATATTACTGGACCTGAC-5 5-Cy3-AACTCGCTATAATGACCTGGACTG-3 15  6 3-TGCGATATTACTGGACCCTGAC-5 35729.382716 14999.510204 1.382037
18 COM6-A DNA 3-GCGATATTACTGGACCTGAC-5 5-Cy3-AACTCGCTATAATGACCTGGACTG-3 15  7 3-TGCGATATTACTGGACGCTGAC-5 30732.641975 14983.836735 1.051053
18 COM6-A DNA 3-GCGATATTACTGGACCTGAC-5 5-Cy3-AACTCGCTATAATGACCTGGACTG-3 15  8 3-TGCGATATTACTGGACTCTGAC-5 32322.370370 14926.367347 1.165455
18 COM6-A DNA 3-GCGATATTACTGGACCTGAC-5 5-Cy3-AACTCGCTATAATGACCTGGACTG-3 15  9 3-TGCGATATTACTGGACTGAC-5 29566.419753 14853.224490 0.990572
18 COM6-A DNA 3-GCGATATTACTGGACCTGAC-5 5-Cy3-AACTCGCTATAATGACCTGGACTG-3 16  1 3-TGCGATATTACTGGACATGAC-5 33858.370370 14842.775510 1.281135
18 COM6-A DNA 3-GCGATATTACTGGACCTGAC-5 5-Cy3-AACTCGCTATAATGACCTGGACTG-3 16  2 3-TGCGATATTACTGGACCTGAC-5 40071.901235 14863.673469 1.695962
18 COM6-A DNA 3-GCGATATTACTGGACCTGAC-5 5-Cy3-AACTCGCTATAATGACCTGGACTG-3 16  3 3-TGCGATATTACTGGACGTGAC-5 29079.703704 14790.530612 0.966103
18 COM6-A DNA 3-GCGATATTACTGGACCTGAC-5 5-Cy3-AACTCGCTATAATGACCTGGACTG-3 16  4 3-TGCGATATTACTGGACTTGAC-5 30359.703704 15051.755102 1.017021
18 COM6-A DNA 3-GCGATATTACTGGACCTGAC-5 5-Cy3-AACTCGCTATAATGACCTGGACTG-3 16  5 3-TGCGATATTACTGGACCATGAC-5 31829.333333 14675.591837 1.168862
18 COM6-A DNA 3-GCGATATTACTGGACCTGAC-5 5-Cy3-AACTCGCTATAATGACCTGGACTG-3 16  6 3-TGCGATATTACTGGACCCTGAC-5 35593.481481 14686.040816 1.423627
18 COM6-A DNA 3-GCGATATTACTGGACCTGAC-5 5-Cy3-AACTCGCTATAATGACCTGGACTG-3 16  7 3-TGCGATATTACTGGACCGTGAC-5 33946.864198 14675.591837 1.313151
18 COM6-A DNA 3-GCGATATTACTGGACCTGAC-5 5-Cy3-AACTCGCTATAATGACCTGGACTG-3 16  8 3-TGCGATATTACTGGACCTTGAC-5 34613.728395 14430.040816 1.398727
18 COM6-A DNA 3-GCGATATTACTGGACCTGAC-5 5-Cy3-AACTCGCTATAATGACCTGGACTG-3 16  9 3-TGCGATATTACTGGACTGAC-5 28030.419753 14153.142857 0.980509
18 COM6-A DNA 3-GCGATATTACTGGACCTGAC-5 5-Cy3-AACTCGCTATAATGACCTGGACTG-3 17  1 3-TGCGATATTACTGGACCAGAC-5 33719.308642 15448.816327 1.182647
18 COM6-A DNA 3-GCGATATTACTGGACCTGAC-5 5-Cy3-AACTCGCTATAATGACCTGGACTG-3 17  2 3-TGCGATATTACTGGACCCGAC-5 33523.358025 14905.469388 1.249064
18 COM6-A DNA 3-GCGATATTACTGGACCTGAC-5 5-Cy3-AACTCGCTATAATGACCTGGACTG-3 17  3 3-TGCGATATTACTGGACCGGAC-5 40498.567901 15422.693878 1.625908
18 COM6-A DNA 3-GCGATATTACTGGACCTGAC-5 5-Cy3-AACTCGCTATAATGACCTGGACTG-3 17  4 3-TGCGATATTACTGGACCTGAC-5 45842.962963 15203.265306 2.015337
18 COM6-A DNA 3-GCGATATTACTGGACCTGAC-5 5-Cy3-AACTCGCTATAATGACCTGGACTG-3 17  5 3-TGCGATATTACTGGACCTAGAC-5 35890.567901 15433.142857 1.325551
18 COM6-A DNA 3-GCGATATTACTGGACCTGAC-5 5-Cy3-AACTCGCTATAATGACCTGGACTG-3 17  6 3-TGCGATATTACTGGACCTCGAC-5 36348.839506 15480.163265 1.348091
18 COM6-A DNA 3-GCGATATTACTGGACCTGAC-5 5-Cy3-AACTCGCTATAATGACCTGGACTG-3 17  7 3-TGCGATATTACTGGACCTGGAC-5 42300.049383 15506.285714 1.727929
18 COM6-A DNA 3-GCGATATTACTGGACCTGAC-5 5-Cy3-AACTCGCTATAATGACCTGGACTG-3 17  8 3-TGCGATATTACTGGACCTTGAC-5 37382.320988 15527.183673 1.407540
18 COM6-A DNA 3-GCGATATTACTGGACCTGAC-5 5-Cy3-AACTCGCTATAATGACCTGGACTG-3 17  9 3-TGCGATATTACTGGACCGAC-5 34768.592593 15062.204082 1.308334
18 COM6-A DNA 3-GCGATATTACTGGACCTGAC-5 5-Cy3-AACTCGCTATAATGACCTGGACTG-3 18  1 3-TGCGATATTACTGGACCTAAC-5 34550.518519 15015.183673 1.301039
18 COM6-A DNA 3-GCGATATTACTGGACCTGAC-5 5-Cy3-AACTCGCTATAATGACCTGGACTG-3 18  2 3-TGCGATATTACTGGACCTCAC-5 34629.530864 14942.040816 1.317590
18 COM6-A DNA 3-GCGATATTACTGGACCTGAC-5 5-Cy3-AACTCGCTATAATGACCTGGACTG-3 18  3 3-TGCGATATTACTGGACCTGAC-5 45043.358025 15333.877551 1.937506
18 COM6-A DNA 3-GCGATATTACTGGACCTGAC-5 5-Cy3-AACTCGCTATAATGACCTGGACTG-3 18  4 3-TGCGATATTACTGGACCTTAC-5 34939.259259 15151.020408 1.306066
18 COM6-A DNA 3-GCGATATTACTGGACCTGAC-5 5-Cy3-AACTCGCTATAATGACCTGGACTG-3 18  5 3-TGCGATATTACTGGACCTGAAC-5 43289.283951 14957.714286 1.894111
18 COM6-A DNA 3-GCGATATTACTGGACCTGAC-5 5-Cy3-AACTCGCTATAATGACCTGGACTG-3 18  6 3-TGCGATATTACTGGACCTGCAC-5 40141.432099 15067.428571 1.664120
18 COM6-A DNA 3-GCGATATTACTGGACCTGAC-5 5-Cy3-AACTCGCTATAATGACCTGGACTG-3 18  7 3-TGCGATATTACTGGACCTGGAC-5 42385.382716 15077.877551 1.811097
18 COM6-A DNA 3-GCGATATTACTGGACCTGAC-5 5-Cy3-AACTCGCTATAATGACCTGGACTG-3 18  8 3-TGCGATATTACTGGACCTGTAC-5 41851.259259 15119.673469 1.768000
18 COM6-A DNA 3-GCGATATTACTGGACCTGAC-5 5-Cy3-AACTCGCTATAATGACCTGGACTG-3 18  9 3-TGCGATATTACTGGACCTAC-5 35097.283951 14884.571429 1.357964
18 COM6-A DNA 3-GCGATATTACTGGACCTGAC-5 5-Cy3-AACTCGCTATAATGACCTGGACTG-3 19  1 3-TGCGATATTACTGGACCTGAC-5 45169.777778 14900.244898 2.031479
18 COM6-A DNA 3-GCGATATTACTGGACCTGAC-5 5-Cy3-AACTCGCTATAATGACCTGGACTG-3 19  2 3-TGCGATATTACTGGACCTGCC-5 38671.802469 14983.836735 1.580901
18 COM6-A DNA 3-GCGATATTACTGGACCTGAC-5 5-Cy3-AACTCGCTATAATGACCTGGACTG-3 19  3 3-TGCGATATTACTGGACCTGGC-5 39556.740741 14842.775510 1.665050
18 COM6-A DNA 3-GCGATATTACTGGACCTGAC-5 5-Cy3-AACTCGCTATAATGACCTGGACTG-3 19  4 3-TGCGATATTACTGGACCTGTC-5 40258.370370 14874.122449 1.706605
18 COM6-A DNA 3-GCGATATTACTGGACCTGAC-5 5-Cy3-AACTCGCTATAATGACCTGGACTG-3 19  5 3-TGCGATATTACTGGACCTGAAC-5 42704.592593 14868.897959 1.872075
18 COM6-A DNA 3-GCGATATTACTGGACCTGAC-5 5-Cy3-AACTCGCTATAATGACCTGGACTG-3 19  6 3-TGCGATATTACTGGACCTGACC-5 44698.864198 14915.918367 1.996722
18 COM6-A DNA 3-GCGATATTACTGGACCTGAC-5 5-Cy3-AACTCGCTATAATGACCTGGACTG-3 19  7 3-TGCGATATTACTGGACCTGAGC-5 40795.654321 14586.775510 1.796756
18 COM6-A DNA 3-GCGATATTACTGGACCTGAC-5 5-Cy3-AACTCGCTATAATGACCTGGACTG-3 19  8 3-TGCGATATTACTGGACCTGATC-5 41010.567901 14461.387755 1.835867
18 COM6-A DNA 3-GCGATATTACTGGACCTGAC-5 5-Cy3-AACTCGCTATAATGACCTGGACTG-3 19  9 3-TGCGATATTACTGGACCTGC-5 39051.061728 14560.653061 1.681958
18 COM6-A DNA 3-GCGATATTACTGGACCTGAC-5 5-Cy3-AACTCGCTATAATGACCTGGACTG-3 20  1 3-TGCGATATTACTGGACCTGAA-5 40972.641975 14576.326531 1.810903
18 COM6-A DNA 3-GCGATATTACTGGACCTGAC-5 5-Cy3-AACTCGCTATAATGACCTGGACTG-3 20  2 3-TGCGATATTACTGGACCTGAC-5 43418.864198 14586.775510 1.976591
18 COM6-A DNA 3-GCGATATTACTGGACCTGAC-5 5-Cy3-AACTCGCTATAATGACCTGGACTG-3 20  3 3-TGCGATATTACTGGACCTGAG-5 40182.518519 14654.693878 1.741956
18 COM6-A DNA 3-GCGATATTACTGGACCTGAC-5 5-Cy3-AACTCGCTATAATGACCTGGACTG-3 20  4 3-TGCGATATTACTGGACCTGAT-5 40915.753086 14262.857143 1.868693
18 COM6-A DNA 3-GCGATATTACTGGACCTGAC-5 5-Cy3-AACTCGCTATAATGACCTGGACTG-3 20  5 3-TGCGATATTACTGGACCTGACA-5 43570.567901 14508.408163 2.003125
18 COM6-A DNA 3-GCGATATTACTGGACCTGAC-5 5-Cy3-AACTCGCTATAATGACCTGGACTG-3 20  6 3-TGCGATATTACTGGACCTGACC-5 43137.580247 14503.183673 1.974352
18 COM6-A DNA 3-GCGATATTACTGGACCTGAC-5 5-Cy3-AACTCGCTATAATGACCTGGACTG-3 20  7 3-TGCGATATTACTGGACCTGACG-5 44610.370370 14450.938776 2.087022
18 COM6-A DNA 3-GCGATATTACTGGACCTGAC-5 5-Cy3-AACTCGCTATAATGACCTGGACTG-3 20  8 3-TGCGATATTACTGGACCTGACT-5 44253.234568 14336.000000 2.086861
18 COM6-A DNA 3-GCGATATTACTGGACCTGAC-5 5-Cy3-AACTCGCTATAATGACCTGGACTG-3 20  9 3-TGCGATATTACTGGACCTGA-5 39458.765432 14618.122449 1.699305

19 COM3-B DNA 3-GATATTACTGGACCTG-5 5-Cy3-AACTCGCTATAATGACCTGGACTG-3  1  1 3-TAATATTACTGGACCTG-5 22622.814815 18823.111111 0.201864
19 COM3-B DNA 3-GATATTACTGGACCTG-5 5-Cy3-AACTCGCTATAATGACCTGGACTG-3  1  2 3-TCATATTACTGGACCTG-5 23918.617284 19015.111111 0.257874
19 COM3-B DNA 3-GATATTACTGGACCTG-5 5-Cy3-AACTCGCTATAATGACCTGGACTG-3  1  3 3-TGATATTACTGGACCTG-5 25325.037037 19619.555556 0.290806
19 COM3-B DNA 3-GATATTACTGGACCTG-5 5-Cy3-AACTCGCTATAATGACCTGGACTG-3  1  4 3-TTATATTACTGGACCTG-5 22919.901235 19441.777778 0.178899
19 COM3-B DNA 3-GATATTACTGGACCTG-5 5-Cy3-AACTCGCTATAATGACCTGGACTG-3  1  5 3-TGAATATTACTGGACCTG-5 25135.407407 19256.888889 0.305268
19 COM3-B DNA 3-GATATTACTGGACCTG-5 5-Cy3-AACTCGCTATAATGACCTGGACTG-3  1  6 3-TGCATATTACTGGACCTG-5 26203.654321 18773.333333 0.395791
19 COM3-B DNA 3-GATATTACTGGACCTG-5 5-Cy3-AACTCGCTATAATGACCTGGACTG-3  1  7 3-TGGATATTACTGGACCTG-5 27398.320988 19413.333333 0.411315
19 COM3-B DNA 3-GATATTACTGGACCTG-5 5-Cy3-AACTCGCTATAATGACCTGGACTG-3  1  8 3-TGTATATTACTGGACCTG-5 23548.839506 19079.111111 0.234273
19 COM3-B DNA 3-GATATTACTGGACCTG-5 5-Cy3-AACTCGCTATAATGACCTGGACTG-3  1  9 3-TATATTACTGGACCTG-5 21763.160494 19136.000000 0.137289
19 COM3-B DNA 3-GATATTACTGGACCTG-5 5-Cy3-AACTCGCTATAATGACCTGGACTG-3  2  1 3-TGATATTACTGGACCTG-5 25988.740741 19648.000000 0.322717
19 COM3-B DNA 3-GATATTACTGGACCTG-5 5-Cy3-AACTCGCTATAATGACCTGGACTG-3  2  2 3-TGCTATTACTGGACCTG-5 24478.024691 19477.333333 0.256744
19 COM3-B DNA 3-GATATTACTGGACCTG-5 5-Cy3-AACTCGCTATAATGACCTGGACTG-3  2  3 3-TGGTATTACTGGACCTG-5 24582.320988 19121.777778 0.285567
19 COM3-B DNA 3-GATATTACTGGACCTG-5 5-Cy3-AACTCGCTATAATGACCTGGACTG-3  2  4 3-TGTTATTACTGGACCTG-5 24007.111111 19498.666667 0.231218
19 COM3-B DNA 3-GATATTACTGGACCTG-5 5-Cy3-AACTCGCTATAATGACCTGGACTG-3  2  5 3-TGAATATTACTGGACCTG-5 25780.148148 19235.555556 0.340234
19 COM3-B DNA 3-GATATTACTGGACCTG-5 5-Cy3-AACTCGCTATAATGACCTGGACTG-3  2  6 3-TGACTATTACTGGACCTG-5 24721.382716 19392.000000 0.274824
19 COM3-B DNA 3-GATATTACTGGACCTG-5 5-Cy3-AACTCGCTATAATGACCTGGACTG-3  2  7 3-TGAGTATTACTGGACCTG-5 26007.703704 19249.777778 0.351065
19 COM3-B DNA 3-GATATTACTGGACCTG-5 5-Cy3-AACTCGCTATAATGACCTGGACTG-3  2  8 3-TGATTATTACTGGACCTG-5 24730.864198 19505.777778 0.267874
19 COM3-B DNA 3-GATATTACTGGACCTG-5 5-Cy3-AACTCGCTATAATGACCTGGACTG-3  2  9 3-TGTATTACTGGACCTG-5 22275.160494 19200.000000 0.160165
19 COM3-B DNA 3-GATATTACTGGACCTG-5 5-Cy3-AACTCGCTATAATGACCTGGACTG-3  3  1 3-TGAAATTACTGGACCTG-5 23732.148148 19441.777778 0.220678
19 COM3-B DNA 3-GATATTACTGGACCTG-5 5-Cy3-AACTCGCTATAATGACCTGGACTG-3  3  2 3-TGACATTACTGGACCTG-5 23593.086420 19541.333333 0.207343
19 COM3-B DNA 3-GATATTACTGGACCTG-5 5-Cy3-AACTCGCTATAATGACCTGGACTG-3  3  3 3-TGAGATTACTGGACCTG-5 25846.518519 19584.000000 0.319777
19 COM3-B DNA 3-GATATTACTGGACCTG-5 5-Cy3-AACTCGCTATAATGACCTGGACTG-3  3  4 3-TGATATTACTGGACCTG-5 26358.518519 19918.222222 0.323337
19 COM3-B DNA 3-GATATTACTGGACCTG-5 5-Cy3-AACTCGCTATAATGACCTGGACTG-3  3  5 3-TGATAATTACTGGACCTG-5 23678.419753 19242.666667 0.230517
19 COM3-B DNA 3-GATATTACTGGACCTG-5 5-Cy3-AACTCGCTATAATGACCTGGACTG-3  3  6 3-TGATCATTACTGGACCTG-5 23728.987654 19662.222222 0.206831
19 COM3-B DNA 3-GATATTACTGGACCTG-5 5-Cy3-AACTCGCTATAATGACCTGGACTG-3  3  7 3-TGATGATTACTGGACCTG-5 25252.345679 19648.000000 0.285237
19 COM3-B DNA 3-GATATTACTGGACCTG-5 5-Cy3-AACTCGCTATAATGACCTGGACTG-3  3  8 3-TGATTATTACTGGACCTG-5 24841.481481 19690.666667 0.261587
19 COM3-B DNA 3-GATATTACTGGACCTG-5 5-Cy3-AACTCGCTATAATGACCTGGACTG-3  3  9 3-TGAATTACTGGACCTG-5 23040.000000 19470.222222 0.183346
19 COM3-B DNA 3-GATATTACTGGACCTG-5 5-Cy3-AACTCGCTATAATGACCTGGACTG-3  4  1 3-TGATATTACTGGACCTG-5 27284.543210 19932.444444 0.368851
19 COM3-B DNA 3-GATATTACTGGACCTG-5 5-Cy3-AACTCGCTATAATGACCTGGACTG-3  4  2 3-TGATCTTACTGGACCTG-5 22809.283951 20088.888889 0.135418
19 COM3-B DNA 3-GATATTACTGGACCTG-5 5-Cy3-AACTCGCTATAATGACCTGGACTG-3  4  3 3-TGATGTTACTGGACCTG-5 23526.716049 19783.111111 0.189232
19 COM3-B DNA 3-GATATTACTGGACCTG-5 5-Cy3-AACTCGCTATAATGACCTGGACTG-3  4  4 3-TGATTTTACTGGACCTG-5 23349.728395 19968.000000 0.169357
19 COM3-B DNA 3-GATATTACTGGACCTG-5 5-Cy3-AACTCGCTATAATGACCTGGACTG-3  4  5 3-TGATAATTACTGGACCTG-5 24190.419753 19576.888889 0.235662
19 COM3-B DNA 3-GATATTACTGGACCTG-5 5-Cy3-AACTCGCTATAATGACCTGGACTG-3  4  6 3-TGATACTTACTGGACCTG-5 23245.432099 20096.000000 0.156719
19 COM3-B DNA 3-GATATTACTGGACCTG-5 5-Cy3-AACTCGCTATAATGACCTGGACTG-3  4  7 3-TGATAGTTACTGGACCTG-5 23264.395062 19840.000000 0.172601
19 COM3-B DNA 3-GATATTACTGGACCTG-5 5-Cy3-AACTCGCTATAATGACCTGGACTG-3  4  8 3-TGATATTTACTGGACCTG-5 24272.592593 19904.000000 0.219483
19 COM3-B DNA 3-GATATTACTGGACCTG-5 5-Cy3-AACTCGCTATAATGACCTGGACTG-3  4  9 3-TGATTTACTGGACCTG-5 22995.753086 19840.000000 0.159060
19 COM3-B DNA 3-GATATTACTGGACCTG-5 5-Cy3-AACTCGCTATAATGACCTGGACTG-3  5  1 3-TGATAATACTGGACCTG-5 21162.666667 19541.333333 0.082969
19 COM3-B DNA 3-GATATTACTGGACCTG-5 5-Cy3-AACTCGCTATAATGACCTGGACTG-3  5  2 3-TGATACTACTGGACCTG-5 21055.209877 20124.444444 0.046250
19 COM3-B DNA 3-GATATTACTGGACCTG-5 5-Cy3-AACTCGCTATAATGACCTGGACTG-3  5  3 3-TGATAGTACTGGACCTG-5 21194.271605 19690.666667 0.076361
19 COM3-B DNA 3-GATATTACTGGACCTG-5 5-Cy3-AACTCGCTATAATGACCTGGACTG-3  5  4 3-TGATATTACTGGACCTG-5 26314.271605 20437.333333 0.287559
19 COM3-B DNA 3-GATATTACTGGACCTG-5 5-Cy3-AACTCGCTATAATGACCTGGACTG-3  5  5 3-TGATATATACTGGACCTG-5 21554.567901 19726.222222 0.092686
19 COM3-B DNA 3-GATATTACTGGACCTG-5 5-Cy3-AACTCGCTATAATGACCTGGACTG-3  5  6 3-TGATATCTACTGGACCTG-5 21459.753086 19904.000000 0.078163
19 COM3-B DNA 3-GATATTACTGGACCTG-5 5-Cy3-AACTCGCTATAATGACCTGGACTG-3  5  7 3-TGATATGTACTGGACCTG-5 22338.370370 19896.888889 0.122707
19 COM3-B DNA 3-GATATTACTGGACCTG-5 5-Cy3-AACTCGCTATAATGACCTGGACTG-3  5  8 3-TGATATTTACTGGACCTG-5 23349.728395 19904.000000 0.173117
19 COM3-B DNA 3-GATATTACTGGACCTG-5 5-Cy3-AACTCGCTATAATGACCTGGACTG-3  5  9 3-TGATATACTGGACCTG-5 21409.185185 19925.333333 0.074471
19 COM3-B DNA 3-GATATTACTGGACCTG-5 5-Cy3-AACTCGCTATAATGACCTGGACTG-3  6  1 3-TGATATAACTGGACCTG-5 21216.395062 19648.000000 0.079825
19 COM3-B DNA 3-GATATTACTGGACCTG-5 5-Cy3-AACTCGCTATAATGACCTGGACTG-3  6  2 3-TGATATCACTGGACCTG-5 20615.901235 19669.333333 0.048124
19 COM3-B DNA 3-GATATTACTGGACCTG-5 5-Cy3-AACTCGCTATAATGACCTGGACTG-3  6  3 3-TGATATGACTGGACCTG-5 22034.962963 19726.222222 0.117039
19 COM3-B DNA 3-GATATTACTGGACCTG-5 5-Cy3-AACTCGCTATAATGACCTGGACTG-3  6  4 3-TGATATTACTGGACCTG-5 26554.469136 19626.666667 0.352979
19 COM3-B DNA 3-GATATTACTGGACCTG-5 5-Cy3-AACTCGCTATAATGACCTGGACTG-3  6  5 3-TGATATTAACTGGACCTG-5 21526.123457 19598.222222 0.098371
19 COM3-B DNA 3-GATATTACTGGACCTG-5 5-Cy3-AACTCGCTATAATGACCTGGACTG-3  6  6 3-TGATATTCACTGGACCTG-5 21071.012346 19861.333333 0.060906
19 COM3-B DNA 3-GATATTACTGGACCTG-5 5-Cy3-AACTCGCTATAATGACCTGGACTG-3  6  7 3-TGATATTGACTGGACCTG-5 22189.827160 19761.777778 0.122866
19 COM3-B DNA 3-GATATTACTGGACCTG-5 5-Cy3-AACTCGCTATAATGACCTGGACTG-3  6  8 3-TGATATTTACTGGACCTG-5 23435.061728 20039.111111 0.169466
19 COM3-B DNA 3-GATATTACTGGACCTG-5 5-Cy3-AACTCGCTATAATGACCTGGACTG-3  6  9 3-TGATATACTGGACCTG-5 20982.518519 19498.666667 0.076100
19 COM3-B DNA 3-GATATTACTGGACCTG-5 5-Cy3-AACTCGCTATAATGACCTGGACTG-3  7  1 3-TGATATTACTGGACCTG-5 26684.049383 19527.111111 0.366513
19 COM3-B DNA 3-GATATTACTGGACCTG-5 5-Cy3-AACTCGCTATAATGACCTGGACTG-3  7  2 3-TGATATTCCTGGACCTG-5 20277.728395 19854.222222 0.021331
19 COM3-B DNA 3-GATATTACTGGACCTG-5 5-Cy3-AACTCGCTATAATGACCTGGACTG-3  7  3 3-TGATATTGCTGGACCTG-5 21238.518519 19797.333333 0.072797
19 COM3-B DNA 3-GATATTACTGGACCTG-5 5-Cy3-AACTCGCTATAATGACCTGGACTG-3  7  4 3-TGATATTTCTGGACCTG-5 21020.444444 19712.000000 0.066378
19 COM3-B DNA 3-GATATTACTGGACCTG-5 5-Cy3-AACTCGCTATAATGACCTGGACTG-3  7  5 3-TGATATTAACTGGACCTG-5 21899.061728 19854.222222 0.102993
19 COM3-B DNA 3-GATATTACTGGACCTG-5 5-Cy3-AACTCGCTATAATGACCTGGACTG-3  7  6 3-TGATATTACCTGGACCTG-5 21203.753086 19726.222222 0.074902
19 COM3-B DNA 3-GATATTACTGGACCTG-5 5-Cy3-AACTCGCTATAATGACCTGGACTG-3  7  7 3-TGATATTAGCTGGACCTG-5 20938.271605 19925.333333 0.050837
19 COM3-B DNA 3-GATATTACTGGACCTG-5 5-Cy3-AACTCGCTATAATGACCTGGACTG-3  7  8 3-TGATATTATCTGGACCTG-5 21029.925926 19648.000000 0.070334
19 COM3-B DNA 3-GATATTACTGGACCTG-5 5-Cy3-AACTCGCTATAATGACCTGGACTG-3  7  9 3-TGATATTCTGGACCTG-5 21099.456790 19576.888889 0.077774
19 COM3-B DNA 3-GATATTACTGGACCTG-5 5-Cy3-AACTCGCTATAATGACCTGGACTG-3  8  1 3-TGATATTAATGGACCTG-5 20612.740741 19591.111111 0.052148
19 COM3-B DNA 3-GATATTACTGGACCTG-5 5-Cy3-AACTCGCTATAATGACCTGGACTG-3  8  2 3-TGATATTACTGGACCTG-5 27085.432099 19754.666667 0.371090
19 COM3-B DNA 3-GATATTACTGGACCTG-5 5-Cy3-AACTCGCTATAATGACCTGGACTG-3  8  3 3-TGATATTAGTGGACCTG-5 20211.358025 19776.000000 0.022014
19 COM3-B DNA 3-GATATTACTGGACCTG-5 5-Cy3-AACTCGCTATAATGACCTGGACTG-3  8  4 3-TGATATTATTGGACCTG-5 20808.691358 20145.777778 0.032906
19 COM3-B DNA 3-GATATTACTGGACCTG-5 5-Cy3-AACTCGCTATAATGACCTGGACTG-3  8  5 3-TGATATTACATGGACCTG-5 20846.617284 19953.777778 0.044745
19 COM3-B DNA 3-GATATTACTGGACCTG-5 5-Cy3-AACTCGCTATAATGACCTGGACTG-3  8  6 3-TGATATTACCTGGACCTG-5 21248.000000 20060.444444 0.059199
19 COM3-B DNA 3-GATATTACTGGACCTG-5 5-Cy3-AACTCGCTATAATGACCTGGACTG-3  8  7 3-TGATATTACGTGGACCTG-5 21611.456790 19925.333333 0.084622
19 COM3-B DNA 3-GATATTACTGGACCTG-5 5-Cy3-AACTCGCTATAATGACCTGGACTG-3  8  8 3-TGATATTACTTGGACCTG-5 21459.753086 19477.333333 0.101781
19 COM3-B DNA 3-GATATTACTGGACCTG-5 5-Cy3-AACTCGCTATAATGACCTGGACTG-3  8  9 3-TGATATTATGGACCTG-5 20710.716049 19747.555556 0.048774
19 COM3-B DNA 3-GATATTACTGGACCTG-5 5-Cy3-AACTCGCTATAATGACCTGGACTG-3  9  1 3-TGATATTACAGGACCTG-5 20688.592593 20017.777778 0.033511
19 COM3-B DNA 3-GATATTACTGGACCTG-5 5-Cy3-AACTCGCTATAATGACCTGGACTG-3  9  2 3-TGATATTACCGGACCTG-5 20615.901235 20117.333333 0.024783
19 COM3-B DNA 3-GATATTACTGGACCTG-5 5-Cy3-AACTCGCTATAATGACCTGGACTG-3  9  3 3-TGATATTACGGGACCTG-5 22625.975309 20145.777778 0.123113
19 COM3-B DNA 3-GATATTACTGGACCTG-5 5-Cy3-AACTCGCTATAATGACCTGGACTG-3  9  4 3-TGATATTACTGGACCTG-5 26364.839506 20010.666667 0.317539
19 COM3-B DNA 3-GATATTACTGGACCTG-5 5-Cy3-AACTCGCTATAATGACCTGGACTG-3  9  5 3-TGATATTACTAGGACCTG-5 20985.679012 20231.111111 0.037297
19 COM3-B DNA 3-GATATTACTGGACCTG-5 5-Cy3-AACTCGCTATAATGACCTGGACTG-3  9  6 3-TGATATTACTCGGACCTG-5 21178.469136 20088.888889 0.054238
19 COM3-B DNA 3-GATATTACTGGACCTG-5 5-Cy3-AACTCGCTATAATGACCTGGACTG-3  9  7 3-TGATATTACTGGGACCTG-5 23030.518519 20344.888889 0.132005
19 COM3-B DNA 3-GATATTACTGGACCTG-5 5-Cy3-AACTCGCTATAATGACCTGGACTG-3  9  8 3-TGATATTACTTGGACCTG-5 21260.641975 20394.666667 0.042461
19 COM3-B DNA 3-GATATTACTGGACCTG-5 5-Cy3-AACTCGCTATAATGACCTGGACTG-3  9  9 3-TGATATTACGGACCTG-5 20745.481481 20352.000000 0.019334
19 COM3-B DNA 3-GATATTACTGGACCTG-5 5-Cy3-AACTCGCTATAATGACCTGGACTG-3 10  1 3-TGATATTACTAGACCTG-5 20492.641975 19825.777778 0.033636
19 COM3-B DNA 3-GATATTACTGGACCTG-5 5-Cy3-AACTCGCTATAATGACCTGGACTG-3 10  2 3-TGATATTACTCGACCTG-5 20242.962963 20238.222222 0.000234
19 COM3-B DNA 3-GATATTACTGGACCTG-5 5-Cy3-AACTCGCTATAATGACCTGGACTG-3 10  3 3-TGATATTACTGGACCTG-5 26971.654321 20437.333333 0.319725
19 COM3-B DNA 3-GATATTACTGGACCTG-5 5-Cy3-AACTCGCTATAATGACCTGGACTG-3 10  4 3-TGATATTACTTGACCTG-5 20609.580247 19825.777778 0.039535
19 COM3-B DNA 3-GATATTACTGGACCTG-5 5-Cy3-AACTCGCTATAATGACCTGGACTG-3 10  5 3-TGATATTACTGAGACCTG-5 21820.049383 19960.888889 0.093140
19 COM3-B DNA 3-GATATTACTGGACCTG-5 5-Cy3-AACTCGCTATAATGACCTGGACTG-3 10  6 3-TGATATTACTGCGACCTG-5 21936.987654 20046.222222 0.094320
19 COM3-B DNA 3-GATATTACTGGACCTG-5 5-Cy3-AACTCGCTATAATGACCTGGACTG-3 10  7 3-TGATATTACTGGGACCTG-5 23160.098765 20088.888889 0.152881
19 COM3-B DNA 3-GATATTACTGGACCTG-5 5-Cy3-AACTCGCTATAATGACCTGGACTG-3 10  8 3-TGATATTACTGTGACCTG-5 22006.518519 20010.666667 0.099739
19 COM3-B DNA 3-GATATTACTGGACCTG-5 5-Cy3-AACTCGCTATAATGACCTGGACTG-3 10  9 3-TGATATTACTGACCTG-5 20751.802469 20010.666667 0.037037
19 COM3-B DNA 3-GATATTACTGGACCTG-5 5-Cy3-AACTCGCTATAATGACCTGGACTG-3 11  1 3-TGATATTACTGAACCTG-5 20340.938272 19683.555556 0.033398
19 COM3-B DNA 3-GATATTACTGGACCTG-5 5-Cy3-AACTCGCTATAATGACCTGGACTG-3 11  2 3-TGATATTACTGCACCTG-5 20464.197531 19811.555556 0.032942
19 COM3-B DNA 3-GATATTACTGGACCTG-5 5-Cy3-AACTCGCTATAATGACCTGGACTG-3 11  3 3-TGATATTACTGGACCTG-5 27126.518519 19562.666667 0.386647
19 COM3-B DNA 3-GATATTACTGGACCTG-5 5-Cy3-AACTCGCTATAATGACCTGGACTG-3 11  4 3-TGATATTACTGTACCTG-5 20366.222222 19975.111111 0.019580
19 COM3-B DNA 3-GATATTACTGGACCTG-5 5-Cy3-AACTCGCTATAATGACCTGGACTG-3 11  5 3-TGATATTACTGGAACCTG-5 22442.666667 19818.666667 0.132400
19 COM3-B DNA 3-GATATTACTGGACCTG-5 5-Cy3-AACTCGCTATAATGACCTGGACTG-3 11  6 3-TGATATTACTGGCACCTG-5 21244.839506 19448.888889 0.092342
19 COM3-B DNA 3-GATATTACTGGACCTG-5 5-Cy3-AACTCGCTATAATGACCTGGACTG-3 11  7 3-TGATATTACTGGGACCTG-5 23185.382716 20039.111111 0.157007
19 COM3-B DNA 3-GATATTACTGGACCTG-5 5-Cy3-AACTCGCTATAATGACCTGGACTG-3 11  8 3-TGATATTACTGGTACCTG-5 21371.259259 19868.444444 0.075638
19 COM3-B DNA 3-GATATTACTGGACCTG-5 5-Cy3-AACTCGCTATAATGACCTGGACTG-3 11  9 3-TGATATTACTGACCTG-5 20508.444444 19875.555556 0.031843
19 COM3-B DNA 3-GATATTACTGGACCTG-5 5-Cy3-AACTCGCTATAATGACCTGGACTG-3 12  1 3-TGATATTACTGGACCTG-5 27167.604938 19413.333333 0.399430
19 COM3-B DNA 3-GATATTACTGGACCTG-5 5-Cy3-AACTCGCTATAATGACCTGGACTG-3 12  2 3-TGATATTACTGGCCCTG-5 20239.802469 19498.666667 0.038010
19 COM3-B DNA 3-GATATTACTGGACCTG-5 5-Cy3-AACTCGCTATAATGACCTGGACTG-3 12  3 3-TGATATTACTGGGCCTG-5 21266.962963 19768.888889 0.075779
19 COM3-B DNA 3-GATATTACTGGACCTG-5 5-Cy3-AACTCGCTATAATGACCTGGACTG-3 12  4 3-TGATATTACTGGTCCTG-5 21229.037037 19662.222222 0.079687
19 COM3-B DNA 3-GATATTACTGGACCTG-5 5-Cy3-AACTCGCTATAATGACCTGGACTG-3 12  5 3-TGATATTACTGGAACCTG-5 22379.456790 19626.666667 0.140258
19 COM3-B DNA 3-GATATTACTGGACCTG-5 5-Cy3-AACTCGCTATAATGACCTGGACTG-3 12  6 3-TGATATTACTGGACCCTG-5 23517.234568 19505.777778 0.205655
19 COM3-B DNA 3-GATATTACTGGACCTG-5 5-Cy3-AACTCGCTATAATGACCTGGACTG-3 12  7 3-TGATATTACTGGAGCCTG-5 21064.691358 19790.222222 0.064399
19 COM3-B DNA 3-GATATTACTGGACCTG-5 5-Cy3-AACTCGCTATAATGACCTGGACTG-3 12  8 3-TGATATTACTGGATCCTG-5 20903.506173 19520.000000 0.070876
19 COM3-B DNA 3-GATATTACTGGACCTG-5 5-Cy3-AACTCGCTATAATGACCTGGACTG-3 12  9 3-TGATATTACTGGCCTG-5 20748.641975 19434.666667 0.067610
19 COM3-B DNA 3-GATATTACTGGACCTG-5 5-Cy3-AACTCGCTATAATGACCTGGACTG-3 13  1 3-TGATATTACTGGAACTG-5 20799.209877 20074.666667 0.036092
19 COM3-B DNA 3-GATATTACTGGACCTG-5 5-Cy3-AACTCGCTATAATGACCTGGACTG-3 13  2 3-TGATATTACTGGACCTG-5 26548.148148 19847.111111 0.337633
19 COM3-B DNA 3-GATATTACTGGACCTG-5 5-Cy3-AACTCGCTATAATGACCTGGACTG-3 13  3 3-TGATATTACTGGAGCTG-5 21115.259259 20088.888889 0.051091
19 COM3-B DNA 3-GATATTACTGGACCTG-5 5-Cy3-AACTCGCTATAATGACCTGGACTG-3 13  4 3-TGATATTACTGGATCTG-5 20982.518519 20316.444444 0.032785
19 COM3-B DNA 3-GATATTACTGGACCTG-5 5-Cy3-AACTCGCTATAATGACCTGGACTG-3 13  5 3-TGATATTACTGGACACTG-5 22303.604938 20238.222222 0.102054
19 COM3-B DNA 3-GATATTACTGGACCTG-5 5-Cy3-AACTCGCTATAATGACCTGGACTG-3 13  6 3-TGATATTACTGGACCCTG-5 23375.012346 20344.888889 0.148938
19 COM3-B DNA 3-GATATTACTGGACCTG-5 5-Cy3-AACTCGCTATAATGACCTGGACTG-3 13  7 3-TGATATTACTGGACGCTG-5 21532.444444 20138.666667 0.069209
19 COM3-B DNA 3-GATATTACTGGACCTG-5 5-Cy3-AACTCGCTATAATGACCTGGACTG-3 13  8 3-TGATATTACTGGACTCTG-5 21352.296296 20231.111111 0.055419
19 COM3-B DNA 3-GATATTACTGGACCTG-5 5-Cy3-AACTCGCTATAATGACCTGGACTG-3 13  9 3-TGATATTACTGGACTG-5 20843.456790 20160.000000 0.033902
19 COM3-B DNA 3-GATATTACTGGACCTG-5 5-Cy3-AACTCGCTATAATGACCTGGACTG-3 14  1 3-TGATATTACTGGACATG-5 22660.740741 19953.777778 0.135662
19 COM3-B DNA 3-GATATTACTGGACCTG-5 5-Cy3-AACTCGCTATAATGACCTGGACTG-3 14  2 3-TGATATTACTGGACCTG-5 26775.703704 19847.111111 0.349098
19 COM3-B DNA 3-GATATTACTGGACCTG-5 5-Cy3-AACTCGCTATAATGACCTGGACTG-3 14  3 3-TGATATTACTGGACGTG-5 21696.790123 20152.888889 0.076609
19 COM3-B DNA 3-GATATTACTGGACCTG-5 5-Cy3-AACTCGCTATAATGACCTGGACTG-3 14  4 3-TGATATTACTGGACTTG-5 21857.975309 19847.111111 0.101318
19 COM3-B DNA 3-GATATTACTGGACCTG-5 5-Cy3-AACTCGCTATAATGACCTGGACTG-3 14  5 3-TGATATTACTGGACCATG-5 22885.135802 20117.333333 0.137583
19 COM3-B DNA 3-GATATTACTGGACCTG-5 5-Cy3-AACTCGCTATAATGACCTGGACTG-3 14  6 3-TGATATTACTGGACCCTG-5 23738.469136 19868.444444 0.194782
19 COM3-B DNA 3-GATATTACTGGACCTG-5 5-Cy3-AACTCGCTATAATGACCTGGACTG-3 14  7 3-TGATATTACTGGACCGTG-5 23412.938272 20131.555556 0.162997
19 COM3-B DNA 3-GATATTACTGGACCTG-5 5-Cy3-AACTCGCTATAATGACCTGGACTG-3 14  8 3-TGATATTACTGGACCTTG-5 24474.864198 20103.111111 0.217466
19 COM3-B DNA 3-GATATTACTGGACCTG-5 5-Cy3-AACTCGCTATAATGACCTGGACTG-3 14  9 3-TGATATTACTGGACTG-5 21146.864198 19918.222222 0.061684
19 COM3-B DNA 3-GATATTACTGGACCTG-5 5-Cy3-AACTCGCTATAATGACCTGGACTG-3 15  1 3-TGATATTACTGGACCAG-5 21908.543210 19456.000000 0.126056
19 COM3-B DNA 3-GATATTACTGGACCTG-5 5-Cy3-AACTCGCTATAATGACCTGGACTG-3 15  2 3-TGATATTACTGGACCCG-5 22521.679012 19292.444444 0.167383
19 COM3-B DNA 3-GATATTACTGGACCTG-5 5-Cy3-AACTCGCTATAATGACCTGGACTG-3 15  3 3-TGATATTACTGGACCGG-5 23324.444444 19541.333333 0.193595
19 COM3-B DNA 3-GATATTACTGGACCTG-5 5-Cy3-AACTCGCTATAATGACCTGGACTG-3 15  4 3-TGATATTACTGGACCTG-5 26415.407407 19740.444444 0.338136
19 COM3-B DNA 3-GATATTACTGGACCTG-5 5-Cy3-AACTCGCTATAATGACCTGGACTG-3 15  5 3-TGATATTACTGGACCTAG-5 23833.283951 19754.666667 0.206463
19 COM3-B DNA 3-GATATTACTGGACCTG-5 5-Cy3-AACTCGCTATAATGACCTGGACTG-3 15  6 3-TGATATTACTGGACCTCG-5 23782.716049 19612.444444 0.212634
19 COM3-B DNA 3-GATATTACTGGACCTG-5 5-Cy3-AACTCGCTATAATGACCTGGACTG-3 15  7 3-TGATATTACTGGACCTGG-5 28093.629630 19776.000000 0.420592
19 COM3-B DNA 3-GATATTACTGGACCTG-5 5-Cy3-AACTCGCTATAATGACCTGGACTG-3 15  8 3-TGATATTACTGGACCTTG-5 24639.209877 19761.777778 0.246811
19 COM3-B DNA 3-GATATTACTGGACCTG-5 5-Cy3-AACTCGCTATAATGACCTGGACTG-3 15  9 3-TGATATTACTGGACCG-5 22546.962963 19512.888889 0.155491
19 COM3-B DNA 3-GATATTACTGGACCTG-5 5-Cy3-AACTCGCTATAATGACCTGGACTG-3 16  1 3-TGATATTACTGGACCTA-5 23694.222222 19633.777778 0.206809
19 COM3-B DNA 3-GATATTACTGGACCTG-5 5-Cy3-AACTCGCTATAATGACCTGGACTG-3 16  2 3-TGATATTACTGGACCTC-5 23548.839506 19576.888889 0.202890
19 COM3-B DNA 3-GATATTACTGGACCTG-5 5-Cy3-AACTCGCTATAATGACCTGGACTG-3 16  3 3-TGATATTACTGGACCTG-5 26870.518519 19683.555556 0.365125
19 COM3-B DNA 3-GATATTACTGGACCTG-5 5-Cy3-AACTCGCTATAATGACCTGGACTG-3 16  4 3-TGATATTACTGGACCTT-5 23141.135802 19484.444444 0.187672
19 COM3-B DNA 3-GATATTACTGGACCTG-5 5-Cy3-AACTCGCTATAATGACCTGGACTG-3 16  5 3-TGATATTACTGGACCTGA-5 29544.296296 19605.333333 0.506952
19 COM3-B DNA 3-GATATTACTGGACCTG-5 5-Cy3-AACTCGCTATAATGACCTGGACTG-3 16  6 3-TGATATTACTGGACCTGC-5 27423.604938 19576.888889 0.400815
19 COM3-B DNA 3-GATATTACTGGACCTG-5 5-Cy3-AACTCGCTATAATGACCTGGACTG-3 16  7 3-TGATATTACTGGACCTGG-5 28141.037037 19569.777778 0.437984
19 COM3-B DNA 3-GATATTACTGGACCTG-5 5-Cy3-AACTCGCTATAATGACCTGGACTG-3 16  8 3-TGATATTACTGGACCTGT-5 27960.888889 19683.555556 0.420520
19 COM3-B DNA 3-GATATTACTGGACCTG-5 5-Cy3-AACTCGCTATAATGACCTGGACTG-3 16  9 3-TGATATTACTGGACCT-5 23732.148148 19655.111111 0.207429

20 COM2-B DNA 3-AGCGATATTACTGGAC-5 5-Cy3-AACTCGCTATAATGACCTGGACTG-3  1  1 3-TAGCGATATTACTGGAC-5 33807.802469 20032.000000 0.687690
20 COM2-B DNA 3-AGCGATATTACTGGAC-5 5-Cy3-AACTCGCTATAATGACCTGGACTG-3  1  2 3-TCGCGATATTACTGGAC-5 27818.666667 20024.888889 0.389205
20 COM2-B DNA 3-AGCGATATTACTGGAC-5 5-Cy3-AACTCGCTATAATGACCTGGACTG-3  1  3 3-TGGCGATATTACTGGAC-5 30653.629630 19000.888889 0.613273
20 COM2-B DNA 3-AGCGATATTACTGGAC-5 5-Cy3-AACTCGCTATAATGACCTGGACTG-3  1  4 3-TTGCGATATTACTGGAC-5 29013.333333 19427.555556 0.493411
20 COM2-B DNA 3-AGCGATATTACTGGAC-5 5-Cy3-AACTCGCTATAATGACCTGGACTG-3  1  5 3-TAAGCGATATTACTGGAC-5 33207.308642 19512.888889 0.701814
20 COM2-B DNA 3-AGCGATATTACTGGAC-5 5-Cy3-AACTCGCTATAATGACCTGGACTG-3  1  6 3-TACGCGATATTACTGGAC-5 27420.444444 19754.666667 0.388049
20 COM2-B DNA 3-AGCGATATTACTGGAC-5 5-Cy3-AACTCGCTATAATGACCTGGACTG-3  1  7 3-TAGGCGATATTACTGGAC-5 31747.160494 19989.333333 0.588205
20 COM2-B DNA 3-AGCGATATTACTGGAC-5 5-Cy3-AACTCGCTATAATGACCTGGACTG-3  1  8 3-TATGCGATATTACTGGAC-5 29933.037037 19847.111111 0.508181
20 COM2-B DNA 3-AGCGATATTACTGGAC-5 5-Cy3-AACTCGCTATAATGACCTGGACTG-3  1  9 3-TGCGATATTACTGGAC-5 29079.703704 19960.888889 0.456834
20 COM2-B DNA 3-AGCGATATTACTGGAC-5 5-Cy3-AACTCGCTATAATGACCTGGACTG-3  2  1 3-TAACGATATTACTGGAC-5 25603.160494 19598.222222 0.306402
20 COM2-B DNA 3-AGCGATATTACTGGAC-5 5-Cy3-AACTCGCTATAATGACCTGGACTG-3  2  2 3-TACCGATATTACTGGAC-5 27117.037037 19918.222222 0.361419
20 COM2-B DNA 3-AGCGATATTACTGGAC-5 5-Cy3-AACTCGCTATAATGACCTGGACTG-3  2  3 3-TAGCGATATTACTGGAC-5 34341.925926 19712.000000 0.742184
20 COM2-B DNA 3-AGCGATATTACTGGAC-5 5-Cy3-AACTCGCTATAATGACCTGGACTG-3  2  4 3-TATCGATATTACTGGAC-5 25916.049383 19932.444444 0.300194
20 COM2-B DNA 3-AGCGATATTACTGGAC-5 5-Cy3-AACTCGCTATAATGACCTGGACTG-3  2  5 3-TAGACGATATTACTGGAC-5 29269.333333 19377.777778 0.510459
20 COM2-B DNA 3-AGCGATATTACTGGAC-5 5-Cy3-AACTCGCTATAATGACCTGGACTG-3  2  6 3-TAGCCGATATTACTGGAC-5 26222.617284 19640.888889 0.335103
20 COM2-B DNA 3-AGCGATATTACTGGAC-5 5-Cy3-AACTCGCTATAATGACCTGGACTG-3  2  7 3-TAGGCGATATTACTGGAC-5 32322.370370 20081.777778 0.609537
[truncated: 1,139,041 more chars]
